# Supplementary material for: The PP2A-2 holoenzyme orchestrates daughter cell emergence during cytokinesis in Toxoplasma gondii
Source: PLoS Pathog. 2025 Sep 3;21(9):e1013475. doi: 10.1371/journal.ppat.1013475 (PMC12425318; doi:10.1371/journal.ppat.1013475)
Supplement: S1 Table — (XLSX) [file ppat.1013475.s008.xlsx]

## Sheet: PR48-Rep1
Protein_ID	PepIsUnique	Coverage	Unique_Peptide_Num	PeptideSeqs	Abundance	iBAQ	Mol. weight	Description
TGGT1_221320	1;1;1;1;1;1;1;1;1;1;1;1;1;1;1;1;1;1;1;1;1;1;1;1;1;1;1;1;1;1;1;1;1;1;1;1;1;1;1;1;1;1;1;1;1;1;1;1;1;1;1;1;1;1;1;1;1;1;1;1;1;1;1;1;1;1;1;1;1;1;1;1;1;1;1;1;1;1;1;1;1;1;1;1;1;1;1;1;1;1;1;1;1;1;1;1;1;1;1;1;1;1;1;1;1;1;1;1;1;1;1;1;1;1;1;1;1;1;1;1;1;1;1;1;1;1;1;1;1;1;1;1;1;1;1;1;1;1;1;1;1;1;1;1;1;1;1;1;1;1;1;1;1;1;1;1;1;1;1;1;1;1;1;1;1;1;1;1;1;1;1;1;1;1;1;1;1;1;1;1;1;1;1;1;1;1;1;1;1;1;1;1;1;1;1;1;1;1;1;1…	0.7835	291	AACEFLSSTEGK;AACEFLSSTEGKEATQAIVER;ADKIVEVPGGPNR;ADKIVEVPGGPNRNNYANVDLICQIAVQEK;AELLQLPSASSSK;AELLQLPSASSSKAGSASER;AGSTYIFDFLGLMEIALLQSWQTHLK;AHVVLAAVLFR;AKIEDLLK;AKIEDLLKSHGVDIAGDK;ALEVAVR;ALEVAVRR;ALMHRVDDVLK;ALMHRVDDVLKELDK;ALQNFPNFFPEWTMPVSLELCLTR;ANPEFIR;ANPEFIRR;ARGVISSIVNWK;ARLGGIPFGAIAVETR;ASEDVPHVLTGDPIAQR;ATLDSTGAIPR;ATLDSTGAIPRDIFDQATVK;AYDETFTLSYVTGR;AYGQIALEAIR;DADPYPEVDR;DADPYPEVDRI…	1582226788230	9.64772e+09	287613	acetyl-CoA carboxylase ACC1
TGGT1_280660	1;1;1;1;1;1;1;1;1;1;1;1;1;1;1;1;1;1;1;1;1;1;1;1;1;1;1;1;1;1;1;1;1;1;1;1;1;1;1;1;1;1;1;1;1;1;1;1;1;1;1;1;1;1;1;1;1;1;1;1;1;1;1;1;1;1;1;1;1;1;1;1;1;1;1;1;1;1;1;1;1;1;1;1;1;1;1;1;1;1;1;1;1;1;1;1;1;1;1;1;1;1;1;1;1;1;1;1;1;1;1;1;1;1;1;1;1;1	0.1018	118	AAFWRPVVADLEDVR;AALDAFVLLPSWYGGTENR;AALPLPLSGPCWYR;AFVIGASDSNSR;ALGVETAVVSDGVR;ALIDNLWEVLNAFTKK;ALLLGDLALR;ALTADVDGVPSVR;ASGESVVPLVAPSALPR;ASSASPHLTVMLVAEEAVWPLVIQGR;ASSLSALGSEGEFLVSSR;ATYTPYAYPSLPSR;CLSSIYLPR;DGTHLQASLAQR;DIASTSPAQAFGR;DLHAALTDLK;DSCWRPQLGLVR;EAEQREEDSNELEVAR;EAFLLGDTEPLSAISR;EAVEASNWPWVAPMEQRPR;EGEQSLVSREDEAR;ELFPLVSR;ERENAGVLSAVGVCLK;ERETEADSMVEQEQR;ESSVFAATSAAR;ETGATPPSGLFAPP…	2545551525	2.86984e+06	1.85328e+06	HECT-domain (ubiquitin-transferase) domain-containing protein
TGGT1_284190	1;1;1;1;1;1;1;1;1;1;1;1;1;1;1;1;1;1;1;1;1;1;1;1;1;1;1;1;1;1;1;1;1;1;1;1;1;1;1;1;1;1;1;1;1;1;1;1;1;1;1;1;1;1;1;1;1;1;1;1;1;1;1;1;1;1;1;1;1;1;1;1;1;1;1;1;1;1;1;1;1;1;1;1;1;1;1;1;1;1;1;1	0.6945	92	AAIPGGAGSIAGAPEDLDLR;ACKELGITSVGIYSQEDSQALHR;ADASDPKQIASPMPGNVLK;AEELSFPSSVVEFLQGR;AHDFPEAVAR;ANVQAVPGTNEPVTDFEEAAAFCR;ATSEAQAAFGNGAMFVEK;DAHQSLLATR;DCDLVSSVFYPAVFDEYQQFLK;DMAGLLTPPAADLLISALR;DMAGLLTPPAADLLISALRR;DVFFEVMGLPR;EAVKYGMDIFR;EAVKYGMDIFRVFDSLNFVENLK;EAVPNIPFQMLLR;EEELKEAFER;EGDPVQQGDLLVR;ELGITSVGIYSQEDSQALHR;ERILSDAVR;FIDEHNELLFYDPLDMSSQNICK;FRDCDLVSSVFYPAVFDEYQQFLK;FVSYQNAGTVEFLVEGDR;…	322722430476	4.30297e+09	151967	pyruvate carboxylase
TGGT1_291180	1;1;1;1;1;1;1;1;1;1;1;1;1;1;1;1;1;1;1;1;1;1;1;1;1;1;1;1;1;1;1;1;1;1;1;1;1;1;1;1;1;1;1;1;1;1;1;1;1;1;1;1;1;1;1;1;1;1;1;1;1;1;1;1;1;1;1;1;1;1;1;1;1;1;1;1;1;1;1;1;1;1;1;1;1;1	0.2104	86	AGADEGPEATGPPRPGR;ALLDMSHEATQR;APFPVAER;APSPCDTGGLDTGGGR;ARPPLSPSAGSVSLSPEAPK;ASVVPLVR;ATDAAASAPAADRGVFFK;ATLGSEVLSGPR;CLASPLVGPSVGR;DIHIAFADPSR;DVFFVDLYGNR;EAAASFGDQHRLPSGK;EGVGGFFK;EIEAASGAGEAAETGTSDEDAETGPGRR;EIQASANIR;ESQGIEIGR;FASCVPPEEELEGGVEAR;FCITAIYR;FSTVADEELPHR;FYQVPCQTAALTR;GALPLSEDEKLR;GEAAGSAGPATGIEDPWR;GGPVRAPDDEDSGLRPK;GIVELNETR;GLLRPVVTLDLK;GPASAAGKAEAGVEPQSR;GQVALQFGTLLLR;GYRPAP…	2880119783	1.01057e+07	578447	hypothetical protein
TGGT1_244200	1;1;1;1;1;1;1;1;1;1;1;1;1;1;1;1;1;1;1;1;1;1;1;1;1;1;1;1;1;1;1;1;1;1;1;1;1;1;1;1;1;1;1;1;1;1;1;1;1;1;1;1;1;1;1;1;1;1;1;1;1;1;1;1;1;1;1;1;1;1;1;1;1;1;1;1;1;1;1;1;1	0.7563	81	AAMCTLNQLNEGTR;ADLDKVYDCR;ALDAPVFHVNADDPEAVTFVSELALEYR;AQQYYSEDEDSTK;CRDFLPSQQYEYSPQWK;CYGFPHK;DFLPSQQYEYSPQWK;DVCAATAVGDK;DVCAATAVGDKK;EDVIHHENWELEK;EFRKPLIIFSPK;EGVNSVVIGMPHR;FGLDGCETMIVAMK;FKGDVFIDLIGYR;FKGDVFIDLIGYRR;GAPFISSAPGSLPAGASFVTPESLPVSPQQSVHDTSR;GDVFIDLIGYR;GDVFIDLIGYRR;GHEIAAVNPLSLPQETPFVSGSR;GPTPAGTLDFEAYGFTK;GPTPAGTLDFEAYGFTKADLDKVYDCR;GRLNVLVNVLHKPMQQLLSEFLGVTSYSSAEWGNSGDVK;HAVLH…	116846979044	2.24706e+09	124154	putative 2-oxoglutarate dehydrogenase e1 component, mitochondrial precursor
TGGT1_297745	1;1;1;1;1;1;1;1;1;1;1;1;1;1;1;1;1;1;1;1;1;1;1;1;1;1;1;1;1;1;1;1;1;1;1;1;1;1;1;1;1;1;1;1;1;1;1;1;1;1;1;1;1;1;1;1;1;1;1;1;1;1;1;1;1;1;1;1;1;1;1;1	0.2556	72	ADQQGTAAEVAILNGDR;AGATVDVFPPLELWVR;ASVPYTCGVFR;AVADAGASAIVAVDR;AVQLAASEWGKELDGDANEVSR;DQALWLTAR;DSSGGFVASGLLAVDDVSVLGDHPR;EAHALGSLGDER;EALPKAPEAAR;EFNLGHLTAPTGR;EGDLASPLLR;EGLDVATLVLGATQTER;ERGDILDETEFR;ERPLPALPR;ETRPALELQFFR;FGLEGASLLR;FLASNAFLPGFFPPVK;FSLPVSVSLQTSR;GEVLFFR;GLIIALR;GVLQAEDITSDAEAASATR;GVSLVSFFDLETR;IGPAQVLLPSPAQAAGR;ILLEVSNRPK;KGDSFLQEETLQLGLESVQK;KPGQAEVEALASETR;LAPLFVAETTQLPLL…	3678691955	2.01021e+07	413371	hypothetical protein
TGGT1_231970	1;1;1;1;1;1;1;1;1;1;1;1;1;1;1;1;1;1;1;1;1;1;1;1;1;1;1;1;1;1;1;1;1;1;1;1;1;1;1;1;1;1;1;1;1;1;1;1;1;1;1;1;1;1;1;1;1;1;1;1;1;1;1	0.3144	63	AAVMHDILDTMPEGVK;ANIPWKVPGLPAPVENMILR;ATQPEMVLFNMYDDWLK;AVFWEIENR;DTGPNPQGYLPTHYEK;DVSQVTATTTR;EELGLIEQAYDNPHEALSR;EHVPTNYPVK;ELGGLGMLSMGHILIPQSDLR;ELTLEFMDLYSHLVPIYEVDPLEK;ESGYTYVLPK;FFQCTELDWVEVGLQVAR;FGDMILK;FTLWWSPTINR;GSELNLPFQAIMK;GTYFPTWEGLFWEK;HLFPNWVKPADSEPPPLLVYK;HTLAYDKGWR;IAFPYLYNNRPR;IDLTLLNR;IESGFGAPQPSVFSR;IIHTSVWAGQK;ISLIQIMR;KFICVSDLR;LANQLVSDLQDK;LGNVDAFQLADGLQYTFAHVGQLTGMYR;LIV…	2435180956	1.67944e+07	291611	pre-mRNA processing splicing factor PRP8
TGGT1_223390	1;1;1;1;1;1;1;1;1;1;1;1;1;1;1;1;1;1;1;1;1;1;1;1;1;1;1;1;1;1;1;1;1;1;1;1;1;1;1;1;1;1;1;1;1;1;1;1;1;1;1;1	0.3222	52	AAEFAEDDAGGGAGLHASHASSAFPK;AFNPIQTQVFSTLFATNENVLLCLPPTSGK;ALLEILAASSEFSTLPLRPGEEGTLK;ALVAEQVQAFSQR;AVYIAPHPLVVK;DTSTGVAPAVHLGEPTGEPESLAGR;EIAINVR;EILQSEAEAVK;EILQSEAEAVKTGDLK;EILSILPTPDIQK;EKEEQWWLVVGR;ELLPYGFAVHHAGLPR;ELTGDVNLTR;FLHVSDEVMR;FVFEPLPVESQLEQNLVDHINAEVVLK;GAADEVLAALK;GLFFFGNHYRPVPLK;GPVLESIIAR;GTQVYLPEK;ILDKNFLIK;IVAMANSLANAK;KLYPMGDKVER;LAELTGEMQHDMK;LELAAFVQPLTR;LFSLSSEFK;LLEQHCVNL…	2659594511	2.16227e+07	248239	putative activating signal cointegrator 1 complex subunit 3 family 1 ASCC3L1
TGGT1_213392	1;1;1;1;1;1;1;1;1;1;1;1;1;1;1;1;1;1;1;1;1;1;1;1;1;1;1;1;1;1;1;1;1;1;1;1;1;1;1;1;1;1;1;1;1;1;1;1;1;1	0.2469	50	AALDATQEASEVQELR;AALDATQEASEVQELREK;APAVALPAVSILGR;AWQEELTLATR;CSQLSSQLSAKEEEAPR;DAELSELR;EAFNTLTQLLASQLEMQSASR;EGVIAAFSASVEELER;ELEAQAQQFAASEATLQAALSEAEKK;ELENAAGALR;ERELENAAGALR;FGESPVAR;FLSSHAVTEFR;GLHVQLDNER;GRDDEMACMQR;ITSLSDELEAVR;LASELATVR;LEAEVQEQQTR;LEAVTLDVER;LLEAVQTQLEEKEK;LLHLLQPAASPK;LQFFEDALDSLGPSGR;LQMSPLPADGSQNVSDGTR;LQVLEEELETEKR;LQVLEEELETEKRR;LRVEAQAAQGEFAGPLGSSLPANAR;MLQAYEAVA…	3161213935	2.32442e+07	253235	surface antigen repeat-containing protein
TGGT1_247550	1;1;1;1;1;1;1;1;1;1;1;1;1;1;1;1;1;1;1;1;1;1;1;1;1;1;1;1;1;1;1;1;1;1;1;1;1;1;1;1;1;1;1;1;1;1;1	0.7583	47	AAVEEGIVPGGGTALLYASETLK;AAVEEGIVPGGGTALLYASETLKTIETTNYDQK;AMLHDIAVMTGGQVVTEETGGSLEDAHQMPQMLGR;ATIDERCDQIR;AVDAGMNPMDLLR;DGTITVSEGK;DRIQDALCATK;DTTLVIEGGGEK;DTTLVIEGGGEKATIDER;EADPTKGFNAQTGEYVDMMAAGIIDPTK;EADPTKGFNAQTGEYVDMMAAGIIDPTKVVK;GFNAQTGEYVDMMAAGIIDPTK;GFNAQTGEYVDMMAAGIIDPTKVVK;GINLAVEK;GINLAVEKVLAHLNSVTK;GYISPYFITNSK;GYISPYFITNSKEQK;ICAVKAPGFGDHR;IQDALCATK;KAMLHDIAVMTGGQVVTEETGGSLEDAHQMPQM…	31421045553	9.24148e+08	60857.2	heat shock protein HSP60
TGGT1_269290	1;1;1;1;1;1;1;1;1;1;1;1;1;1;1;1;1;1;1;1;1;1;1;1;1;1;1;1;1;1;1;1;1;1;1;1;1;1;1;1;1;1;1;1;1;1;1	0.1285	47	AALPSSSADLR;AAPDTHALPASLER;ACPATLATLVGAFSFASR;ADLGSSWER;AIIASLGDMSLAR;DAASSGSSFFAQR;DAWDALVSSPR;DLNLPAEK;DVLFLQFYR;EANAFLFPLR;ESFFFGGR;FAEILLLALHPK;FALSPSPWTDRPLTGASPYAR;FGNGDVIWDPQLILAALHR;FPAALSLALPSLSGR;GAPSPESGLER;GQEDPGLNSGSSPASSR;GVRPGQVAEALMGLLR;HINLLGIK;ILLFQDAFVK;ILTVPER;LFLTLFQQLEASLR;LGGSGWALR;LLDLFLSSPLLR;LLFAFQK;LLLALQPANDTVK;LLLQDAILDVR;LLNPSPNPGEERDLLSSFSR;LLQLFFAR;LLQSGGEEAGEEAGVL…	1004038871	4.14892e+06	502984	hypothetical protein
TGGT1_227610	1;1;1;1;1;1;1;1;1;1;1;1;1;1;1;1;1;1;1;1;1;1;1;1;1;1;1;1;1;1;1;1;1;1;1;1;1;1;1;1;1;1;1	0.1768	43	AGALETDQEAGGSFSR;AGEVGQNCHQADTGQQVQAVSR;AGSLFLPVVR;APSTIALGSNSMATHLDDSSLR;APVEVTVLAPR;ASGGFAAASNPFAAVLK;EALPTGDPGVREETR;ESEVAPTAGSAASPHYR;FLRLPTDATGK;FQLIPLR;FTNCSAFQDLWNIFMIR;GDDAFKSEAGASPPR;GGAASVASHPGGVLGSVDQELLEQAVIR;GGTADWITPR;GLLSPSLSGSGEEGGLLWR;GSPGPFSGDIAAGEAR;GTTGVSQTEGPGASPR;IAPAAISGVK;IRAPADQDADVLAIVPR;IRVDVLPGLLVFPQPAR;LALYPSHSGTVR;LDENNTTLRPR;LDIQPAGPNTSFLFLNAK;LGECHDWLMVGSK;LSQLPCAE…	1702363358	9.15249e+06	389863	hypothetical protein
TGGT1_223920	1;1;1;1;1;1;1;1;1;1;1;1;1;1;1;1;1;1;1;1;1;1;1;1;1;1;1;1;1;1;1;1;1;1;1;1;1;1;1;1;1	0.2743	41	AAALKDAFFAP;AIAPDVEESR;AIDAVQQHLGQVR;ALMDPSLGR;ALPDDRVADLFADMYLR;ANIIAFVEALR;APHTLELEAILK;ASDLALFGR;ATLLVAYPASIR;ELLVSQIMQIKPR;ETTVAALVDMLYYNGTALNDHLAFIAK;ETVGAYSYEELER;EVRPDPLDAPATFEVLDYNEGILR;FDQEGADNLR;FFNSQALIVR;FGRFDQEGADNLR;FSSKPGIPFEGR;GLTGSTVALGLLALAGVPFANSQISHQDK;HLLMPMVFR;HSFATFLQNLSPK;ILVDDLVR;KIWGSLGEFSSGTR;LFDYNGR;LVSVMGSTTLPK;MEPITDLDVLEQLR;MHSLDTADSLSVFLVGLVHYAYQK;QLPGEASHDAVCR;QMS…	1.61764e+09	1.32594e+07	222871	rhoptry neck protein RON3
TGGT1_244380	1;1;1;1;1;1;1;1;1;1;1;1;1;1;1;1;1;1;1;1;1;1;1;1;1;1;1;1;1;1;1;1;1;1;1;1;1;1;1	0.5872	39	AKGEELEGLLLEEADAR;APTWFLEPSDTPDTVIIR;AQLIDLIVK;AVCLQTWHMMTQSAADAER;DADTGIVLSVAHEIEGLLGGK;DVLDQLAR;EHYEEYAQKEELFHR;EKEEELMQQQR;EKEEELMQQQREELQR;FHAGPPYEDIAFK;FNIFYPDLIDK;FNIFYPDLIDKTK;GIMQLYFSFKR;GKTTVAALIHSSK;HAEILAPDDDEDRR;ILNQEWQLER;KDVLDQLAR;KNLEADEEVMASSSEHK;LEQNRAQLIDLIVK;LLAEPFVWK;LLAEPFVWKK;LLHEHFGYSNTNNPFGDR;LTMHYTWEEK;MDVLPGPPHEVLETYK;MDVLPGPPHEVLETYKNEPVTVAMLEDLIADVK;NEPVTVAMLEDLIADVK;N…	6.64204e+09	1.66051e+08	79489.7	cactin
TGGT1_294550	1;1;1;1;1;1;1;1;1;1;1;1;1;1;1;1;1;1;1;1;1;1;1;1;1;1;1;1;1;1;1;1;1;1;1;1;1;1;1	0.0975	39	AMLRPFPQLR;ASEGEEPQEQVAR;DFLDFLHHFVNLVGEK;EGFLLAEK;EILHAFGQK;EIVETGGFWR;ETPWATVAPK;FAPLLFVDFPGTESLR;FYFSPPAANALPQDSLR;GAIQEYQTTLLQQVK;GVWNALSSLFTDVGALR;HIEEQQLQHFSNIPR;HQDALQDIDAIK;IINSWVDNVAAVGK;IRELEDGLLQALSNVK;IRPEELSAALTR;LIEGSPSPPGTGGMR;LLDSHVETILR;LLTLPNGER;LQIPSNVR;LVAQDVPLLK;LVESTISLLKK;NVMEVAGMDDLGR;QLAEVEPLLR;QVEIEPHQVADANLVIQTVDTLR;QYEFSDADQVCALK;RPFILCGPPGSGK;RYEEVSRDELR;SFTVDMQPHYIYS…	475559274	1.60121e+06	558236	dynein heavy chain
TGGT1_311470	1;1;1;1;1;1;1;1;1;1;1;1;1;1;1;1;1;1;1;1;1;1;1;1;1;1;1;1;1;1;1;1;1;1;1;1;1;1;1	0.3449	39	AAQTDAQPLPK;AEMVTYAMAK;AFFQLGAR;AKDVLLFASETWK;ATGESTTFTIR;AYQGALLVIK;CEGYSAAKDQPAQAMR;DATVMQQEISK;DATVMQQEISKVFSAVSSIK;DLMSLVIHTWIHIR;FFDMYLHQSGFMK;FMLDLWCSK;GGPDVDASAVILGSR;GGVDPTEIHEIVQSR;GSSAAGQAAQTDAQPLPK;HGEFTLDTVR;IAIPDYKDLWDFSLR;IASAATDSGDYGEAAAGESAQEGDRPPPYNPDADEAGVPR;LVEAVAANPPGPGTVIPLEELR;LVGWMDVMAR;NLVSGVHSTGDSVEVR;QDAAAAAEAADHFAQVSAFNAMQSALTK;QNHFTTFASSSTNAER;QQHIADPNLGMWAR;RGSSAAGQAA…	2950706930	3.13905e+07	186833	rhoptry neck protein RON5
TGGT1_268330	1;1;1;1;1;1;1;1;1;1;1;1;1;1;1;1;1;1;1;1;1;1;1;1;1;1;1;1;1;1;1;1;1;1;1;1;1;1	0.1751	38	AAQAAAHAAVAAVR;AAQAAAHAAVAAVRR;AAWEAAGEPR;ATPLALPPALTIVSK;EAAALMAAFASVSLASLPLSPHDPYLQPFLSAR;EAPDFSLSPEDFNFAITLLR;ELLQPLPTAR;ESWGFAGPAVR;GAAPPLPLLAR;GPGGREEDELPVSGQWVK;GVSPFTPLELQAK;ILGCAAPGPPRPSAVK;ILLLPTDGTPPEVFAR;ILYPVLDHK;IPLHEPVTLQVYVENR;KVLEEDYPSVLVHR;LFFTGLTYTLNK;LGLSPALRPGVGLR;LLALHLENVGR;LLLETQR;LLSLLDFPK;LPEGLLWSGSLSR;LQCSQLLLHR;LREQAEEIGVSR;NEATLGEEATLLEATEK;PALGVTGDEAATGFR;QLGALTLR;QVL…	1991360820	1.46424e+07	311004	hypothetical protein
TGGT1_258970	1;1;1;1;1;1;1;1;1;1;1;1;1;1;1;1;1;1;1;1;1;1;1;1;1;1;1;1;1;1;1;1;1;1;1;1;1	0.1655	37	AASESQAQMVVPAFER;AFLDLFLR;ALFGPQVRPGPSGSEAR;ALLVHASEAR;ALQTTVYSR;DADSVAAGFLGGAK;ELSLSPLLTR;EPGASLGAPGTQSHAAQAQSASR;EQTAQLLAFDAER;FLDAHAAEQFLTPLRR;FVEELLLHPSRR;FVQDESFSSIFPSITALQLLAR;GLLLFVSR;GPPIPQNATDRER;GTYASGVWTPHDPR;GVGAWAGGCTYTQATDLR;IFFGDKSGNLYELR;IIDPLQFDR;IYLQLENFR;LFLLAQAK;LLPIPSSGPLGSSAETR;LLRPLLFAPLFEAGHDASGILR;LMGETSQDSSQPPSYPQASSPPFLR;LSSATETGLR;LVAIVPDLEVSAR;QAYGAHAFLGFGR;QFASPSLGNA…	826217926	5.69805e+06	326785	hypothetical protein
TGGT1_311920	1;1;1;1;1;1;1;1;1;1;1;1;1;1;1;1;1;1;1;1;1;1;1;1;1;1;1;1;1;1;1;1;1;1;1;1;1	0.1907	37	AATSLQAVVAHLWAEEQEFLER;ADAAAPFPSDPAAADR;AESAVSFWYR;AQLPNTALDASLDGER;ASFAALAK;ATLVGVFR;ATPLPGLASGEEGEDRELTGPGGSR;AVPGSAAPPEEAGR;EALQAAVATDEERPDTGNTVDGK;EGAQATEENEDAETETEEK;EGEETPAAESLDSK;FCQDVVAAENDLMHALSK;GLPLSDCFFTR;HFFATFINR;ISSQGEAQVVEALAQFLQYSR;LASAEGDMLR;LDQLLPK;LLDESVSQQQSTIR;LLDESVSQQQSTIRK;LLGLPSRAELEER;LLIQSLCTYQK;LSSPPSPVSSLSPAVSGSAGSSER;LVLDFFSASR;MQDIVAVR;QAAALPGPSDTPR;RPNELERPPTVLVAA…	1815027196	1.407e+07	271979	GRAM domain-containing protein
TGGT1_206610	1;1;1;1;1;1;1;1;1;1;1;1;1;1;1;1;1;1;1;1;1;1;1;1;1;1;1;1;1;1;1;1;1;1;1;1	0.4876	36	AVALTLEKHPIMNAAYNPK;AVSTYGAATAGAPDTR;DFASLLETRPSALLI;DPSGQPLATFNAIELAK;EGDAAPVGTTVALLAEKEEDISLIQAK;EGKIESLGVPPPGSVPLDAMQK;EGVTVDVGSTVGYLAPSAEVASAFK;GAVQEISMPALSSTMK;GAVQEISMPALSSTMKEGK;GIYVDKLEAMVQELK;GPARDPSGQPLATFNAIELAK;GVGTIMAVGGTESVPFFPK;HIYGSHAAAFLK;HIYGSHAAAFLKDFASLLETRPSALLI;HPIMNAAYNPK;IEATMPTTFAALQANPQMQK;IESLGVPPPGSVPLDAMQK;KNKLNLEEVK;LNLEEVKGTGTNR;LSSSDSVSVSSSQSGRPTTGGDSR;MTVTITADHR;N…	4821731113	1.17603e+08	96777.3	pyruvate dehydrogenase complex subunit PDH-E2
TGGT1_200400	1;1;1;1;1;1;1;1;1;1;1;1;1;1;1;1;1;1;1;1;1;1;1;1;1;1;1;1;1;1;1;1;1;1;1	0.4456	35	AAFQAMDDGETMTNIVK;AAFQAMDDGETMTNIVKGNPWDR;AIQFWFK;ALHAYQSTASAPSSVSPESPSFDFCPPHR;FVLAAEDPTTIDEGFPSSK;GIHAFCAAPSAALPSR;GIHAFCAAPSAALPSRR;GRNEPGEEWSR;HDTHNMNIEVEER;HPDGISDPTVFSDEVVVPLLGLGEYMSAR;IFDIDGDGVLR;IPHAENDLLR;LFLQVAR;LFLQVARPFR;LGNPVESLSTPAGVSK;LPIYLLPASASPSEDSR;LSPSGVSAACALPPESLLQALR;MRDDKLPTYR;MVDSHNTGTISLPMLK;NFFNIVK;QLIELTPFEIFASQQYQELTAR;QPGADSITADDLRPWVDEVLR;RPASAAAPAESGHGLSELLKR;RPIDA…	2425157642	3.73101e+07	126316	hypothetical protein
TGGT1_216670	1;1;1;1;1;1;1;1;1;1;1;1;1;1;1;1;1;1;1;1;1;1;1;1;1;1;1;1;1;1;1;1;1;1;1	0.457	35	AAEEGLLLLDR;ACLDESLR;AGTVAVVGLQAANVDR;ALAGASFR;AMLTTLLKEEGHSEAMGVGK;ATGMASHYAEQEAPLRR;DMVAAIIGR;DRLGALKAEGEGLLK;EFADEKDEGVLER;EFADEKDEGVLERVPVPK;ELETAFHCSVR;EMTAALLAER;EQLILTQQQNELR;ETGVTFRPPR;EVVASPVASASGAGSPGGATSLVFPVPIAR;GGEAAVQACVAALR;GGSEGLLLVQQATPENAAAAAK;GGSEGLLLVQQATPENAAAAAKR;GNAPGFTASSR;GSAATPEEGETPPAGQVAQK;GVALLNSLDEGMQPEKR;IQTQSGVESIR;KLSQDVEAVLR;LGALKAEGEGLLK;LIEEALKEAAAGAIVHASDNGDEE…	3.20736e+09	5.52994e+07	99971.4	FUSE-binding protein 2 / KH-type splicing regulatory protein
TGGT1_290950	1;1;1;1;1;1;1;1;1;1;1;1;1;1;1;1;1;1;1;1;1;1;1;1;1;1;1;1;1;1;1;1;1;1;1	0.2756	35	DSGNTQLVGDLLR;EGKLECTEELGDVVR;ELIELLEQGLQGER;ESILEYDNFDQLALAQTLENHPR;ETKLEADYAGLLR;ETQHLNITAVNEAVNELLVEGEDVDGLR;EVAFAALSK;FAQQLLSSEPPLADVTQVSEVLLQQHK;FGLFGEAADTLLK;GGCSAQQLVEEFEKR;IVLHNSDFSNNK;KPTQAEAALMHPSEK;LAALLFK;LADAVQIISYAVDKDLK;LEADYAGLLR;LLLQWLEAR;LLYASLPNYAK;LVEMFEK;NLQNLLILTAMK;NLVNVHPENAVK;QAPELWAYVLR;SAEEGSEADLER;TAQVIQQFK;TEGSAGHMIQVLNLETK;TLDAQLAVR;TNAYYDSLVVGK;VAEGNQEPAVHNALAK;VLQT…	1541984737	1.58967e+07	194336	putative clathrin heavy chain
TGGT1_235470	1;1;1;1;1;1;1;1;1;1;1;1;1;1;1;1;1;1;1;1;1;1;1;1;1;1;1;1;1;1;1;1;1;1	0.5042	34	ACGLLFLDAER;AEIMEIVQQSK;AEIMEIVQQSKNPVVAQLFAGIVMEK;ALDNLHAVNK;DGGIDDAAAIEGK;DLGNTTLDWIVR;ECLSSWEPLVSVLEAYYAGRR;ELIFTSNAEVIK;FGSVVAFLLEK;FHILPLSEYK;FIDLSASENPNLDPK;FMQLDVGR;GQLIGSQFLSQLQSLMELINSTEPHFIR;HLVDNNVSPATVQPAF;IQNAIMAANPVLEAFGNAK;IREELTVK;KPLDWVPSK;LAPHVFYTAR;MLIQLHALSVLEALQLR;NFVDIVFDR;NFVDIVFDRESK;NPVVAQLFAGIVMEK;NQIYTTADPLVVAINPFRDLGNTTLDWIVR;QLGYSYR;RALDNLHAVNK;RPFKEFLFQFK;SQTIIVSGESG…	1877581378	3.41378e+07	93256.2	myosin A
TGGT1_207370	1;1;1;1;1;1;1;1;1;1;1;1;1;1;1;1;1;1;1;1;1;1;1;1;1;1;1;1;1;1;1;1;1	0.3358	33	ALEEENKLLK;ALEEENKLLKR;AQVQQLER;DGFSELLDAQQQLQQLQR;ELQQLHQEVK;EPGRDFFGVTR;EQELVEKESELQR;GATPATPSQLSVPSNAHK;GGNSGVPTPAAAGR;GVVPSVSAHAVR;HLQALEAAESQR;HRAAEMRTNGVVEASLHEAEEQR;HSEAVEGNETKPTDGETGDQASASAVFDDFDLLLQK;KSFSELTTR;LAAAQEPEASGSGVHALGALWGGASR;LAAPPLPPGSGDNTANAAGVALSTVSGHAATAGSLFLPGGGR;LAGTVAMANSLAGSR;LLPPTPSACSSVISDSVAR;LMSTGVIAAAVQQVQQAVAK;QLAGPFSTVSR;QPLSDSSFQLHSLQQLQAK;RLMSTGVIAAAVQQVQQAVAK…	7242187466	1.44844e+08	142890	hypothetical protein
TGGT1_315860	1;1;1;1;1;1;1;1;1;1;1;1;1;1;1;1;1;1;1;1;1;1;1;1;1;1;1;1;1;1;1;1;1	0.0705	33	AADALPFVLDHHPAAQTR;AASAASPAAVGDGTSASSFK;AAWPTLVVAR;AVDACVLLGNQER;EIQQTLTDLSR;EVVSILSR;FIETFFPLPAR;FPGAAVFPHFGSFR;GGDGNQVAEASYAGR;GLLPPASVLLLPR;GPVSFFSAK;HSFDSVPFK;ITVLAAMLEGK;LALEEELELLR;LAQCGIAVDKR;LAQWLGVGEKPR;LAWLPAFSSGR;LFQAFLADGR;LIQGLPPSLLLSNEEGDLFLLLAATAKPYR;LLVPFPNSFEPFHSK;LQGLSENSGVER;LQTDHSSIGTSETSCLLLR;LVAEVVPLNLLEFTR;NLDAATDQEVYVPTR;QGLTGSVALGGK;RIDKDTAWMR;TPVATNSATAAAMGAK;TTVISPLLALL…	506902470	1.50416e+06	689554	EF hand domain-containing protein
TGGT1_293180	1;1;1;1;1;1;1;1;1;1;1;1;1;1;1;1;1;1;1;1;1;1;1;1;1;1;1;1;1;1;1;1	0.5433	32	AANAGGVAVSGLEMSQNAMR;AFKVIVEPER;AGQFEGALTGK;CAISGSGNVALYAGEK;CAISGSGNVALYAGEKLATLGAK;CITFRVPWVDDQGK;CQSEASEVADPEEVDAFVK;DVPAGDIGVGAR;EIGYLFGQYK;EVVDEKLR;FCQAFMTELSR;FGENEFDLVTGANVAGFVK;FHPSVTLSVMK;FLGFEQIFK;FLGFEQIFKNSLTGLSIGGAK;FQPEFLQAFHEVFDSVRPVLCSNPK;GFPLGQIQR;GYRVQYSSAAGPYK;IEWTREVVDEKLR;IVAEGANMPTTR;NSLTGLSIGGAK;QHGVILCPGK;QIMASIFSK;VADCVIDQGYI;VIVEPER;VMTFSDSSGYIVNEK;VMTFSDSSGYIVNEKGFPLGQI…	16301407601	4.40579e+08	63740	NADP-specific glutamate dehydrogenase
TGGT1_240600	1;1;1;1;1;1;1;1;1;1;1;1;1;1;1;1;1;1;1;1;1;1;1;1;1;1;1;1;1;1;1	0.5247	31	AALETGYVPGGGVTYLALSTDEFYNK;AALETGYVPGGGVTYLALSTDEFYNKIVADIEAAAK;AILTSGKPFGFGWNAK;APLVLIAEDFGPEVLQTCIINR;DIAVATNAQLISR;DLGLPLEDATATHVGNAASIVVR;DLGLPLEDATATHVGNAASIVVRK;ELEVSTSKFDREK;EYGPPMIVNDGVTIAR;FGDMISQGVIDPAK;GHNPIPLQR;GYSSPYFLVGEDR;HAAIVLEDNPALEDTLEFTEGYTFER;IAALSGGIAR;IETAQSILPILEHFVR;IMIGASTETEQKEK;IMIGASTETEQKEKR;IVADIEAAAK;IVVDSMK;LAKPVDGMNDLLNIATVATSGNVAMGQVIAK;LILADECR;LRYEDSINAVR;NQLL…	6214839002	1.77567e+08	72160.4	putative chaperonin cpn60
TGGT1_311720	1;1;1;1;1;1;1;1;1;1;1;1;1;1;1;1;1;1;1;1;1;1;1;1;1;1;1;1;1;1;1	0.515	31	AKFEELNSDLFQK;ALSSQHQAKVEVENLMEGVDFSETLTR;DAGAIAGLNVIR;DFFNGKEPNR;EVQKDKDLLPYEIINK;FEELNSDLFQK;GVPQIEVTFDVDR;HGRVDIIPNDQGNR;IGEAAKNEATINPTNTLFDVK;IGEAAKNEATINPTNTLFDVKR;IINEPTAAAIAYGLDKKNEK;IQQLIKDFFNGKEPNR;ITPSYVAFTDDDR;ITPSYVAFTDDDRK;LTPEEIER;MISEAEKFAEEDKK;MKETAEQFLGK;MKETAEQFLGKEVK;NALEGYLHSMK;NAVVTVPAYFNDAQR;NEATINPTNTLFDVK;NEATINPTNTLFDVKR;NGILSVSAVDKGTGK;QVLEDADLQK;QVLEDADLQKSQVDEIVLVGGSTR…	9985166232	2.62768e+08	73190	chaperonin protein BiP
TGGT1_314780	1;1;1;1;1;1;1;1;1;1;1;1;1;1;1;1;1;1;1;1;1;1;1;1;1;1;1;1;1;1;1	0.2234	31	AAWLNEGSDGHVLSTK;ADTEVSSPAPDIDDLTGFSELKR;AREEALVEPVILIQALYR;DCLLTSENPVVK;DHLTAASELLGLDVPLVEGALTSR;DKDDLAHLLTEAR;DRGSCGTGGDNALQSGVGSGSQGR;EEALVEPVILIQALYR;GKPQSTLITGESGAGKTESTK;GSCGTGGDNALQSGVGSGSQGR;ILEISPVLESFGNASTSR;KANSLGDLISQLETLDASLQPR;LALDGDLPGDLSR;LILQFLADVSELSSSSSSSFK;LLHQDFVDRYR;LLPPEELVQDYLSKR;NNPSAGSTVAGLR;QQQEALLKDAVEER;SALSDEILALGR;SLEGVQNVCVLGDVSEASVLHTVR;SLLGVMGER;STVQDFLER;TGNESIL…	859259900	7.04311e+06	227152	myosin G
TGGT1_231790	1;1;1;1;1;1;1;1;1;1;1;1;1;1;1;1;1;1;1;1;1;1;1;1;1;1;1;1;1;1	0.3498	30	AAEPVLSEGDSR;AYDVAFEK;AYDVAFEKR;CSASLADPADTQTSGADETERR;DAVGTTSVATGISSSSDR;DAVGTTSVATGISSSSDRLR;EKAAEPVLSEGDSR;EPLRPLYSHYQYLR;ESGEVAVGSVDEVEQR;EVPSTSSMEK;FSGATGTGAVAAVAALAAQQHQQNLLLLASDLQTAIR;GGESDMHVLVAFGK;GLFARPNAK;GLRGEEAELR;GRPPGLAGNASGATPHGAER;HEAAPSGDAPANSPVEQASR;HLYREEAAIEEDDELPVLSYLEGETLFAAEEEPSLHHVR;IRGGESDMHVLVAFGK;LLTYQANFISETGR;LSTPSHTTLCQR;LVDTGGNVSHEAATTSVGR;LYKDIAPIER;SATTDALTASSASC…	1340671312	1.74113e+07	133775	hypothetical protein
TGGT1_314410	1;1;1;1;1;1;1;1;1;1;1;1;1;1;1;1;1;1;1;1;1;1;1;1;1;1;1;1;1;1	0.1731	30	AELSIDLAGLKPQVAR;CAWNPAIGLPK;DAVAAELSADNMVR;DTFLDLAHLR;FGVVVLR;FLDQLLETSGAALLLWQK;FSVVAVEKPK;IFQQIDDCR;LDQSLYSR;LESIYEIR;LGLYVFGR;LGNLPAVVESER;LGRGEQDLYAESR;LNLQFLTIHDYLLR;LPALAAVSAIDAPAELR;LPDEFFHAK;LQELEQVHQFPEK;LQLADEALEAK;LTGYPAEAISILTTYNGQLALISDVLHQR;MIAMTCTHAAMTR;NLDVDETHLLR;NLPLWESFLNHPLLR;SLLPRPQEPVSLQGR;TDTAAHLAYLLYHNFPSEK;VISEFNPLEPR;VLLDPNQYSR;VLLVSHSNAALNDLFR;VNMVLER;VSQVFSDLEQER;YITA…	786783011	6.50234e+06	250482	putative aquarius
TGGT1_287500	1;1;1;1;1;1;1;1;1;1;1;1;1;1;1;1;1;1;1;1;1;1;1;1;1;1;1;1;1	0.5953	29	AIDDAANLVK;ALGATAVVR;ALTDLTR;DFDVENIR;FAAFGATLPGVEQYAVLK;FGEAFEMIPR;GMVVTRPPSGSVESK;GSTPSVLDEAER;GSTPSVLDEAERAIDDAANLVK;GTVLVHNAEELK;GYEMAVAKLPAFLEESVCYTLK;IVTAHTSLIVK;KFAAFGATLPGVEQYAVLK;KVTNILTK;LGADAALTVLR;LGVPTPEELGSCLSITVSEISSK;LVAQAAAMVMPPNNPK;LVAQAAAMVMPPNNPKDFDVENIR;LVVTSLGK;LVVTSLGKR;SAAAASAPSLTINAVEKK;SFTGIDEVTAK;SLNDEQALAEVLESTVATKPLCTEGR;TSLGPNSLSK;VCTVVLR;VDQIIMARPAGGPAPR;VHEGVNTDISV…	1707744423	4.49406e+07	59307	putative T complex chaperonin
TGGT1_305340	1;1;1;1;1;1;1;1;1;1;1;1;1;1;1;1;1;1;1;1;1;1;1;1;1;1;1;1;1	0.2213	29	APSQAFAETGPQAAAQAAAGAPSR;AVSRPTGGPGAWQETR;DGTSPGAGADYPR;DKHEELAETPGPGR;DQHVAAVFPAR;GSGAGASLPPVK;HVFVVNTNDFSVR;ILDVVGAGPEGAPAHVR;KHGDAEQGNYFQSAQSR;LFGTFEPGDR;LGAPDQGGLTR;LIDEYLRR;LLMSYTPFTTPNLLAEQINLLGTVPGTR;LPNKELINRDPNNAADHR;LSSSCAVMSR;MQGGLPPVFPLWTSAR;NPQALQAWLDDR;PLLPTAASFAR;QAASAAPSQIDGVAR;RLDAAFPDFPR;RPTLFNLLDALAHDSVTTPDQR;SHYSAIFITQR;SPEGLSSIPR;SVVTDFLNHSLPHAK;SYEYGVGFK;TGEEGAEQMAEKTNEEK;VY…	1336517764	1.33652e+07	207169	corepressor complex CRC230
TGGT1_309120	1;1;1;1;1;1;1;1;1;1;1;1;1;1;1;1;1;1;1;1;1;1;1;1;1;1;1;1;1	0.613	29	AGQAAFGNMCR;ALMSNADLSR;EAVKILETLGCTAELER;FCLYTASAFK;FCLYTASAFKR;GGGMFAPNKTWR;GHRIDEVPELPLVVSEK;GHRIDEVPELPLVVSEKLEK;GPLVVYAEDNGVTR;HAVASAVAATGLPALVMAR;IDEVPELPLVVSEK;IDEVPELPLVVSEKLEK;ILETLGCTAELER;ILETLGCTAELERVR;IVNSEEIQR;KAEEAGAIAQASAEEE;LQLLFGR;MAAELEAAAR;NIPGVELCKVDSLNLLQLAPGGALGR;PLVSVYKPEDGTASGTSLMPSVFLSPLRPDLVR;QAFSDKMAAELEAAAR;QAFSDKMAAELEAAARR;QPYGVAPNAGYQTSAESWGTGR;RFAAEIR;RGPLVVYAEDNG…	8739110848	336119648	45701.6	ribosomal protein RPL4
TGGT1_216240	1;1;1;1;1;1;1;1;1;1;1;1;1;1;1;1;1;1;1;1;1;1;1;1;1;1;1;1	0.4117	28	AAASAEADREEGLLALPEDFAEALFEK;ALALLLLIQESR;DFSGGASAAGAPALGGGAR;DFSGGASAAGAPALGGGARGESPR;DSSSPVLQTALER;DWVEFNR;ETFFQILALMLHDFCRR;GEVWEHALLAPAR;GGLWGLEGASSYLQAFAR;GIVLAPLDIPLSLQDLQR;HFNPISMPR;HFNPISMPRPAPR;LAWNDRLYPSR;LRAPTQPCSATSTDAAWPNR;LRAPTQPCSATSTDAAWPNRDSSSPVLQTALER;LVIDRESLGTTQPR;NAFLVWLK;NAFLVWLKR;PVDGILSLYNTQR;QSLAGSCALFYGAK;RLVIDRESLGTTQPR;SIAGTSQIFQLLNPK;SLRLPVNPR;TCSCASPAELGAASASPHR;TVSTS…	4141358054	9.41218e+07	86600.8	hypothetical protein
TGGT1_219550	1;1;1;1;1;1;1;1;1;1;1;1;1;1;1;1;1;1;1;1;1;1;1;1;1;1;1;1	0.6106	28	AVVKNDQVVIR;AVVKNDQVVIRPMMYLALTYDHR;DYIEDPR;DYIEDPRLMLLDL;EAVTFLCHIR;EAVTFLCHIRDYIEDPR;EAVTFLCHIRDYIEDPRLMLLDL;ELAHLAVK;FEANAGDTVEVGKPLYVIDPTAQPDPAELAAAAAAAAAPATPVK;GAQNTAAMLTTFNECDMGALMAMR;IVRFEANAGDTVEVGKPLYVIDPTAQPDPAELAAAAAAAAAPATPVK;KPASPVVAVQSPGR;KPASPVVAVQSPGREEK;KSWPELEK;KSWPELEKELAHLAVK;KVPEVNAFIEGNEIVYK;LKGAQNTAAMLTTFNECDMGALMAMR;MGFVSAFMLASAMAMK;MGFVSAFMLASAMAMKK;NDQVVIRPMMYLALTYDHR;NN…	81768198566	3.40701e+09	50075.9	dihydrolipoyllysine-residue succinyltransferase component of oxoglutarate dehydrogenase
TGGT1_222300	1;1;1;1;1;1;1;1;1;1;1;1;1;1;1;1;1;1;1;1;1;1;1;1;1;1;1;1	0.2282	28	AFVYFNR;ASALQSGDEALRPGPFLSAHGWPR;AVSRPSYGMFSDFWR;DRDDFSSAGFLPHAR;ETGENASVPVVGRPRPR;FVETDALR;GEESAAVVEREEEQR;GESSLFFPEVSPGEAVFPFATR;GSLGLFSK;HNLPLNSFSWMAR;ISLDAALR;KISLDAALR;LPQVHAQAEQIQR;NVLFTLWK;QEVSDVEGALAR;REPVEDIPAVDRR;RGEESAAVVEREEEQR;RLEVENPPSR;SVGVGTEELEIK;TGSQWFSFQAVYK;TPEDASFASR;TPEPPVTEGLEQEGEKR;TTSGPDTSDEMHVAVVLPK;VYGIDLAQHPTLALPLLVAK;WGALPFAAGVIDGER;WGALPFAAGVIDGERR;WLAEQMR;YISFVTQHPV…	8.85059e+08	1.12033e+07	158946	hypothetical protein
TGGT1_232710	1;1;1;1;1;1;1;1;1;1;1;1;1;1;1;1;1;1;1;1;1;1;1;1;1;1;1;1	0.6409	28	APTLFNVR;DKICSLVR;EWYDLKAPTLFNVR;FDLTKLMELHGEAEDVGR;FIPESIGKDIENACK;GIFPLQNVFIR;GIFPLQNVFIRK;GRVYEVNLADLNNDEDQGFR;IGDPFLK;IGDPFLKK;IKLCCEDIQGR;KEWYDLK;KEWYDLKAPTLFNVR;KFIPESIGK;KFIPESIGKDIENACK;KVQAESGEAQNTLTAETK;KVQAESGEAQNTLTAETKA;LAVDGLR;LCCEDIQGR;LMELHGEAEDVGR;LMELHGEAEDVGRK;MFCIAFTK;MMTIMSAEASK;NCLTDFHGMDMTR;VQAESGEAQNTLTAETK;VQAESGEAQNTLTAETKA;VYEVNLADLNNDEDQGFR;VYEVNLADLNNDEDQGFRK	7041750875	3.91208e+08	29334.3	ribosomal protein RPS3A
TGGT1_243200	1;1;1;1;1;1;1;1;1;1;1;1;1;1;1;1;1;1;1;1;1;1;1;1;1;1;1;1	0.3331	28	AAELAAEMQIQK;AAEQIQGVIEQSR;AGGVGTAGGLTGEREGLSR;ALLTLAK;APTSQMLPAETR;DLQADQTGSAAGQMAGSQTAR;EGMGASLAVLPAATTPR;ESFLAAFYHPATGMSK;FAPAVAVAGYSR;GSVTEHVPSPLILSILENHNGDDIVR;ILVQGSSAAAR;KVTENSASASSFSTLHK;LEGQQLSAMTSQQEGMK;LLDAVDLLEGNIR;LVDLLNIPGPEITR;MTPQEAEALGIPYSTVLQIAQSPEGVPVSGSASR;NELETDIIQLR;NISLEQANALVSK;PAASAVAAVLGR;QQETQAMEQQLDQTKK;RMEIEAQAKAEEAK;SHAAETGDAAMTTSPGLMER;SLLTSVFDQLK;SMSLVNPLR;SPLHEFTR…	2089448540	3.73116e+07	133319	hypothetical protein
TGGT1_286080	1;1;1;1;1;1;1;1;1;1;1;1;1;1;1;1;1;1;1;1;1;1;1;1;1;1;1;1	0.3581	28	AILLRPLEPAPAPHLAR;ASPMSLVLQSSR;DITHLWVLEGR;EGPLIEENIR;ESIVQGFQWATR;GLVSDRWETR;GLVSIGEEESTAAAVVPHELK;GLVSIGEEESTAAAVVPHELKK;GPNVLVDDTLPSEVDKNLLGTVR;ILDAAIAADPLQR;IYMLAEPLDK;KGLSEDVSIAK;KVVDKPPFSDAPR;LHIDNYHPDR;LPGEPASVEAER;LVAHVVAEEQPTLQPTLEELGIYLK;QIGEDIEK;SIWAFGPDAR;TFVEFIMEPLYK;TLDSESDVLMIYSTK;TPFPSVEVFEQALWGDLWIHPETR;TTFLDMLVEETHHPPHNSR;VACEPLQPSELPK;VADPVVQFCETVVESSALK;VAYSALLLATPR;VLGEHFTSK;…	3082802684	5.70889e+07	113254	elongation factor 2 family protein
TGGT1_313430	1;1;1;1;1;1;1;1;1;1;1;1;1;1;1;1;1;1;1;1;1;1;1;1;1;1;1;1	0.066	28	AAEAPQSSLFSSSR;AFLAPFR;AFLQLPLVR;ATLAPDGGAWVFTHAGEAR;EILALFPR;ELWASQHLLLR;ETALGLLPR;EVQTVLEREDAR;FASLLSPFDPSVDR;FLPLSLFLR;FVDLLFPGGVLSK;GVMTPLLNAFK;GVSAEVQGLPVWR;HTEHPGPDAGAGPLAR;IFEAAQGVGFPFLLDLR;ILVSQMHALPLAVR;IQPLADATGSAGR;LLGLLALGLR;LLWPVSELGPSSSSSLSPAR;NAPGSAFSPLLSPSLVR;SFIAASALFAR;SLQLLDGR;SPALQQVAEEPETVK;TAWFVFDAGLQFLTQTGKPLPDAALK;TPAFLPLPR;TPATLDSSSDKSLSGQK;VIPSTFDQR;VVSLPAGPSETPYSPVSSLGR	5.49817e+08	2.3199e+06	592956	hypothetical protein
TGGT1_222900	1;1;1;1;1;1;1;1;1;1;1;1;1;1;1;1;1;1;1;1;1;1;1;1;1;1;1	0.1778	27	ALEDELR;ATATVQSMGLER;AVVCVYGQVR;DSEKPPGWPGLGFPR;DWGVQLVDVR;EGLSAAAGPPSESMR;FLLLLGMK;GAFAASGTCHGGPDAVGDGLGQR;GPLAAEEEREEIEAER;HDAQMLLR;IFEALRPFEQGR;KVLPHLTIAR;LGAEAALHAVSLTR;LLGIDYVLSNHFEVR;LNQHVAMEVLK;MDWLQLLR;NANTISPPDVGNLQTEEVR;QLLGDAWR;RHDAQMLLR;RLESSFASLSFSR;SGGGSSGVCTPASVR;TNDATPQLWR;VAIGPLVDVQQLK;VAIGPLVDVQQLKK;VQFPASLLPFQTK;VSASSPSSCDTSASSHMTAR;WDDFALK	1038574422	1.11675e+07	191318	phosphoserine phosphatase
TGGT1_321620	1;1;1;1;1;1;1;1;1;1;1;1;1;1;1;1;1;1;1;1;1;1;1;1;1;1;1	0.3616	27	ALMSQLQTLKR;ALPNLQSFSSFGSGEGR;ALSSSGVFDSK;AQLLWTAITDYVEIFK;DVGLQQFIQLPR;ECLEEEKTFFATHPTYR;EDVSARPPAVSAPGDGEK;FPALAEK;ICVVGTQSAGK;IQAPVIECLDR;KLINVVDELR;LLPPHLVGVHSLVDKLTK;LQELGEGVPMEPSER;LVHLSEAEHDLNEAYAVFENDKER;MLMGEEIPLR;NFLPEIK;NFLPEIKR;SSVLEAIVGLDFLPR;TFFATHPTYR;TIFNELLEEFNDR;TIFNELLEEFNDRK;TVYSEQFIR;VFGRFPALAEK;VILQQIVDAETGYLFTNDAK;VLELSQEILIR;VPLKGSDQCEDIEMLTR;VVLDRLQELGEGVPMEPSER	879262596	1.72404e+07	95853.6	dynamin-related protein DRPB
TGGT1_214970	1;1;1;1;1;1;1;1;1;1;1;1;1;1;1;1;1;1;1;1;1;1;1;1;1;1	0.307	26	AAATGGLPLTLR;AGAPGAELEPLSQADFDSAR;AGAPGAELEPLSQADFDSARR;AGIVTTLR;ALYYLDR;ANCRPVLDPSVNSVAAK;ATILVDTR;EEGGSQGGTLGSSPHTIR;FDIIAVLR;FFSGTGMGGR;GASAVGLTAGVR;GDINVLLLGDPGLGK;GGWATLSALLR;GSEQINLHDLNEAK;GSEQINLHDLNEAKK;HLIFFSDQLVK;ICSVILTDWPYKEELR;ILASIAPALWGNR;LLTESNPALVPFGEQHQQAMDTLFK;LSPVVSSTDVDYAIATLLDSFISSQK;LTLQESPGK;MTEFTEEDLK;SQALQYVAR;TAFVDFQR;TGFPILATEILANNVVR;VSIHEAMEQQSISISK	974824344	1.5723e+07	117181	putative DNA replication licensing factor
TGGT1_219710	1;1;1;1;1;1;1;1;1;1;1;1;1;1;1;1;1;1;1;1;1;1;1;1;1;1	0.2118	26	AAHLPLPSMLVLPSQFPVK;AARPSTAGVLSELPWAFVR;AVEGVSQTLVALQR;AVLAPVVSAELGSLFSEHVVPGLK;DPLPIGQPALLGTVK;EAATPEAPGGQQAGEGKPSGDAER;FTQPIEEGLALSLK;HQVILWSLPVLR;ISLIGAQFVPR;LAPPVSAGSR;NISSVFSLYSASGTGAR;QDLSANPFFPSQRPLPLLFGSAVQTLR;QKVEQVPQAFR;QLECQAPLQR;QNLAALEEGLK;QQSQYQTQVTQQLQQQQR;RPAASQHPGLFADGR;SASSSSVVEQVANASR;SDFLDLVDEFRTNLTWAQQHVQK;SIQQVHGSLQQSFQR;SLAPELAAQVAASLISSGALPSEALR;TLEADKQVETGPTEDKGR;TLQQLYR;…	1.10546e+09	1.24209e+07	199646	hypothetical protein
TGGT1_278870	1;1;1;1;1;1;1;1;1;1;1;1;1;1;1;1;1;1;1;1;1;1;1;1;1;1	0.1848	26	AALKDAESACEYER;AAVADSAPTALLR;AKEDVASLQASNDDFASQVK;DAEAQQQQAEHEALIAELR;ESLTVGSSTPTTPQMTFGTHK;FIELQFQTSK;IQEDGSLTAR;IQTYLLEK;IYVPDAADVWR;LQNFFNTFVFK;LVLEDSSASSTHVR;NKDQLSVDLQEAVK;QITGLYDMK;QSQTILISGESGAGKTESTK;QTVVFLQSHIR;SDAESHVLQLQAK;SFLSQSSMRPAGNVLASGK;SLDFSAAGGGAGGAR;SQVEAQVLESNPLLEAFGNAR;TASSADGASAPGGGDPGEEEVR;TGLLEQFLVK;TNASIGYLK;VAAATAIEAR;VDADNELVQLK;WIDLLLLGPAGVGK;YGGVLQAVQVSR	1220343512	1.12995e+07	216240	myosin F
TGGT1_300100	1;1;1;1;1;1;1;1;1;1;1;1;1;1;1;1;1;1;1;1;1;1;1;1;1;1	0.1995	26	AAIFLALNSR;AALNARDPVALLVK;AFNLVTGYGSGHVGQITGSIAEPFSHSWR;ALEPHEQQDSLR;DMLPLHR;EVLHEEYESR;FAVSGTDPAALHDR;GCPVAVLHNLR;GLSPVCDYEATILAPVR;KKIPENDPYALR;LYDFITDGWLELVK;QLPVNFR;TFFLSLLR;TGVEPLVDPATNSAR;TLWFDDRELMAK;TVDEELPEDLK;TVDEELPEDLKVYTASTR;VAMTDAVPSGIR;VATQDFLK;VPGFDTISAANEQLR;VPGFDTISAANEQLRK;VVADPTAYGEIFER;WAEHGIPGDIK;WLAAPFK;WLEAYNAYLR;WTPAVLK	2013369754	2.83573e+07	166323	rhoptry neck protein RON2
TGGT1_205440	1;1;1;1;1;1;1;1;1;1;1;1;1;1;1;1;1;1;1;1;1;1;1;1;1	0.5342	25	AIADIVR;AVANSLEVIPR;CGLFEVK;EVDVLHPAAK;GACTVLLR;GGSKDVLNEVER;GVSDLAQHFLVK;IDDVLSGVR;IDDVLSGVRK;ISQMAIDAVR;KGESQTYVEITKEDEWAK;LLEQEEKEVR;LLPGGGATEMAISALLLANAK;MLLDPLGGIVLTNDGNAILR;NLQDAMNVAR;QQLHPSVISHGYVLALEDTLK;QVWDSLAVK;TAIEAAAMLLR;TLAQNCGTNVVK;TMIELSR;TTLGPSSMLK;VEKIPGGDLEESR;VLLLDCPLEYK;VTGATIVNRTEEITKEDVGTK;WGVDGETGAIVDMVEK	1989615031	46270117	60641.6	CCT chaperonin gamma subunit
TGGT1_224850	1;1;1;1;1;1;1;1;1;1;1;1;1;1;1;1;1;1;1;1;1;1;1;1;1	0.3329	25	ALYDTFSLFGNILSCK;AVTEMHLK;CFGFVCFMSPEEATK;EGDQILFVGPHQSK;FGSITSLVVR;FQGVNLYIK;GKPLYVGLAER;GKPLYVGLAERR;GYGFVHYENEESAR;IMWCHRDPSLR;IMWCHRDPSLRK;LFAFCNFADHDSAK;NDRFQGVNLYIK;NMDDSIDDEKLR;NMPSAWEDESR;NMPSAWEDESRLR;QHMIGPKPGAGQQQPQGGPGSFK;QLFEPFGSITSAK;RSLGYAYVNYQGIQDAER;SAIDKVNGMLIGGK;SGNGNIFVK;SLDTLNYTVIK;SLGYAYVNYQGIQDAER;TVYVGPFIR;YTNVYIK	7252381984	2.07211e+08	82627.3	putative polyadenylate binding protein
TGGT1_236650	1;1;1;1;1;1;1;1;1;1;1;1;1;1;1;1;1;1;1;1;1;1;1;1;1	0.5273	25	ANEITIVHGHNVPK;DMIGIAETGSGK;ELVEQIR;GAEICVACPGR;GANQPVPPELESLGMYSSSSSGR;GANQPVPPELESLGMYSSSSSGRR;GCAYTFFTPDKPR;GDGPIVLILAPTR;GQLMSLLR;HVINYDMPNQIEDYIHR;IHHAVAYGGVPK;ILIFAETK;ILIFAETKR;IVSQIRPDR;LIDFLESR;MLDMGFEPQIR;NFYVEHPAVANMSAEEAER;NGRNPIMVATDVASR;QEVMVVQEYEKR;RPQIMELER;RVTYLVMDEADR;SGGFGGGPNALPLGSRPY;TIDLVPFEK;TLAFLLPAIVHINAQPYLNK;TWVLDEFK	2794257464	9.31419e+07	59882.1	DEAD (Asp-Glu-Ala-Asp) box polypeptide 17
TGGT1_258580	1;1;1;1;1;1;1;1;1;1;1;1;1;1;1;1;1;1;1;1;1;1;1;1;1	0.4868	25	AFDEYTFR;AFDEYTFRR;AQGDLEEAAALLADMDR;AQGDLEEAAALLADMDRTNAYNMR;EMIVGFLR;FHAFGLVHGDVK;FMVPLLK;FWDQGLPPVVPPLIGNEPGQASVALVAER;GFLGGGGFGLVYHVEHPTTGQPFALK;IFSVCALFPK;IGDLFVGHLMPQLR;KIGDLFVGHLMPQLR;LQNFLVDK;LQNFLVDKSGLLLLSDFTQILR;LSPQQALEQFSLLNWK;LSPVLGVQER;MSSTIQMVK;NPTEAQQAVGTYLINSAENTWFISIPGGR;RYPPVVTVLYMSPEIATCLITR;SGLLLLSDFTQILR;SSASSLDFASCHDIPEQFR;TLTEKNPTEAQQAVGTYLINSAENTWFISIPGGR;VLGKPEFQDAR;VSD…	3014344145	8.61241e+07	68993	rhoptry protein ROP17
TGGT1_363030	1;1;1;1;1;1;1;1;1;1;1;1;1;1;1;1;1;1;1;1;1;1;1;1;1	0.4955	25	AAAAIPAAASR;ALLEGFLR;DGASAVSPIGR;DMWVLSR;FIFPIDLVK;FIFPIDLVKDPK;FIFPIDLVKDPKK;GFAPPETTAER;GGVFLTGFEHLVRDGASAVSPIGR;GTDPGDVVIEELFNRIPETSVWNENER;IPETSVWNENER;LAASLQHYGLVHADFQVR;LDERDMWVLSR;LLPLQAMETSEYEQLR;LLPLQAMETSEYEQLRTELSAVLPLYQTDGEPA;LQLTLQLIR;MQSNLHILGDVLLSHSSTHK;NEQSFRVESELGERPR;NILLDQR;RAAAAIPAAASR;RVQEPVFPPDEFPEDVDTNPMYFR;TGGSDGGGEPPQTPRPSLPTR;VLSNANHLVSTALWR;VQEPVFPPDEFPEDVDTNPMYFR;VRLDE…	7818943020	2.69619e+08	63974	rhoptry protein ROP8
TGGT1_232340	1;1;1;1;1;1;1;1;1;1;1;1;1;1;1;1;1;1;1;1;1;1;1;1	0.4296	24	AFPLSHDHKPTNPDEK;AVGDLFYK;DNETYIQR;EKLQAAGNVTSATLK;GVSPAGLAESLSR;ITAFPDVR;ITPEDEFVIIACDGIWDGK;IVAAGGYVTNGR;IVAAGGYVTNGRVDGNLNLSR;KGVSPAGLAESLSR;LQAAGNVTSATLK;NAVLCEALQQSFLDVDEQMKR;QLPDESIFSLR;QTMEDAHIATPSLR;SNQEAVDFVR;TAEAETVNKLTR;TITCFGAASMQGWR;TLEELAQSGSR;VDGNLNLSR;VFLDRLEQIEADAK;VFLDRLEQIEADAKK;YFEQGQLEQR;YFEQGQLEQRDNETYIQR;YLNDGGDVR	5881970150	1.78242e+08	59973	protein phosphatase 2C domain-containing protein
TGGT1_273760	1;1;1;1;1;1;1;1;1;1;1;1;1;1;1;1;1;1;1;1;1;1;1;1	0.4828	24	AIQEALDWLDKNQLAEKEEFEAK;ARFEELCMDYFR;ATAGDTHLGGEDFDNR;DAGTIAGLSVLR;EAVITVPAYFNDSQR;EVESVCTPIITK;FEELCMDYFR;GVTSSQVQDLLLLDVAPLSLGLETAGGVMTK;IQQLITDFFNGKEPCR;LSASEIDR;LVDFCVQDFK;LVDFCVQDFKR;MKEIAEAYLGK;NDAVEIIANDQGNR;NGLENYCYHMR;NSLLPVEK;QKEVESVCTPIITK;SINPDEAVAYGAAVQAAILK;SQTFTTYADNQPGVLIQVYEGER;SVSEVVLVGGSTR;TFHPEEVSAMVLGK;TTPSYVAFTDTER;VIAGPGDKPLIEVTYQGEK;VIAGPGDKPLIEVTYQGEKK	7301433354	192142983	72229.2	heat shock protein HSP70
TGGT1_286230	1;1;1;1;1;1;1;1;1;1;1;1;1;1;1;1;1;1;1;1;1;1;1	0.122	23	AFGAALAR;AGAEEGSELESDRETR;DAIGNLIEVLEK;DLPSQTSASAPSDHPLFR;ESAGAEAALVPIFLAR;ETYLEAVVNALGATSSETGPWSPTGAR;FHGDFLLGPQQTAPEASR;GVSLLAAAEER;HYSTEAILHLFGR;LGDIYQLLLHPGPPGR;LLDAALR;LLVQTPLR;LVQEFLQR;LWAPEPGLR;RPLLPLLPVSLNLR;SFGVFGPFRPPGNEFVVSALEWLVHR;SFLSSFWPSGR;SSLCGAPQREEETGVGR;TAEEVAHLSR;TAPPCGLASVSR;TQALGAASAVLEAAESWVR;VPSSAEYSEQQR;WGVAGVLGSVSR	523336379	4.08857e+06	279157	hypothetical protein
TGGT1_209030	1;1;1;1;1;1;1;1;1;1;1;1;1;1;1;1;1;1;1;1;1;1	0.6622	22	AVFPSIVGKPK;CPEALFQPSFLGK;DLTEYMMK;EEYDESGPSIVHR;FRCPEALFQPSFLGK;GILTLKYPIEHGIVTNWDDMEK;GILTLKYPIEHGIVTNWDDMEKIWHHTFYNELR;GYGFTTSAEK;GYGFTTSAEKEIVR;IKVVAPPER;KDLYGNVVLSGGTTMYEGIGER;LDLAGRDLTEYMMK;NPGIMVGMEEK;NPGIMVGMEEKDCYVGDEAQSK;NPGIMVGMEEKDCYVGDEAQSKR;SYELPDGNIITVGNER;TTFDSIMK;TTGIVLDSGDGVSHTVPIYEGYALPHAIMR;VAPEEHPVLLTEAPLNPK;YPIEHGIVTNWDDMEK;YPIEHGIVTNWDDMEKIWHHTFYNELR;YSVWIGGSILSSLSTFQQMWITK…	13897596650	5.34523e+08	41862.9	actin ACT1
TGGT1_226960	1;1;1;1;1;1;1;1;1;1;1;1;1;1;1;1;1;1;1;1;1;1	0.2571	22	DIEVHQFPK;ELFTSLPVTFQHK;ELTGKDIVVGSPDAK;FLVDIERPLFQAFAQVR;FPAHELIAAMVAAVLK;GFQGTFLAQSHYLGYEGR;GLGFDTETK;LEFEPLLNPLLLQK;LLMQMTESELQKR;NFGVAVINENLFALNK;NMGGFDMIR;NQPGFVLLGR;QLVEALVDLVEAR;SASLITLECALQTHPNYTFIGEEVMAK;SLFEVLK;SVFEELPESTRR;TEREEAELFTK;TLGEIVTFVADAVK;TYCQQIGNLMR;VALLGGTVK;VASEMIANLLTDSNSAAK;VNPASTVFGFLGGPHGVFSHEYVELTEAIIDKYR	1049783952	2.01882e+07	131261	phosphofructokinase PFKII
TGGT1_249900	1;1;1;1;1;1;1;1;1;1;1;1;1;1;1;1;1;1;1;1;1;1	0.6226	22	AMLFGPNNDANLFYK;EFTGLVDCLGK;GAGGALVLVFYDELK;GAGGALVLVFYDELKK;GAWANVLR;GAYFGLFDTAK;GNADSQLMNTAK;GNMANVIR;KGEQEIQYTGTADCWK;KGEQEIQYTGTADCWKK;KGNADSQLMNTAKDFLAGGISAGVSK;MLIQTQDSIPEIK;RVSAEQGVASLWR;VSAEQGVASLWR;VYQQEGFK;VYQQEGFKGFFK;WAVAQTVTAAAGVASYPFDTVR;YFPTQAFNFAFK;YFPTQAFNFAFKDTFK;YFPTQAFNFAFKDTFKR;YTGIVDCFR;YTGIVDCFRR	3446576268	1.64123e+08	35215	putative adenine nucleotide translocator
TGGT1_272910	1;1;1;1;1;1;1;1;1;1;1;1;1;1;1;1;1;1;1;1;1;1	0.4391	22	ASNNLMLDETER;DAVNDLSLDYLAK;DVDNVDLNDIR;EMAVPVDLK;EMAVPVDLKDREK;GDVLITNDGATILNEMAVVHPVAK;GIVMVEQK;IDDIVMCR;IGLIQFCLSAPK;IMVVQNIEREDVEFISR;LATEAVMMILK;LGGTVDESELVK;LIQIAATSLQSK;LLAPIAVDAVMK;LVGINVR;MMVELSK;NTVTVLLR;QIAATGCNVLLIQK;SLHDALCVVR;TDMENNIVIK;TLPGVQQLCVR;VLPEGKDVDNVDLNDIR	2358343520	5.6151e+07	58619	T-complex protein 1 delta subunit
TGGT1_275650	1;1;1;1;1;1;1;1;1;1;1;1;1;1;1;1;1;1;1;1;1;1	0.3489	22	AFPGDFDTWLR;AHPGPLAATLADPEGWALYR;APSGNEWINWR;DASPTSWAVWR;ELADPEGWELFR;EPVAASYVEWLQASR;EVLADPEGWR;FAEWLEQQQQQNPVEKEEWLAWR;GPLNEVLKDPAGWAAFTAYNTK;GPLTTVLADPDGWDLYK;ICSSFEEWSSSAQMHK;IEATYEEWMAKR;IHSSYAEWLEAYR;LSDVLADPEGWK;LSDVLADPEGWKLYR;LYRENLVR;NMVESSGASIEQTFEEWAQSK;SPGSSAAQWR;SSAGGPVPNTFQQWLQQNEHAK;TVLADPEGWELFR;VLADPLGWVLFK;VLADPQGWTLYK	654906536	1.14896e+07	101090	hypothetical protein
TGGT1_204400	1;1;1;1;1;1;1;1;1;1;1;1;1;1;1;1;1;1;1;1;1	0.3466	21	APGIIPR;CVDALVPVGR;EAYPGDVFYLHSR;EISRFESLFIDYINANHQDILK;ELIIGDR;ELIIGDRQTGK;FESLFIDYINANHQDILK;GIRPAINVGLSVSR;GTALTELLK;GYLDPLDPK;HCVIIYDDLSK;ISPSEMSR;IVDVPIGPGLLGR;KSVHEPMMTGLK;LELAQYR;QMSLLLR;QVAGTMKLELAQYR;TAVAVDAIINQK;VVDALGNPIDGK;VVDALGNPIDGKGPIPAK;VVSVGDGIAR	9775090625	2.57239e+08	62089.4	putative ATPase synthase subunit alpha
TGGT1_205010	1;1;1;1;1;1;1;1;1;1;1;1;1;1;1;1;1;1;1;1;1	0.1984	21	AEDYQFFAK;AGGAHIIQQIVEDLKDPSEPFR;AIGSIIPLMDAYHASYYTR;AIVNVIGMNK;ATVNTFGYIAR;EVMVMLVR;GLAAYLK;IIQQMSILMGCGVLPHLK;IKPYLPQICGVIR;KIQLLLLK;LDDAVRPYVHK;LFEDKDEDAMTQEEVKER;MTPPIKDLLPR;QCVATEGVESEYIR;SKEFGAAALFNQILPLMMQSTLEDQER;SPHLVQAFFDAVDGMR;TDIVPPFFAK;TIGPQDVLATLLNNLK;TIGPQDVLATLLNNLKVQER;VQELNVQNGVLK;VQENVIDLVGR	849316265	1.30664e+07	150660	putative U2 small nuclear ribonucleoprotein family protein
TGGT1_231640	1;1;1;1;1;1;1;1;1;1;1;1;1;1;1;1;1;1;1;1;1	0.4138	21	AAPINPAELSQADIHAMWMR;ALQQLHGTQESVR;DHFVPVPVRR;DSVVPEEWK;DSVVPEEWKR;EAEMVHFPAVEGAPPLPTIPK;EAKEEEELKGLLEEER;EKPFLQVQDVIKPVPCDVEIR;EQIKVQQQIIQQQLSAR;FRDHFVPVPVR;FRDHFVPVPVRR;GQATLPSHVVLPQTSDSPAIHVTAEASQR;KQELGDKYPYVK;QWVAITAYQPIDTVTK;STVTTHEMYTPEWFEAHQK;TVETYVPK;TVPIGEETER;VQQQIIQQQLSAR;WTNEVYEVECIK;YQDVEEVEEIIR;YVPKDSVVPEEWKR	1566850248	4.60838e+07	69534.5	alveolin domain containing intermediate filament IMC1
TGGT1_256770	1;1;1;1;1;1;1;1;1;1;1;1;1;1;1;1;1;1;1;1;1	0.6127	21	AIVPIMK;AKVEWLAQK;ALEAGVHIVSGTPGR;DIEQYYATQIDEMPMNVADLI;DVIVQSQSGTGK;FMDDPFR;GFKEQVYDIYR;GIYAYGFERPSAVQQR;GLDVQQVSLVINYDLPNSR;GVAINFVK;KGVAINFVK;LLVLDEADEMLNR;MHGDMPQQERDEIMR;MKEANFTVSR;QFFVAVER;QFFVAVEREQWK;RDELTLEGIK;VFHMIAQR;VLIATDVWGR;VRDPQALILSPTR;YLPPSTQVVLVSATLPHEVLEMTTK	2466563633	9.48678e+07	45079	putative eukaryotic translation initiation factor 4A, isoform 3
TGGT1_261950	1;1;1;1;1;1;1;1;1;1;1;1;1;1;1;1;1;1;1;1;1	0.5964	21	AALVYGQMNEPPGAR;AAPLFADQSTEPGLLQTGIK;FLSQPFTVAEVFTGKPGR;FTQAGSEVSALLGR;HGGFSVFAGVGER;IGLFGGAGVGK;IMNVIGEPVDECGPVPAK;IMNVIGEPVDECGPVPAKK;IPSAVGYQPTLATDLGQLQER;ITQVIGAVVDVHFDEQLPPILNSLEVQGHTNR;KLEDGKFDFTGSK;LVLEVAQHLGENTVR;MLAPEIVGQEHYDTAR;QIAELGIYPAVDPLDSTSR;SLQDIIAILGMDELSEEDKLVVSR;TIAMDATEGLVR;TVLIMELINNVANK;VALTALSVAEYFR;VALTALSVAEYFRDEQGQDVLLFIDNIYR;VVDLLAPYAK;VVDTGAPIQVPVGVETLGR	4076258232	1.27383e+08	59861.1	ATP synthase beta subunit ATP-B
TGGT1_276890	1;1;1;1;1;1;1;1;1;1;1;1;1;1;1;1;1;1;1;1;1	0.2615	21	ALVEALTAAWLLR;ALVGNSLATLEHGR;ATLNQFLR;DTHLPLHVLLQLPATLASAGVAVVEGK;EAAAHSDGGTLASGDLTK;EIHVSWLQSR;FFLAAYPLLER;FLQEDFLHYK;GVPPLHIDDALQR;ILLMTVLPTSR;LLLQELHGLAASDK;MHEICLTLSPSASPR;NAPGLGAYGDLTEMHPK;NISAPPVLSCLYNDADSLR;NLPDVTVNEEERK;PVPVAVSPQPLALSTPPLPVAPTIDLASLSAR;QLDPFITK;SALSLFAELIR;SSLLLLLLLR;VQLTLPAAYGYHASLSR;YLSFLQHSQLPGGSLK	974981008	1.71049e+07	129379	hypothetical protein
TGGT1_229990	1;1;1;1;1;1;1;1;1;1;1;1;1;1;1;1;1;1;1;1	0.5055	20	ALEYTHVCPGGGAVETSLSVYLENFAR;AQGQLLDAAGNGDEELKWHGLDLTSGK;EGVHPTAVIAGFK;EQLAIAAFAEALLIIPK;ESSLVEGYALK;EVGDGTTSVVLLAAEFLR;EVLMNVATTTISSK;FATEAAVTILR;FIQEHLTSR;GANEYMLDEVDR;GDVKYPVSSINIIK;IGDWDHLMFK;LIGTETAHFADLVVR;MLVDDIGDMTITNDGATILK;NNMAAGVIEAAVSK;QLEVQHPAAK;TANAAAVQSIANILR;VALLDFNLR;VLVELSDLQDKEVGDGTTSVVLLAAEFLR;YPVSSINIIK	1719558651	4.52515e+07	59161	putative T-complex protein 1 subunit alpha
TGGT1_232300	1;1;1;1;1;1;1;1;1;1;1;1;1;1;1;1;1;1;1;1	0.7059	20	ACYGVLR;DGVFQAELNEFLSCTLSEDGYSGVEVR;DGYLISTGEPSK;ELTSVVQKR;FGFAPDSVELFAER;FGFAPDSVELFAERVENR;FKDGYLISTGEPSK;GCEVVVSGK;GLCAMAQAESLR;HIMESGAKGCEVVVSGK;IMLPHDPEGK;IMLPHDPEGKR;IRELTSVVQK;IRELTSVVQKR;MFVDQAIR;QGVLGVR;RFGFAPDSVELFAERVENR;RGPANPLPDTIIVMDPKPEIPVVQPEEMDEGVLGPM;VKIMLPHDPEGK;VTPIRTEIIIR	5210209486	3.47347e+08	28601.1	ribosomal protein RPS3
TGGT1_234420	1;1;1;1;1;1;1;1;1;1;1;1;1;1;1;1;1;1;1;1	0.3537	20	ALKELDSSPNAAK;AQLEAEAYQK;AVLDRVDEQFEFPLPAVEER;EMEELATVR;ENVDIHLR;GLLLFIDEADAFLR;GMAETVLSWK;HMLLYGAPGTGK;IVLEEELAER;KGLLLFIDEADAFLR;LAHFDQDIDTVER;LAHFDQDIDTVERR;LETLQTVFSGVGNAFNELMSDR;LFSWANK;QFLDEYIHR;QLQKEMEELATVR;QNEVWLEQQHQQFLR;SFFSPLR;TRLETLQTVFSGVGNAFNELMSDR;VNVPGKDDDITGKFDPTALER	982944513	2.34034e+07	66703.3	ATPase, AAA family protein
TGGT1_243710	1;1;1;1;1;1;1;1;1;1;1;1;1;1;1;1;1;1;1;1	0.463	20	DSFLDEGFILEK;DSFLDEGFILEKR;IAAYGCNVFINR;IAVDAILR;ILTPMQGVEGGR;LQEISFGCEDDGLREYLMK;LQYFVGAIAVGELVK;LSQICFAAEAAEMIVR;MEEIMIGEDKVIR;QAEELVNQNIHPQIITAGYR;QIPTIILENGGLDSADIVSR;QLIYNYPEQIFQDHK;QSGLDTSASLK;SLHDALAILSQLVLEQK;SLHDALAILSQLVLEQKGEK;SVWLDNPAAK;TIITNDGATILK;VIAIEHADFDGMER;VMVANTPMDTDKIK;VSVDSFEAVQALELAEKEK	1.86034e+09	5.16761e+07	61415.9	t-complex protein beta subunit
TGGT1_244880	1;1;1;1;1;1;1;1;1;1;1;1;1;1;1;1;1;1;1;1	0.0961	20	AEAAYILNADCHFLVPK;FRPPLAGGAAFGR;GAQASVEFEDLEER;GGGPVAVSGGLHDSR;GGSAGLALPQSQR;GREDTFNEMLDAFFQSAMGK;GVSSVYHINDYLVR;IGALYTGHFR;LAAEPGSDDAPAAK;LELLPLLMGLLKK;LIEILSQVQK;LQDSPNADLEAR;LSDAAAYALR;LSIPEKVTPR;MQEPEGVAAPR;QVIQAGTYLQEHFTAR;SATTSPADFVMR;SLPAFLPFDFGSR;TPILYIPLR;VSTPAASLFVK	355124860	2.26194e+06	301922	DNA-directed RNA polymerase I RPA1
TGGT1_274060	1;1;1;1;1;1;1;1;1;1;1;1;1;1;1;1;1;1;1;1	0.613	20	AMALNMGMLASNDQAK;AVAGLAAGGLGSFFGNPADLALIR;DENGVARPLPLWK;DPVTGQLPYKNFCDAVVK;EGIMSLYTGYPTYYVR;ELLEPTFGK;GSTPTVLRAMALNMGMLASNDQAK;IAPHAMITLISMEYLNK;IISDEMR;IQLAGEAGGSTNPFTVCR;IVKEEGLFGLWR;KAVAGLAAGGLGSFFGNPADLALIR;LQADATLPPDQR;LQADATLPPDQRR;NEGISGLYK;NFCDAVVK;NIAKNEGISGLYK;NYTGVLNAISR;RDPVTGQLPYK;REGIMSLYTGYPTYYVR	1388472592	6.61177e+07	35031.2	2-oxoglutarate/malate translocase OMT
TGGT1_288650	1;1;1;1;1;1;1;1;1;1;1;1;1;1;1;1;1;1;1;1	0.5092	20	AATVAAGNELFK;AATVAAGNELFKEALGHQR;ASETGSGLAASFLNTVEVR;ATYIPVSMYLSTDPTLTHEYEAAK;GLDCMLGSR;GLVNFAR;HVGGFSGPFPMTLR;LDHGACFVGK;LMLSTSAFSFQAK;NLVVDPLPR;RATYIPVSMYLSTDPTLTHEYEAAK;TEFIEGIITK;TEFIEGIITKR;TSWLNLWR;VDEVLSMVPADPFR;VTGMDFFNHAAPVFK;VTGMDFFNHAAPVFKTEFIEGIITK;VTGMDFFNHAAPVFKTEFIEGIITKR;WDQVGTSVCR;YAYNLFDKLQSHFASAPGTAVQEVFLLLAPAPTFNQPVEK	5301657424	2.30507e+08	47864.3	dense granule protein GRA12
TGGT1_306060	1;1;1;1;1;1;1;1;1;1;1;1;1;1;1;1;1;1;1;1	0.0903	20	ACGIHPSLLEAPFGVYLLK;ADLGEVEDR;EGSITAVVEDFQGGRR;GISPDQLFR;GSIGGVGGLPR;INSPEGLTIPGVR;ISIPEEEPLR;IVVDHGAVSPTK;LADLPGLGHPTLYIR;LADLTNDPNIHFR;LGASAQNYQVHMSLFSK;LLDLASPVTIVGDLTR;LVLYDDKDTALR;QKPLEEIVALLLSNAHLGLYHVGLK;SFTEFINPARPWNDISK;SLIEGLQPNENTDDVLTK;TEFVVPILPSQK;TLTPQELQQLK;VYIQIPK;WGFVESR	425811013	2.67806e+06	328811	rhoptry neck protein RON8
TGGT1_318510	1;1;1;1;1;1;1;1;1;1;1;1;1;1;1;1;1;1;1;1	0.3049	20	AREPVIVNGPEILNK;DLSKPTDVETIK;DLSKPTDVETIKVTR;DSENTQVLSILLHGPPGSGK;DVAFTNCAYVNPR;EAQFPFMK;EMLPFEGTSR;FSNAVLQALVVLVK;GMLLYGPPGTGK;IFPPAIVQEMGIK;IQILSIHTK;IVVHDDKLEEEFR;LGNDVDLAVLAAETK;LIDFTPIGPR;LLILATTSEFDFMK;LLILATTSEFDFMKEAGVAK;QLLLVTDMAK;SAASYAFQR;SPLSLLMIDNIER;YVGQSEENIR	848589434	1.6319e+07	83396.2	putative N-ethylmaleimide-sensitive fusion protein
TGGT1_214180	1;1;1;1;1;1;1;1;1;1;1;1;1;1;1;1;1;1;1	0.3312	19	AGELHTAGRPFGAAR;ALTLLEYLLK;CSFNCTDYLQIMK;EATSDKNWGCPTTILSEIAR;EGFFADSR;ENQFALR;FAMVNINLTDAGTQAR;FLWTALSEPPK;FLWTALSEPPKK;LAFDPELLKEER;LAFDPELLKEERETAQK;NKFVGIGAR;NPFASAAPSTASQAPK;QSPANFHRGETEDSR;SVDFFAEASQPPPAADRNPFASAAPSTASQAPK;TLSKDSPLEK;VLQQFSFTEEGR;VLQQFSFTEEGRDKGAGIR;VVEETRENQFALR	2128024264	9.25228e+07	65843.6	ENTH domain-containing protein
TGGT1_215170	1;1;1;1;1;1;1;1;1;1;1;1;1;1;1;1;1;1;1	0.413	19	ARPWPGAADGSSGVGSACATGVSASPR;DSDFGACSDLPHGSTK;EEVLLLCELLK;EEVLLLCELLKDTLK;FGQAPERGEPQQVR;GITQVYGFYDECAR;GITQVYGFYDECARK;HLMTIDAIQAIDR;KNDLHAWVEQLLR;LLEIDLDQAHGK;LLEIDLDQAHGKK;NDLHAWVEQLLR;QQHEDNSTGLCSGTAGADDCAK;RDSDFGACSDLPHGSTK;REEVLLLCELLKDTLK;SEPNCVTVPTPVTVAGDIHGQFYDLLELFR;SSEAVAGGSDPSVR;VGGKPPNTSYLFLGDYVDR;YGMDFPHAGEVQLHR	2033680397	7.53215e+07	60359.2	putative serine/threonine-protein phosphatase 2A catalytic subunit beta isoform
TGGT1_229350	1;1;1;1;1;1;1;1;1;1;1;1;1;1;1;1;1;1;1	0.2537	19	AAVCEALDR;AIQILLAYEAAGHAPSVVPSEWLQK;ALAAMAQTDPVVFR;APYNPTPTAER;DHLLEAAR;DKLDPTDANAPEAATR;EALQAVLR;EVWNLVFAPLLER;HLPLFVAFVAK;IADDRIPQTR;KAEILWK;LDMLVNLPSSR;LFSLASLSEADEPAAAGK;LVPVLEQLR;LVPVLEQLRDDSR;SATVFINVFLPR;SREQLVDAFVK;TLGDNLLPMLFADPSWR;YVLGLQR	1083229880	2.25673e+07	95149.5	HEAT repeat-containing protein
TGGT1_254570	1;1;1;1;1;1;1;1;1;1;1;1;1;1;1;1;1;1;1	0.1262	19	DLEVLQDQLQK;EIDALQNDLQGVQTERK;ELEAAHELQR;ELVAAVQQQLR;EQAALQQQLSQAR;LAVASRPSLAESDDAAEDAR;LIEQLQEVAGVLAAEQQQSR;LLQLTETEAEAK;LLQQQASELER;LQGSLEQVSLLQQQTAAR;LQQQLQAIGAER;LSREEAALVLEQR;QEQQQQLEEAAEAAR;QLQEQLATLQVR;QQAQQLQQLQEK;QQLQPLMLQTR;QTEAALEAAETQRK;SVLDAAAAQAQK;TFECLAAK	281219133	2.34349e+06	224008	hypothetical protein
TGGT1_258210	1;1;1;1;1;1;1;1;1;1;1;1;1;1;1;1;1;1;1	0.1795	19	AFYIGYMVHR;FGWVAEVR;GDYSKLDADGLVEPGSR;GGRPGGQIVAALPYIR;GTIGITYR;HLWPYEAR;LDMAGPLIAASFGTLYR;LFEQSDAYR;LLLADLGR;LTFASALSHLR;MASNFVYVFQK;MDTLAHLLYYPQKPLVCTR;MTIGHLVECLLGK;SASQITQGLQYQIATGNWGKDKEGK;SFDVAGAIR;SWGYLMEK;TEIPIVILFR;TGVAQVLNR;VLGDDVIIGK	580218612	8.17209e+06	140842	DNA-directed RNA polymerase II RPB2
TGGT1_262620	1;1;1;1;1;1;1;1;1;1;1;1;1;1;1;1;1;1;1	0.5904	19	ADVFEDFQGR;ADVMTMPDGR;AIKELTDTELFDR;AVEMFNEYMLDGRPISVR;DLFRECGDVVR;ELTDTELFDR;ELTDTELFDRLIFVR;FNGPPPYNMYGDMGYYGGPR;GCGIVEYTNVEDAQK;GVGTVLFSTPEGAQR;LIFVREDREDGQK;PADEQQQQLPR;QAGEVLRADVFEDFQGR;QVFISNLPWR;SKGCGIVEYTNVEDAQK;SKGVGTVLFSTPEGAQR;TSWQDLK;TSWQDLKDLFRECGDVVR;VYVGNLSWK	3418607844	1.7093e+08	31722.2	RNA recognition motif-containing protein
TGGT1_269885A	1;1;1;1;1;1;1;1;1;1;1;1;1;1;1;1;1;1;1	0.2781	19	ALLVSDPECDEAAASMR;EITSAPANTVQSMMR;ESLDVLESHVR;FLPNNVAILPRPPGSGQGAEK;FLVPDNVR;GGPFSNFTVGNLESLMER;IGHALFTFLR;ILTALYVQSLR;LAADVDREEYWFK;LADLFSAPLLK;LFIFDKK;MEGMALPAPNR;NIVAANTIAKPTISSFSSLR;QLGFTFADMPDPYALTVR;SKPLQFISEMLEHEGPTSLSSK;TLTHDQITTMHR;TPYPDDLPTR;VLTLSAAGFSDKLDYVLR;VTAPSNVLASVQSSR	1051683726	1.50241e+07	142193	rhoptry metalloprotease toxolysin TLN1
TGGT1_294360	1;1;1;1;1;1;1;1;1;1;1;1;1;1;1;1;1;1;1	0.4694	19	ALDGADYIPGCVGLNNLK;ASLQEGSSLAEAAGAAK;CVVEAALQELQKR;DASLDDIIYNLHPTYTK;DSMADSPASSESPAGPQKR;EYVHEDAPADLNPVAK;FNGEQIQEATPGTLKR;GIVSPHEFLQAVGVASK;NMIPHIPIFDLLQK;NNFYVEKNPTIVTFPVK;NPTIVTFPVK;QDVAPDGSIDR;RTPAPSPSAAAVSAPQTK;TTTAEGEATGQPPSVSR;VHVLHAPTNEWFEIEDLR;VPFLFLTLDLPQAPIFK;VPFLFLTLDLPQAPIFKDSLDR;VYCLPENYEVK;YLVLHVK	1143137493	3.46405e+07	64131.3	putative ubiquitin specific protease 39 isoform 2
TGGT1_308090	1;1;1;1;1;1;1;1;1;1;1;1;1;1;1;1;1;1;1	0.7486	19	DLLKREEELIGYCR;DVERLEDFALK;DVERLEDFALKVFTMGAENSR;EEELIGYCR;EEELIGYCREEALKEPAAMVEAVTATVWPQNAETTVDSLLSQGER;EFLNASTATFTHALDAWQLGLSIYR;GDTEAQSGTGDDSDFPQAVAEEVADMSGGR;GDTEAQSGTGDDSDFPQAVAEEVADMSGGRVPR;GLVHGHFTPDNLFIMPDGR;LLPLEAMETPEFLQLQNEISSSLSTGQPIAAPSVA;LMLGDVSVLR;LMLGDVSVLRK;LVEPLRVGDR;REEELIGYCR;STEDFLALHILTAQLIR;SVVFLVRDVERLEDFALK;TLDFLYVLR;TNDLASGTPHVAR;VPGTDSLAFGSCTPLPDFVQTLIGR	11164793842	4.29415e+08	60719.8	rhoptry protein ROP5
TGGT1_205250	1;1;1;1;1;1;1;1;1;1;1;1;1;1;1;1;1;1	0.3863	18	EPTDETMLDLQR;ERPTPADGIWDYLHFADCPSTPELVQDLIR;FMVPSDVVMLEGQPASTEVVIGLTTR;GAAQNFEQQEHLHTE;ILAHMQEQIGQPQALENSER;ILAHMQEQIGQPQALENSERLDR;ILTVAAWPPDVPK;ILTVAAWPPDVPKR;LFLGDFGTYR;MLPLQALETAAFK;MLPLQALETAAFKEMDSVVK;MYLSSQAIK;RFVSVTTGETR;SEFGLVVR;SELVFEK;VFMSEKEPTDETMLDLQR;VISWVFGDASVNK;WVPNYFLLMMR	2588552906	7.19042e+07	62285.2	rhoptry protein ROP18
TGGT1_207440	1;1;1;1;1;1;1;1;1;1;1;1;1;1;1;1;1;1	0.4904	18	AWISLPK;AWISLPKEK;ERHLGGFDIIHLR;EVMMIVMQR;FEAGNMAMVTGGHNVGR;FVPHPIREEEASYK;FVPHPIREEEASYKLCR;GVPALITHDGR;HLGGFDIIHLR;IAAPHHWMLDK;IAAPHHWMLDKLTGHYAPR;ISNVFVIGKGEK;IVDTLKFEAGNMAMVTGGHNVGR;LSIMENR;TDQCYPAGFMDVISIEK;TDQCYPAGFMDVISIEKTKENFR;TMRYPHPSIK;YPHPSIK	5100836740	1.96186e+08	35466	ribosomal protein RPS4
TGGT1_209000	1;1;1;1;1;1;1;1;1;1;1;1;1;1;1;1;1;1	0.0204	18	AAPIEAALR;AFLEDSHVVAELR;ALESPHAVALEALAR;APVPLSLAVTGVLVHWTSALVR;ASPTAAGLTNQRPSPSGSQGGR;DSLFPHLR;GACLPLSFFDPLEISPVGAPR;GGLASTALPR;GVGEAPQAVILDVHVR;IALALEDAETAAR;LAGVPEEVLR;LGIGHSQLQELIQSR;QTPATAPSGPAVR;SAPSFTLPVLDLR;TASAALCFLQR;TGPEFEAEVIEGR;VGPSLYSQLR;VQPLAEALGASLADVIK	315710744	515867	1.31116e+06	HECT-domain (ubiquitin-transferase) domain-containing protein
TGGT1_253900	1;1;1;1;1;1;1;1;1;1;1;1;1;1;1;1;1;1	0.3678	18	AFMLFPK;AFMLFPKVDDELK;AGADAVATYYAK;AGADMVCPSDMMDGR;DALDSHMVGGTDKK;EAEREAEADASEGADMLMVKPGLPYLDVLAK;GPLDNNNYGEVWLPIQAR;GPLDNNNYGEVWLPIQARPR;GYISEKDTVLEVLK;IVNDLTVHQLCK;LSMEDLLK;LSMEDLLKEVGEAR;QLVQENLVKPSSLIYPLFVHDEETSVPIPSMPGQSR;SKLPMVAYHVSGEYAMLK;SVMAEESYNPDGLLPR;TYQMDPSNSR;WMVEDMK;YASSFYGPFR	1330202130	3.69501e+07	71299.1	parasite porphobilinogen synthase PBGS
TGGT1_259640	1;1;1;1;1;1;1;1;1;1;1;1;1;1;1;1;1;1	0.094	18	AFSAAPWASTTLER;ATAPSFLTPPPGIAR;EQLAEVQASKDTMENK;ESGREVTALLQR;ETTLASEEVSAPASVSCPAVPGVLPASAAVPDEKR;FRPLGPMEGGLSGSYLSSGASNASFALPEVYIQK;GINLDEAVK;GWTANVEVSPSAK;LGANALFR;LLAFFEQQTR;LLEWLLR;LLLQILEAIR;LTPDQVSPWSSTALQFMR;SAVEALLMQR;TASPLEDESKGGQANALR;VLSTGAVVSSGGNAEK;WPGYTDLR;YLDTLTIQRPEDEAYVQDK	695734291	5.94645e+06	302119	nucleoporin autopeptidase
TGGT1_268176	1;1;1;1;1;1;1;1;1;1;1;1;1;1;1;1;1;1	0.2482	18	ASELSVEAPLPVASAR;ASLATLVIAQVR;ASLATLVIAQVREEER;DSEGELEKETGTQEEK;EASAEIAAGSTHLQR;ESLGEESEARPDAALR;FFTGDVQLASPR;GREASAEIAAGSTHLQR;GSASELALDSSPASPAR;GSASELALDSSPASPARR;HASLAAIGR;HLSYWEQDSHYR;KFFTGDVQLASPR;LEVEAASLGGESR;LGTNHDAYEAAYR;LGTNHDAYEAAYRR;LLESRPAYSCGAR;RGSASELALDSSPASPAR	714429461	1.70102e+07	74742.8	hypothetical protein
TGGT1_297500	1;1;1;1;1;1;1;1;1;1;1;1;1;1;1;1;1;1	0.5128	18	ALATNAGYDATDILNK;EFIWEPALVK;ENALAAATEATCILLSIDETIKQPTPNDKR;FNLFMHCPQTQSATIVLR;GGAPQFLDEADR;GGAPQFLDEADRSLNDAVMIVR;IQTTVNSITPDVLGTCGVFEER;ISATGAQVVLSR;KVTGGSYTDSFVVQGVAFAK;LDKISATGAQVVLSR;LIHSENGVTISNDGATVVSLLNVVHPAAALLVDIAK;LPIGDLATQYFADR;LPIGDLATQYFADRDIFCAGR;LVSGHKDFFAK;MVVDAVSMLDDSLDKEMIGVK;TACQLAIEK;TFIEGGMAPQILINGYR;TFSYAGFEQQPK	1259993859	3.49998e+07	59407.7	T-complex protein 1 eta subunit
TGGT1_213610	1;1;1;1;1;1;1;1;1;1;1;1;1;1;1;1;1	0.201	17	DALKVPSSPSSFFQK;DQADAVDEKTPDAR;EAQLPLTEKR;LSPAALIDPSATR;LVLEATSEKR;MPSFASSASPIEMR;NLEMCVR;NPMLSDVPASQHDAPVEK;QTLNTIEADAADR;QTLNTIEADAADRTTK;SAPSECGESSYSWR;TGFSDMGESK;VEGGKPSDAGQFSFK;VIDELREETEGK;VIDELREETEGKLTCLR;VLGLNVDGSFDR;VYPPYVVSSFESSTTFPFR	474213655	8.4681e+06	111154	hypothetical protein
TGGT1_218410	1;1;1;1;1;1;1;1;1;1;1;1;1;1;1;1;1	0.6497	17	AGTMNVAALSR;ASVLDITDEVILEK;ASVLDITDEVILEKFR;AVVLMGK;EGDKVTASAATLLQK;EVGFPTTASAPHSILEAFK;GQIEIQNEVHLIK;IVAENKVPAPAR;LFALLEK;LFALLEKYPR;LNIKPFEYGLAIQHVYDDGSVYK;LNVGFIFCIEDPAEVRR;MSEMPQLEK;MSEMPQLEKLLPLVR;QGVFAPIDVFIPAGPTGMDPGSTSFFQALGIATK;RIVAENKVPAPAR;VLVVEADHVGSK	5090785648	2.82821e+08	34117.8	ribosomal protein RPP0
TGGT1_227360	1;1;1;1;1;1;1;1;1;1;1;1;1;1;1;1;1	0.365	17	AFPKDDPSKPPHLTAFMGYK;ALEPVNLK;ALVTVWAGHLSDECK;ALVTVWAGHLSDECKR;AVFTEGEMIDVIGVTK;DDPSKPPHLTAFMGYK;HGSLGFLPR;IACIGAWHPAR;ITPMGGFPHYGTVNNDFLLLK;KIACIGAWHPAR;MFETAVPVK;MKNYCSVIR;NYCSVIR;RALEPVNLK;RYGDNNKMEAELTR;VQFQVPR;YGDNNKMEAELTR	4074361518	1.56706e+08	44010.2	ribosomal protein RPL3
TGGT1_240870	1;1;1;1;1;1;1;1;1;1;1;1;1;1;1;1;1	0.2381	17	AAESVLDRVTAR;AQPELAILAINTFR;DSLDPNPLIR;IQLHLTLANK;LLDKVTNPDVVR;LSHANSAVVLSAIK;MATEETYNPDLR;MATEETYNPDLRDR;NIELIVQK;QMQAANISLVAQR;QSSLMASAPSSQSPQAVTK;RPSILASEVK;SEAAALLPLFTSTVCAALR;TGLQVSAALTR;TLVLAADRPGNQGR;VNYVVQEAIVAIKDIFR;VVFAPKPPINEDADALDYNTLDR	397841286	7.65079e+06	101837	putative beta adaptin protein
TGGT1_256970	1;1;1;1;1;1;1;1;1;1;1;1;1;1;1;1;1	0.4269	17	ALEPFFDSYDPEFSSLR;DMGYHVAMMADSTSR;EASIYTGITLGEYFR;GEAAAPEGDAEMGIIYK;GVDVPALDHK;IAQVAQSVFVPK;IGWGTIYNTMRPTISR;ISDILQQEAELTDIVQLVGK;KHFPSVNWTTSFSK;LAEMPADSGYPAYLGAR;LASFYER;LEGDKAFIQVYEETAGLCVGDPVLK;LSGNTPLLTGQR;QLSDEITSGLR;TCLVANTSNMPVAAR;TGKPLSVELGPGLLDNIFDGIQRPLER;VSWIAPAGSYTVK	1127591950	3.04755e+07	68086.3	putative vacuolar ATP synthase subunit A
TGGT1_269190	1;1;1;1;1;1;1;1;1;1;1;1;1;1;1;1;1	0.2492	17	AAAGNIIPSATGAAK;AAGDVQQFTAAAQEAAAR;AALEAAAEYADLTTAAQLVTEEAEQESAK;ALADAVAAGDLR;CLLDEAYLALLTK;DGVVSPGTGLDR;GKLTGMAFR;GSASDLCSLVQTLATELLQTERDPR;LAGLESDVQAR;LGINGMGR;LTGMAFRVPTLDVSVVDLTCR;LVDLIAVMAAK;LVSWYDNEYAYSAR;VIDENFGLVEGLMTTVHAATGTQK;VPTLDVSVVDLTCR;VSPTGLFGLLGSSSEK;VVSCASCTTNGLAPLVK	1404415939	2.80883e+07	105048	glyceraldehyde-3-phosphate dehydrogenase GAPDH2
TGGT1_272290	1;1;1;1;1;1;1;1;1;1;1;1;1;1;1;1;1	0.5447	17	CIILDESSR;DIPTPYAAK;DIPTPYAAKLEEATIVTPQDVVNSALWLVSK;ENNPVVFFEHVLTYNIKEEIPLLPYTLPLDKAEVAR;HVALDAAQHLEQLGLSAEVVDLISLKPLDMESIQTSIK;HVALDAAQHLEQLGLSAEVVDLISLKPLDMESIQTSIKK;IEAYLMAVPGLK;IVACSTPYNAR;LEEATIVTPQDVVNSALWLVSK;QGTDITVLAYGK;QLGPEHSQRIEAYLMAVPGLK;SLYQALHMALAEELAR;SLYQALHMALAEELARDPNVCVMGEDVGHYGGSYK;TGGIGGEIFTQVMENCADDLLEVPVR;VASLPASAGAPAFVK;YTSGGAFDVPVVIR;YTSGGAFDVPVVIRGPGGVGK	2175124100	1.35945e+08	49938.7	pyruvate dehydrogenase complex subunit PD-HE1Beta
TGGT1_305980	1;1;1;1;1;1;1;1;1;1;1;1;1;1;1;1;1	0.3683	17	AIAEGEGEGILK;GEAPVEVQLTDAQTK;GGFIPVDACMR;GKIYPDACLIATGR;GVMDGEPGR;GVYCVGDANGQMMLAHAASAQAVAAVETIAGRPR;HAPEGDEKPEVIR;HIPAACFTSPEIAFIGDTEEAAMELGAK;IYPDACLIATGR;LLLQQFK;LLPGVDKEVAK;LYTNTLASQVRPLGPK;RPNTEGLGLDSLGVTLK;RPNTEGLGLDSLGVTLKR;SGLVSSLASHGIALFDAR;TAGSPASLPPFLR;TAVVSGGDPGGTCVNR	2625060780	9.37522e+07	66719.6	pyruvate dehydrogenase complex subunit PDH-E3I
TGGT1_310190	1;1;1;1;1;1;1;1;1;1;1;1;1;1;1;1;1	0.0687	17	AFSLPSPLQR;ASAPSGPEEPDGEAPGGR;FLGGLLSFLK;GPPAFFLTAGNDR;HLLGHPPVDSAPAQPR;HRAPDFSPLPR;LAFFPFLSGQLGSLR;LAVAETLPGVLLATAR;QPLAALGAAVASSER;RASAPSGPEEPDGEAPGGR;SACDQASSAFPR;SALLLLLPYLR;STMSPELSSSSASR;VLPLLVLPSAAVR;VTDFLAFADNHVK;VVDLPLLLQLR;YGPVLDAYR	255559106	1.67032e+06	316893	PIK3R4 kinase-related protein (incomplete catalytic triad)
TGGT1_319920	1;1;1;1;1;1;1;1;1;1;1;1;1;1;1;1;1	0.3274	17	AAPVVPQRPQR;AVSLALDETPILNSK;ELLENPAMMLLHLR;ERPAPVSEPAAASPSVGAEASSTTFSASPATR;ETTQVQLMGFSR;FTGTIVK;IGAPLMDIDVEAGEDHAEEEEPETK;LADIGEGIAQVELLK;LQELATANK;NGLITKEDVLK;NVQDLNVLEIQAELHR;SGQAFDEDLVER;SGQAFDEDLVERR;SMNETVKVPQLNIGDEYDITELTK;VKELLENPAMMLLHLR;VPQLNIGDEYDITELTK;YNCRPTITAFLIK	2974755848	9.91585e+07	70227.8	2-oxo acid dehydrogenases acyltransferase (catalytic domain) domain-containing protein
TGGT1_411760	1;1;1;1;1;1;1;1;1;1;1;1;1;1;1;1;1	0.5087	17	AGFAGDDAPR;AVFPSIVGR;AVFPSIVGRPR;DLTDYLMK;DSYVGDEAQSK;EKLCYVALDFEQEMATAAASTSLEK;GILTLKYPIEHGIITNWDDMEKIWHHTFYNELR;GYSFTTTAER;GYSFTTTAEREIVR;HQGVMVGMGQK;HQGVMVGMGQKDSYVGDEAQSK;HQGVMVGMGQKDSYVGDEAQSKR;LCYVALDFEQEMATAAASTSLEK;LDLAGRDLTDYLMK;SYELPDGQVITIGNER;YPIEHGIITNWDDMEK;YPIEHGIITNWDDMEKIWHHTFYNELR	11772511656	6.19606e+08	32020	actin
TGGT1_202370	1;1;1;1;1;1;1;1;1;1;1;1;1;1;1;1	0.4907	16	AFADALTGVVEALAENCGLSAIEEVQR;AGGLLEQTMLVNGVVLHK;ANQIMLATQVVK;DLSHSQMPSVTK;DVYDADKELLVHAAMTALGSK;EAGANFVICQWGFDDEANHLLLHENIPAVR;IAILTCPFEPPKPK;IIVGPDGQVTVTNDGATILNK;NDVNFDLIK;QNVLETFSSK;SMHDALCVVR;SNILAACAVADTLR;VVGGGGSAELAAAIAVENEADKIPGVEQYAVR;WEELTEAK;WVGGVELELIALATQGR;YFTDMIQK	8.12387e+08	2.25663e+07	58576.5	putative T-complex protein 1, epsilon subunit (TCP-1-epsilon)
TGGT1_210690	1;1;1;1;1;1;1;1;1;1;1;1;1;1;1;1	0.4766	16	AYKDVLSAYK;AYKDVLSAYKHELR;DVLSAYKHELR;GSIVGPDLAVLNLVLVK;ISGGNDKQGFPMMQGVLVNHR;KGPETIPGLTDAERPR;KLFNLSK;KLFNLSKDQDVR;KLLPFFEKR;LFNLSKDQDVR;LFNLSKDQDVRK;LLPFFEKR;LNLANPQAGMQK;MGAEVAGDSIGDEFK;MGAEVAGDSIGDEFKGYIFR;QGFPMMQGVLVNHR	4155325656	346277138	28920.3	ribosomal protein RPS6
TGGT1_219800	1;1;1;1;1;1;1;1;1;1;1;1;1;1;1;1	0.4851	16	ADAALAHAAAASR;AFNGSGKPIDRGPR;AVVGEEALSPDDLLYLEFTDKFENR;AVVQVFEGTSGIDTR;EDHPQVSDQLYANYAIGQDTR;EGQVLEVR;EMIQTGISAIDVMNSVVR;FFRQDFEENGSMER;GYPGYMYTDLSTIYER;IPLFSAAGLPHNEIGAQICR;LALTTAEYLAYER;LLSQGPYENR;MPISEEMLGR;QIYPPINVLPSLSR;VALFLNLANDPTIER;VLAEEFLDINGCPINPQCR	917029402	3.27511e+07	56560.6	putative vacuolar ATP synthase subunit b
TGGT1_245560	1;1;1;1;1;1;1;1;1;1;1;1;1;1;1;1	0.1111	16	AAASPAPLALR;ACQRPPLGPPSTQPFEGENTGPR;ADVRPPFTR;AVGAEGSPSLAFR;DADAAHVLTR;DPPAGFFR;GFERPATFPAR;GSISPQQADLR;HAQVPREDVQVAR;IAFGGTPTGASGYAHSPTPAALQK;KLMALLGVK;LALLPGLQPGAACR;LGGLPLPGSGALSFR;SFASFGHQPEGVSSPQLAAALALLANASAANESAAGR;SLLAAVEAQQAQR;SLLAAVEAQQAQRR	892890483	8.19166e+06	207462	hypothetical protein
TGGT1_261570	1;1;1;1;1;1;1;1;1;1;1;1;1;1;1;1	0.5217	16	AMFNDNSEVRR;EKLINIELK;KKEVPYCIVK;KLPAAPLAGK;LINIELK;LINIELKK;LKVPPAINQFTHTLDK;LKVPPAINQFTHTLDKNQTSQLMR;LLQEAER;LPAAPLAGK;LVVIAHDVTPVELVCFIPQLCR;NCPVLAIDNVR;QSAGGAAGGKKPVMIK;WGGGINGIK;YGINHVTDLIEIK;YGINHVTDLIEIKK	2197547242	9.55455e+07	30994.1	ribosomal protein RPL7A
TGGT1_263750	1;1;1;1;1;1;1;1;1;1;1;1;1;1;1;1	0.1967	16	ADRWFLGDADVFAQK;DATFGSGLHEDRENVDILHLPSAVK;EACNGGDPDTSDVVSTR;ESVPAVPHTLEAR;FVEETADQNSR;GDREPLHSPFASPR;GQFADADGLLQLPFR;ITEMEHELR;LADVPVR;LATTEEAEAAAVDDVTGSPNTK;LLAEMRDDMLFR;QHATEAAAASEAAAAR;SIWSAAEEK;TLEDLGTMVEMAR;VFATYDIR;VGFVDDIGEEGGGAKPVGDDVK	544260424	6.9777e+06	126596	hypothetical protein
TGGT1_313390	1;1;1;1;1;1;1;1;1;1;1;1;1;1;1;1	0.3665	16	ALLASLSK;ALLASLSKDKLLTQYLK;DKLLTQYLK;GNMRPHEMKF;KKQDEGMFVQQSDSK;KQDEGMFVQQSDSK;LLTQYLK;QALPAQFK;QLAPSGLLLVTGPFK;QLAPSGLLLVTGPFKVNGVPLR;QLQDSVDKALLASLSK;QLQDSVDKALLASLSKDK;SSITPGTVLILLSGGHR;VDISGVDVSSIKDEQFGASK;VDISGVDVSSIKDEQFGASKK;VNGVPLR	3.76741e+09	1.50697e+08	36315.6	ribosomal protein RPL6
TGGT1_201680	1;1;1;1;1;1;1;1;1;1;1;1;1;1;1	0.1639	15	AAFEAALEEK;ACREEELPLLIR;ADELLSVGQQDAALK;FLQELPARLEAETR;HVQLCVDENKLR;LDYASSAILFETPDAAAANTLR;LIFQLSR;LTMLLGHSTLPSR;MVLDLLR;SETAAQMLEEIKK;SHFALILK;SQGWDSVQETIMIR;SVWDVYK;WLAIYYEK;YLEQLEK	5.80917e+08	8.80178e+06	118765	putative eukaryotic initiation factor-3 subunit 10
TGGT1_214600	1;1;1;1;1;1;1;1;1;1;1;1;1;1;1	0.0521	15	AAAVLLDWVSR;AGQETGTQVDLENEELHSSR;EAFSQPPFSPQLSLPSVKPR;HVVGAVVETTR;ILCEFVDSAAIQEAR;LALDAPLASR;LLQDVGR;LLSPLLRPSPR;LPAAFDGSVR;QTSQLGGLPFASGEGPAR;SLLLSLPR;SPPDSPFPVEILLVAENGWPR;TNAFPPLASFR;WGVVVVGACSEPGGVGDAHEGPLGAR;YVALLSSSGPSR	252481370	1.17982e+06	432746	hypothetical protein
TGGT1_219320	1;1;1;1;1;1;1;1;1;1;1;1;1;1;1	0.413	15	AVYSSGASKGDSMLQYYLQPLLK;AWADLEKTLELAPK;FVGLGNWGSGSYGQK;GDSMLQYYLQPLLK;GDSMLQYYLQPLLKK;HSGSLYYAGETGFCLFELTAEGLVTR;ILDYIIVVADR;LAPADATEAAAAENHGYPK;LVSGTTGETLYTHK;LVSGTTGETLYTHKQPLK;MPFFTVLGVDDWSR;SIDAFNFVSQLPEVR;TELTYAVTSEQIK;TLELAPK;YYPVPEMGK	964170316	4.01738e+07	46558.4	acid phosphatase GAP50
TGGT1_229010	1;1;1;1;1;1;1;1;1;1;1;1;1;1;1	0.2226	15	ASGDVATRPFDSGTAK;ATTDVLFR;ESSSEDENQPPTTASRPSNGEGESQPPTAAPR;ETIYSSFYQMFR;EWIPWPK;GIYPNLDELR;GIYPNLDELRR;ITLLILQQIR;LSSVSFFHQHVDGASVLVR;QANVAAQVLHPLPAK;SAEGTSESPPVPQLGTPPRPAPR;SLYGGIANTLETPFADSEAVAK;SYDETTGESDHQQWK;SYDETTGESDHQQWKK;VVTPIPASK	1205340900	2.67854e+07	107256	rhoptry neck protein RON4
TGGT1_245460	1;1;1;1;1;1;1;1;1;1;1;1;1;1;1	0.5805	15	ADGYILEGEELMFYK;ADGYILEGEELMFYKR;ALRLDTGNYSWSSQK;FELGRPPAMTK;KFELGRPPAMTK;LDPLLEEQFNTGR;LDTGNYSWSSQK;LLACISSRPGQSGR;LLGVVYNASNNELVR;NSIVAIDATPFK;NSIVAIDATPFKAWFR;QQGVPKLDPLLEEQFNTGR;SFYGLDLGK;SFYGLDLGKK;TRLLGVVYNASNNELVR	5228708730	4.02208e+08	23429.5	ribosomal protein RPS8
TGGT1_263050	1;1;1;1;1;1;1;1;1;1;1;1;1;1;1	0.3042	15	FMAYATLR;FMAYATLRK;GFTLEELK;GFTLEELKSVGLSPR;GLAGIPADTPK;ISTAMPIPK;KGLAGIPADTPK;LGVVPSGLLR;LGVVPSGLLRPIVHPPTQR;NNVLPNVHLHK;SAESLNANVTR;TWFNQPGR;TWFNQPGRK;VALSIGVAVDHR;VALSIGVAVDHRR	3907727862	1.95386e+08	39639.4	ribosomal protein RPL13
TGGT1_269410	1;1;1;1;1;1;1;1;1;1;1;1;1;1;1	0.7419	15	DALVPEQSQAGALQPR;DCGFPLGYRPVPFNEPTR;DNMTLADIR;DNMTLADIRR;FSPSTPEANALYAAVGQK;GQGPAASPYSASFGIK;GQGPAASPYSASFGIKDNMTLADIR;GQGPAASPYSASFGIKDNMTLADIRR;HLNYTSETSVLQFTER;HLNYTSETSVLQFTERK;LSTLYCAVCGAHALVTEVDFQNLPR;MVYFFKDALVPEQSQAGALQPR;RGSDDAAVLQILETFNK;RGSDDAAVLQILETFNKLYTVPAER;RPAGLEVQYR	2884869358	206062097	24062.1	hypothetical protein
TGGT1_270240	1;1;1;1;1;1;1;1;1;1;1;1;1;1;1	0.3673	15	AASLSSLLGVDAVEK;AASLSSLLGVDAVEKELR;ACQDMAPIEEALCHK;ADTQAVQDSSKDVLTK;EATGKLEADELESERGPAVSPR;EKAASLSSLLGVDAVEK;ELVEPTSKEAEEAR;FIAVPGPSVPVPFFSLPDIHPDQVVYILR;KLEEIDDLLQLTR;LEADELESERGPAVSPR;LVDLIKDNQR;QLVGTAAGEIEEGVK;QLVGTAAGEIEEGVKADTQAVQDSSKDVLTK;SQLALVEAFK;TKELVEPTSKEAEEAR	1732865172	75341964	49161.2	MAG1 protein
TGGT1_273460	1;1;1;1;1;1;1;1;1;1;1;1;1;1;1	0.2958	15	ASPVLEFLHALVQR;FANSYSEVQLR;FINPATPSFEDPQALER;ISTINSFAK;LASLMELSDKDPEDAVR;LDESVNQMIK;LYEVEFPALTER;LYNNIQLSK;SEVQDLLR;SGSLLSGDLTPSSSDNSVEFYMDQDMIHVR;SLYDEVYDR;VMSQLLVFVSR;VRFENDVEEFLR;VYVDQFLK;WPSVDEVGTFYR	583605572	1.38954e+07	75008.1	eukaryotic translation initiation factor 3 subunit 6 interacting protein
TGGT1_293590	1;1;1;1;1;1;1;1;1;1;1;1;1;1;1	0.3648	15	AFFTDPK;AMAQGFNDDPKR;APNVDPERFGIVVGSGIGGLETMEQEMK;AYTSPTPFEAVLSDTLGFGGHNAALLLR;CLENAIADANIDKR;DIGYINAHGTSTPMNDRIETK;FGIVVGSGIGGLETMEQEMK;GPNHGAVSACATSGHAAGVALR;LAMEDAGLSPR;NLIAGTNVIDK;NLIAGTNVIDKVTR;QLLISSTK;RVSPFLIPAMIANTASGILAIELGAK;VSPFLIPAMIANTASGILAIELGAK;YTHFAVAGAR	749500591	2.67679e+07	58339.7	putative 3-oxoacyl-acyl-carrier protein synthase I/II
TGGT1_316400B	1;1;1;1;1;1;1;1;1;1;1;1;1;1;1	0.5532	15	AVCMISNSTAIAEVFSR;AYHEQLSVAEITNSAFEPASMMAK;CVFLDLEPTVVDEVR;DVNAAVATIK;EIVDLSLDRIR;FDGALNVDVTEFQTNLVPYPR;FDLMYAK;GHYTIGKEIVDLSLDR;HLFHPEQLISGKEDAANNFAR;IHFMLSSYAPIISAEK;KLADNCTGLQGFLMFNAVGGGTGSGLGCLLLER;LIAQVISSLTASLR;LSVDYGK;NLDIERPTYTNLNR;TIQFVDWCPTGFK	2527567444	1.09894e+08	47800.3	alpha tubulin TUBA1
TGGT1_320210	1;1;1;1;1;1;1;1;1;1;1;1;1;1;1	0.4136	15	AAAANVINLLDHTDKVTDVK;AAASAAGGDADEEPGLSEELVQEMQALAK;CTYSLPLHSSADR;GVLCCEFDPK;HLETSGVCPVTAQSLSEADLADVK;IGEGAAMLLSSSMDR;LHVTEPVVVSASDDK;LHVTEPVVVSASDDKTVR;QIDNVLPASR;QQLSQSLYQQDAATR;QQVHALQQQLLQAQK;QQVHALQQQLLQAQKR;SGQYIACGATNNAIALYHFEAR;TVTATGGYDGNVILFDLEK;TVTATGGYDGNVILFDLEKQK	2032658355	7.25949e+07	56027.4	WD domain, G-beta repeat domain containing protein
TGGT1_216460	1;1;1;1;1;1;1;1;1;1;1;1;1;1	0.3295	14	CVSGSTSHVSQSLFPAPR;DAAIFPGADEIHETSSENDKK;LAHASTWIPVSDLTGEK;NAEISTHAGDQMVLPGVLSDVLLQR;NEAEWLR;PSFATPADR;QEDSRQPTTEQQTGISAR;QPTTEQQTGISAR;SAVPDPFPDAQIPSSESR;SSGVFLGGDEIR;SSGVFLGGDEIRDNSSGIHPR;TKNEAEWLR;VVGVSIPPPLQEEDDEAETNTDCSFDRR;VYGFEQYYVDVTLHR	1185122012	4.38934e+07	65081.9	hypothetical protein
TGGT1_243920	1;1;1;1;1;1;1;1;1;1;1;1;1;1	0.2128	14	AGINTVLNSR;DLQMQGFDKNVLNR;FCLYSQQR;GSSAAGLTAAVLR;HLLLNCTR;HSLVFEGLSPAEQK;LAQSQNILDKIAK;LIIHGVLTTNVATPAVR;LLTDQAFPGDR;LQTVTIQCR;MIISLPEWR;QLAASLALGGTAGR;RGPVQVQINLMDTSATHTPIR;VSFMSLAR	141779028	2.53177e+06	88138.6	putative DNA replication licensing factor MCM5
TGGT1_245670	1;1;1;1;1;1;1;1;1;1;1;1;1;1	0.3213	14	AGDKTPQPSVLQSANPPIVID;AKAGDKTPQPSVLQSANPPIVID;AVVDDAVK;EAWVVRDPIK;ELVSPYVGQMLLEDMLTGR;FRGHSVADPDEMR;GVPVREVMAELFGK;HNMIGGFAFIGEQIPVALGYAFSAAYR;LGYASDETIAATR;LLRPDDAVVSTYR;LPIVFVVENNNWAIGMAAQR;RGEGPTLIEALTYR;STATPAVWQR;TAGFVHLYTGQEAVSAGVIK	1143413507	3.68843e+07	67427.4	pyruvate dehydrogenase complex subunit PDH-E1Alpha
TGGT1_253750	1;1;1;1;1;1;1;1;1;1;1;1;1;1	0.0258	14	AAEDRDGSVASGPTGGLQR;ADPTSTTKPAPQQNGAAGVSR;AEVHSYLQQQQR;DLAGTVEAAGEAAAASAAADVAAAADAR;EALAALAAAASEER;EASLLVASIR;GVNHQLLSLLR;GVTLQQWR;HQASPLFILK;QLFEEAAEAPVR;SSPAEVAGSILSFLQDSEKR;TDAEGGTTSVSSAAEQSER;VAETNYIQAELR;VGPGSQHALPYAR	124696780	315688	855790	PLU-1 family protein
TGGT1_285500	1;1;1;1;1;1;1;1;1;1;1;1;1;1	0.1264	14	AASGGYAPDVAWLASHLSSQELQR;AASTGGFTALGASGAGDTR;AILPLSAFLSSSPPQLETR;APVFAAVSPPCTSSPLFPVDQLLFSTANR;FAAQCRPALPDAGTR;FTLFSPLFR;HLPSLPSGPPSR;IALAPPTATPLAASTR;LEAEGKSEAMNSQEMAR;LIASTQVISSLASLLPPVSPDQAVEK;LLGIGAVLDFLR;TFEREDNSIESPSR;VLPSVAMLQR;VMDSVLDAVVQNQDLHLK	514559408	5.47404e+06	206318	hypothetical protein
TGGT1_288720	1;1;1;1;1;1;1;1;1;1;1;1;1;1	0.6335	14	AAFKFPGR;ADVDEFPGVAHLVSDEYEQISSEALEAAR;ESNVATAVTALRR;GAFGKPMGLVAR;GPLANTFPSAADITLPVA;IRVHPFHVLR;KRADVDEFPGVAHLVSDEYEQISSEALEAAR;MLSCAGADRLQTGMR;RADVDEFPGVAHLVSDEYEQISSEALEAAR;TRESNVATAVTALR;VCANKYMIK;VDIGQILMSIR;VFVSNKWGFTK;VHPFHVLR	1926188697	1.28413e+08	24767	ribosomal protein RPL10
TGGT1_305520	1;1;1;1;1;1;1;1;1;1;1;1;1;1	0.5539	14	AFVAVGDSNGHCGLGVK;ALFDALSQTYGYLTPELWTPTVYTK;DWVPITK;EYQIIDHFFQPGNCAAPLKDDVMK;IGEPHTVPMK;IGEPHTVPMKVSGR;ILGFAGIK;ILGFAGIKDCFSNSK;ISSIEEIYLFSLPIK;ISSIEEIYLFSLPIKEYQIIDHFFQPGNCAAPLKDDVMK;KILGFAGIK;LSLVPVR;SPYQEWSDYLAR;TTKDSAVSRPLA	2911980306	1.61777e+08	29299.4	ribosomal protein RPS2
TGGT1_318410	1;1;1;1;1;1;1;1;1;1;1;1;1;1	0.4115	14	AATAQDESTGDGTTSSVLLIGELLR;AVVPGAGAFEIAAYAALQDFKK;DGCVLLHEMQIQHPTASMIAR;GIDPPSLDLFAK;GPNDHTIAQIK;HPDMPTHLR;KQMLSIAPTLAQQLLLVDEVLK;LAIEAFAQAMLSIPK;LTADLAEK;LTPDVVEAVCVIAKPGEAALDLFMIEILHMR;LVFEGVHPR;MLVGGAGQIK;TKLTADLAEK;TLAENSGIDAQESVLILVDEYEKR	615750438	2.0525e+07	58610.5	putative TCP-1 chaperonin
TGGT1_318440	1;1;1;1;1;1;1;1;1;1;1;1;1;1	0.0721	14	AAYDAGHYSEPLMLR;DALSLFDR;EALVEMLR;EGPETPEGVMPR;FSSDVLLLK;FVHSTALTYSSSAAAAAVQER;LLSEAFATPK;LTVQPPDVSALDSAR;TANLQEVGAPAYR;TLAAGWQTTK;TLVLHDRLDSR;VAQELEEPLGR;VEEGGVQLYR;VFPGLSIR	145710183	1.26705e+06	236796	helicase associated domain (ha2) protein
TGGT1_204020	1;1;1;1;1;1;1;1;1;1;1;1;1	0.4	13	DILHDPGRGAPLAEVSFR;GAPLAEVSFR;GLVKDILHDPGR;GMVGIVAGGGR;GMVGIVAGGGRIDKPMLK;IRLPSGAR;LRPLDFAER;LRPLDFAERR;MPEGTVVSNVEEK;NAALTIGNILPLNK;NAALTIGNILPLNKMPEGTVVSNVEEK;TSGTYATIVGHSDDGSK;TSGTYATIVGHSDDGSKTR	4820092920	321339528	28219	ribosomal protein RPL8
TGGT1_215100	1;1;1;1;1;1;1;1;1;1;1;1;1	0.0897	13	AAVALLSFLSSSR;ALGGSWLEDETNALPEKYPR;ALLSSLLCESGGDWR;ASGTLSPLKEESQEGDSSAR;ETAGNAGVPLTLPR;GFDGMPLIGSSIADLPSR;LAFFASR;LALLASSRPPPASPVSPLAR;LSDLPTLEGHPR;SSGDIGETEKTEGEGSDGSWR;STSPAPAFPDASAPSRPSPSPR;TSLPGPPSPLAPSLPR;VASAFDDMSESPSSLAPAK	147651595	1.15353e+06	260413	PP-loop family protein
TGGT1_226970	1;1;1;1;1;1;1;1;1;1;1;1;1	0.559	13	AFQKQDGVSSLGR;CPFTGNVSIR;DVGLGFQTPR;EGDIVTAGQCR;EGDIVTAGQCRPLSK;FNVLKVEK;NQVFGNVR;NVTCHLSPCFEQVK;NYLHFVPK;QDGVSSLGR;RNYLHFVPK;VEKNQVFGNVR;YWKDVGLGFQTPR	3426667345	3.42667e+08	18647	ribosomal protein RPS11
TGGT1_230960	1;1;1;1;1;1;1;1;1;1;1;1;1	0.1565	13	AQLTISSPLEAHK;EAIIAFKPRPLR;IAQDFEKTPADILK;ILQHGLGVEEMADNELPGR;LAIVQFSAEKNEFER;LGETFGQTVLPLSFTPR;LQSLLHFHIGEIVTALER;LSENLFYVLADDVVPR;NLALVDELQSLSPITDLK;NLPCGVAFIR;SVVDPVLGTLLDQR;VLELLRPDDQGK;YFDTVPVANALCVLK	283931840	4.11495e+06	135640	putative splicing factor 3b, subunit 3
TGGT1_242330	1;1;1;1;1;1;1;1;1;1;1;1;1	0.6458	13	ACVFVPHTAGR;DKACVFVPHTAGR;HAFEIIHLMTDKNPIQVFVNAVENGGPR;HAFEIIHLMTDKNPIQVFVNAVENGGPREDSTR;KAMCPIVER;LVNSMMMHGR;QAVDVSPLR;RQAVDVSPLRR;RVNQAIYLICTGAR;TIAECLADEIMNCAK;VNQAIYLICTGAR;WSYDDVNVSDLSLVDYIAVK;WSYDDVNVSDLSLVDYIAVKDK	2411678431	2.00973e+08	21581.3	ribosomal protein RPS5
TGGT1_248480	1;1;1;1;1;1;1;1;1;1;1;1;1	0.5053	13	ELLTLEEKDPR;ELLTLEEKDPRR;EVWRVQYALAK;HIVDIPSFMVR;HVDYAITSPFGGGRPGR;LDYVLGLTVAK;LGLLGESEQK;LGLLGESEQKLDYVLGLTVAK;LLGEYGLK;RVFQGTALLR;VDSEKHVDYAITSPFGGGRPGR;VFQGTALLR;VFQGTALLRR	2208081710	2.00735e+08	21652.9	ribosomal protein RPS9
TGGT1_248810	1;1;1;1;1;1;1;1;1;1;1;1;1	0.4386	13	ANVSPETMAGIEAR;EGHMVVGDESAVITLK;FVGPAAEEVER;IISDIPEAEKESFNFTVNSAR;KPNLSVGLADTLELPEGEFEAETGR;LVDQQMELPDVEGTPLLIR;NGLISMEEGHMK;QLEATIYEK;QTPEVTTHKPGQSGVQLSLVQLGDAWGLVADAPAVSALFLVHELR;SVQDLEPTSK;TDMCLFVK;VDLPSSISQADWER;VELYLYR	734154362	2.53157e+07	54201	nuclear factor NF7
TGGT1_249390	1;1;1;1;1;1;1;1;1;1;1;1;1	0.1376	13	ALPDVLVPGLMSIETLR;AYIDSMLDVLLTDPR;DGEVFLLAR;DIQCLDSPDAPPILLK;DTAFDEVYK;FIVHFSGTVGPAFGAIEK;FLGLSGK;FTELAQER;GVILLSK;LLSPMGFK;QLVGGPDGDLGSNALLK;VSQDDRDVVLPDGTAVASGFEFR;VVQSFTTQSYQR	118879380	1.72289e+06	135394	glutamate/leucine/phenylalanine/valine dehydrogenase family protein
TGGT1_273520	1;1;1;1;1;1;1;1;1;1;1;1;1	0.3028	13	AAVETHTAAQCILK;DHFQAVITAIGQGK;EAAQDEELLQTLDHGEDEEGDAAR;EQMGQSLLGQAATTPAGR;LGDILDQVAAASSK;LGDILDQVAAASSKK;LLIFETYCR;LVNFNNAIEAYKK;QSLQQLQYMLTTLYELLAEGTNTQTR;QWVQGGEGDGFYR;VNMSPEAAER;VQMSAAPPNLYQQVIDKTR;WIVNLIR	526358368	1.50388e+07	67280.7	PCI domain-containing protein
TGGT1_275480	1;1;1;1;1;1;1;1;1;1;1;1;1	0.2083	13	DRELPAIEKR;HLPRPLLLPESALSR;IFDDAQDAFIFSPSAK;ISFSGAPGTASVAGQR;LGAEASALSGAPGAMPTNR;LHLPAPALQAHELEEIVR;LLASGSVAPGTPMTGATSSAAR;LLDQAQGNDEEDEGRPK;LSLAQFHVR;SSLSSLPAPQNEIER;TADAASSMTTPR;TIAPIVGR;YGINNWSR	289493975	5.46215e+06	99193.9	Myb family DNA-binding domain-containing protein
TGGT1_289330	1;1;1;1;1;1;1;1;1;1;1;1;1	0.0672	13	AAVFPAGTAVMSR;ALSPQQQEFLQSR;DLIHEILAR;GAATTPAPEAAEAGR;IFHLAVLPR;LFFPGAGEK;LLESSVASLHDLEK;LSVNEVFSR;LYTSEEPVACR;PAGSFAFAGPAGSR;TQQIQSLALYAGQSGR;VNPQVVIR;VVDPATLTPVQLER	97934961	816125	247551	ubiquitin carboxyl-terminal hydrolase family 2 protein
TGGT1_289530	1;1;1;1;1;1;1;1;1;1;1;1;1	0.3957	13	ALQEQLEAR;ALQEQLEARK;EKALQEQLEAR;HMYHSMYMR;KIDKHMYHSMYMR;KLVKDNLIIR;LAASILK;LVKDNLIIR;RVLIEAIHNEK;RVWMDPNEASDISMANSR;VLIEAIHNEK;VLIEAIHNEKNLK;VWMDPNEASDISMANSR	1256892832	1.25689e+08	22128.2	ribosomal protein RPL19
TGGT1_298020	1;1;1;1;1;1;1;1;1;1;1;1;1	0.1313	13	CQTVAVVGGR;DIEAYTHR;DLIGIAETGSGK;GAAEAAAAATEAVR;GAEIVIGTPGR;LGYSACSLHGGK;LLNLPEQELR;LTQMFSATMPPAVER;MEPQLLFGR;QPSYISIGDPGAGK;SLEDVLTK;TAAFVLPMLTYVK;TWAESALPWELIEAVK	330765368	4.4698e+06	130840	DEAD-family helicase
TGGT1_305240	1;1;1;1;1;1;1;1;1;1;1;1;1	0.1418	13	AFITDARPGAR;ALQSLAVTQHDQVWDR;EAGVVETTLR;HALTIYQAATK;LLAEVVNDESSETQR;LWCALASHFVR;LWFAYLK;QIYEEAIENLPEK;QNPHNVHEWLAR;TTELLGVAR;VWVGYLNSK;VWVGYLNSKK;YYEDRGDLPNAR	219218629	3.65364e+06	111474	XPA binding protein 2 family protein
TGGT1_311400	1;1;1;1;1;1;1;1;1;1;1;1;1	0.106	13	AAAATLAFR;ASGAAAPEPQVGLHGDPSLSQR;GIVNAALNPMDSR;GLLASVPVHR;IADPFMK;LAGVAGEHGNGVGVGER;LAPGAPGLK;LAPGAPGLKQPAR;LFHAQAEQMQR;LLVSTCGVGAMAAGAR;SSALVEAFTLPESEVVK;VEAFLGRPLPLK;VVPHVLATAFSSGTTSVWDLK	524647975	8.46206e+06	165461	WD domain, G-beta repeat-containing protein
TGGT1_314810	1;1;1;1;1;1;1;1;1;1;1;1;1	0.4884	13	ATIEMLK;AVQPFITYGYPTLK;GGFYKEPEAK;IRLQANDIVSQHLGK;KGDWGNREEMINELVQR;LLRPMEGVPVPER;LQANDIVSQHLGK;LRQLHNAVFIK;QANNFLWPFK;QANNFLWPFKLNSPR;QLHNAVFIK;QLHNAVFIKVNK;YGIHGVEDLVHEIYTCGPYFK	3605511380	2.57537e+08	30084.5	ribosomal protein RPL7
TGGT1_205220	1;1;1;1;1;1;1;1;1;1;1;1	0.1303	12	AAAVDYRDERPSTQR;AETPGLHSVPGR;AVVCCPQAEVLWLMLAK;ELIATGCQQCPK;IWKEDAEEALSR;KALEFIPNSVR;LWFDAYAR;MVDTIIAR;SEDVWLEAAR;SLWLALADLETK;SVTATNPHHAPGWIAAAR;VWIQSVQLER	231127802	3.0817e+06	122694	putative U5 snRNP-associated subunit
TGGT1_217820	1;1;1;1;1;1;1;1;1;1;1;1	0.3132	12	AIGDALQLSEAGAEEVAVQAIGQGIVDAK;ALMGCMQSVK;ASTDMAEFR;IDHWSEGVR;IENVEQAGQAAGTLCSVFR;KADEAYPFLKR;LLAVASLVHGR;QQWEELLER;QVFLILANELK;QVFLILANELKK;TAHAPLIELLQIFVNQGPK;YINEWMR	636801240	2.44924e+07	51672.7	PCI domain-containing protein
TGGT1_230000	1;1;1;1;1;1;1;1;1;1;1;1	0.0213	12	AAALPGSLAEAR;ALGAGAATGGPSGLAVSR;ELIAAFDAPER;GSPAALPATTR;LASNYVLR;LGGAPLGQLASGAATGGPR;LLLLLLAQDLPGLR;LLQAIQAAGK;LPLPESLFEVK;LQLQEQLVR;SVVQNALPIQR;VQGPPQLR	169401566	572303	690600	hypothetical protein
TGGT1_239610	1;1;1;1;1;1;1;1;1;1;1;1	0.3219	12	ALEPGQLITIAYDPENPENHTPWIAVR;ASPLLSARPGWK;AVQAANGDTPHAGEETECGAIVLGR;FAAETAEQYAGVR;GAWESGLLSLK;GAWESGLLSLKSDGQSTK;LSWAEGVR;LVDSGETAAVQSDEAVAGADPEKR;QGSEPVSLTLTPPSATHPSR;TQGTVPGGDSQTQDTCGVK;VACSGAAAEEQPGGEAGVGFAGK;YCLPTAER	470030859	1.27035e+07	65603.9	hypothetical protein
TGGT1_244560	1;1;1;1;1;1;1;1;1;1;1;1	0.1829	12	AAAPLTAEEQEAVQK;ALLYIPK;APEMQIFLKK;ELISNAVDALEK;FSQFMSYPIYVR;FTALSHPEVLEPK;GVVDSDDLPLNVSR;IEFDADAK;QDLINNLGTVAK;SVTLESFVAKLPENQPNIYYAAGESAEQLMK;VFEINPHHR;VLVADQFDDLLPK	334505348	5.86851e+06	97475.5	putative heat shock protein 90
TGGT1_248630	1;1;1;1;1;1;1;1;1;1;1;1	0.4334	12	AGFAGEDTPK;AGHIFHTSAEMDVVR;APEILFHPSLIGLEYAGMHELLVTSVSR;CVFPAFVGRPK;DITDYLALLLR;DITDYLALLLRR;EKAAEIFFETFNSPAMFVSAQPILALYSSGR;INSEEHPVLLTESALNPR;MLYSQIVLAGGSTMFHGFGDR;MWVSKQEYEEYGAGILHR;QEYEEYGAGILHR;YRAPEILFHPSLIGLEYAGMHELLVTSVSR	562642215	2.67925e+07	42301.6	actin-related protein ARP1
TGGT1_251500	1;1;1;1;1;1;1;1;1;1;1;1	0.245	12	AIVLGFDPMLNSMAK;DIMAQVQR;GISEKDLEER;IDEEFDKYQDK;LRGEPLLPADLDGPAFR;MFLLHWGNLR;NKDIIDSLVLYQEAIDK;NLSMLSLSLEALGDEQDKLQR;TAAQVLAGVSAGAR;VVEVDSLVLMK;YHEFEQDVSK;YHEFEQDVSKYSK	502877920	1.86251e+07	65597.8	putative eukaryotic initiation factor-3, subunit 3
TGGT1_251780	1;1;1;1;1;1;1;1;1;1;1;1	0.2212	12	AKLEELVGGLLQQSVEPCEK;ATNGNTSLGGEDFDQK;IAGLEVLR;IINEPTAAALAFGMDKDDGK;ILQHLIDEFKK;LVGIVAK;QAVITVPAYFNDSQR;QAVTNPENTVFATK;QAVTNPENTVFATKR;SQVFSTAADNQTQVGIK;TTPSIVAFTSDGQR;VQTEVNLPFITADQTGPK	584356201	1.1458e+07	78188.2	heat shock protein
TGGT1_253440	1;1;1;1;1;1;1;1;1;1;1;1	0.0942	12	AQPPAVGQSSAAGGR;GLPMNLVR;GTLSLDAFDQAFLAGR;HMYNYVGYSQFR;HSLNADEFAALR;HYTEAAVDEVHLLTAVK;LVEGNAVDTNNSR;QALLQEHSTVSGAATSR;QSAAQMLQHPWLR;SPEVIIR;TMQDEIVYAQMR;YHLPAIEAESLSDFLLPMLAIDPR	362073094	5.02879e+06	187274	putative cell-cycle-associated protein kinase SRPK
TGGT1_259200B	1;1;1;1;1;1;1;1;1;1;1;1	0.1097	12	AWAEVLQEDEHGAGEAGGK;ETGKTGEEAVAAASSSR;FAGATALPSLWEGR;GVAEGLPNTFLGSR;HHVGPVGWANALLDTVR;ILDEQQFR;LAVPLVIPAR;LIEHATTMGR;LLSPASSGLGLPR;LTFDTDGR;MATAAVLPPEAR;STDFDAFNRNPSGTGAK	354472373	4.48699e+06	156753	Na+/H+ exchanger NHE1
TGGT1_262670	1;1;1;1;1;1;1;1;1;1;1;1	0.5355	12	ALPSNIQIIR;DISQNGAVSQLYAEMAGR;ISQYQVVGR;KPTLFLH;KQPTEAEPNPSLFR;KSTGEILAVNEIR;NFGVWLR;QPTEAEPNPSLFR;RAHMQQLFDSK;RIFPTPK;STGEILAVNEIR;STGEILAVNEIREK	4698902214	3.1326e+08	21298.6	ribosomal protein RPL18A
TGGT1_262690	1;1;1;1;1;1;1;1;1;1;1;1	0.6338	12	FTNPVNEK;GVVVNTWEGSK;GVVVNTWEGSKER;IFYEKFTNPVNEK;KGVVVNTWEGSK;KGVVVNTWEGSKER;QFAFCLVAGIEKAPLK;TMVPEDAMR;VSKDLLFLR;VVVVLNGR;YINVNHLMPTR;YTVSSDMDVK	1891911453	2.10212e+08	16302.1	ribosomal protein RPL27
TGGT1_263070	1;1;1;1;1;1;1;1;1;1;1;1	0.3228	12	EYWDYENFVIR;FVNSENQHLACADAIDLIDK;GKYSEVFEGLR;GLSGGPSYAASQEPESSQNVAR;LIDWGLAEFYHPGR;LLDVVKDPASR;TLYPTLTDYDIR;TPALVFEHINNQDFK;VLGTDSLFDYLEKYNLELESHFTSLLGK;WGVPDGYEVVR;YYADVNLHKPR;YYIFQILK	6.62458e+08	2.13696e+07	59812.6	CMGC kinase, CK2 family
TGGT1_263090	1;1;1;1;1;1;1;1;1;1;1;1	0.4582	12	AFDDAITEFDNVSEDSYKDSTLIMQLLR;ALAAEYR;ATETAEAELPSTHPIR;DSTLIMQLLR;ICHDILQLLTDKLIPK;IISSVEQKELSK;LAEQAERYDEMAEAMK;NLLSVAYK;NLVENCLDEQQPK;NLVENCLDEQQPKDELSVEER;QAADQAQESYQK;YISEFSGEEGKK	1586255462	6.6094e+07	37132.5	14-3-3 protein
TGGT1_267390	1;1;1;1;1;1;1;1;1;1;1;1	0.3671	12	AVHPDILITK;CTEQSLGPHQTSLPVYAK;EAFAANPPR;FLSVSPER;GVDAAIPNALRR;HIKWEPMSPSQK;LGLIPFIVDPTALNYR;LGLIPFIVDPTALNYRQPNQEVTDENALR;LRPGQEIELK;MAIEILKEK;QPNQEVTDENALR;WSPVCTAVYR	376886017	1.88443e+07	38404.9	DNA-directed RNA polymerase I RPAC1
TGGT1_268370	1;1;1;1;1;1;1;1;1;1;1;1	0.018	12	DTAHVAGGEEGVLYSGTGYAR;HTALEFLHAR;IAEAAMFVSK;LGVLPSVIFSFVR;LLGLLGPPFLFK;LLGTDAATLLAK;LPPFAALNDAR;LTPVATEMLAELFK;SGPTAFASWASSR;SLGVWAEPR;VAGLDMDEILR;VLVPPPLHESSPLGYR	139841641	341911	903616	non-specific serine/threonine protein kinase
TGGT1_280370	1;1;1;1;1;1;1;1;1;1;1;1	0.2668	12	CVLFTGPLVSLLR;FSGGQGGGGGGGSENLASR;GSLSFDDLIAQVQK;IQAYGPGGDFSSLCEPFNEGVTQHTTSYIDPQAFAVLQELHR;IQTSAQASSFPGYPNGR;ITLLEETQTFLQQQNQSLR;LWNFSGR;QSYSSSPSTTGQGVTTER;SNCAGLHALQEAGGK;SSPVASTAPTPSPLVQSQK;VCLVVPGDFVGR;YEFLEYPK	217224522	5.43061e+06	81769.4	hypothetical protein
TGGT1_286920	1;1;1;1;1;1;1;1;1;1;1;1	0.2359	12	ATVDLLGDEETPAR;CFADGRYPPVLTER;DLAAELVK;DLLPSLFVDSGLPAAELEER;EQLASPPADGVKGEETAK;FIQLPIQEPLLPPR;FSQLLNEHR;HFKNPLLSLLAFLASSVHPSVAAAAAR;KGENKPVEIAPNVAR;LHSFLDYWGVINFQADPATIPSAVTR;QAVVSLYR;VIAADAALLLR	432297665	8.31342e+06	83818.4	SWIRM domain-containing protein
TGGT1_294630	1;1;1;1;1;1;1;1;1;1;1;1	0.1614	12	EIGALPEDTHCAR;GHYDHVGMVLR;GSQLVFAANDLQK;IQCLWDPR;ISPEKFEDIVDTGDIALFR;LLAFLQK;LVQLATDLR;TASDDSVAALQEFTSLYR;VAEQSGFWK;VAEQSGFWKVER;VFELAGPYAEVVEWIDKLR;YWPHNFAAGSALK	5.38765e+08	1.14631e+07	95632.8	hypothetical protein
TGGT1_320300	1;1;1;1;1;1;1;1;1;1;1;1	0.0971	12	AAAAAEAAGAALAAAVEATGAQEEEEEKEK;GFQNTLMQLR;GTTGDTTATTPLQLNR;LAATAASQVAAIK;LFGKPLEELR;LLASSLADASSSQR;LQDDQDLER;LVTISGVEEIILEK;LWHQAAAQVR;RLWHQAAAQVR;TLAPPSALLLRPQVPR;YVQQGAVPPAEILFR	146570804	1.80952e+06	182200	putative SWI2/SNF2 Brahma
TGGT1_411430	1;1;1;1;1;1;1;1;1;1;1;1	0.7028	12	DVERLEYFALK;EFLNANTATFTHALNAWQLGLSIYR;ELIGYCR;FTPDNLFLMPYGPVMLGDVSALWK;HILTAQLIR;LEYFALK;LLPLEAMETPEFLQLQNEISR;LLPLEAMETPEFLQLQNEISRR;RFLNFDR;RLLPLEAMETPEFLQLQNEISR;RLLPLEAMETPEFLQLQNEISRR;RPSLLVPGTDSLSFFPCAPVPDFVETLIR	1328938336	5.77799e+07	51457.3	rhoptry protein ROP5
TGGT1_207840	1;1;1;1;1;1;1;1;1;1;1	0.6894	11	ALDINLPNVVVPSAGR;ALDINLPNVVVPSAGRPSNNQNR;ISEEVAVIPSK;ISEEVAVIPSKR;KISEEVAVIPSKR;LTLDFQINK;LTLDFQINKK;MDFVPERSEVDVATITVDQDTADMLR;QIVEKYYAK;RMDFVPERSEVDVATITVDQDTADMLR;VAGFVTHLMK	3253060532	4.64723e+08	15201.2	ribosomal protein RPS17
TGGT1_220360	1;1;1;1;1;1;1;1;1;1;1	0.1209	11	ERHQIAQEVMAR;HPFSPFPGGSSLSSSSTPFPYAVVVDQSVVEAVLR;HQIAQEVMAR;LAAPGSAYADTR;LPALADAVSR;QLAAEKLETESENYR;TDWLYAAAASHLR;TLNFIFGSAGKPSFLSR;TPLPPPAPPTYLYELLGSSQHVLLLHLLLLPAGSR;VTEIFPER;YNATCFSALMR	433612408	6.99375e+06	148514	FAD binding domain-containing protein
TGGT1_238010	1;1;1;1;1;1;1;1;1;1;1	0.515	11	CYEAATCTFPK;ELYDVDTQR;IEETNTLVFLVDPR;KIEETNTLVFLVDPR;LTSDYDALDVANK;LTSDYDALDVANKIGII;QAVKELYDVDTQR;QPLTTESAMK;TDKYTIVRQPLTTESAMK;VNTLIRPDGLK;VNTLIRPDGLKK	2021561288	2.02156e+08	18532.2	ribosomal protein RPL23A
TGGT1_238170	1;1;1;1;1;1;1;1;1;1;1	0.0963	11	AVAPLQAETAANASERPLPGETQR;EAGNVSPVVAPVSHASSQR;ESVDGSKEAATQSYPR;FPGLLLR;LFSLLHDLL;LLTPEEGR;QVFEHFYGQGVPVEASVSR;SSSSLVSSSASLSR;TDYPLVLEASR;TFDKTGEDNGESLSR;TFQGSFPK	298279010	4.08601e+06	165851	hypothetical protein
TGGT1_248120	1;1;1;1;1;1;1;1;1;1;1	0.1372	11	FSSFFSR;GRGEEQTEDEQALLQHILR;ILFFINYR;IVLPTLLSR;LGAQVALDDGKK;LSEPLSALCGGK;NVSYEDQVCK;TAAYYTSPWVPR;TTGSLAASLFDGLSIHR;VLSSFNIPDPR;VMILTPEETVVWDSR	271458191	7.75595e+06	100682	hypothetical protein
TGGT1_267800	1;1;1;1;1;1;1;1;1;1;1	0.1534	11	AALFVPEGAFEILVRR;AFFGGSFAGSALDR;ALAEFDPLEGLSDHEIR;ANPGALLLHFFSR;EQIETDLIK;EVDPEGLR;INFIFHDWYSR;NFQDAIEGK;NISPSPIVLK;QGIPFLAK;RPLILQLR	267840050	5.82261e+06	87382.2	dynamin-related protein DRPA
TGGT1_278990	1;1;1;1;1;1;1;1;1;1;1	0.2985	11	CMLGGVLSCGLTHTAVTPLDVVK;ETKFPFGSVVPLWSR;FPFGSVVPLWSR;LGWTPTLLGYSMQGLFK;MQTSPAGTWPTSFSPALTK;MQVYPDKYK;QIPYTMAK;SFGTMINEMGYK;TFMGMGTTGGGSAK;TVVAEEGAAGLR;VVQLFYDNIFTKPK	459018158	1.53006e+07	53039.9	putative phosphate carrier
TGGT1_312140	1;1;1;1;1;1;1;1;1;1;1	0.1631	11	AGLPEDVLR;DVLFEQTQSLYHTPGENR;IPMTVNPQYLGK;KFSTLSATVDLVAAEAR;LEESFLSHQAPR;LSQEDGLGDRVGR;SGAHLLPPILLLDKR;SPLASSLSSPR;SSSGDTGGGSVPLPGADAR;TTEILVQSIASLASGVSAAK;VLCPLSVR	478618062	12272258	100069	hypothetical protein
TGGT1_201400	1;1;1;1;1;1;1;1;1;1	0.1544	10	CTTPPFLLR;EGVEAVSSVENTANR;EIAYLVK;FQIGDFLLLSIVK;KLVQDAEMAGIMK;NVIADIGLLHSTIPDLKEDSK;SGPGAFWGSGDR;TLKPALMVDR;VFYKVDDQHSFEQFQQR;YTAPDQHTDDEDDPEER	278530760	5.2553e+06	97142.6	Sin3-associated polypeptide SAP18
TGGT1_215470	1;1;1;1;1;1;1;1;1;1	0.4747	10	AIGEILEGSR;AIGEILEGSREK;ELGLEFMDVEAMK;ELGLEFMDVEAMKK;FPTLITHNDKLEDKIQEIK;KYDAFLASQVLIPQIPR;LLGPGLNK;LPNVPRPR;STMGKPQQIYG;VCVMGDAVHCEQAK	3227005766	2.15134e+08	24569.4	ribosomal protein RPL10A
TGGT1_218420	1;1;1;1;1;1;1;1;1;1	0.234	10	ALAPLSAETGASGSPGGASGESGALAR;KETVGGELANLR;LKLHDEYFFPR;LLTGECDKTIK;LSLTGHVSAIR;LWDLTAGK;MTESTVLAVPSQPADADLAK;NPLGQFER;VLACPAVHTPEMTVSELLSELSSR;VWRNPLGQFER	319289389	1.27716e+07	62557.6	WD domain, G-beta repeat-containing protein
TGGT1_225260	1;1;1;1;1;1;1;1;1;1	0.1109	10	AMEDVMVYYDR;DIIANEETNEK;IFAAEEAYAVLR;IPFGFNER;IVGSASGSLIHLLWLEAGPER;KVNELLNEK;LGTLDYR;QHIPINILR;TGPFDWPGAK;VAAESLDESNNIMAMVLAGSK	253220662	3.95657e+06	121090	DNA-directed RNA polymerase II RPB1
TGGT1_227820	1;1;1;1;1;1;1;1;1;1	0.0528	10	ALLLTQEAR;DLEADFRELHDQAAATR;HAAAVQAGEETLPSLGR;HLLVVYR;LLLQIQK;LLVPSLR;LQSPVVSLSAK;MEGFGFLPR;QSSPGALWGAAER;SPVVDELYR	215327916	2.19722e+06	212985	hypothetical protein
TGGT1_231630	1;1;1;1;1;1;1;1;1;1	0.2633	10	EHIPTALR;EVPVPVHVQR;ILEPLVQER;LVSGVVATQGEAR;NVMTPQYR;NVPVPVELQIVQEYLCPK;SDQHSSGAMTPVSAGAAVGSAPASPAR;VIEVPQVQYVDR;VVEVLKEEIQER;YKEVPVPVHVQR	4094394334	1.57477e+08	50122.1	alveolin domain containing intermediate filament IMC4
TGGT1_232080	1;1;1;1;1;1;1;1;1;1	0.012	10	AESIQTPLPR;FITNYVVR;GTAEPYHGVQVR;IAEAATNVAAGTHGR;IAPHEVWGIPVSEQR;LLDPLLSSGEYDVK;SLTQTIEPR;TAAEQLLQLMR;TGDISARPQGSGTEGPEPR;VAGFLLDEEQR	110491490	220103	1.09992e+06	hypothetical protein
TGGT1_233460	1;1;1;1;1;1;1;1;1;1	0.4405	10	AVTLSSLIPEAEDSWWTGDSASLDTAGIK;DGVKVPQDNNQYCSGTTLTGCNEK;LEFAGAAGSAK;LSAEGPTTMTLVCGK;LTENPWQGNASSDKGATLTIK;LTENPWQGNASSDKGATLTIKK;LTVPIEK;SFKDILPK;STAAVILTPTENHFTLK;TALTEPPTLAYSPNR	784667912	3.73651e+07	34788.5	SAG-related sequence SRS29B
TGGT1_246170	1;1;1;1;1;1;1;1;1;1	0.0584	10	AASLVSQNPLVK;AQVEGEETGAIGSENK;ASALSLDGFLSSEVCR;GILPPAVDVFR;GISIQQHPGLVDQLSGILTEAALSAR;LAQQFGAASGSAGAAGLGPGGGVLEMNR;LFIAPLLR;MLDAFLVR;SAQVIAECAFPFVVPDAAR;VVAAAALLLPGVGTR	1547751631	1.28979e+07	286728	ARID/BRIGHT DNA binding domain-containing protein
TGGT1_248340	1;1;1;1;1;1;1;1;1;1	0.4498	10	APEIQIDPNLVQEAER;GQCAIMMFDVTAR;LILVGDGGVGK;LTNQPALSFVGEHAK;NIPNWYR;NLQYYDISAR;RLTNQPALSFVGEHAK;VCENIPIVLVGNK;VCENIPIVLVGNKVDVK;YIPTLGVEVHPLK	1792882776	1.12055e+08	25963.4	GTP-binding nuclear protein ran/tc4
TGGT1_248390	1;1;1;1;1;1;1;1;1;1	0.5745	10	AHFSAPSSVR;DDEVMVVR;DKANGETVTIGIHPSK;GKYTEKDVAMSQVD;IMTAPLCK;KIMTAPLCK;MKFSSQVSSSR;SLPIRKDDEVMVVR;WVIHIER;YTEKDVAMSQVD	770312705	9.62891e+07	16280.9	ribosomal protein RPL26
TGGT1_249990	1;1;1;1;1;1;1;1;1;1	0.1587	10	APSLGAYFHFEQFK;APTCGATITSSGVAK;EFLEPSAFPGAGAHR;FLDELAK;HELEDLVQER;IHAGSLTDKFMENVAR;LFGGLGSAR;LNESFDDQTEETLR;SGPVFQHYAVVR;TVIPIFIHTVPQPSTSSPPTR	172993306	3.20358e+06	92640.2	hypothetical protein
TGGT1_258540	1;1;1;1;1;1;1;1;1;1	0.0565	10	AIPWLQPPVASVKPR;ASTSAVAECVCER;LKPSADGSNFDTQR;LSAVEAFEPR;QNSLNVTSESATR;THPDEPDAEGNTTLR;TTEGTVAESSSSLSRDEFSK;VIEAHATADEQSDYRKIVDR;VPPSVQTSILTSSK;VQGGAVTGWSDPAR	111303518	772941	285188	phosphoglycerate mutase family protein
TGGT1_260580	1;1;1;1;1;1;1;1;1;1	0.0875	10	AMTDLYLTKEELCR;GQAVSGSVTDLK;IAALNSTSVALK;IVGDQLVDNFEEK;NTIHTGSLTAGSLSAIGR;QLANIPGQTGAK;RGEEEFVDAEDGQSR;RPTESQQGVALQATELLR;SSETHIALADACR;VKELLEENER	255778156	3.00915e+06	166818	hypothetical protein
TGGT1_267650	1;1;1;1;1;1;1;1;1;1	0.0439	10	AETIGLLSDAQK;DLHLQGLTADGR;GADRNEGETSQSEVPADAER;GAITLLPR;LAAHLVSQAR;LFFPAALELLR;LLSAQQATWER;PGASSSLLSASLSSVSSSSVGSGER;QSALFSSLLDLLR;TPLASAAFEPR	8.9172e+07	594480	323539	hypothetical protein
TGGT1_268182	1;1;1;1;1;1;1;1;1;1	0.1859	10	EAQAAAAPSDLHSGWLPR;EIERTELLQK;ESQALDDVEAEFIGRYEVR;LAVAAPSQEGK;NLDIEEGQK;QLQASPEPCEK;RSSLALLLLGAPCPSTSER;SASMSSCSASPGAAPLHSR;SFQSSDPTSSLCLR;TALALLR	376190732	1.13997e+07	79693	hypothetical protein
TGGT1_270380	1;1;1;1;1;1;1;1;1;1	0.5232	10	DSFGVPQVK;GMSASALPWR;GQTPSQIGVTLR;IKPSDVEEHIAK;ILKLQGLAPELPEDLYYLIK;KGQTPSQIGVTLR;LILVESR;LQGLAPELPEDLYYLIK;LQGLAPELPEDLYYLIKK;QLPATWK	3057995610	2.78e+08	17147.6	ribosomal protein RPS13
TGGT1_272350	1;1;1;1;1;1;1;1;1;1	0.424	10	AFDNMGNSVTDVK;ASATNLPNGPR;HGTFATGGADGSIVCWDKVNR;MGVHSPFLVTCDNFR;NMNFSFK;NVNVSNLNTLFTGNAPQQPTK;QGIQIYAVNTIDFHPK;QQQPVWQQSVGGK;SMGLFPDKEHELPGVAVGSVEGR;TAASPAGGAVNNQMSYYNK	493150910	2.34834e+07	41433.3	mRNA export protein
TGGT1_286720	1;1;1;1;1;1;1;1;1;1	0.471	10	ASLTNGVLQVHVPK;DHGEEDFVR;DTGSEFVVHADVPGMDRENLR;GNPLLMSTMMPQLSTMDR;MYAEMMDDMSR;NPEVHELTGGQMVPMPGR;QQQEEGFYLQER;SFVLPDKVKEDQIK;VDMKDTGSEFVVHADVPGMDRENLR;VDVHDGVLR	3.35506e+08	1.67753e+07	30997.7	heat shock protein HSP28
TGGT1_288500	1;1;1;1;1;1;1;1;1;1	0.2436	10	FGPTALPLPMLER;FVVVSACGQSLLLAQR;LPFAAVHGDPDLVAVGK;MALAVGDTECEFMEKR;NNSQTIHCGDIETNYTVEK;RPSFAVVASCPR;TIAEVEPR;VINPDINLVK;VYLDLLGTSHMR;YNMSSIGDFLR	464890283	1.54963e+07	60280	FAD Malate-dehydrogenase (MDH-FAD)
TGGT1_288830	1;1;1;1;1;1;1;1;1;1	0.1933	10	AGAAEPTPQWLGR;DVAANAFFLK;GGFLSLPFWK;GLPVDAQLR;IIAENFPNVEGKPR;LADAAQELFSK;STVVGVDATSVR;VFNECPHPEEK;VMNNFELAALPQTSEKER;YFPQLIPHVSISLIEGGSR	334998894	7.79067e+06	72060.9	NADH dehydrogenase (NDH2-II)
TGGT1_292130	1;1;1;1;1;1;1;1;1;1	0.3462	10	CEDINISGSLHR;ELLKGQQIICVR;KVVVIDCQGHLLGR;LGDLSSQVGWSHGDLVAR;LQVFEGVPTMVER;LQVFEGVPTMVERK;MVVPSALR;SFAQTTLPK;SFAQTTLPKDQVAFLQQYGHA;VVVIDCQGHLLGR	5340447050	3.14144e+08	32710.5	ribosomal protein RPL13A
TGGT1_294620	1;1;1;1;1;1;1;1;1;1	0.1195	10	ELLAQGLSNLK;HKELLAQGLSNLK;IADFSELYKDYESLVR;IIVELEQFLEER;INEAHACLSEVCPK;LTNLVFESESSR;MLETYDKQAFLGPPENAR;QAFLGPPENAR;SLQFTDVHSEEYKER;SQQIVEQEGLPSFFVR	365595500	8.70465e+06	109106	putative eukaryotic initiation factor-3, subunit 8
TGGT1_295110	1;1;1;1;1;1;1;1;1;1	0.4365	10	DKVPGEVIIR;FVEELYELPTEDRPLADAAR;GGLLFGPR;GNLINIVDGGLLFQATDQATGEPMTVLVGSTWNKPSGK;HQALAIGLFQK;LLALQATETPEYR;LLALQATETPEYREMEEQLSAASR;VAGFGPTSGHGVFAAYENAFSEMLWAEGGAVTVISELGRPGR;VKNPYLANR;VVAENAQGFSPPEVR	1516866040	5.61802e+07	63355.7	rhoptry protein ROP7
TGGT1_297530	1;1;1;1;1;1;1;1;1;1	0.108	10	AGAASQYTFGNVNEFGR;ATGPVDALTHQPVK;LAEFGQPLDVKPR;LAISSVSIGAPVR;LHGPVVSEIVSSSVSTDSLASR;MTIGMLIESMAGK;NSGNDPTAAIYSNK;QAQDEPETPVDYFGK;SLPGLVEPK;TNFPIALK	128730654	1.76343e+06	141137	DNA-directed RNA polymerase I RPA2
TGGT1_306030	1;1;1;1;1;1;1;1;1;1	0.3363	10	AAGGALMFPYLEDPNTDIR;ETLQIAGYCR;EVLTSLELPYR;GAPPQETWMMYGK;IGVIEMLSLPLTTFCRPMMTAGILR;IPSELPK;KPLELWGCEASAPSR;KPLELWGCEASAPSRR;MYQSDEIIK;VREVLTSLELPYR	423415498	1.84094e+07	37788.5	glutathione s-transferase, n-terminal domain containing protein
TGGT1_309600	1;1;1;1;1;1;1;1;1;1	0.1271	10	AAEPNVDIR;EYLTPQAILTSVADYVANK;FFMAIER;IDGDALVTLR;IDSYGFEFR;IDSYGFEFRR;IMQTVLAHLQK;IYHINQTAVFAAFSEVPLPSVPLSSFFR;VLIVYAGQRPATR;YNDQSLPEIQQLSTR	91324266	1.63079e+06	106491	hypothetical protein
TGGT1_310860	1;1;1;1;1;1;1;1;1;1	0.3869	10	ATYGCSSLFVTGADDGTTR;GHVGIVNACSVASK;GVGAGTSPLLYR;KYEHQYQILSVALDGHGGR;LPGHSGSVNDVCFHPTEPVIASASSDR;LSGHEGEVLAVNFSPDGR;SGLEAPTMR;VFAGCLDNTIR;VWDIQPFVHGGK;VWDIQPFVHGGKR	726905990	3.46146e+07	39204.4	U5 snRNP-specific protein
TGGT1_311430	1;1;1;1;1;1;1;1;1;1	0.4719	10	AGGWFVISIK;DHAVVIGQYR;EQLTLEPYHRDHAVVIGQYR;IVALNAHHFLK;LGATIVGGVANMPIKPGSK;MLVGMVDVIFADVAQPDQSR;QNIVPIVEDAR;QNIVPIVEDARQPLK;VLVVPHRFEGIFMSK;VLYLGAANGTTVSHVSDIVGPEGVVYAVEFSHR	527174219	2.92875e+07	31893.7	fibrillarin
TGGT1_313670	1;1;1;1;1;1;1;1;1;1	0.1119	10	NVGNSVLYECVR;QGVLTQTLLTAAAK;QVADLLISVADQLSSFPK;RFETSNNVEVQQR;THIPTLVK;TIMTIEDDPGLR;VLALLAK;VLGVNILGR;WQIDTLLK;YVALGTLQQVVR	518925774	1.2068e+07	106949	adaptin n terminal region domain-containing protein
TGGT1_314970	1;1;1;1;1;1;1;1;1;1	0.1635	10	ASVLSSLGAAVAATNAMVQR;DAQLLQQGR;FMNPEQFER;GAASSPASSSVFFATSPLSEAEKEELSVLPR;LHPLSVATPTLFPPAASEAPK;QVLVAALSAVDGASASPPR;QWEALSSEQLHK;SLRPPSYSR;TVAVPLAK;VLALTQLR	179640455	3.52236e+06	98019.9	root hair defective 3 gtp-binding protein (rhd3) protein
TGGT1_202070	1;1;1;1;1;1;1;1;1	0.0174	9	AGTTDLDLGPFGSDVAK;ANPFIFHLLSSPPLLVAR;FAHAVPAVTAPVLLGQELLPFLVR;LGLREEAAGAR;LLLPPVAGPFLQAFPTLAPVSATEPR;LSTLQGEDLVTR;LTTPFLSR;SPQGVAEVIR;VQQVLQQIDAYR	284406602	661411	846640	hypothetical protein
TGGT1_202200	1;1;1;1;1;1;1;1;1	0.1828	9	DSVLDGLNAISITPTWTLSGVR;EAGFSSVNVCYR;EASLSFVPLSR;FFTPNTQAIMWFAR;GGFSYPWSK;ISHFFYSR;SDHIPFSFVVHLFGSR;TSEEVLTGVSGLIPFTNYLDSEGGSISGK;VAIFQWNTELFKPTPFEFLLPFCR	146425978	3.32786e+06	87088.8	hypothetical protein
TGGT1_210360	1;1;1;1;1;1;1;1;1	0.175	9	DIEKEMEEEEKR;EIENYVHR;GLDFPAIQHVINFDMPK;GVDAAAVHGGLAQEER;LPDKYAEMTLAEANEVR;MPPFLEALDSR;NVLDSFGHQR;QTLLFSATMPR;SALIDPLVVNVGR	2.06623e+08	4.13246e+06	73133.3	DEAD (Asp-Glu-Ala-Asp) box polypeptide 41 family protein
TGGT1_212260	1;1;1;1;1;1;1;1;1	0.4188	9	ASADATTPQVHCTPIAGR;EKYFQASADLMK;GIEVSAMCPSRNDVLNEAR;GPGLTQEDEDVEERDKEQFR;GVQYQMVAAIPLDQADSEKIESTLASVVGKDDDTSGSLWR;QPPNGYPKPQALESSER;RYAAALAPSNPNTMHTVQSER;YAAALAPSNPNTMHTVQSER;YFQASADLMK	1007931872	4.19972e+07	37982.8	Sjogren's syndrome/scleroderma autoantigen 1 (Autoantigen p27) protein
TGGT1_219630	1;1;1;1;1;1;1;1;1	0.1275	9	AYTIASSPK;ELLPLLAPSFSRPR;GFFEWLQR;IADPTALQEEPMR;LLCPLGVGDAAK;LSSSSTFDEDEEAASTQELGLILSLLAAAHAPR;MLEFIEKR;SPLLSLR;VLVLATHGEGEPTDNAR	148073520	2644170	104044	flavodoxin domain-containing protein
TGGT1_222860	1;1;1;1;1;1;1;1;1	0.1521	9	AALLDDFDEIVGR;EFTQLEIFR;FALVVHDEQTSNQALR;IWTFQGK;LLLVEIPSRR;QFPTPAYSPR;VQWSPQGSFLATFHRPGIALWAGDQFEK;WWLLDAR;YAGETEIYWHDPIER	351059471	9.23841e+06	88318	putative eukaryotic translation initiation factor
TGGT1_225080	1;1;1;1;1;1;1;1;1	0.4359	9	AGELTADEISKVVAIASTPQQFK;EKVVVALTAIR;HVVANGLDTVWR;HVVANGLDTVWREDLER;ILNTNVDGR;ILNTNVDGREK;IPTWFLNR;VVAIASTPQQFK;VVVALTAIR	4347672155	3.95243e+08	17693.6	ribosomal protein RPS18
TGGT1_226660	1;1;1;1;1;1;1;1;1	0.0289	9	ALISCLAR;AVAQALLR;AVGAGAALSALLQDSLLSPIQK;EGATCAPGLQER;LGVVLCPSTADVR;LLAQQAVALLAK;LVLETALTAR;VALDETTPR;VLPPLSEYTATQQK	143457563	885541	389586	hypothetical protein
TGGT1_228170	1;1;1;1;1;1;1;1;1	0.0595	9	FFAPVNSQYK;FLWTNEFDQTVSALAK;GLPYNVLR;ILVNQVEKLPEETR;LLLIGNTGIGEYK;LQYVDDLYK;TLNDLLLK;VIQPVHLYLR;WYDIFVK	125346160	1.24105e+06	182204	inner membrane complex protein IMC2A
TGGT1_228470	1;1;1;1;1;1;1;1;1	0.3024	9	INWLCKPVMK;KQGFVIYR;QGFVIYR;QLPAVHR;VLNSYWVGQDAVYK;VLNSYWVGQDAVYKYYEVILVDPAHNAIR;YLEELWK;YLEELWKK;YYEVILVDPAHNAIR	1983999754	1.52615e+08	24292.4	ribosomal protein RPL15
TGGT1_230210	1;1;1;1;1;1;1;1;1	0.2	9	ALPDGLMATDVSGLDR;FDVELDCPPPIIVPYPETR;FVQQENTVQQAQTDAR;GVVSRPAVFAGNLNPISFK;LHAIEIHQFIPLPNVR;PAVFAGNLNPISFK;QQYQDVPVYK;VYNQSAVHEVPK;YVPKFDVELDCPPPIIVPYPETR	246415610	9.1265e+06	61118.7	alveolin domain containing intermediate filament IMC10
TGGT1_239100	1;1;1;1;1;1;1;1;1	0.5204	9	AFVVFVPHAVYQK;HLVISSVK;HVVLVAQR;IVKPQGVEPTEIENEVAK;KAFVVFVPHAVYQK;LTNKDAVFSFPQHVY;TLTAVQDGMLEDIVSPTEIVGKR;TMLPLDFK;TMLPLDFKR	1758989778	135306906	22555.4	ribosomal protein RPS7
TGGT1_247470	1;1;1;1;1;1;1;1;1	0.1978	9	AVVGEVLAAR;HSMGQEIGEADFVNIIR;LISHAGALVNLAK;MDFVSPNLK;QLGELPIEK;QVEESEDVHGDEVSEDR;TLQEYLSTK;YLADGIVPR;YPASTIQILGAEK	287375022	8.98047e+06	59884	putative nucleolar protein
TGGT1_248500	1;1;1;1;1;1;1;1;1	0.4249	9	HTSLGHEFIK;NALLENQLQSFAVQNPVEGAALLAK;SADPQNCLIVPVQGVQELSAR;SMVNFLYQFDPAHAATHK;TQQTETLLSDQNR;TSATATGFPAPSADER;VTMVAQATELLAETLGTVAKDTER;VVNLIENVAVSR;VWLPTLQR	752204936	6.26837e+07	37490.2	hypothetical protein
TGGT1_254650	1;1;1;1;1;1;1;1;1	0.2525	9	DAFYAFGELLSIK;DKLLEGAKVELPDHPLNR;DRYSGQDDPVAEK;DYMADRLEK;LAASKPNADSVTPPADTTNTTVFVGGLTK;SGFGIAHDFK;SGFGIAHDFKGR;VCTFWQR;VELPDHPLNR	296666494	1.18667e+07	44611.4	zinc finger protein
TGGT1_258870A	1;1;1;1;1;1;1;1;1	0.3016	9	ASQDTMDNINHTTQR;FGCSVLQQPFR;GQLAGVLR;ILPTFTVQDIPSGDADVHK;LIEALEAMK;LIEALEAMKGSNSK;RFGCSVLQQPFR;TKGQLAGVLR;TVVAEVVEDDSKDSR	357629924	1.05185e+07	60598.8	hypothetical protein
TGGT1_259260	1;1;1;1;1;1;1;1;1	0.112	9	ADKEIVTLQELQEAR;AFISSETANLVEEEVK;GFQWLFLPR;GSALGFVEQVPLEDR;GVLLVGPPGTGK;ITPGFSGAELENLVNEAALLAAR;IVHVSLPDVAAR;VPVELPTESHEGTVSGFSTLVNAGDER;YGHGVAQLEAR	214500696	3.02114e+06	136836	membrane protein FtsH1
TGGT1_262050	1;1;1;1;1;1;1;1;1	0.165	9	CVSETDRIMLVFPEDVTPQVLVSR;DGFVAALPR;FAVPLFSGR;GAAILPLR;GAAILPLRESIV;ITLSAVEPR;LGHWLQSLGR;SVAGTGGYNIVVK;VESEIKDLISR	767416090	3.19757e+07	65043.2	rhoptry kinase family protein ROP39
TGGT1_262380	1;1;1;1;1;1;1;1;1	0.2428	9	ADLPLIIPVESVLSIPGK;ALNGDTGEYGIK;GITINATHVEYETSKR;GMVLGAPGYLK;KFEADLYVLKEEEGGR;NMITGAAQMDGAILVVSAYDGPMPQTR;TTLTAAITK;TVASGIVTKPMPEK;VLADMGQADFK	1959068458	5.44186e+07	59616.6	putative elongation factor Tu
TGGT1_263700	1;1;1;1;1;1;1;1;1	0.5256	9	AATGEEGEAQGSGLGPATR;ADRDESSPYAAMMAAADVAAR;CKELGISAVHVK;ELGISAVHVK;IEDVTPIPTDSTR;IGRIEDVTPIPTDSTR;IGRIEDVTPIPTDSTRR;TPGPGAQSALR;VKADRDESSPYAAMMAAADVAAR	2128430196	2.66054e+08	16273.5	ribosomal protein RPS14
TGGT1_267400	1;1;1;1;1;1;1;1;1	0.5224	9	ADQLNVLVLNR;DIELLLMHNTK;EILERADQLNVLVLNR;FAAEIAHNISSR;FLVSSPK;FLVSSPKDIELLLMHNTK;GTNTMPNIGYGSNK;GTNTMPNIGYGSNKK;HMLPNGFFK	2301341202	2.87668e+08	15589.4	ribosomal protein RPL32
TGGT1_268835	1;1;1;1;1;1;1;1;1	0.2033	9	ALDFLPVDVEHHGEEYTQK;DGAQEVQTVIER;LFSLGDDVNALFYLPEQQRR;LLSVAQSR;LMGHFMFLCDPFIPVQSAEALSAVAR;QSTPGKPQQIDWAK;SAFLEHMTYFLVR;SQLQLANLER;SVEKSEELLSNGAR	33378375	814107	75998	hypothetical protein
TGGT1_284560	1;1;1;1;1;1;1;1;1	0.4842	9	ATNVKDEIALTGTDVELVSR;FVYAHFPINVNISGNGTVVEIR;HLPVDIQK;HLPVDIQKTK;KFLDGIYVSETSTVEQDA;NMFTGVMK;NMFTGVMKK;SAALIHQSTLVR;SAALIHQSTLVRR	2279978916	189998243	21392.3	ribosomal protein RPL9
TGGT1_286630	1;1;1;1;1;1;1;1;1	0.4007	9	AAAPEGGMTWAELESTTMFK;DDAEDDPFVASDVASVLK;HLPDFDKEYDAIR;LLVEPEKRDDAEDDPFVASDVASVLK;MGMLVDKTNLGFGPR;MIPDGNGCFTSK;TLSEGDPAPECVWK;TNLGFGPR;VVIFSLPGAFTPTCSSR	2533370242	1.40743e+08	31082.7	redoxin domain-containing protein
TGGT1_289760	1;1;1;1;1;1;1;1;1	0.1574	9	ASLDTHMYESFNILQR;ESPASPFPCPPLSHPGGK;GAPVDVGGVAR;GSGFLATGILQGLDEDGALLIR;ICGVLCHNPAFVLPSALISPAVSAPR;LHFDQVDSTQK;LLNFAQTAAVAVCK;SDAVAAALAASSSSSK;VLDAYGLR	460250050	1.02278e+07	96339.9	hypothetical protein
TGGT1_290670	1;1;1;1;1;1;1;1;1	0.1396	9	AAAAFASMLLR;EAGLEAEVLQQDDIEKLK;FDMGGAAAVLGAAR;LTLADALVYAEK;LTLFTDDVEAVNR;MGSQVFVR;SYRPGDVITASNGK;TGGAQIELMK;VPAPLTVVK	159823718	3.07353e+06	83118.7	leucyl aminopeptidase LAP
TGGT1_299050	1;1;1;1;1;1;1;1;1	0.3744	9	AFGQDLR;EQEQAVEKPSVEGVK;FLEDVMEK;FVLDLLR;INPYMSQPCHIEVILR;INPYMSQPCHIEVILREQEQAVEKPSVEGVK;KFLEDVMEK;NLDVDNLVIEHIQVNR;NLDVDNLVIEHIQVNRAPK	3103133090	2.82103e+08	22236.8	ribosomal protein RPL17
TGGT1_305290	1;1;1;1;1;1;1;1;1	0.258	9	ALVEAVLPNAVK;ALVEAVLPNAVKR;HTLFPSHQ;ISAQDQVLSEVYSQAMTQLSAVSR;ITCDNTFDAR;LLEDLIVQGLLR;MVIVECAPAIR;SLEDFNIEK;SLEDFNIEKLK	377307194	17150327	39086.1	putative vacuolar atp synthase subunit e
TGGT1_305850	1;1;1;1;1;1;1;1;1	0.3978	9	AAPAPVVSPVAYGSSHGPSLVGK;EYLLEGSGTQGAFK;GGPPSGLLGHCPPTLAFVPR;GQPTGPAPPRGPGGDFAR;NLPLDVPERELENLLR;QKNPGEAYIGFNESSSCSK;RFDGGDLNAHTIR;RHFGVCGSVVR;TELLLNASGAPTGR	408106534	1.70044e+07	39126	RNA recognition motif-containing protein
TGGT1_311240	1;1;1;1;1;1;1;1;1	0.2324	9	AYEVLSDPEKR;FVLTHLDGR;GNDLFMTK;ILEIYIEK;KGEDIVSAMK;KILEIYIEK;QLLIQSPPGTVTKPDAVQIIK;SGEAYEEDDEDEHPGQQR;VTLEQMYSGATKR	202255421	1.0645e+07	47400.8	putative DnaJ family chaperone
TGGT1_312090	1;1;1;1;1;1;1;1;1	0.5683	9	ECAELWPK;GSAVTGPVGKECAELWPK;GWGSCLNRLPACSLGDLVLATVK;KVHMAIIVR;LPACSLGDLVLATVK;LPACSLGDLVLATVKK;NLYIIAVK;VHMAIIVR;VTLGLPVGALINCCDNSGAK	1.39416e+09	1.26742e+08	14790.8	ribosomal protein RPL23
TGGT1_203780	1;1;1;1;1;1;1;1	0.0827	8	ADPYAASLLGR;ATPASGPPVPVLR;DNSFHSSLALPR;GLQVHFPAAGDPLSNLEASASR;LGDSGAQSLFGGTAAR;SGQGSQVDTEGVVSVQDDLRR;VAPAASHSLFPTEER;VASSLLAAGPIR	439406538	8.96748e+06	145114	hypothetical protein
TGGT1_205380	1;1;1;1;1;1;1;1	0.2216	8	AYIDYCQSK;FLEALTNR;GVSVHEISQIFTSIK;ILLIQPVSLR;NLVALIHPMDGTK;VNKFPYGVR;VTPAGSPVELR;YIGSLVADFHR	556634228	2.22654e+07	42187.7	fructose-bisphospatase I
TGGT1_216620	1;1;1;1;1;1;1;1	0.0259	8	EAILGVSGGSSQR;FYLADDFVFK;GPVVDELISSVSFLASK;HFDKDDTTDQAFQR;LFQPQVSEMR;LMPALVLK;VIQLEFIQELSR;WSAPEGLSPFVR	59487845	313094	411667	EF hand domain-containing protein
TGGT1_216880	1;1;1;1;1;1;1;1	0.3551	8	GVLEGHTDCVTAISTPSLK;IWDLENK;LWNTLAECK;SFQGHTSDVNSVAFSPDNR;SGAPWCTSLNWSHDGR;VIVWTLNDNPDDSGSVGYAR;VWNLSNCK;YTIVDDQHNDWVSCVR	315569152	1.66089e+07	35107.2	guanine nucleotide-binding protein
TGGT1_218560	1;1;1;1;1;1;1;1	0.0312	8	AGQVWFPDSAYK;ALAIASSENSQEAANR;EHFSENPGESSEETETPR;FLPHFYVR;IGYPVMIK;LGGIPVGVVAVETR;LSTLGGGSPEYSAVSLPAR;VAPGALEAAAR	8492804259	4.93768e+07	364946	acetyl-coA carboxylase ACC2
TGGT1_219590	1;1;1;1;1;1;1;1	0.2215	8	EAAGLVVDLIK;ILAEVEGHEIVER;ILESPLSPIIIFATNR;LAPQIHDAIQK;LSTEALELLGEVGSHTSLR;TAPYTISEVVQVLK;VQAGSGGLSLQQQQR;YALQLLEPAR	214044035	8.9185e+06	52884.9	RuvB family 1 protein
TGGT1_222270	1;1;1;1;1;1;1;1	0.4057	8	ELLKFEVR;LLQFACAGQLR;LLSPLELHTNVHHLPGADAAR;SPRPVLSEVTFEPEPDSR;THFKPSLDALVSQLLDIQK;TLTPLLVDITTMGDKLPGVAAWNK;VMLDLFQEADLPLSTVLDAFTEMSK;VMVALEPEALEAAGAQADSGVQTAQTQNFPR	537687228	2.68844e+07	41547.3	hypothetical protein
TGGT1_226250	1;1;1;1;1;1;1;1	0.1757	8	CPILVATDVAAR;GLDISNVTHVINFDLPTNIDDYVHR;IMAIESFQTPGMQIHPLLLQNVSR;LGLVQFFVLDEADR;MLDMGFLPQIK;MLQDGPPPLPQAAAGGGSGYR;TAAFLYPIIAR;VNYTKPTPIQK	100645809	2.18795e+06	78525.6	DEAD (Asp-Glu-Ala-Asp) box polypeptide DDX3X
TGGT1_227280	1;1;1;1;1;1;1;1	0.2162	8	AVILSLATSAAIGGR;ELYDRTDRPGLK;KVEEELSLLR;KVEEELSLLRR;RAVILSLATSAAIGGR;RQPFMSSVK;VEEELSLLR;VEEELSLLRR	2955135350	3.69392e+08	24208.7	dense granule protein GRA3
TGGT1_229490	1;1;1;1;1;1;1;1	0.13	8	FRQEGNAAFR;GEGISGVGPAPR;GLAHLQQDNFVK;LALEMDPK;LPAQPEPGVCTPDGCTGNK;QIYEKPTGEKIDAAER;SSPLQVMSNTDYGKYER;SYNEAVVMPLHEK	112121892	2.24244e+06	90576.9	tetratricopeptide repeat-containing protein
TGGT1_229670	1;1;1;1;1;1;1;1	0.5455	8	DGSLNYIDENDEVLVAGFGR;GIVVEKLGIEAK;ITAFVPR;KITAFVPR;SGHAVGDIPGVR;VAGASLLALFK;VAGASLLALFKEK;WKANPFGGSSHAK	2340902556	2.3409e+08	15773.8	ribosomal protein RPS23
TGGT1_232150	1;1;1;1;1;1;1;1	0.1004	8	ADAGSQQLAAVQSK;HTFQELLSK;IAQNEMVMR;LLQMTDDMQAVR;LTEKDAQLAQMK;QAAEGSAGAGAGGLEAPER;QSEDAAGQLTAEPR;VFVLDAYTR	48361234	767639	107443	hypothetical protein
TGGT1_234450	1;1;1;1;1;1;1;1	0.355	8	FDIQVDKIEQFCSNLLPSR;GYIGDFEIVDDHR;GYIGDFEIVDDHRAGK;IVIELLGR;MNVLADCLK;QFGHLVLTTAYGIMDHEEAR;QVLIRPSSK;RGYIGDFEIVDDHR	958975064	5.99359e+07	26553.6	ribosomal protein RPS15A
TGGT1_237220	1;1;1;1;1;1;1;1	0.1006	8	ALLLQLIGGK;ASLAFEILK;FDLQFLLLDQADR;LAQALACLR;LSFFLPFQEVK;LSGILPSYTTPR;QTPGLYDLLAR;RDDLPVYLDDVR	108943748	1.81573e+06	96795.4	putative DNA replication licensing factor Mcm7
TGGT1_242070	1;1;1;1;1;1;1;1	0.2519	8	AATVIAADDMLLWALDRDSFTNIVR;AEIVNEVSLAAPVVTK;EIFEESLK;EIFEESLKEVR;FVAPVYPK;GGFFGELALLKDQPR;ILEDMDPYER;TATYEDGDVIIK	423599608	1.62923e+07	42751.6	cAMP-dependent protein kinase regulatory subunit
TGGT1_245680	1;1;1;1;1;1;1;1	0.4522	8	CNELFLR;CNELFLRR;GDYVDIVCDPSVQK;GMPYSYYHGR;KGDYVDIVCDPSVQK;QIPGPKPGCFVSGTMEVLEPAPFVESY;RQIPGPKPGCFVSGTMEVLEPAPFVESY;TGIVFNVTQR	1402809798	1.40281e+08	17864.5	ribosomal protein RPL21
TGGT1_249250	1;1;1;1;1;1;1;1	0.5268	8	DTQFYLGKR;GIVLGYKR;KDTQFYLGKR;SKVNQYPSCSLLQLEGVNDRK;SNLPPSSIAGR;VFLYPSNI;VNQYPSCSLLQLEGVNDRK;VRVFLYPSNI	396093887	56584841	12821.1	ribosomal protein RPL35A
TGGT1_252360	1;1;1;1;1;1;1;1	0.2206	8	ASLSGAAGYR;EVLPSTEVASIVTLLQQLQQEIGR;FLLLPLAYTDLLAVLR;LHMTAQVVK;SGDVFTESYLPPEHLDR;SQEEEESVHGSPAGTLSR;TNAHLEDTVTR;VMDVDENQEYALK	156083341	5.78086e+06	60796.5	rhoptry kinase family protein ROP24 (incomplete catalytic triad)
TGGT1_253650	1;1;1;1;1;1;1;1	0.1756	8	AAHAVLTDDDMR;AFLLPSSTNGSGEESAHYSPER;DADSHALGEEDDENDQQNDEAVGTSPPGLMK;EGNNLLGIVR;GDHIAVIEVELPR;SVYDNLGRVPVNVAR;VEVENDTAFR;VFSSFFGGSNAR	462540238	1.36041e+07	76328.2	DnaJ C terminal region domain-containing protein
TGGT1_254300	1;1;1;1;1;1;1;1	0.0546	8	DTSAVNSAAAHMQLPSELLLR;GELAHAAEEIR;GGPLLSSFSVDEFAR;GTFLQSLLSK;IDEAAEDAAIIAR;LAPDLSPR;LDASALPLR;LVFFLTETPR	80560095	797625	196230	hypothetical protein
TGGT1_255260	1;1;1;1;1;1;1;1	0.1406	8	CLDYTELTDTVIERVESK;HIELQQPDRPPYR;ISPFPMELLEK;NNFLEDVPTEK;NNFLEDVPTEKEYK;NYGFYYVDTTGEGK;YPFVYDSK;YRYPFVYDSK	844696882	3.51957e+07	62962.4	apical membrane antigen AMA1
TGGT1_255420	1;1;1;1;1;1;1;1	0.4928	8	AVAVVPSASTLIPIGEQMDSK;AWVTFLK;CMLLENFEATGAPQVR;DATSSAEIVHVPVESHK;EEVPAPVPMTLPK;GNVAPPSDDVTTATPPQSIGNSAGPR;TFTTEMSSYGLLYDLLK;VPVDGALAWLKPLVQVPGHK	349268750	2.05452e+07	30148.4	hypothetical protein
TGGT1_258050	1;1;1;1;1;1;1;1	0.1805	8	ALLSCFAVGR;FPLSFSEK;GGSSSASAASWVAAR;GLTEELHDVASR;LLAAPTLFER;LVGEELANTIPEVLFHPR;TILQPLEAESWMDPAAK;WLAMLPGPAGGR	222220474	7.93645e+06	60035.3	actin like protein ALP2a
TGGT1_263040	1;1;1;1;1;1;1;1	0.3602	8	AFEPLLLLGK;AFEPLLLLGKER;AVVAFNQK;DILVAYDR;FQDVDIR;NAVAVALCTQGK;VNGCPLEHLQPEALK;VSGGGYVAQIYAIR	3239133160	2.02446e+08	23968.1	ribosomal protein RPS16
TGGT1_263320	1;1;1;1;1;1;1;1	0.1935	8	ASVPQPVQR;DGVLIGHPAVR;IMATLDKVPPPMAAQR;LAQPLENSVASR;LPNTSFNR;LPTGLPR;SVPSASDLELMSK;TRDGVLIGHPAVR	790012568	2.72418e+07	42093.5	hypothetical protein
TGGT1_264040	1;1;1;1;1;1;1;1	0.4818	8	ASTVSSSQTGTAGSESISDKIYR;EWLLDLPPFSR;GPTPSYEGLPGVDGR;GPTTPFSSTPAPYSAISR;LWFIEPK;QGTPLVTEFER;VNGGNPLSVPR;WLDITGFLTR	516173276	2.86763e+07	24513.6	hypothetical protein
TGGT1_265410	1;1;1;1;1;1;1;1	0.1779	8	EIHAYVGHTGGVQAIR;GFVPESEASQR;HVSEPDMHSMPAAAK;IDALQAPLQGPLTPQQVR;IWDVLNQR;LFVWEYGIPVVIK;QFYNFQFHGR;SPSSGKNESAESIFHGK	207119154	5.17798e+06	67305.9	G-protein beta WD-40 repeat containing protein
TGGT1_267660	1;1;1;1;1;1;1;1	0.0742	8	AAIDALQSENETLR;AESYDQVEAQLQR;APLLSLLPLVTTILHSSR;KQELELMDVR;KVELTSTEAHQLR;LGVSLPNSVQK;LTLPGGPHWQSACGAR;SVSDQAPSGATSSASSASAAR	192455964	2.21214e+06	170355	hypothetical protein
TGGT1_269980	1;1;1;1;1;1;1;1	0.186	8	AFSPTTIK;DSSLVQVLNR;FLNLIKPVMCILPEVQAPDR;GTEFEGALVALFHCLFTK;IIQVDQSLK;IIQVDQSLKEDR;SADPFYWMR;TWIEVSGSSAR	586699412	3.08789e+07	52112.9	putative preprotein translocase Sec61
TGGT1_270930	1;1;1;1;1;1;1;1	0.0353	8	DRPPTEAALDTGDKEGK;GGLAGDVCGPPK;LSLGDIFVPDR;LTSTIFEDR;MRPGTVDATTGTGLGR;SLAPLAADIFLSR;SNSGAVPLQSEGDTLR;YINWLLGPLCAR	130860520	812798	316922	hypothetical protein
TGGT1_285680	1;1;1;1;1;1;1;1	0.2681	8	CGEEPLREVSEAVQPAETFEDPLLALWGVPR;EVSEAVQPAETFEDPLLALWGVPR;EVSIAAAGSNSSAVGASPVVAAHTTR;KCGEEPLREVSEAVQPAETFEDPLLALWGVPR;SAVENNEETGREVSIAAAGSNSSAVGASPVVAAHTTR;VPSLGDSITEGGLLEWR;VPSLGDSITEGGLLEWRK;WRPLSEAEMEAVNLGGAGSEADALGTWSLSLNMDPVKPK	1590514336	7.57388e+07	48913.7	putative dihydrolipoamide acyltransferase
TGGT1_286580	1;1;1;1;1;1;1;1	0.089	8	ELVWQEMNR;IVMMEATDTVK;LPPFSIDYIELR;QVQGVIVDESGR;RFDTEDIQR;RVPVEEVER;WILPVLGDLEER;YTWTTTTGPAR	119848723	2.2613e+06	107132	hypothetical protein
TGGT1_289650	1;1;1;1;1;1;1;1	0.1699	8	DILDLGQLQK;EQEPEIWNAIR;FGSVLENVIIDGTTR;GDVTLFFGLSGTGK;KLASLFVENFSNYTDR;LTPDQVMYHFISGYTSK;VDTHPSNIILLTCDAFGVLPPLSK;VNIPFCEK	301470462	9.13547e+06	75276	PEP-carboxykinase I
TGGT1_289830	1;1;1;1;1;1;1;1	0.2806	8	DGDLLFTCGK;IYHFDEPYFTDKFEP;LLMLSSCSDGSAK;LWDTIDFK;PLTWVTFNR;RLWSQDDYASR;TYQTDRPLNACGISPR;VWELDGPNGKPR	295828392	1.47914e+07	37724	putative eukaryotic initiation factor-3, delta subunit
TGGT1_290160	1;1;1;1;1;1;1;1	0.0842	8	DEANTYLSR;DGGVSWIEAHK;FLLSNGYFFVAK;GGVWSYLK;LPVEIEER;QTVSLLVSTDGGK;SQDGGKSWTEITDLLK;YSLSLPNNIR	252304576	4.50544e+06	113497	putative sortilin
TGGT1_297230	1;1;1;1;1;1;1;1	0.0982	8	ALAEAHGQESGFGEGGDAALGR;ALDQDILIAVR;ALMSTFEAMAR;ALTPVAAEALLR;GLLSSVLDPFLFR;IASLQSYLR;IGLLLGEKDLLCR;LFRPAGAAVR	145656704	3.16645e+06	110183	Vps53 family protein
TGGT1_297810	1;1;1;1;1;1;1;1	0.391	8	AILTQENVDAIR;AILTQENVDAIREYDEELANK;AREDVLAAPR;DIITDYLVGGK;GQYTVPSYVADYSPIEIPRK;ITFVSHPGVMAVSK;LLEMDYLTEHR;TDLELTEEMVKVDPALR	243749968	1.28289e+07	29532.1	hypothetical protein
TGGT1_300280	1;1;1;1;1;1;1;1	0.432	8	GENILTLTAEAPPPAKPK;HMNIVLADAEEFR;HMNIVLADAEEFRK;LQQWINYR;MLVGSLLAFDR;MLVGSLLAFDRHMNIVLADAEEFRK;SVGLMMIR;TVSGPVAPNAIPGR	1403757714	1.1698e+08	17853.8	LSM domain-containing protein
TGGT1_301120	1;1;1;1;1;1;1;1	0.2373	8	EITQDEEFSR;ISDGAAALMLMSEDKVLNLDIKPLAR;LGSLAIEGALR;LGSLAIEGALRR;SGVMQNEGIEPVTVAAETKGETK;TPIGSYMGAYK;TVLGLEISR;VPYLLPK	243542720	9.36703e+06	43846.8	acetyl-CoA acetyltransferase
TGGT1_309590	1;1;1;1;1;1;1;1	0.1294	8	DAFGAGLTR;EGVVGGVR;GEQPEGQQPQGPVR;LTSGASLGLR;LTSGASLGLRR;RLTSGASLGLR;TNGEEGRPLLGEGR;VRDAFGAGLTR	1238664096	77416506	49493.9	rhoptry protein ROP1
TGGT1_310440	1;1;1;1;1;1;1;1	0.3003	8	FLYADGATYEGK;FLYADGATYEGKWVEDR;GSVVEKYEGDWVNGK;GVFYCAEDGSAYEGEFVGGRK;LATGHQLEGTWSGGQLVR;YAEGDVYTGEWR;YIGDWMDAK;YIYSDGGVYEGDWIDGK	600390627	2.14425e+07	40846.1	membrane occupation and recognition nexus protein MORN1
TGGT1_311230	1;1;1;1;1;1;1;1	0.0256	8	APLPVDSSDKGGDGR;ELTHASPSEDPSQTAR;GDVEAETEQASERK;GICSMGHELAR;HSAALEVLGQSEHLPGLR;LGEQSLSTGSR;RPLQEDTQEAFEAAFR;VQDRLDFLQQQVQQQTK	232961743	1.01288e+06	494435	hypothetical protein
TGGT1_319560	1;1;1;1;1;1;1;1	0.2611	8	AEESCVEGVEVTLAEK;CDKNAECVENLDAGGGVHCK;CEKEFGISASSCK;CKDGFVGTGLTCSEDPCSK;EFGISASSCK;NAECVENLDAGGGVHCK;QETQLCAISSEGKPCR;QLHTDNGYFIGASCPK	1356590646	6.45996e+07	40483.4	microneme protein MIC3
TGGT1_320050	1;1;1;1;1;1;1;1	0.3548	8	GAADGGLHVPHGIK;IGLTNYAAAYCTGLLLAR;IICQVVYSTIEGDRVLATAESTELPR;ILGLHVADYMR;NKIEADDIEAMYK;QLKEEDPEKYSAQFSQYIK;VLATAESTELPR;VLLDVGIVR	946584788	4.73292e+07	35301.6	ribosomal protein RPL5
TGGT1_201700	1;1;1;1;1;1;1	0.156	7	DVAFQPASASSLLLSSSR;LLASCSEDGTVK;LLGPDSLPQVAPR;LWSLSTPEASTHAGEVAPK;QSAAAVPQGPQTR;TATFLQELR;WAHPSFGNLLASCGYDRR	491546028	3.07216e+07	67351.4	WD domain, G-beta repeat-containing protein
TGGT1_210430	1;1;1;1;1;1;1	0.0433	7	FGLLAFPSLPIFSK;GASAALINR;GLESTSVFLGLLK;HHPLLVLLR;LWRPLVFEIANK;NSFPHASTNAEQGEAADAR;RLVEDLLGEAK	173757641	1.27763e+06	221669	DnaJ domain-containing protein
TGGT1_213000	1;1;1;1;1;1;1	0.2554	7	DWVIAFHER;ELDELVTAK;FTPVSSASLK;LIILDEADQMTNAAQNALRR;LSDVLAHDDIIR;SAVPATEAAEATSSHGQEK;TLGLPPPSEVTTMFER	70238712	2.70149e+06	41161.2	putative replication factor C, subunit 5
TGGT1_214270	1;1;1;1;1;1;1	0.0532	7	ALLTPQPLK;ALLTPQPLKELR;LYGWNSIPWQHDIPK;LYWENEDVR;LYWENEDVRK;QLQCTILEVK;TETPEDAEEAESSR	8.47554e+07	1.59916e+06	126144	putative translation initiation factor IF-2
TGGT1_215460	1;1;1;1;1;1;1	0.221	7	LGYVEAKPTK;LKTNPLLQR;QFGVDILHPSR;SSGFAMIYDNPNAAK;SSGFAMIYDNPNAAKK;TNPLLQR;VSDSQSIVVFGLK	2178183918	1.28128e+08	30338.1	ribosomal protein RPS24
TGGT1_220270	1;1;1;1;1;1;1	0.2207	7	DKIIEVPQVDVVDAVRPK;EMPAVMVR;FVPVFDVSLECPAPLIVPYPMQAVK;IIEVPQVDVVDAVRPK;KEVPEAAITEQGFDIVSPPGTLR;SYEENMWR;YVGKQEEIEVEVPQVK	441087136	2.00494e+07	48596.2	alveolin domain containing intermediate filament IMC6
TGGT1_221380	1;1;1;1;1;1;1	0.3117	7	AVTLAEVLK;AVTLAEVLKR;CGSTTITDVYEPTEEGLDKVKEDR;DKEPIGSNEIR;DPGYQAPIDESLVK;LLTEQNMR;VMNYVAYAAR	966575118	6.44383e+07	27223.6	alba 1
TGGT1_221660	1;1;1;1;1;1;1	0.0519	7	AAASAAATAVAALAAQTLSASR;DVIAVAETGSGK;GVEVIVGTPGR;QAASSGPGLASSEGAER;TLAYGLPLIR;VVAELLR;YGYQAATLHGGQDQTDR	1.47012e+08	1.47012e+06	201886	DEAD/DEAH box helicase domain-containing protein
TGGT1_221870	1;1;1;1;1;1;1	0.0714	7	AHLEEEAQALGDFLAEK;EEATWSVPPSAYAPR;GLTFAGNSFGFSAR;HRDSFFAAK;NSFAEETFSHLMR;QFTENAAQNDPTNQK;SREEVAQAVVDSLLK	1.2351e+08	1.99209e+06	143959	hypothetical protein
TGGT1_222360	1;1;1;1;1;1;1	0.1253	7	AAAQEALASSTSCDPAAVLHAALGLLLVQR;AAQAGGDVENLLR;EFVTLETLAQEIR;FSTGQSDKVTSFYK;LQSGIFTPAR;LWETVQAR;YSLPAEFLR	151246174	3.51735e+06	83279.1	hypothetical protein
TGGT1_226910	1;1;1;1;1;1;1	0.0377	7	AEILGFAR;AFDEELLKPFR;CLGINALVR;EVPLVNPLNLVAEK;HWEALAPR;WNSLLEAR;YGDKPEDSPFLWR	43541399	368995	207843	Amylo-alpha-1,6-glucosidase
TGGT1_227450	1;1;1;1;1;1;1	0.0451	7	FITLLPDAFLR;GAIILNEDLSK;GGVNPPASSLEGR;HVIEHLQDAAR;NLPAEASSVSNTTR;SLHSAPFQSNEGPACLTEVAQSGGLR;TFSSIYR	65360122	594183	216447	hydrolase, NUDIX family protein
TGGT1_229210	1;1;1;1;1;1;1	0.2598	7	ATTMEEITR;ATTMEEITRLESALK;DWTLSLR;KSHAALGVSSVGAAEEK;LAHEIAPPR;LFVIFHLPK;LSLIDNGVR	2.95487e+08	1.47744e+07	28659.2	putative small nuclear ribonucleoprotein polypeptide A'
TGGT1_231140	1;1;1;1;1;1;1	0.4161	7	ATYDKLLADIPK;EQIAAAAAAGSR;LITPHTVCER;LKVNASLAR;SKDKLNHSVLFDK;TKEQIAAAAAAGSR;YLKDQGLIK	607050217	5.51864e+07	18637.1	ribosomal protein RPS25
TGGT1_232440	1;1;1;1;1;1;1	0.1538	7	ITSVVGGRDEYNR;KLGFSSTEEIDKR;LGFSSTEEIDKR;LTEAIDSR;SQREEEYFFAPK;SRLDELQAQMDKYEAER;YQAFLAQQR	194988274	5.73495e+06	53992.7	Brf1p family coiled coil protein
TGGT1_237180	1;1;1;1;1;1;1	0.2941	7	ELVQQLVNR;LLELIELNEAPADLASALR;QQLAFEYHQLER;QQQLEAMVEQHR;RQEEVTLHLK;SAFNYMYEYKK;YRELVQQLVNR	345299258	2.03117e+07	29147.1	hypothetical protein
TGGT1_239760	1;1;1;1;1;1;1	0.5338	7	CNNLGDRVQVSR;DTVYELR;FLQTHIKVDGK;FTVDCQKPVDDNIIEAK;VFVTAELPFSK;VFVTAELPFSKR;YFQMPQEDETAA	2076754190	2.59594e+08	15045.9	ribosomal protein RPL22
TGGT1_244100	1;1;1;1;1;1;1	0.1917	7	ALTPQDAENDNEELHLIEK;EILQYLESR;MPSQNIMLVGSQK;MSLIAPNVSAILGAALAAR;SSEQKVEEDDLDSPIPDAVQEYEQR;VDFFGQSK;VIDIDKDILNIHK	251896478	9.3295e+06	59796	snoRNA binding domain-containing protein
TGGT1_246740	1;1;1;1;1;1;1	0.1963	7	GTAAALPSVVER;IGMSNISLLPFSDLQQAVTTISQK;LSLLDQNKVEQLQK;MNLQAVAGACASKPEDAGEK;QTLLFGREPLSLMSDLDCLR;SGTQLLLQHLSQVK;TLHQEAGGLSVR	141865414	4.0533e+06	64667.2	hypothetical protein
TGGT1_247600	1;1;1;1;1;1;1	0.1478	7	AAENICNTLLAK;AVQQTVAGSFEKPFEAWITR;EASEKPAPPLSPEEK;KLDDQANTTVPIQTMQEFLR;LTISIQPSIK;NILLLYR;QMEEQFPAAAVAAKPMGER	74399666	1.95789e+06	74988.9	hypothetical protein
TGGT1_248880	1;1;1;1;1;1;1	0.1644	7	ATIGADFLTK;FQSLGVAFYR;QSGNDIPYFETSAK;TATNVHLAFEEIAKR;TSLMNQYVNK;TSLMNQYVNKK;VIILGDSGVGK	747087698	2.57616e+07	47770.7	GTPase RAB7
TGGT1_258390	1;1;1;1;1;1;1	0.2292	7	DGDEIVFDGVGEHK;EISFAYEILNNAEKR;FKEISFAYEILNNAEKR;IGDDLEMSIR;ISLLEALVGFER;LQSGGQQASHPFGDIFSDFFGGGFGGR;SFIHLDNTPVR	355507250	1.54568e+07	44572.5	putative DnaJ protein
TGGT1_263180	1;1;1;1;1;1;1	0.1071	7	FINLGVSNKPGADAK;FMLLDVAR;IQTAIMAANPVLEAFGNAK;NAGPDTIALYR;SLEFTVVHTIGK;STSISADEYALGK;WTVPDSEMLR	397665463	6.97659e+06	90976.3	myosin D
TGGT1_263300	1;1;1;1;1;1;1	0.3069	7	AGEFTLSLK;AWDLEYK;IGSEVSGKFDASAMK;SKNPEIVNTASVSPAGAFDASSK;TAPSGDAMFGR;YAVGASYTGVASK;YCVSDVTTEVK	244614903	1.16483e+07	31314	eukaryotic porin protein
TGGT1_264090	1;1;1;1;1;1;1	0.0325	7	AFLLLALLPK;ATITNNTARPQETTVK;LSLQVTQTTPR;LVYPPVTASVDGR;QNLSLQQGEGADAGAHR;SASFSSSAVSAPLR;WIFSVNEQQVAMHATR	72299632	475655	319985	hypothetical protein
TGGT1_266060	1;1;1;1;1;1;1	0.2822	7	ESIALMYWLLAR;EVLYLRGELPSR;FSQYVGAQAIAGR;LLIVTDPR;LSLQEDSIAK;STSEGIHLINLAK;WTPGMLTNQITQK	619350536	3.87094e+07	31473.9	ribosomal protein RPSA
TGGT1_266640	1;1;1;1;1;1;1	0.1106	7	ASQFYTAPTALR;GYFFTGDGVFR;KYELSSLR;KYIGPIATPDYIVIAR;VLGTVGEPINPEAWR;WTAPFTK;WYASVIGQNR	226021094	5.79541e+06	79921.9	putative Acetyl-coenzyme A synthetase 2
TGGT1_267060	1;1;1;1;1;1;1	0.3631	7	ALEKDDVIAK;ANMSDFDRFK;IALTDQYLK;IALTDQYLKIPR;LCVVQYGPDAGK;LCVVQYGPDAGKLCFVVDIINQTR;RIALTDQYLK	1155795510	8.89073e+07	17848.7	ribosomal protein RPL14
TGGT1_269885B	1;1;1;1;1;1;1	0.2616	7	FFITSTYDPAEVADRIVEFINAER;IVEFINAER;LFDINER;NIFEEFRK;QAAIDVWK;SKIPTQEEFATLK;TEQQLGYLTAMHSSR	284914168	8.1404e+06	62310.9	rhoptry metalloprotease toxolysin TLN1
TGGT1_270770	1;1;1;1;1;1;1	0.1189	7	DSEFEKEFR;EAEDDAADRDEEEKELR;EQTPSFLDEETAAAR;LLIYEQLK;QEGEGDAPAASIEQGR;TSAAQTPSQELR;VSDRPPAEELLGELAK	81994469	2.21607e+06	87108.2	PWI domain-containing protein
TGGT1_275490	1;1;1;1;1;1;1	0.043	7	AFFAGVWQLLR;DAAGLVVFASEVLATTASRFPK;GAVGVLAGLGVGEK;LGNEFPGSR;LLSDASPILK;RGGFLPPVPR;VVSGLGDWIR	27949448	258791	216186	hypothetical protein
TGGT1_275810	1;1;1;1;1;1;1	0.5724	7	AIYEYLFK;EGVIVVQK;FNWQHNYYFLTNEGIEFLR;GAGEGMGEGGDMNGDWRPR;HPEVPVPNLHVMMTLR;KAIYEYLFK;TYLHLPPTVFPSTLTK	1467407294	1.46741e+08	17368.9	ribosomal protein RPS10
TGGT1_291140	1;1;1;1;1;1;1	0.034	7	AITPADLPTTFK;EIISAVVER;NLIGPSNASSFLGR;SVFEGASLAASR;TLAEAPATTLPAK;VGSDDGAGGVLALGGGR;WTLNLPEPVK	148227295	1.33538e+06	265668	CCR4-Not complex component, Not1 protein
TGGT1_300000	1;1;1;1;1;1;1	0.3155	7	AGGECLTFDQLALR;AGGECLTFDQLALRRPK;FNAVVLK;FNAVVLKR;GKEDHIAVLVGSVTDDIR;LKAPMSLSK;LTVCALR	1557645054	1.29804e+08	21138.7	ribosomal protein RPL18
TGGT1_306560	1;1;1;1;1;1;1	0.1074	7	EAQNLAPVVQR;EPTVANIDR;ESFSGFSSSLSTHQSR;EVLLATAQK;VMNELQAATR;VSWALHHVLVLK;VVPGVLEK	213319942	1.77767e+07	67192.6	hypothetical protein
TGGT1_312270	1;1;1;1;1;1;1	0.22	7	EADFQTEGVPLDSAPQELVDHLK;FMGLTPER;HLLDRIPGCAALSLPVYIGLVSSDVFK;LSFPVLDATDLR;QAANVAAQVVYANSLR;RLSFPVLDATDLR;RQAANVAAQVVYANSLR	1118208457	5.59104e+07	44683.3	rhoptry protein ROP13
TGGT1_312280	1;1;1;1;1;1;1	0.0705	7	EALVDASLKR;EVDQETGEDLKPR;FAPIQTGANSIPLGGK;IVANPDGSLAR;LYTEQAYR;QSLPIYR;TNLENTVLLLK	193889748	2.76985e+06	136280	putative pre-mRNA-splicing factor ATP-dependent RNA helicase
TGGT1_313010	1;1;1;1;1;1;1	0.1579	7	ELALQTSAVVK;ELLMGIFEK;GVTQYYAFVEER;ILDLANK;LYNPVHVLCGTPGR;TAAFSIPLLEK;YIQGLILVPTR	156280692	5.20936e+06	53409.3	DEAD (Asp-Glu-Ala-Asp) box polypeptide DDX6
TGGT1_314740	1;1;1;1;1;1;1	0.1135	7	HAVKPALTGFGDLYYEGK;LAIDYQVLHDCFFK;NFTPGQLSDR;NLLSGAATPSGVR;NTVAVPLHWSQK;SALVEAESQK;YGPPPAYPR	184715017	6.8413e+06	82222.4	PSP protein
TGGT1_315080	1;1;1;1;1;1;1	0.0468	7	AALLLGLGSLR;AALVEAALK;CVEATGLLVQAR;FLAEQNVVTR;ILGDFLGPR;MSPSALSYSR;VIYFWSHEER	46914572	593855	165423	hypothetical protein
TGGT1_204050	1;1;1;1;1;1	0.1333	6	AFYPAAFSTEADGLITVANVK;FLAYTGR;GADIVNHSWGGSWPSEALR;TPPSAPSPSPR;VEWGSMPDAK;VQVACPGMWILSTVPTSGSSQQPYAEK	210324738	5.12987e+06	85025.9	subtilisin SUB1
TGGT1_205470	1;1;1;1;1;1	0.0913	6	NMSVIAHVDHGK;SGTLTTLDTAHNIADMK;VLYACQLASAPR;VMQLWLPAGDTLLEMVVR;VNFSVEQMR;YSVSPVVR	197393690	3.79603e+06	93011.6	putative translation elongation factor 2 family protein
TGGT1_205510	1;1;1;1;1;1	0.149	6	HALDEVLALR;IVTDNLIYAK;LLQLEQQQNSGLSR;LMAHSGSLLNLSK;QPASTIQILGAEK;QQMAMSLAHSLNR	171035884	5.89779e+06	54282.8	putative nucleolar protein 5
TGGT1_209210	1;1;1;1;1;1	0.0429	6	AALVTWR;FAFAAGTLAER;NMGLPMPFLETPR;NQAVLLVR;TSAAQNAPSAHVYAER;VPVNLLPPR	58783703	638953	166776	hypothetical protein
TGGT1_212290	1;1;1;1;1;1	0.1853	6	ADAFIALYANHLK;DVKADAFIALYANHLK;ELAPYDPDWLYIR;ELDVIAR;YILQQFEEMGLVESDPEKPGR;YILQQFEEMGLVESDPEKPGRR	1259439010	6.99688e+07	34927.8	ribosomal protein RPS19
TGGT1_213350	1;1;1;1;1;1	0.5467	6	DLVVVPEMIGSVVGVYNGK;GVELDKLLDMK;GVELDKLLDMKMEDLLELFR;MEDLLELFR;NCAFGEKPEPVNTHLR;QFINVEIKPEMVGYYLGEFSISYKPVR	1292079290	1.6151e+08	17128.2	ribosomal protein RPS15
TGGT1_214610	1;1;1;1;1;1	0.0246	6	AFFPDAQPAEQDDEFIRR;ASAVQASAASPFISDVEAAGR;ISLLGQVQR;LVNPLQLR;QSVLLTLFAIPR;SVEFPSISTVSLEPR	24102496	159619	353193	hypothetical protein
TGGT1_215700	1;1;1;1;1;1	0.0282	6	ALQQQFQR;ASSSSSFAPSHPSAPASR;GAGAAAPQGAGSAQEAAPGR;IAFQEGAGDATDR;SSSFSSSVSPELSR;VDSVAQENLQR	27732931	189952	317093	phosphatidylinositol 3- and 4-kinase
TGGT1_216000	1;1;1;1;1;1	0.1766	6	FAGFLADPDILTR;FAGFLADPDILTRR;IVETIKPVVK;LGRPATTLVNPDR;VDVTVSQSPAGPHSPLSASPQTGTAASLK;VSATMPTPFQLGPAPAGHANEVNLPFEAR	780023790	3.54556e+07	57945.2	alveolin domain containing intermediate filament IMC3
TGGT1_217740	1;1;1;1;1;1	0.242	6	AGMIGLTR;AIADALAEGGVSHLICVAR;DVAALAAFLASDQAGYITGK;GQASDARPLSTTSCSAYK;NITVNAIAPGFIR;QQAACDEAAADLR	142917284	7.52196e+06	38967.9	3-ketoacyl-(acyl-carrier-protein) reductase
TGGT1_218820	1;1;1;1;1;1	0.4392	6	DDKPACDEVIITGLGMATK;DNSATITKVETSYFSSTR;ITIVCTK;TAIGAASLLQR;TPEFAEQIK;TPEFAEQIKK	544705296	6.05228e+07	15363.9	alba 2
TGGT1_221950	1;1;1;1;1;1	0.102	6	AAAQLLLLQDQR;ALIEFTK;GLTEEVAER;KDEIGFLGGQR;TFHVFTSIPR;VFLSEGPR	186238386	5.17329e+06	64940.3	putative splicesome-associated protein
TGGT1_223050	1;1;1;1;1;1	0.2833	6	GGLEGEEQRLHR;KSPCGEGTNTWDRFELR;LIDLHSPSDVVK;NLQVAGPVRLPVK;VCTELINGAK;VCTELINGAKEK	1343647347	9.59748e+07	25795.6	ribosomal protein RPS20
TGGT1_224870	1;1;1;1;1;1	0.0098	6	DLSESASLIR;EALSQSAASLIQDR;ILVPSAASTTPSPDSSR;QGDETWSELSGGR;QQTPPAVHAASEER;SGEAFSAIKGDALGVSR	181039172	437293	929568	hypothetical protein
TGGT1_228190	1;1;1;1;1;1	0.2775	6	AGLSLLLK;AYMQVPMNMAK;DACFQFQELPLELFASSSDR;FHPQPPLTEPIHLMVNTTMDRDNLSIK;SVLDGSEKADPEIGR;VHPVVVLTILDAYLR	257501942	1.17046e+07	38027.3	putative eukaryotic initiation factor-3, subunit 5
TGGT1_228630	1;1;1;1;1;1	0.311	6	CGSVIFLEHGSSR;EGRPVTYGSAVSLVHVLSGFK;GTLQATGASSPISSQK;RQPLDSPVMEAQMAGSK;SSASSEPAPALVTPGAAGEPVR;SSWGWSTPPDQWK	212210089	1.1169e+07	34704.2	hypothetical protein
TGGT1_229250A	1;1;1;1;1;1	0.7027	6	FNGITLSAER;HGANNGCIALVTVQK;KFNGITLSAER;VSSELLWQCVR;VSSELLWQCVRR;YSGIAHKQPLGLNR	1065040578	152148654	8321.28	ribosomal protein RPL28
TGGT1_230420	1;1;1;1;1;1	0.0677	6	AHVLDAEEVVR;LEIAPGSQGMK;LGCTDSTLNAR;LGEPTEAALLVLVEK;LLEDAANFAK;LLPSANLVPGDIIDVR	217215703	3.94938e+06	118831	sarco/endoplasmic reticulum Ca2+-ATPase
TGGT1_231410	1;1;1;1;1;1	0.1226	6	AATPEELVELK;EIVSSFKDLYK;EKEFLDAFTVK;LIQGSLQDVMIR;VALVSQMR;VNLSTATADPMGTVVQR	245379700	6.63188e+06	64612.9	hypothetical protein
TGGT1_233100	1;1;1;1;1;1	0.1931	6	DLQMVNITCR;FYGVLDR;NNPAFLELR;TGVSELTGGK;TLVSLSGSR;VLPSIINEVLK	65420030	3.44316e+06	32023.1	SPFH domain / Band 7 family protein
TGGT1_233190	1;1;1;1;1;1	0.1472	6	AAAGEGVFDTR;AALEAALEQK;DAVGTLAALKEER;NLQDVSINDKFASLSEALYIAER;VANAMPSQEEEEKEIAR;VAYDVVVR	335047620	11168254	61465.7	SKIP/SNW domain-containing protein
TGGT1_235930	1;1;1;1;1;1	0.1211	6	ASGAILEYVGR;HAYIAGTLAER;LAIFGELR;LSHVCGADLNILER;SKEAGETEKLAIFGELR;SVEEEWNTLMFFTDLR	228413405	6.71804e+06	64207.9	domain K- type RNA binding proteins family protein
TGGT1_236040	1;1;1;1;1;1	0.2679	6	AEGIIPGIK;AEGIIPGIKVDK;GLETLPLTDDEKATMGLDGLSER;MGPHPFQLSFSYGR;SPSGVPMVDLLK;YGGGAGGAAAASSLFEK	126249508	4.07256e+06	46912.3	fructose-1,6-bisphosphate aldolase
TGGT1_238250	1;1;1;1;1;1	0.3465	6	EELQNVVSAQR;EELQNVVSAQRR;GKREELQNVVSAQR;QVAGFAPYERR;REELQNVVSAQR;SGIAVGLKR	477031358	6.81473e+07	11382.6	ribosomal protein RPL36
TGGT1_239260	1;1;1;1;1;1	0.5243	6	DNIQGITKPAIR;DNIQGITKPAIRR;ISGLIYEEIR;TVTAMDIVYSLKR;VFLENIIK;VFLENIIKDSVTYTEHAR	800016838	1.33336e+08	11414.4	histone H4
TGGT1_243440	1;1;1;1;1;1	0.0833	6	ALELSPVCFSPAYAASLR;ATVSLKPLAVYPGLDFWK;EILQPVLAR;GRDACEGPQAEPPVGR;TPISFAAGILFFR;YANELDKFVTPK	48672679	853907	111395	histone lysine acetyltransferase GCN5-B
TGGT1_246500	1;1;1;1;1;1	0.152	6	AGAAAAEATQQGLQR;QNPQFEFLKPTHALFQYFTNLVDAYTK;RAPPPAALAALDGEEPKPDTTIAALIR;SGATGAVMMDRR;VLLLDPK;VLMLTQYGEEAK	79688770	3.18755e+06	71639.6	surp module domain-containing protein
TGGT1_250820	1;1;1;1;1;1	0.0744	6	HAEVPSGAGALVTEPIPR;LNPVIQTSLSK;NSPSVSAPSTPAR;QVESVGATEQSGVSPER;SENGSVKGPSEASAVSR;VAGLLEQFKR	158034184	2.32403e+06	120816	hypothetical protein
TGGT1_252290	1;1;1;1;1;1	0.1835	6	ALSIESRPPIQEVIEAGAVPLFVQFLK;DLVLQAGVLSPLLAQLNDSEAK;GKPQPPFEWVQPALTTLAK;IVSVALEALENILR;LVELLGHK;STLVQTPALR	158957706	7.94789e+06	59305.2	putative importin alpha
TGGT1_254720	1;1;1;1;1;1	0.2247	6	IPYGGAAPPR;MFPNLHYR;MGPSDISTHVR;QRPVFMEGVR;TAVVAAMAAALITLFR;VLVYKIPYGGAAPPR	1909229700	190922970	28490.9	dense granule protein GRA8
TGGT1_258832	1;1;1;1;1;1	0.1077	6	FAELASALEAIR;QLLPTSAILSEIR;SASTSLPELQK;TIFLINNYDLLLNIFHQR;TISQVYANLFR;TNVHIIQQNDLLK	79735074	1.73337e+06	86757.2	Vps52 / Sac2 family protein
TGGT1_260420	1;1;1;1;1;1	0.1085	6	DVEQLESSIASR;FLCYSGFPQQLSPK;LAVEAELLKAER;LLYEKTEKENDAEVAAR;NLLVEIWNHLLR;QVLSSEIETLQR	135092632	2.81443e+06	80947.6	HEC/Ndc80p family protein
TGGT1_262040	1;1;1;1;1;1	0.2305	6	DGKPGAAGQALAVR;NLGWTVEEVFVPAK;VCMATLLK;VVGSASLAAAALK;VVGSASLAAAALKEGEER;YMMPENLK	392044142	3.01572e+07	29656.5	SAC3/GANP family protein
TGGT1_268200	1;1;1;1;1;1	0.1327	6	ADLVQTFSGFGNIVSCHIAVDK;HVFDECTRPVEVR;LFVGSIPR;LGMHSLGMGGEGGGVDQAK;MASLAAADACIR;VLDAALGPIIVK	303486172	1.26453e+07	66370.9	RNA recognition motif-containing protein
TGGT1_269200	1;1;1;1;1;1	0.105	6	FIELHPFNPR;QQGPESAGGNYPLHR;VFNMLPK;VIYQQALEQLPK;YAHMEELLGNYAGAR;YLSNRPSQESFLR	253663066	5.76507e+06	81593.9	putative crooked neck family 1 protein isoform 2
TGGT1_271888	1;1;1;1;1;1	0.2339	6	AAVAAIENGSLR;GPTTISPYCVHR;QTEQDLQAAVPALR;RIWEAAYLPR;SFAVDFSEGSTESLFQKLDAALK;VLYPGMVSR	514540874	2.70811e+07	37443.7	putative 3-ketoacyl-CoA reductase
TGGT1_273370	1;1;1;1;1;1	0.0632	6	APLGSTASSNAVAVR;HKHEMAMFEAAR;LILENAVVR;SIATAALTTLLK;SLCELLQR;TQLYYAALQK	60762531	1.06601e+06	112194	putative coatomer gamma 2-subunit protein
TGGT1_283850	1;1;1;1;1;1	0.1292	6	FDVELLDSHPKPK;FIIGEGQVIR;GGYAEAAAAYR;GWDLGVMK;LGEFSEAIEQTTK;MAVGQLDEAR	180656935	5.64553e+06	55492.3	peptidyl-prolyl cis-trans isomerase
TGGT1_286790	1;1;1;1;1;1	0.2204	6	GLSADSDDASDKVSETKS;IARLEWEER;LEEVSTELSNKENELMR;MFGALAGHLQR;QLLMEQSTDLAHK;RMFGALAGHLQR	181246094	9.0623e+06	36016.3	nuclear factor NF2
TGGT1_288860	1;1;1;1;1;1	0.1476	6	GLGLTDALQPR;GSVVTVQDIR;KFSQGMVGQPDAR;SLIIPTQPYEEKDMLK;TTEMETLYDLGAK;VQEVSDVNRVER	51250837	1.46431e+06	55393.7	RuvB family 2 protein
TGGT1_290850	1;1;1;1;1;1	0.1727	6	AAIAQAIANELQSVPSSR;DNTHLLTSSFDTTAR;HGSEKDMIYVCSK;LILQFLQESNLTR;LLTLLGMSLK;LQDETLHLLYEQVLCEMLELR	139509364	4.65031e+06	58253.3	WD-40 repeat protein
TGGT1_305190	1;1;1;1;1;1	0.092	6	ELLDSEDDLRR;ESASSLLEEDGAWSVR;GVVEDAAVGALK;HLLQTSELLR;LQVLEIAR;RDEALDDALQLMELHLASIR	142272536	3.23347e+06	91040	CorA family Mg2+ transporter protein
TGGT1_305560	1;1;1;1;1;1	0.0694	6	AASIEELVSFR;ELQAASLAEDLPVR;FLDAAETVR;LQVSGLFDPLLR;QDQQVADASAAEASALLAQDEPR;WASQAVLTTYVFHR	53648148	715309	130179	Vps51/Vps67 protein
TGGT1_309820	1;1;1;1;1;1	0.3829	6	IACYVTVR;KAEDILEK;LTLNICVGESGDR;LTLNICVGESGDRLTR;VLEQLTGQRPQFSK;VTKEDSIKWFQQTYDGIVLNH	1549105880	1.72123e+08	20168.7	ribosomal protein RPL11
TGGT1_310010	1;1;1;1;1;1	0.0708	6	EYILALER;HDEFLADAVIDKLDSMR;IEELDKPIDIIDAIDKR;SPTPSPAPTPAVSTSTTPAK;SVQVSGALLR;VGDDMRDLLR	203177600	2.9446e+06	127444	rhoptry neck protein RON1
TGGT1_310490	1;1;1;1;1;1	0.3673	6	AAVIDVTK;INYDKYHPGYFGK;LWSLVSPATLEK;NQYTCPTVNVDKLWSLVSPATLEK;VLGKGDLPK;YHPGYFGK	1047052775	1.16339e+08	16315.8	ribosomal protein RPL27A
TGGT1_313230	1;1;1;1;1;1	0.2219	6	DGTSSQGATGAAVPK;FPDVEDLVMVK;KYGHALDALK;LIAPPQYVVVTSCYDKELGMR;SLIQDIQLR;VGRHEVVMVLR	128035192	5.56675e+06	39083.5	eukaryotic initiation factor-2, alpha subunit
TGGT1_315530	1;1;1;1;1;1	0.0672	6	ALVPPVQEVSR;EGTSGVSADPGIR;EVANAAASAGAVAR;IISFWSADLPK;TPSVYSEENSSQSSSTR;YGAHPDLEPSR	88022003	1.51762e+06	125818	hypothetical protein
TGGT1_320100	1;1;1;1;1;1	0.0617	6	AADFSSGPANGPEAR;ASGGAGVSGIHPQPLR;EAVFGPHGTASPR;LGADACAGVER;STGPEAFQLDR;TALSLNVMK	115283766	1.67078e+06	128825	RNA recognition motif-containing protein
TGGT1_202680	1;1;1;1;1	0.0959	5	FLPWELK;MGSVTKEELQR;SLGHYNPDVIR;SSIFMNLECR;TIEVLGANAGCVVGR	67922794	2.05827e+06	62103.4	putative peptidase M16, alpha subunit
TGGT1_208560	1;1;1;1;1	0.0746	5	AADALVPR;GFYAQVLR;LAIQSLLYPIDVVR;TLQSGIVAR;VLNGQTMQMLR	43650686	1.11925e+06	72267.6	carrier superfamily protein
TGGT1_215775	1;1;1;1;1	0.1635	5	ALLAGFLR;FIFPFDLVKDPQK;GFEPPELEAR;GTDPGDVVIEELFNRIPQANVR;GVTGGSDAGEEAPQTPRPPLR	109010385	3.40657e+06	65348.8	rhoptry protein ROP8
TGGT1_216260	1;1;1;1;1	0.1067	5	EQGYTLANRPEQPR;FGDAIVLTR;HSISHGAQLAIPK;LEVVGLGR;LTLFYHPSVFVK	71153260	2.22354e+06	57961.3	putative eukaryotic initiation factor-2B, gamma subunit
TGGT1_219860	1;1;1;1;1	0.0566	5	LAETYVSLR;LKPLMTDEAK;LQEPSNASASSSAVPR;LQESFQLLMEK;YVHEIGNIR	64577866	1.15318e+06	108128	putative replication licensing factor
TGGT1_220100	1;1;1;1;1	0.1239	5	DLHKPVVVSPDAGGVYR;FADGEVNIQFADSLR;KFQEGLIAR;VPISAADVAR;VVAVDLHCGQIQGFFGPR	137980395	3.83279e+06	60983.5	phosphoribosylpyrophosphate synthetase
TGGT1_223760	1;1;1;1;1	0.0403	5	DSQRPDAVLADQR;LLALNEAGTSAYTPR;LTFAAVAAR;PFTLEEVAQSLEELVR;SLDAATQELAR	25938794	332549	168930	hypothetical protein
TGGT1_225550	1;1;1;1;1	0.1452	5	FDVNVLR;FNDIFSVNER;HMTGETLPVFSSFLKR;QPFEYSVGQHVGEFR;TLASVGGIDTEEIR	102840171	3.8089e+06	48346.3	phosphatidylserine decarboxylase
TGGT1_226950	1;1;1;1;1	0.0367	5	FLPSSLFRPLLLSAR;FPSSLDPESGSPVR;IACSQGPGGSVKDGGLAGSR;ILLTEEQSEVK;STAALLPAAAAGLAR	0	0	217755	IgA-specific metalloendopeptidase
TGGT1_229480	1;1;1;1;1	0.2925	5	FKTVDKDNDGLLDLSEIR;ITVTEFIETEGTGSLNDVEKTELEKEFK;MLALFDLIDTNQDNTIDTEEAKEWSAK;MLLEEFTK;TAVPQVDVDDEDKHDEL	262861376	1.38348e+07	38235	putative calcium binding protein precursor
TGGT1_229920	1;1;1;1;1	0.1564	5	DTLNIPVGGEGLYAR;GAKDTLNIPVGGEGLYAR;HVYYVPPQFFPFLKK;INWVVPR;NQIPMPYR	150122080	7.90116e+06	34914.6	hypothetical protein
TGGT1_234410	1;1;1;1;1	0.0185	5	EACASTTASAPTEESQEPAGDRK;IDGGEILYVR;LFVTSVQPGR;LQDEFGTANLPR;QVADLLFK	109565912	660036	370818	transporter, small conductance mechanosensitive ion channel (MscS) family protein
TGGT1_236560	1;1;1;1;1	0.027	5	LEPLAAGSAFPR;NPAALAAVR;QTPTSSAPSPVR;VSGSETCPTGVPR;VSSPNFPTGGPPEASFSERPR	112421735	851680	258969	hypothetical protein
TGGT1_237010	1;1;1;1;1	0.1085	5	AMIDQANREEQAR;GAPDVVEPLLNR;HAVLETVAKDER;LEHSGLQNELTLVLDSLR;LIQLISPHVDDCDAR	2.95073e+07	702555	71856.5	hypothetical protein
TGGT1_238040A	1;1;1;1;1	0.1308	5	DGPAFAAPNTLR;GFYDFVVK;SPTAQAHLVVAK;VLVLPSGR;WAEQHPVEAQAIADR	50732565	650418	126101	protein disulfide-isomerase domain-containing protein
TGGT1_238190	1;1;1;1;1	0.1983	5	CSVQYALDVVCER;EVFSFIDDTATGGTGVLR;LGLLPIDSTR;VMISEVPSLAIDLVTVYENTSVLHDEYISHR;WSPVATASYKFEPEIAFEEDLLAR	207109134	7.67071e+06	51669.6	DNA-directed RNA polymerase II RPB3
TGGT1_238400	1;1;1;1;1	0.0279	5	LFAAAVSSGELTR;LSTSVSSSASNGQAVR;QSETSISTESTPEGR;RADKAEQGAEAGLQEETGR;SGSISQHLLPLR	6.79026e+07	499284	287496	endonuclease/exonuclease/phosphatase domain-containing protein
TGGT1_243290	1;1;1;1;1	0.1264	5	ASFQGETGFGSLER;EGNLCGLSAAAR;ELSAADRDALFSLLIEVADANR;GLVELLAAYR;RVPGAASGAGENERETTPGFAK	50804365	1.27011e+06	68754	hypothetical protein
TGGT1_243540	1;1;1;1;1	0.0942	5	ATEEGSEETGEAPLKR;DTPEGEAPSDSDKVEK;FLASTSHDETWR;LVTEVLFEPVYGR;TVMPLVGHVK	215902850	5.39757e+06	77180	WD domain, G-beta repeat-containing protein
TGGT1_249610	1;1;1;1;1	0.0704	5	EAETAIVQDREEEREK;FFQSADLFPLLKPSEAAAAR;GAVEEVLALSQQISSPASAEALLLR;HFHRFDVVSK;LVENYFPVFQFLKK	27362201	427534	137036	hypothetical protein
TGGT1_250810	1;1;1;1;1	0.1517	5	ELVKQLEDLKK;FIPNDLR;KFIPNDLR;QLEDLKK;VLTVYTQK	1025755554	1.28219e+08	20038.3	ribosomal protein RPL35
TGGT1_254440	1;1;1;1;1	0.3394	5	AKSQAWEFSGTVK;EILGTCNSVGCTVDGK;MLDDGEIDCPEA;QVGGEVGASSVLAPK;SQAWEFSGTVK	1073974948	9.76341e+07	17791.4	ribosomal protein RPL12
TGGT1_255880	1;1;1;1;1	0.0686	5	AFFCALQSTK;IGSELFER;NQTDLILR;SGSSAQLLPSSASAR;VFLHGGLVGGLER	152101680	4.00268e+06	85587.3	hypothetical protein
TGGT1_257680	1;1;1;1;1	0.3756	5	FVGTSTHPEDNIEDLVEAFAYFDVSK;QLGLAPSYADKQAFEEK;SGDNLDYASFQK;VGEYDGACESPSCR;VSTGDAMILAR	348006734	3.1637e+07	24090.3	myosin light chain MLC1
TGGT1_258870B	1;1;1;1;1	0.375	5	ELTPGVTGFILCVENGEKPVFVPR;GAGGYGMAATGVIATLYGLLR;GIQELLVPQPALHLLSYFDAMHPENLR;GTVVSVPASWLIVK;WMDWASGR	474695104	1.75813e+07	52060.7	hypothetical protein
TGGT1_262640	1;1;1;1;1	0.3578	5	FHSDTEYGKWK;GPNWIVEDFLPTHPFFVNMGR;LNQISYDHNYDWER;RFTIEWMEASKER;WSFLPVGVFHTAYR	248936252	2.26306e+07	23726.9	Cg8 family protein
TGGT1_264610	1;1;1;1;1	0.1535	5	GFGFITFTTPDPVAR;GFGFVIFRNPDDAEK;HTVDGTQVEVR;KLFVGGLSR;LFVGGISDDVNDESLR	138185676	7676982	44986.8	RNA recognition motif-containing protein
TGGT1_268630	1;1;1;1;1	0.14	5	ADIQASIR;IGELFVNR;LAVFETVVDETIER;LAYSYAFAQSVK;VMEPFVK	1172680240	5.33036e+07	40715.7	YagE family protein
TGGT1_269180	1;1;1;1;1	0.0322	5	AGSAAAPAKENAAQAAAGSATATK;AQSAAAVGGSGGSAAAGEGQGAAR;ETGAEAANVVTK;LLLPDGAVAQR;SAGESPDALSSPQSK	108790304	1.00732e+06	272834	MIF4G domain-containing protein
TGGT1_270510	1;1;1;1;1	0.0888	5	AMDVLVPK;EYGTIPHAGFGLGFER;LENILAEPFAR;SYLIGAVMR;VSYTEAIDVLKAEEPK	73968164	1.68109e+06	74853	asparaginyl-tRNA synthetase (NOB+tRNA synthase)
TGGT1_272740	1;1;1;1;1	0.0329	5	GFFTPVAR;IIVETDMK;NLPTDIITR;TVVPSYVER;VLLMQEQLSK	54003020	739767	147078	DNA-directed RNA polymerase III RPC2
TGGT1_273960	1;1;1;1;1	0.1925	5	IPVDVAIGDWTIISR;SAGGVYLPIESK;SASNFSFEGEDIRGPIKPLR;TASGLYLQPTGSER;VIEVGPGEVNR	137390632	6.86953e+06	39892.6	chaperonin GroS protein
TGGT1_284540	1;1;1;1;1	0.2421	5	ALPLLASR;GLHGGSLSPPSATLPR;VADAFDAMYR;VYGDLESVR;YKFDPLTGNLLTTLVENK	66573892	3.50389e+06	27599.9	ATP synthase F1, delta subunit protein
TGGT1_294670	1;1;1;1;1	0.2599	5	ALREDDEAGAAGGDGDEETGLR;EGETLKDVENR;GFAFITYQR;SHEEIIIEVPR;VTNLSEDVKDEDLTELFGK	267908716	2.23257e+07	31775.2	translation initiation factor 3 subunit
TGGT1_297830	1;1;1;1;1	0.0532	5	GDGIPAPSGFSFTIVR;LPAALLER;MQVACSGEQSEEDQGLKQEGR;QATLESLMQK;RVPTLPAPLALALR	79839881	1.35322e+06	138788	hypothetical protein
TGGT1_299200	1;1;1;1;1	0.2674	5	GALEQLQMK;LELVELIREEFIDDEDN;LIDEFLAK;MGYNIGVR;QWEVLSQR	330971074	2.75809e+07	21155.6	putative Bet3 transport protein
TGGT1_306400	1;1;1;1;1	0.0506	5	AGESAHAVAAEMR;EAVALGWVPR;LVGRDEIDEEAGQGPTQDEGPR;TAEQDAVGPALQASR;VCLSPAVGTQR	29036950	305652	152108	hypothetical protein
TGGT1_309740	1;1;1;1;1	0.4885	5	ALGLVGMR;FIVFPDMLR;GVLENAEDNMNCLLQTVTVTHR;LLYEGLGHTVTVEIK;VVSLEQVYIR	856798060	1.071e+08	14383.5	LSM domain-containing protein
TGGT1_310760	1;1;1;1;1	0.1599	5	GADATASLGVGEPQLK;HWVIEENER;IATEIPSCR;SQDNITVLLLK;YGVSCVPTVK	81606842	4.2951e+06	37576.1	protein phosphatase 2C domain-containing protein
TGGT1_312050	1;1;1;1;1	0.2757	5	DTFLHLTR;GAAGALLVYDITRR;GIYDLSNEAHGIK;LQIWDTAGQESFR;SCLLLQFTDKR	287236352	1.59576e+07	24176.3	putative small GTPase Rab2
TGGT1_313380	1;1;1;1;1	0.2774	5	EFQDTFTQQHALYQQGLQEQQK;FSDSEGCLDANQIR;LKAEQEEQAEAYTR;LLEDAQKTQQTIYEQEVR;SLAVIWLR	396244283	2.33085e+07	31474.6	hypothetical protein
TGGT1_313910	1;1;1;1;1	0.0709	5	AVAVSSTVSR;FQASGGAETEHIDR;QRELEQLER;SSPSVYELASR;TLLSVTEDSAEGFRTPTTSK	59056101	1.18112e+06	99544.7	RNA recognition motif 2 protein
TGGT1_317720	1;1;1;1;1	0.1051	5	AIVDMVMEKPDGR;GALLATEVR;LNRPAALGFEAVK;LYSRPEEEDEDAEEEEKAPETR;MFTIPGR	235003266	6.52787e+06	68706.5	putative eukaryotic translation initiation factor 3 subunit 7
TGGT1_201270	1;1;1;1	0.0716	4	AGLPLPSHLFQPEEEESGKEDVVDQSLQK;GGSLGGGTGSPFDR;GVDDHDCQTPQDLCNR;IPALTVEVTK	28318536	479975	103467	hypothetical protein
TGGT1_201780	1;1;1;1	0.0806	4	ADWGQLATAIKPMLK;ELGGIVTVLAVGHYVK;LVIGMTDGESDSDFR;TIDQQNEALPEDLKIK	81139780	3.8638e+06	82548.7	microneme protein MIC2
TGGT1_203240	1;1;1;1	0.0866	4	LVSPEATAQLLQTK;QIFDAETSSR;SPADTLNPGR;VDAGNVDLLTCTVNVAAAAAASAPQVSGLR	36116870	1.00325e+06	80194.5	hypothetical protein
TGGT1_203630	1;1;1;1	0.2762	4	GFGGQTKPIFR;IVLKLECTK;SFELGAEK;SFELGAEKK	167761641	4.19404e+07	12036.8	ribosomal protein RPL44
TGGT1_204280	1;1;1;1	0.0627	4	ATDEVFIDFLEK;LGPVLRPLYPK;NAAFLESLQQLVSQLACLHGAADR;VALNDLLSSNLPLSVVESHALVQDLLR	63941860	983721	128634	putative cell-cycle-associated protein kinase DYRK
TGGT1_205150	1;1;1;1	0.0598	4	LDVYEALVNDTIAR;LWFPVHSMCQAEGYNLR;TLYEALIAR;WSSASAIPR	49848480	923120	91845.5	ACR, YagE family COG1723 domain-containing protein
TGGT1_208830	1;1;1;1	0.1069	4	ASEGNASVNQTSPAASYPR;KFAPLYVR;TRPQYSQTDGDGLQGNR;VVLLNSIMMK	41585970	1.34148e+06	54844.9	hypothetical protein
TGGT1_209260	1;1;1;1	0.2581	4	AAAFVGPFGTVEKPVLCPSVTTDR;DMGMQIVTEETEHMVGLLELYEHLR;LRGEAVILDPATLPQK;TMPEDFELPSDTMPK	87378026	3.97173e+06	34714.3	putative cytochrome c oxidase subunit
TGGT1_211680	1;1;1;1	0.1168	4	EAPIAFVAELASK;ISQFFDDVEAGKIDR;TVEGLTEFVNK;VDATSETDIADKQGVR	104528688	3.73317e+06	52750.8	protein disulfide isomerase
TGGT1_216860	1;1;1;1	0.0968	4	DFFLKPELLR;DVQNIFMATPK;GVEDVVVGR;TTPHILIGTPGR	127348788	5.3062e+06	49065	DEAD (Asp-Glu-Ala-Asp) box polypeptide DDX39
TGGT1_217000	1;1;1;1	0.0848	4	ALKDPLPGSTLGPLER;FPSVLGALLLR;LLLRPEELASLTAK;SAAVPPPPFPSPVLLTGR	84032222	2.21137e+06	75806	hypothetical protein
TGGT1_217540	1;1;1;1	0.1538	4	GAAPLRVEIPLAR;GAYGAYGPPGSYYDR;GIGDVGFAEVR;SDDAHDAAAYDTDPR	153871808	6.69008e+06	38074.7	RNA recognition motif-containing protein
TGGT1_217890	1;1;1;1	0.2959	4	GLFLIDKEGVLQHCVINNLPLGR;ISFPLLADVSHK;ISLSQFK;MAEDYGVLHPEGMAFR	63295579	4.21971e+06	21690	putative alkyl hydroperoxide reductase/ Thiol specific antioxidant/ Mal allergen
TGGT1_218600	1;1;1;1	0.0678	4	NLPTLTSANELR;SAAFEELPPAEQR;SPAFAEFESSR;TIPGSSAETEASRPR	7274357	161652	84080.5	RNA recognition motif-containing protein
TGGT1_218960	1;1;1;1	0.0254	4	FQDSEGFTR;PAAPSSGCLGSVGR;VAASSFSLLPSGR;VARPLTGFGEDAESLSFASLPK	50891372	353412	247634	AP2 domain transcription factor AP2XII-1
TGGT1_220900	1;1;1;1	0.0708	4	ELGFDDIEFSHK;GLTANEEGTAGVK;SREPPLPCPAGQQTR;VFMQQPLVCR	128853742	3.39089e+06	78044.9	hypothetical protein
TGGT1_222910	1;1;1;1	0.1362	4	ALQLPGCAWLR;EAQLAAQGVQTHPPAAVR;HGQYANVVSTNDEEQGLTELGK;TYEPQGQSGSDTVPHSTFR	39257395	1.26637e+06	55836.7	phosphoglycerate mutase
TGGT1_222920	1;1;1;1	0.4	4	DFLVSAYCTAGHVK;GSNEGIKNFFSDVHELFLR;NFFSDVHELFLR;VLINPLYEVNGLITSQSFDQLVR	36493048	4561631	15808	mbp-1 interacting protein-2a family protein
TGGT1_224060	1;1;1;1	0.0836	4	IMSVNPDSDGR;LVSPPFIAVFSK;TLTPSTVSSFFDDFVAR;TVVGSTFQQIVK	86052478	2.09884e+06	68887.2	putative thioredoxin
TGGT1_227060	1;1;1;1	0.0456	4	FLEAGEISDR;LPYSLALGALEFLSVHAPK;SSSVSESFASSMAR;VASPNTTLHLQQQLR	29433336	516374	139258	hypothetical protein
TGGT1_227290	1;1;1;1	0.1264	4	EFSLQLK;FGDFFPGTGDVTDVGASQGK;MAHALVLSYDLYK;SLDIPLLVLGGGGYTIR	109484136	5.76232e+06	50407.6	histone deacetylase HDAC3
TGGT1_227620	1;1;1;1	0.2054	4	AAHVPVPDFSQ;AVGGKGEHTPPLPDER;GEHTPPLPDER;QQEPEEPVSQR	217405923	1.97642e+07	19812.3	dense granule protein GRA2
TGGT1_228000	1;1;1;1	0.1777	4	ALPALPQRPTSFLPVTAR;FMSSFEQR;TGSGAPATAQEWNLER;TGSGAPATAQEWNLERK	33781960	1.778e+06	27822.4	putative splicing factor 3A subunit 2
TGGT1_228210	1;1;1;1	0.2136	4	ALQGVGQLIGEVLK;EVDPLVFNMLHEDPGSVQYGEVGGLSEQIR;FSQGTSADREIQR;VVASAIVDKYIGESAR	63273418	2433593	44378.9	26S proteasome regulatory subunit
TGGT1_228340	1;1;1;1	0.0325	4	ALAENLSAGLLR;AWEDIGLR;LLAPAEGLLVEQGEEEKR;SSSASPAGGVDGTAAAAAGR	53336754	606099	190047	hypothetical protein
TGGT1_230220	1;1;1;1	0.0459	4	DNTETQIQQILAQIEAHR;FIKENDLPVTAVR;LFPPLAVLDILQQGSR;LQTSGQIFDR	41797207	605757	136585	hypothetical protein
TGGT1_230700	1;1;1;1	0.0357	4	AVAPLDTALGLLEGFTAPLHAR;ILEEASSSLAHSAAGDSR;QALPDENDAEER;QLPASSPGHLSGLEGQLR	3.08507e+07	270620	212353	hypothetical protein
TGGT1_230940	1;1;1;1	0.0381	4	AAQAETLPLSGR;GVAAPVTTVEKPK;HAQGVFLADGAGR;TQSPSALGQAPHGVVVVGAR	36976616	596397	155110	hypothetical protein
TGGT1_231000	1;1;1;1	0.0548	4	APFPISNR;AYAELDSVPLQVLCHEIR;FISPNSPVVLVK;WVVNTTAAR	49418356	1.05145e+06	94282.5	START domain-containing protein
TGGT1_232520	1;1;1;1	0.1197	4	ASQSVQNMLADLR;NLNLAVSR;VFVDKPDWK;VVAITALETDGAASHLSR	0	0	43206.7	brix domain-containing protein
TGGT1_233520	1;1;1;1	0.0861	4	EAMADPLLER;IFEPAPGPK;KFQQYFDDAPILNVPGR;TLATDVLFGLLK	1.20422e+08	2.61788e+06	88820.4	ATP-dependent RNA helicase
TGGT1_233680	1;1;1;1	0.2104	4	AFNPDYKPPASASQQATSATASEVPK;VGLKGQTPLVDGK;VNKIEELTEEEER;YTWTQTLGTVDVYIPVQEGTK	86255232	3.75023e+06	38882.1	nuclear movement family protein
TGGT1_234280	1;1;1;1	0.0354	4	ALNEFMVAR;LSPVDLCELAR;NSVLQSGFEAEFKR;WMVQVPR	43843722	755926	129026	AMP deaminase
TGGT1_234380	1;1;1;1	0.1643	4	IDAWGVIDQTIGHWWKPAASLSEK;LFTLNPETR;TFGYPFYDTSLGR;TMATFAFGENR	102343810	6.02022e+06	38611.7	hypothetical protein
TGGT1_235340	1;1;1;1	0.0653	4	LPLSQVPGSPR;TPPSPPPAPK;VAPVSPTFYR;VIEGYPLYEPDPALCR	43135844	1.16583e+06	76586.7	hypothetical protein
TGGT1_236210	1;1;1;1	0.0963	4	EHILEYINR;HFAGLPQPK;RLEVIDAEEVKR;TQLLGHLDSTTAVAEDIGR	53911193	1.85901e+06	56861.7	putative peptidase M16 family potein
TGGT1_236930	1;1;1;1	0.0088	4	AVAFGGDVLR;LAAAEPGGLAR;LEQDEAVDVVHIAVSR;TQETEVIGAEAKR	39551812	140255	609539	hypothetical protein
TGGT1_239740	1;1;1;1	0.1078	4	EIPTVAGFVQK;SAPEVQEVLSR;WAGTYGTSHGGYR;YVLAAQLSR	226598240	1.25888e+07	44707.1	dense granule protein GRA14
TGGT1_240590	1;1;1;1	0.2927	4	AILVTQNVLTAFAR;HIIENFMESELLVNITKHELVPK;IQSADPVAR;MLLIASHKVDPDNR	271110477	1.4269e+07	23984.6	DNA-directed RNA polymerase II RPB5
TGGT1_240710	1;1;1;1	0.0452	4	AQLTAIENATR;DAANGEAEEEIR;VFAFSQGDTLR;VLIDLLAK	91216570	2.22479e+06	102000	RNA recognition motif-containing protein
TGGT1_243490	1;1;1;1	0.1013	4	AVFNYIPSPGR;GVTFSGLLNALDGIVATEER;HAIQDILEEARR;VTIMTTNHPER	16678488	538016	58719.8	putative BCS1 family isoform 9
TGGT1_243950	1;1;1;1	0.1587	4	DLQMVSVGLR;LLTTIGR;NVMYLPSGVNMLLSQQ;YDAESLLTQR	173961658	9.15588e+06	30184.8	putative prohibitin
TGGT1_243960	1;1;1;1	0.0514	4	EAVVPSSPSPR;EFAQTVFLAK;FNEGQAVEIR;FYDFDSQMIR	151041964	3.77605e+06	84112	nuclear transport factor 2 (ntf2) domain-containing protein
TGGT1_244110	1;1;1;1	0.0705	4	AAGQAASEEPAGTPESFR;EYHLTVSSGR;LVFDFSPNEFFTPNR;LYAPLYAQR	85635110	2.37875e+06	83923.5	nucleosome assembly protein (nap) protein
TGGT1_247770	1;1;1;1	0.2874	4	EVPTIEQLR;FHDFNNWEYLPHPK;GHGPLWWFIE;SYATEHGHFPFAPAR	124164743	1.12877e+07	19215.9	hypothetical protein
TGGT1_251540	1;1;1;1	0.1855	4	EGYLPDNALER;GADGFGPSLLGDSPGFHFPR;LAGWTDNTHTATAGTPK;VLAGDFEGFSR	171231706	9.0122e+06	35269.7	dense granule protein GRA9
TGGT1_251850	1;1;1;1	0.0503	4	AILADKAEAANR;FGPPSATNVYLFNGDIADR;GAVVEVEIPK;LQCPSSVVINR	10533527	169896	117234	serine/threonine protein phosphatase
TGGT1_254420	1;1;1;1	0.0375	4	EFLTEAWAK;GGFFQALLR;LLVPLATVR;SPSTSNPTLLALEEMAR	108987479	1.72996e+06	127153	phospholipase, patatin family protein
TGGT1_261050	1;1;1;1	0.047	4	DFSLASLR;GVVLLSGGR;SSGETVQIFDALLVR;WFSDHLLAAGAALGLDASHLGR	0	0	129152	RNB family domain-containing protein
TGGT1_262920	1;1;1;1	0.073	4	EAVADEAAADSGEER;ISGISALPIVLDR;TGGEDETGDLSQDQEAEGNREEPEQVEGK;VLVSPENVPGSIQK	77695202	1.68903e+06	104428	trypsin domain-containing protein
TGGT1_263060	1;1;1;1	0.0557	4	APEAPAGDPENSGESGER;FGALLASGLIDAGGR;FSATASLGVIHK;LSAEEQAEVR	26885949	517037	107105	Proteasome/cyclosome repeat-containing protein
TGGT1_264440	1;1;1;1	0.1499	4	IELVDFPGHSR;SAWHTLVGSPAAQLR;TSLFLLLR;VAAEQLYELFANPSLHQR	71635534	3.77029e+06	37427.3	signal recognition particle receptor beta subunit protein
TGGT1_264660	1;1;1;1	0.0216	4	ENLQSLVPGATLR;LLSDVLPGATLGSR;LYDVVPGAR;VSVCEPQYLQGVAER	0	0	251780	SAG-related sequence SRS44
TGGT1_265840	1;1;1;1	0.0443	4	AQLQAVLSEANAR;VETELSVLR;VETLGAAAESYASEMQTK;VHVINQGLQQQVAELLSFR	62296246	769089	148369	hypothetical protein
TGGT1_266070	1;1;1;1	0.3333	4	FIWSGGIR;FYTLVQHVPVASFENLK;FYTLVQHVPVASFENLKTEYVNEE;LIHGIQFK	594447570	8.49211e+07	14328.8	ribosomal protein RPL31
TGGT1_266960	1;1;1;1	0.5345	4	ALSVPELTQQMFDAK;LTTPTYGDLNHLVSAAMSGVTCCLR;VSDQFTAMFRR;YLTASAMFR	207275232	9.87025e+06	50022.9	beta-tubulin
TGGT1_267080	1;1;1;1	0.1383	4	AVANETSATFLR;LPTVTPITK;TMLELLNQLDGFESKGDVK;VVGSELIQK	34376544	1.1854e+06	49086	putative 26S protease regulatory subunit 4
TGGT1_267420	1;1;1;1	0.198	4	EAYVSQAVMK;IGSMADVQR;IVEESEIIKEDDNNWPAPDR;KEAYVSQAVMK	171595326	9.53307e+06	23711.8	putative mago nashi family protein 2
TGGT1_270890	1;1;1;1	0.0864	4	CVLPSPQENSIGYR;ETLSPALTEVQR;LAILADAISGR;NLELFVSTLLGK	171584562	5.0466e+06	59820.4	hypothetical protein
TGGT1_271380	1;1;1;1	0.093	4	AEIQLGGLREPDTEQTQPR;GENTVAPGVVAWFLIDEGHGVIQTLNHIR;SATEAPASSFAVFVASSPSLIHENEDILR;VPAGAAPSPPPTADAAR	33569250	671385	107509	PUB domain-containing protein
TGGT1_272640	1;1;1;1	0.0641	4	DFIPAVVHR;GAGTYQADSVVVGSR;ILLTSPGASIAPAVDLPVPK;VVQEQQPLLQR	55394560	1.10789e+06	92800.5	putative eukaryotic initiation factor-2B, epsilon subunit
TGGT1_275350	1;1;1;1	0.0551	4	EQVPVFSADTLSENVATHVR;GSHSLPSPIR;ILFTWSR;LFDSHISSPLAEQAR	68162300	1.39107e+06	102186	TBC domain-containing protein
TGGT1_277000	1;1;1;1	0.0471	4	DAVLEALDTIPSLWR;LLALPVDR;MLPLHNLSNFGGPSDR;TTGWEAVMR	47530563	1.48533e+06	107948	putative transport protein Sec24
TGGT1_285760	1;1;1;1	0.2607	4	HVVFGQVLGK;LSIYGSSFPDEAFVLPHFR;NFMIQGGDFVKGDGTGR;QNQVPIGYK	143991668	1.10763e+07	22938.5	U-snRNP-associated cyclophilin family protein
TGGT1_287480	1;1;1;1	0.0094	4	EIVNILLK;EVPLLVVLLR;MTDGSVEDVQR;QLAEIFSPFYSGLSR	0	0	502343	hypothetical protein
TGGT1_288380	1;1;1;1	0.0537	4	ELISNASDALDK;ELISNASDALDKIR;HSEFISFPIELAVEK;SGDDVVSLK	105963124	2.52293e+06	81863.5	heat shock protein HSP90
TGGT1_289770	1;1;1;1	0.1256	4	GNVSLASAAER;LNTQVKPLIWIDAVVDTGR;YITQNGEYQLR;YLPEKDTMVWFIK	95632396	3.41544e+06	48867.6	mu1 adaptin
TGGT1_291330	1;1;1;1	0.2149	4	AIEVYEGR;GFSSWTSQDHWEGR;RSPFGPYSQDFSR;SAASPFFSDRGEGR	33976256	1.88757e+06	25478.8	RNA recognition motif-containing protein
TGGT1_291680	1;1;1;1	0.0544	4	FIQPVGECEYK;LTSILEELRR;QLLQAPLEDAK;VILDERFPVPK	89148590	2.47635e+06	87521.9	Sec23/Sec24 trunk domain-containing protein
TGGT1_294200	1;1;1;1	0.0857	4	APGLGATLGR;LLNQFEQR;SEDGSAGSYLETDGVPSHSR;SVLLEEETYR	7069220	201978	62679	glucose-6-phosphate 1-dehydrogenase
TGGT1_295125	1;1;1;1	0.4082	4	LLALQAIETPEYR;LLALQAIETPEYREMEEQLSAASR;NLLFLLPPTHVDMETFVDEIGRFPQEDRPLADAAR;VVVPAEYDEYTPPEGR	471015796	2.24293e+07	40095.2	rhoptry protein ROP4
TGGT1_298610	1;1;1;1	0.0227	4	GGPPAAEEVEPQTASR;GTEVAVHQLGSR;TAAGVAGPPSESLK;VASEQALMQLR	21901984	167191	237759	GYF domain-containing protein
TGGT1_299780	1;1;1;1	0.1119	4	AGILFVVLH;GGGLHGAAATSIVAGLIGIYYGIR;IPSVYDMFDTK;SLQPDTFVLEATLPIRR	107523967	4.67496e+06	59137	hypothetical protein
TGGT1_306220	1;1;1;1	0.08	4	ELFEDAVDNLKEEYQR;INWENAVK;LDILQVWENWVEHGYADER;LTFESLTSPAR	120402956	3.54126e+06	77171.9	hypothetical protein
TGGT1_306460	1;1;1;1	0.0471	4	AEGPADATDAGLAK;APGTPEVSLPR;ESAGPASTEVAAEAR;TLGAAGCVQR	8620894	159646	109486	bromodomain-containing protein
TGGT1_309380	1;1;1;1	0.097	4	AVQDLQAEREELAR;HSELGALMEEFKER;LSQNAQLVEQELLR;SCLPSIDSLQFLSQDGR	73497714	1.98642e+06	69915.6	Nuf2
TGGT1_309752	1;1;1;1	0.0863	4	GAGGPILIGSAR;LNFDDNAGFR;MPIDINQGISEPR;YVAILMDR	131531338	3.65365e+06	53337.3	putative succinate-Coenzyme A ligase, beta subunit
TGGT1_310130	1;1;1;1	0.0343	4	ALAALAEEAK;FILLEDGEFTR;FPSLSAPAR;QEVPEGDAERDDGEGEDAR	0	0	155666	Spc97 / Spc98 family protein
TGGT1_312300	1;1;1;1	0.0192	4	LLQAYELYRPDIGAVR;LSTVASLGR;SKVTWGTADSRPSDNPR;TARPDDDDTGAFNSQR	0	0	324225	Sec7 domain-containing protein
TGGT1_312530	1;1;1;1	0.0869	4	INEVEIPKDANTGGLR;QQQQGGAAAESAVVSIPMR;VLFGPFGR;VYVGGLVDNLAK	118141053	3.10898e+06	69296.7	splicing factor, CC1 family protein
TGGT1_313410	1;1;1;1	0.0486	4	AVPLALALHSPSR;LNSGEELSNFFLLLAK;QLALLLGR;VGEAVDIVGQVGRQPK	36164518	531831	117587	proteasome 26S regulatory subunit
TGGT1_318260	1;1;1;1	0.0658	4	ETELAEPNSLLPLPEPPKDSFLLYR;KAPGTGESGAQESAEGEGEQAPR;LSEIFHLLQQK;MLDSLQEAISSFK	7635075	155818	117930	transcription initiation factor TFIID subunit TAF5
TGGT1_319850	1;1;1;1	0.1434	4	IVNAVVISPK;LEETSFAQYIAPLLQ;RLYFGNLPLHLGLTESTFQDVVWNEMK;TGAASTQAGSDAATMNSTR	161315763	7.33253e+06	51630.8	splicing factor U2AF family SnRNP auxilary factor large subunit, RRM domain-containing protein
TGGT1_320430	1;1;1;1	0.0372	4	DGEFINPDLVR;FFALQAER;GFDAVFER;VNVANIHNLVQELFR	68614397	1.24753e+06	131226	putative cell-cycle-control protein (translation regulation)
TGGT1_320480	1;1;1;1	0.2301	4	DVPYELAAK;LAANANMYGR;TVPLAVGGTVK;VILVGDATVGK	199047906	9.9524e+06	24823.7	Rab11b
TGGT1_324600	1;1;1;1	0.2703	4	AVMTNGLLEVK;IAEIQAPAEIR;ITWRPGVDIFFDKK;SFQLPPNAVEDSVR	344692634	3.44693e+07	20235.4	heat shock protein
TGGT1_356300	1;1;1;1	0.0585	4	GYLMSITR;NVTLGVPR;TIYNNQLGKFER;TTSNDMTEIFHVLGIEAVRR	107029156	4.65344e+06	88066.7	DNA-directed RNA polymerase I
TGGT1_201380	1;1;1	0.1101	3	LSGNAASGGAPVCR;LYDERGEELVEEEDKAR;VAFKPVSSIGLEQETADFAGEMNQLAVK	16198634	522537	58076.2	putative chorismate synthase
TGGT1_202690	1;1;1	0.16	3	EKEDDSLSSPSEPR;QLQFLCR;SKEDIVISSDLSKDPTLGR	43231404	3.08796e+06	28134.1	DNA-directed RNA polymerase II RPB9
TGGT1_204340	1;1;1	0.0593	3	ELFAHVIGR;GHYSEMPNELNHAR;RVLPVELIGTEALQSPTLLNAMLEQIESR	196961369	3.86199e+06	97219.3	hypothetical protein
TGGT1_205340	1;1;1	0.2817	3	EHGIPLLDVTDSK;KAQVCFLSESCSEPAYK;NALIHDGLVR	143969860	1.59967e+07	15370.8	ribosomal protein RPS12
TGGT1_208590	1;1;1	0.0758	3	AGVLPAGLSAVLSK;GFPELVLR;LMLNNWQDVAELGK	0	0	53259.5	putative vacuolar ATP synthase subunit 54kD
TGGT1_208842	1;1;1	0.0222	3	DVFFSPSLR;GTPAGKEPDVNVTESEKEK;LSSLASTSLSSLR	5.32194e+07	447222	202825	DEAD/DEAH box helicase domain-containing protein
TGGT1_209080	1;1;1	0.1357	3	DLLAGCTYTGVPTTR;GGYVIQDHDLPWLR;RGGYVIQDHDLPWLR	82781080	1.18259e+07	23762.3	transport protein particle (trapp) component, bet3 protein
TGGT1_209850	1;1;1	0.0305	3	AGPVGFAEVLSHGR;ALVSFLPPGCR;LGSNPNFIPMGGASGPPR	71066810	935090	170870	RNA recognition motif-containing protein
TGGT1_211020	1;1;1	0.1866	3	ITIMVDKYTGHPK;SVYVGNVDYSSTPAELQEHFK;TLGGFPSADSDEVDRR	239805376	14987836	28728	RNA recognition motif-containing protein
TGGT1_211690	1;1;1	0.028	3	HIVDDENILHFYGIR;LNDHLDAPR;TVTAAAADEGTSSPASGSR	38182647	385683	167069	AAA family protein
TGGT1_212220	1;1;1	0.0418	3	SPLFALDVLHR;TLGGLGCSVETPR;YSSKDPFHGSAYSHPAR	26238925	391626	107890	hypothetical protein
TGGT1_212250	1;1;1	0.0313	3	ALGLIAMR;LPCFFLQR;VCSLFPMR	17219938	400464	86870.1	XPG N-terminal domain-containing protein
TGGT1_212800	1;1;1	0.0477	3	GDSGPFSLPK;QEGAPAASAEVSAR;SALFPQLR	15760589	358195	73082.1	hypothetical protein
TGGT1_214090	1;1;1	0.0215	3	AATEAPQEVVESR;TSAATAAALAAADR;VTNVYDFSAGGSR	16959660	155593	203367	signal peptidase
TGGT1_214940	1;1;1	0.1212	3	NFSGEDSSEIDEK;NFSGEDSSEIDEKEVSLPIK;VTGAGWDNGVLEFYVTRPTK	32722178	3.27222e+06	34533.5	MIC2-associated protein M2AP
TGGT1_216810	1;1;1	0.0394	3	FLQVSGLR;IFEWGTTQR;IGGGVLANAQR	16329220	340192	78266.6	5'-nucleotidase, C-terminal domain-containing protein
TGGT1_217050	1;1;1	0.0421	3	ASELSSLFFSGGLANLFAK;DLHNLFKPLAR;YGFGNWNDVADLVNSVALTAK	38512090	837219	127117	ADA2-A transcriptional co-activator SAGA component
TGGT1_217680	1;1;1	0.019	3	ALPLDVAIK;SVEAFEQIAAGGR;VLEMPNLLVENALEGTPHTR	18265802	150957	242869	hypothetical protein
TGGT1_219700	1;1;1	0.0286	3	LFSKPPALMDSAR;LVELPEK;TFVSLIHAR	24097020	408424	111836	putative DNA replication licensing factor MCM4
TGGT1_220090	1;1;1	0.1718	3	GSSPVSHDSLPTSASR;LSWHAEDVASLGK;YNSAGSASGFATGTGR	60197015	4.01313e+06	27900.8	hypothetical protein
TGGT1_222220	1;1;1	0.1142	3	FVPSVQVVDLPLDLVYTVPEVK;LVPVDVFVPRPVAIPIK;NTVISDDLMR	10785936	539297	46736.8	alveolin domain containing intermediate filament IMC7
TGGT1_223410	1;1;1	0.2311	3	FLSFNQELNEAVDLKDWVKEEPVPDEPLPLR;IDGSVGTLPR;SHVVDAVMIFK	0	0	25947.1	putative eukaryotic initiation factor-4E
TGGT1_223960	1;1;1	0.0851	3	AEAGQVLSEVVLR;GIQIAQLALK;IIAFVGSPIK	29820051	1.56948e+06	41333.5	ubiquitin interaction motif family protein
TGGT1_225125	1;1;1	0.0115	3	EQVAQAVQEGR;LAEELCTLVK;VTSLGATVALAR	3.68369e+06	24889.8	310472	pre-rRNA processing protein
TGGT1_225150	1;1;1	0.0535	3	NLVTEEETQAAIDEHVR;SGVAECLQQLR;TFGLSTVSR	15388574	404962	76783.7	hypothetical protein
TGGT1_226030	1;1;1	0.1429	3	DLKPENLLVDAEGYLK;FYAAQVTLIFEYLHDR;LLTPDLAQR	80301050	5.01882e+06	39367.3	AGC kinase
TGGT1_227600	1;1;1	0.2313	3	AFLVEEQK;ALPGIPAVAPHR;RHNHYATGSNR	5.67155e+08	6.30173e+07	15355.4	ribosomal protein RPL34
TGGT1_227810	1;1;1	0.0741	3	LSNEGLVLAMDGSGK;STLPQTPFVIETLR;VLQLAANLER	142453474	5.08762e+06	58152.7	rhoptry kinase family protein ROP11 (incomplete catalytic triad)
TGGT1_229750	1;1;1	0.0361	3	LFCGPASNSEAPAAGR;LFENVAPAPASPPDAR;LPAPLLSIFSSFFFHAR	22649860	301998	145400	hypothetical protein
TGGT1_229940	1;1;1	0.0647	3	AFGESSLEIR;IFNEGDNVTYINER;TGKPLHYLGSSFFR	73807266	1.99479e+06	66082.6	putative cyclophilin
TGGT1_230410	1;1;1	0.1095	3	HLTVNDLPLGR;QVCPANWR;TAPAEGGIGQLR	118010726	6.94181e+06	30425.7	peroxiredoxin PRX3
TGGT1_230690	1;1;1	0.0216	3	AYVHVGVAEAK;EVPSVAGDVTR;IVISDVDGTITR	58031052	667024	167785	LNS2 (Lipin/Ned1/Smp2) protein
TGGT1_231910	1;1;1	0.1401	3	LMVIYNHFK;MSAMDNASTNAGEMISSLTLR;RLENGLPFATPVQK	35468930	1.9705e+06	34489.9	ATP synthase F1 gamma subunit
TGGT1_233160	1;1;1	0.021	3	LSSGALAALAKEER;VGPLLSPLEGR;VLNAFHLSQVAQTK	40392371	439048	196582	hypothetical protein
TGGT1_235420	1;1;1	0.0104	3	AVEEESGAQNSTVVAR;LSPLHQFLEGVQR;QEGPSLLYSFSAPR	21039551	123038	423248	hypothetical protein
TGGT1_235660	1;1;1	0.0606	3	LVLFMADQSR;MAEVEPLLR;YFVLHPLFR	37647060	1.79272e+06	51621.2	hypothetical protein
TGGT1_237110	1;1;1	0.1036	3	IIDPIFSR;IVILDEADMMTQDAQSALRR;TSAALALVR	99669304	4.53042e+06	39753.8	putative replication factor C subunit 2
TGGT1_237280	1;1;1	0.0242	3	NDLNFWPAPPSPLGEPGLR;TGVEGSGGVGTGPATPSSSR;TIWLVANNAWEFLK	0	0	233096	TLD protein
TGGT1_240650	1;1;1	0.0346	3	GIDFHSSQPLFVSGGDDYKVK;NPAPLLPIFSR;VYPEVQCGGGGIR	20001730	263181	142845	putative coatomer protein complex, subunit alpha
TGGT1_243570	1;1;1	0.2946	3	EASVYNTYTLPK;NIVDASSQR;QCYCVSCAIHSR	808186744	1.34698e+08	12699.5	ribosomal protein RPS26
TGGT1_243620	1;1;1	0.0975	3	KLEQVECGNALR;LYEAAPAPPK;TPHLDNPNSLVGR	65680450	4.10503e+06	39468.6	hypothetical protein
TGGT1_244470	1;1;1	0.0127	3	APGSVALALGR;EYEEALLQETR;LDALPQSPLPR	9.70864e+07	584858	290113	hypothetical protein
TGGT1_247450	1;1;1	0.0135	3	IENLPSSPSR;LDVFLGDR;VENFVFADPAQQR	47034212	452252	245720	hypothetical protein
TGGT1_249260	1;1;1	0.0309	3	GEDSEETEEETSSLSHR;IGPPSESDLASLR;IMAPPPGALPANNPPHALAPR	0	0	212070	putative cell-cycle-associated protein kinase CDK
TGGT1_250060	1;1;1	0.1609	3	ASLSPSGAPEASEREDESAQPR;GANRGDGGELGETANAATASR;LGDDAETVAGPAK	22617476	1.19039e+06	37706.6	DNA-directed RNA polymerase I RPA12
TGGT1_250770	1;1;1	0.0947	3	GIYSYGFEKPSAIQQR;LFIMDEADEMLSR;VLITTDLLAR	162604080	6775170	46625.7	putative eukaryotic initiation factor-4A
TGGT1_254370	1;1;1	0.0101	3	AQQPPTHGGFSTVTGTGESR;ATPLDIVNFIQR;ITINPTDKDDLR	48688530	241032	476768	guanylyl cyclase
TGGT1_254470	1;1;1	0.0492	3	LDREMGQEGNLDER;LVNPAALQYGSR;VLPQKPAVPR	1.27822e+08	3.45465e+06	80401.5	hypothetical protein
TGGT1_254620	1;1;1	0.1765	3	PIPPWIR;QKQNRPIPPWIR;QNRPIPPWIR	11585884140	3861961380	8251.6	ribosomal protein RPL39
TGGT1_255450	1;1;1	0.0544	3	GVYILGDLK;SFSENGQDVEEK;SSSAYSGSNLDTR	2.54386e+07	847953	68301.9	hypothetical protein
TGGT1_259980	1;1;1	0.1029	3	AAPPEVPSTSAGK;FYVSPYFR;TSYSSAYSSSHVKPESADPDNSSSPGAR	8656543	320613	53454.3	DnaJ domain-containing protein
TGGT1_260600	1;1;1	0.0263	3	GNVGAGVTQDEEEGTASR;LVDICLSPHGTR;LVTENEAVEVVEKR	123729248	1.76756e+06	172383	Pumilio-family RNA binding repeat-containing protein
TGGT1_261440	1;1;1	0.0985	3	EAGGIEALVK;NGGVTQLVR;NIYVLDVK	57970430	4140745	30472.2	ARM repeats containing protein
TGGT1_262150	1;1;1	0.0526	3	FRQEAEALDAEKR;HTFVQQPGSFLETLLSGR;LFVYGGQNLDYK	61952504	1.47506e+06	88911.4	kelch repeat and K+ channel tetramerisation domain containing protein
TGGT1_263520	1;1;1	0.1225	3	LPPTLPFHGESAYR;VAADRQPPAAGDVPAR;YAGAAAGAETIQR	43703575	1.98653e+06	38695.3	microtubule associated protein SPM1
TGGT1_264460	1;1;1	0.0459	3	HFDQWWK;NNDFLAVADRDLER;SGERPATVVASSPGEGR	34211901	760264	90322	DNA-directed RNA polymerase III RPC5
TGGT1_266030	1;1;1	0.0821	3	AVGAFYLR;ELEAENGVAEQSEGTR;TDPLAQQVHGCNPQTLVSR	2066483584	7.3803e+07	63017.3	putative pre-mRNA splicing factor
TGGT1_266760	1;1;1	0.0522	3	MPLYLSTK;SSGGFVWACK;TIEAEAAHGTVTR	288605640	7.80015e+06	66280.8	isocitrate dehydrogenase
TGGT1_267350	1;1;1	0.405	3	LANETLVIELK;QGNPTSLEHLTIR;YFILPDSLPLDTLLIDDTPLQRPAR	281509790	4.69183e+07	13509.4	LSM domain-containing protein
TGGT1_267810	1;1;1	0.2075	3	AYSRPGQSGASGNASDLDSR;SNVVIALAGNKEDLAAER;SWVQELQSVNDR	94821192	5.57772e+06	26469	Rab 5
TGGT1_269140	1;1;1	0.1139	3	FLPEVIER;ILDLLVYR;STTFLIK	203001832	1.69168e+07	23002.2	transport protein particle component, Bet3 domain-containing protein
TGGT1_270560	1;1;1	0.1795	3	ISTVQTTATDRPIYDIK;NFFELAK;SGYYDNTVFHR	123079440	10256620	20827.4	peptidyl-prolyl cis-trans isomerase family 1
TGGT1_270830	1;1;1	0.1806	3	DNSQVLINCR;HCNLVLTDVR;IVALNPNR	97751428	1.08613e+07	17495.4	small nuclear ribonucleoprotein
TGGT1_273090	1;1;1	0.0518	3	ETVVEVPNVK;GVLFYGPPGCGK;KGDLFLVR	60718996	1.29189e+06	89322.6	cell division protein CDC48CY
TGGT1_273800	1;1;1	0.0096	3	GAPGFPQGPLSGR;GLVESPMYVHYR;QFPYPLISIR	14140155	95541.6	381086	WD domain, G-beta repeat-containing protein
TGGT1_273850	1;1;1	0.0664	3	FNEVAEEVGSVEK;GTEAPAASAAPAEGTK;NIDEQLNDVGLALSEATER	109004074	7.78601e+06	68615.6	hypothetical protein
TGGT1_275310	1;1;1	0.0581	3	DFAIDLTK;DISRPETSSSVSSAAK;IVTLQTPR	39194389	1.56778e+06	57498.6	hypothetical protein
TGGT1_275690	1;1;1	0.0303	3	FETLPDLER;GLQNVLTAAQR;IISGDVPDSLK	29010026	475574	114507	putative ClpB
TGGT1_276140	1;1;1	0.0599	3	ILMVGLDAAGK;MLNEDELR;NISFTVWDVGGQDK	396406486	1.01643e+07	61686.9	ADP ribosylation factor ARF1
TGGT1_278830	1;1;1	0.0456	3	EVEGDAEQVGR;FANVAFMPLFHR;NLIFPDTSLPLEDCIVK	0	0	98190.6	glucose-6-phosphate 1-dehydrogenase
TGGT1_280610	1;1;1	0.1115	3	FNQALVDLTALGGRPPR;LVAMNSPDMILFVGEALVGNDAVDQLKK;NVAEEVIDLLLHSVQSR	74376678	2.06602e+06	60758.5	signal recognition particle receptor alpha subunit
TGGT1_280730	1;1;1	0.1012	3	QMEVPYSGSVPLDPSLLR;SCPFQTALIR;SSIASQIAWTAASR	23595772	1.38799e+06	42776.5	putative cytosolic fe-s cluster assembling factor nbp35
TGGT1_288040	1;1;1	0.0303	3	EGASRPVLDFNNFADLLVEFAR;IDNSFFR;VGLAIPGPLR	57978594	865352	138022	hypothetical protein
TGGT1_289520	1;1;1	0.0139	3	APAEGVSSAAPHEEPPPYGR;ASVAPGAAGVYR;SPSAIVDLLDAHPK	0	0	355826	hypothetical protein
TGGT1_289970	1;1;1	0.2284	3	GGVFNNEVNFASAAASPAHFATATTTR;HRPAEVGSVTPAIAAAK;STGFFGWLR	155958970	9.74744e+06	24455.9	hypothetical protein
TGGT1_291950	1;1;1	0.0993	3	ASPYGEILFIDVLEHLATSAAAK;TATAGTEVQQDTDTNSGSGTGGGAAAGDTK;VIAIHNMLPPLPLVPVLLR	13857414	395926	73814.6	RNA recognition motif-containing protein
TGGT1_293050	1;1;1	0.3219	3	GNPFAALQPR;LASTFHGLSAIAAQVSPAALEK;NFTPAVQLSANDAIR	181134020	1.50945e+07	16271.4	sybindin family protein
TGGT1_293320	1;1;1	0.022	3	AQLGLWEDK;RGDVLVVDVGNLLESR;VGEPESLQKPHPEEAR	9820904	140299	198319	hypothetical protein
TGGT1_295410	1;1;1	0.0421	3	FVTSPQAGGLR;IPQNVFVSSPR;MPPLLSYSGPSTYR	32211380	766938	92783.7	transcription initiation factor TFIID complex subunit TAF6
TGGT1_297430	1;1;1	0.121	3	ESLDAELDKYMGDDNIKK;LDNDLENYFSR;RLDNDLENYFSR	85296784	6.09263e+06	25303.5	hypothetical protein
TGGT1_297870	1;1;1	0.0459	3	EQVATELLQLQGK;SHIELSLQVLHNVGK;VVCSTVVSGQAR	79027316	1.43686e+06	94694.5	hypothetical protein
TGGT1_300120	1;1;1	0.0508	3	ATISDSAAPLPR;FTTLNDAAVAGR;IPVNIPQLGADLVTIAGHK	20368288	415679	89508.2	aminotransferase, class V superfamily protein
TGGT1_300310	1;1;1	0.1007	3	GVLMYGPPGTGK;RFDSELSGDREVQR;VIAATNRPDVLDPALLR	90631462	3.77631e+06	47739.7	26S proteasome regulatory subunit, S6a family AAA ATpase
TGGT1_301410	1;1;1	0.0397	3	EQALQLISSTASK;ILPTAVQEQLQK;VVTTALPGGTTSPASR	43900426	934052	106198	hypothetical protein
TGGT1_305450	1;1;1	0.0713	3	APDALSANFPRPR;LYTNNLNNDSIR;SSAGLPRDDVPR	8792759	382294	56782.8	acetyltransferase, GNAT family protein
TGGT1_306660	1;1;1	0.0063	3	AFLDFHR;EVFLPASLNPQENADAQAR;NAAVSAIGGDSGVEK	0	0	675764	RNA pseudouridine synthase superfamily protein
TGGT1_309140	1;1;1	0.0441	3	FLVTAAMDR;IHLSSDEVNLLVHR;LPPNALVTLLQK	21099556	541014	84629.1	transducin beta-like protein TBL1
TGGT1_310070	1;1;1	0.2054	3	AASEAAQAPAQVSSDAAK;DVEPFDWFQR;YAGLKPILLEAGLQASSR	27780640	1736290	25301.3	putative methyltransferase
TGGT1_310630	1;1;1	0.0718	3	FVAAHGNAPATVALK;GNLHILDMSR;VTLVGIQPDKLA	29064472	937564	56949.7	hypothetical protein
TGGT1_310780	1;1;1	0.1391	3	DSSSSESTVTPADEAASESEEGDKTSR;GILTGLGVAATLAAAAAAAK;KGILTGLGVAATLAAAAAAAK	185134944	30855824	36242.8	dense granule protein GRA4
TGGT1_310900	1;1;1	0.0223	3	ETGESASLLLELAESLWSK;GYVSDVPGVSYR;VLASSAHWLSGDGGAVSPR	31191904	236302	232626	AP2 domain transcription factor AP2XI-2
TGGT1_312110	1;1;1	0.0481	3	ALLQEALNVR;RGVPHVLEDPEGR;VSTLPHVVLLDSNAR	74501586	1.7326e+06	86833.6	apicoplast-associated thioredoxin family protein Atrx1
TGGT1_312622	1;1;1	0.0614	3	AESLGSSPFSR;FSSSALGESSDKTESDDRR;VAGGVHGSLASPDASPTATR	48347946	1.55961e+06	86761.1	DUF803 domain-containing protein
TGGT1_313080	1;1;1	0.0857	3	EVDACQQQAENLR;LLAPVAPTLEK;LLGEKEKEAADLAAR	132352850	4.90196e+06	49478.1	hypothetical protein
TGGT1_313370	1;1;1	0.0344	3	CLPLYIFLDASAVLQMADRR;LAPSSGVEIDKAEVGR;RGPFDAGEAASSLAAMLPLLQR	11242592	137105	174527	hypothetical protein
TGGT1_313790	1;1;1	0.0469	3	GIDCVSVSR;SFAALSGPPETSPR;VGSAVSQPPGEIYSGTR	94714792	1.82144e+06	90012.3	hypothetical protein
TGGT1_313810	1;1;1	0.0501	3	EVLLGADGR;GTSVANYFDVK;TTGVEPVAGTQPK	26669670	1.06679e+06	66906.9	transcription initiation factor TFIID complex subunit TAF8
TGGT1_314790	1;1;1	0.3548	3	GNPANSASSGGTETNEIGFVVVR;LDVHLSGGR;RLDVHLSGGR	114004354	1.62863e+07	10174.2	putative small nuclear ribonucleoprotein G
TGGT1_315610	1;1;1	0.2405	3	AAGSVVLVRPK;DVHVGSAETSNDVAVASTGSGTKPSK;DVHVGSAETSNDVAVASTGSGTKPSKK	162808924	2.03511e+07	15943.2	hypothetical protein
TGGT1_315920	1;1;1	0.236	3	AAVGAAPVVQTTDGVLFHSGDAAK;IQTVSSSPFTLVLESLR;IQTVSSSPFTLVLESLRK	53287580	4.09904e+06	19757.5	DNA-directed RNA polymerase II RPB11A
TGGT1_318140	1;1;1	0.0407	3	DGVALTGPTLGR;EFQTEDASMHR;LLGLSSLSAYHR	1.66517e+07	370038	97604	SART-1 family protein
TGGT1_318620	1;1;1	0.028	3	SMLDEQVPSFLPALEK;VLHNANYLQR;VNMLSVQYR	26485273	420401	136954	RNA-directed RNA polymerase
TGGT1_318710	1;1;1	0.0629	3	IALCGVNGSGK;KSDEESEGAAEDAETDDAEPTAGASPSEK;LQEIDAANAEK	2.87603e+07	668844	89092.6	ATP-binding cassette sub-family F member 1
TGGT1_319530	1;1;1	0.0978	3	ESGGNGPAYGPPR;FGRIEDIEMR;IFVANLPLDVTENELEDLFYK	120332280	5013845	53460.5	splicing factor SF2
TGGT1_320020	1;1;1	0.1241	3	SSLLDVSGKEPADEDPRAPSPEVAV;SSVSPNSAVDTAPLAGSSQGSRPATAVDGVVPNK;TPETAAGSFVATLK	77807802	4.32266e+06	62922.7	transporter, major facilitator family protein
TGGT1_410360	1;1;1	0.2712	3	AQRPQDPEPPAPR;LTPEELSQHSQR;TEEQAFALGPPR	114467456	8.17625e+06	38037.4	putative transmembrane protein
TGGT1_225960	1;1;1	0.0116	3	GFVSLGPAVR;THTPGTESLPGDAR;VDLWALGITAYEVAVGSLPWPR	37546891	188678	412627	STE kinase
TGGT1_278030	1;1;1	0.0239	3	SVEESEAPTVGDTASAK;TLGVGWTEATGR;VAGYASSSDSSLFWGLIQDATTDR	68989180	599906	243260	hypothetical protein
TGGT1_264890	1;1;1	0.0175	3	FNPLLLIPR;RPGAPAGTSGLASR;VDSELLTNWKR	21917166	257849	200418	hypothetical protein
TGGT1_236540	1;1;1	0.0787	3	FIEVYPATR;GLPWSCSENEIVR;TVMAAISGNTDSLDASRR	25644452	1.97265e+06	52966.6	RNA recognition motif-containing protein
TGGT1_201140	1;1	0.0228	2	FVSAEYVEK;LTDAQTPENEKEAVR	13132175	273587	113737	hypothetical protein
TGGT1_201800	1;1	0.0749	2	NVEEVSTMER;TAGDLIQEAR	5.50373e+06	323749	28491.5	hypothetical protein
TGGT1_202630	1;1	0.021	2	GALLVGPPGTGK;LAPTIDAVALSER	53260528	771892	128329	ATP-dependent metallopeptidase HflB subfamily protein
TGGT1_202950	1;1	0.0248	2	AFAADTLVPHPSLDVK;HAPSALAAAASVFDFLEKR	0	0	151781	hypothetical protein
TGGT1_203310	1;1	0.1186	2	LVPELTEEQQR;REPLETEPDEQEEVHFR	238410000	29801250	25823.9	dense granule protein GRA7
TGGT1_203820	1;1	0.0268	2	IPAVPAGTCDRPALGSQLGR;QALETLQTADGGMR	0	0	136026	hypothetical protein
TGGT1_204480	1;1	0.0425	2	LTQFPQLVGK;VFSLSSDQEIVFLAYRPK	42862010	1.29885e+06	72098.5	thioredoxin domain-containing protein
TGGT1_205558	1;1	0.1481	2	HILFVVPKPDVYK;IEDLNSQAHSAAAQR	70110968	5.84258e+06	20476.2	NAC domain-containing protein
TGGT1_206470	1;1	0.0482	2	LLPPVDGEVAK;VVSTLTQGIEHLFR	0	0	55054.6	pyruvate dehydrogenase complex subunit PDH-E3II
TGGT1_207720	1;1	0.0147	2	LLFTPASPLFK;LVGLGSHAGDSLR	7864853	86427	176981	hypothetical protein
TGGT1_207760	1;1	0.0138	2	GGVGNLILHFTLK;VLNIDIPR	69320620	877476	161478	DnaJ C terminal region domain-containing protein
TGGT1_208390	1;1	0.0566	2	FFANNSPPDQLK;LGDNVYLYPPAK	13780739	599163	47119	hypothetical protein
TGGT1_208530	1;1	0.0441	2	LAAGWDKELLEFGAR;LDSGDLAYLSR	0	0	65503.4	nicotinate phosphoribosyltransferase
TGGT1_212770	1;1	0.0277	2	FIQHKPTGAEGEVLR;SEDNGASLIVR	6.27693e+06	123077	99772.5	hypothetical protein
TGGT1_212960B	1;1	0.0811	2	SLAETHLQPLTVEVAGLKK;TLQEENNELGR	20685584	861899	42473.3	hypothetical protein
TGGT1_213030	1;1	0.0833	2	MASGSVEAEIDEQAR;VIQLIDADDRVR	50745664	3.62469e+06	35187.6	hypothetical protein
TGGT1_213890	1;1	0.0407	2	LLLHEAAVPAPPASSLELSAAAASAPAK;QGESDISADASDVKEEAK	0	0	118193	Myb family DNA-binding domain-containing protein
TGGT1_213900	1;1	0.0303	2	DAYGALGFPDFDAGAGVAPTFISHR;TVGELAPSVR	0	0	122453	regulator of chromosome condensation RCC1
TGGT1_214210	1;1	0.0317	2	LLDYDEQR;LMIPGVLR	22835084	671620	56690.4	rRNA pseudouridine synthase
TGGT1_214820	1;1	0.0515	2	IVEAAEAPDDEAVR;VLLLLNMVGR	15319662	696348	49533.8	G-patch domain-containing protein
TGGT1_215380	1;1	0.0289	2	TTENVNEEPKPEPLWK;VEVLPVK	24388366	786721	85255.7	hypothetical protein
TGGT1_215590	1;1	0.0374	2	ELESYGLPFSR;LGANSLLDLVVFGR	56000240	1.27273e+06	72669.4	flavoprotein subunit of succinate dehydrogenase
TGGT1_215730	1;1	0.0464	2	APDAAAQASSSVPHKE;FFLQQQPR	24298613	1.15708e+06	54649.4	putative Gas41
TGGT1_218250	1;1	0.0605	2	AADLLVQLLGK;AVEHLSLFSVGEDWDEIATR	14981764	499392	56807.3	TAP42 family protein
TGGT1_218280	1;1	0.0494	2	VGWQYLFR;VLTANHTFMLGTQSK	16155534	807777	50462.4	putative eukaryotic porin
TGGT1_218300	1;1	0.0117	2	IEDQFFR;QLLDEFR	85757170	1.86429e+06	123998	zinc finger (CCCH type) motif-containing protein
TGGT1_220950	1;1	0.1467	2	ANAEGTSLAITR;LPLLGGGIFR	199011900	16584325	35580	hypothetical protein
TGGT1_224160	1;1	0.015	2	ASDSSPPLPGGR;LSNSAVDLLSCASARPPAR	9094701	85799.1	217980	hypothetical protein
TGGT1_224580	1;1	0.0501	2	DKLTGNHQGYGFVEFR;IMRDPETGLSR	35182626	2.34551e+06	54333.1	RNA recognition motif-containing protein
TGGT1_225745	1;1	0.0016	2	VDVDSQLEFGR;WRLPQDVVR	20181696	31484.7	1.3198e+06	hypothetical protein
TGGT1_226870A	1;1	0.0572	2	TTVMDVMR;VVNAIQTSEYK	138089260	7.67163e+06	37009.4	tubulin gamma chain
TGGT1_228770	1;1	0.0498	2	GSASDTSTPTSPLAK;VEETTGEELPLR	21384442	628954	58999.4	hypothetical protein
TGGT1_229640	1;1	0.0155	2	QMVDSLWR;SQTVSEVSQTVK	0	0	137260	hypothetical protein
TGGT1_229950	1;1	0.0733	2	AVANNTTATFIR;ENSPAIVFIDEVDAIATK	32118984	1.69047e+06	46046.8	putative 26S proteasome regulatory subunit 6b
TGGT1_230850	1;1	0.063	2	TLSSTVSSAQTASR;TSPGTSLGVGSSLPSR	0	0	50495.1	hypothetical protein
TGGT1_231040	1;1	0.0762	2	SGGAAEEHEVALGVR;VGIAPFSGDWR	9053539	565846	35244.8	3' exoribonuclease family, domain 1 domain-containing protein
TGGT1_232230	1;1	0.2593	2	KSEIEYYAMLSK;VSCLAVTDPGDSDIIR	225012564	2.81266e+07	11636	ribosomal protein RPL30
TGGT1_232250	1;1	0.0956	2	FSTVAGESGSADTR;LVLDRNPENYFQDVEQAAFAPAHMVPGIEPSEDR	16077566	618368	57216.2	catalase
TGGT1_232280	1;1	0.08	2	APPYKPIPESR;YLGPESSVPHR	23135554	1.15678e+06	30111.6	hypothetical protein
TGGT1_232350	1;1	0.1429	2	DVQATVIGTHGDCMVPLVR;FLGQGSAYYAPAASAVAMATSFLNDEKR	18866036	820262	35507.1	lactate dehydrogenase LDH1
TGGT1_234610	1;1	0.0513	2	KVESVFLQDFPVLAAR;RQDSLATASSGVQPGQESAR	0	0	76370.9	WD-40 repeat protein
TGGT1_235970	1;1	0.086	2	LTPLSPDVISR;SFDVNKPGEEATNLQGGVAGGSISQGVLK	26543040	1.06172e+06	50458.4	putative eukaryotic initiation factor-2 gamma
TGGT1_236580	1;1	0.2033	2	AYPLASLEVTNQILDIVQQACSYK;EGSALNPQIAELK	40052889	3.64117e+06	19916.4	Prp31-15.5k-U4 Snrna Complex family protein
TGGT1_236910	1;1	0.1142	2	IIGTEEDRVNCPFYWK;QIHAEFTPVTDFR	138599640	1.06615e+07	29455.6	putative U2 snRNP auxiliary factor
TGGT1_239800	1;1	0.0777	2	LPVASPTLPR;RPQVITAPSPSSTK	70549458	6.41359e+06	34043.5	hypothetical protein
TGGT1_240510	1;1	0.0226	2	AADVDLQESAAGR;LQDPSQLSKLESSLR	66525358	898991	134816	hypothetical protein
TGGT1_242570	1;1	0.0271	2	HANVLQFAEGLRR;TPQLPSGTEVK	0	0	94761.1	hypothetical protein
TGGT1_244040	1;1	0.0135	2	LALTLVQR;LASTQAVETEGR	14407812	189576	163949	HEAT repeat-containing protein
TGGT1_244120	1;1	0.0128	2	GLVFPGASSSIAASASR;VPVDALAAVVAR	42303788	335744	248975	hypothetical protein
TGGT1_244460	1;1	0.0274	2	DVPENLSEETLR;TSGAPFLGGGDFPSLSAAANAR	13194334	227489	127155	hypothetical protein
TGGT1_247350	1;1	0.0609	2	AFAEGGWK;AMANAWEDLAK	50624370	5624930	33636.3	thioredoxin domain-containing protein
TGGT1_247440	1;1	0.0952	2	ATEGVTVSEVVEDETPSHVSAPTEPGR;VWTVWREER	47714478	3.18097e+06	40086.9	hypothetical protein
TGGT1_248290	1;1	0.0066	2	AAVQELLER;SGDFAPFGGSTSR	17436718	96870.7	358315	WD domain, G-beta repeat-containing protein
TGGT1_248700	1;1	0.083	2	NVPAPVDVYTIQK;VVDVPFVHYR	21040388	1.61849e+06	29757.3	alveolin domain containing intermediate filament IMC12
TGGT1_248740	1;1	0.014	2	LATPEIQK;SSVETEAIIR	19629908	332710	139980	hypothetical protein
TGGT1_249440	1;1	0.021	2	IVLTSGTTIR;SLSENQTSLR	29379770	386576	167068	hypothetical protein
TGGT1_253430	1;1	0.0476	2	LLFPTNTPVTK;YYNPSWWGVDKPLPTYR	36195331	1.06457e+06	65807.7	putative asparagine synthetase
TGGT1_254880	1;1	0.0428	2	SLGDGSVQAWISSLFGPR;TTFSSSVEKPDTEK	17165160	365216	81792.4	Alpha-galactosidase
TGGT1_256760	1;1	0.0508	2	DHKPITLQQGATLK;LAILLDTKGPEIR	14365152	478838	57474.7	pyruvate kinase PyK1
TGGT1_258060	1;1	0.0865	2	AVLLDLVEGK;MPGVAYLR	82438876	5.49593e+06	23301	putative myosin heavy chain
TGGT1_258240	1;1	0.0116	2	LLEQDLQQEVGR;NVDGGAGFGAGGLSLTR	127660584	1.11983e+06	271661	chromodomain helicase DNA binding protein CHD1/SWI2/SNF2
TGGT1_260670	1;1	0.1092	2	GNAGVSGGAAAPGAVGR;KAEVLELMR	6622465	509420	26547.4	putative centrin
TGGT1_261010	1;1	0.0685	2	ELFVMAR;VALLNDSYR	50976776	2.03907e+06	46025.9	putative tat-binding family protein
TGGT1_264450	1;1	0.0352	2	LGMGPQQAMQTAER;TLGTPNKNEADSVDAR	12066651	211696	94806.5	putative DNA topoisomerase III beta-1
TGGT1_266990	1;1	0.0227	2	AIQFILQQR;VLEPLVEAILQNLTHR	40947264	629958	121890	beta-COP
TGGT1_267500	1;1	0.0826	2	QGVVEFFR;TFTEDKENLVR	96425068	9.64251e+06	25662.8	hypothetical protein
TGGT1_268570	1;1	0.0735	2	FSVEEIAALR;QAATANSSQSVSPYGQYYAVAVR	51233664	3.01374e+06	47045.3	zinc finger (CCCH type) motif-containing protein
TGGT1_268810	1;1	0.0825	2	GLQLLQQK;SAMAEQAAELLYGLVHAR	61831498	5.15262e+06	34103.7	ck2 beta subunit
TGGT1_268890	1;1	0.0893	2	HDLWKPALADALSLIAK;VLDAVPPSTHPMTQLVMAAAALQPTSELAQAYR	38369828	1.53479e+06	60380.6	citrate synthase I
TGGT1_270865	1;1	0.0152	2	QSGPGGESGEGGSLPSQR;SGLDPGFVEYVQR	10634941	97568.3	222542	putative adenylate cyclase
TGGT1_271050	1;1	0.1344	2	KLTTVLPGAVLTAK;LIVRVPGADGR	104607640	8.04674e+06	18950.7	SAG-related sequence SRS34A
TGGT1_271350	1;1	0.0416	2	TALSVQMPLR;VGTYTSPHILSFR	39888718	1.13968e+06	61365.4	bifunctional protein FolC subfamily protein
TGGT1_271470	1;1	0.01	2	LIVSQLPSGEAR;LVDEFFAALHAR	0	0	260788	hypothetical protein
TGGT1_273560	1;1	0.0158	2	AMAGAGLFDHLPQR;HAVTADKEDLIR	7035757	72533.6	181325	putative kinesin heavy chain
TGGT1_273950	1;1	0.0581	2	EIEELSIHPEISR;LLTTLLALVR	3795705714	1.35561e+08	43352.1	putative replication factor C subunit 5
TGGT1_276170	1;1	0.035	2	AGSLQQFAQAKESCGDYNPLLFSVSDVHR;DDVDQPSALELLVR	0	0	134506	phosphatidylinositol 3- and 4-kinase
TGGT1_278440	1;1	0.0135	2	LVPSLGFSVDHAFLDAVR;TDLGAGTVGSQMSSEDAR	0	0	284947	putative SWI2/SNF2 Brahma
TGGT1_281920	1;1	0.1061	2	IDGGINYIVR;QAVGADMNTAAFSLAK	0	0	27417.5	V-type ATPase, D subunit protein
TGGT1_282180	1;1	0.0903	2	MMFTDVFIPTTK;NAAVAVYRPVNAFVVK	0	0	35155.3	hypothetical protein
TGGT1_284050	1;1	0.0106	2	GGGGAFYDLR;LRPGFLPYYAVAPGSSR	19115208	147040	280698	DEAD/DEAH box helicase domain-containing protein
TGGT1_285650	1;1	0.0199	2	ASSEQNSTVETSGTSTDEASETGKAPR;LAPLTPWQMDFYNEGFHR	13135382	95878.7	241793	hypothetical protein
TGGT1_286590	1;1	0.0672	2	ILQHLPQPR;QVSNIESTPLGLVPR	15015103	577504	39628.3	microtubule associated protein SPM2
TGGT1_286620	1;1	0.0158	2	AVVDSETFLLGR;GLQSEEDIQVVR	0	0	167775	S1 RNA binding domain-containing protein
TGGT1_288800	1;1	0.0333	2	AAEDKISGLGDGAWTQFK;LCELYSGVPR	0	0	91268.9	endonuclease/exonuclease/phosphatase family protein
TGGT1_289510	1;1	0.0325	2	QQSSPASPASPASSLR;SGYQGPAGGDAVGGAR	15269338	401825	101129	hypothetical protein
TGGT1_289680	1;1	0.1963	2	AITSAYYR;IHLDEERTDSQIR	37157374	2.47716e+06	24962.8	Ras-related protein Rab11
TGGT1_291890	1;1	0.0833	2	FQTGSNSAFDVVEVEEPAGPAVLTIGLGHK;LVEEGVQR	7851846	327160	48623.5	microneme protein MIC1
TGGT1_292920	1;1	0.0256	2	ELISNAADALEK;FKDSLLNLLR	0	0	95081.8	putative heat shock protein 75
TGGT1_294610	1;1	0.019	2	IRDDTVNTDSLSNK;SVPEALSTDAAPLLVALLR	14480952	174469	189650	putative histone lysine methyltransferase, SET
TGGT1_294710	1;1	0.0348	2	QAALNVQHPVGQPALAPGQVGEGVR;QQQTPEAQQEALQSK	56546938	869953	122024	RNA recognition motif-containing protein
TGGT1_300190	1;1	0.1562	2	QAVGIWK;YSCPFCGK	258272008	3.6896e+07	10379.6	ribosomal protein RPL37A
TGGT1_304740	1;1	0.0328	2	AVYMILPR;LFPEFEDILPWLR	52841861	1.42816e+06	71210.3	rhoptry kinase family protein ROP35
TGGT1_304760	1;1	0.0187	2	GGGLDFSFPVDKPR;RNEHGGPSFLR	0	0	146951	RNA recognition motif-containing protein
TGGT1_304955	1;1	0.0104	2	HVGQSDERPLLQR;VVLAFLVDLDRVLGHNE	23493514	159820	303432	serine/threonine specific protein phosphatase
TGGT1_305160	1;1	0.3793	2	SMMIMTSFIADTFDKIASEAGK;SMMIMTSFIADTFDKIASEAGKLCK	51614224	6451778	12575.8	histone H2Ba
TGGT1_306020	1;1	0.003	2	ALGAEVTTQAGSR;SVSVSNALFSTSPR	13154916	26575.6	953837	hypothetical protein
TGGT1_306290	1;1	0.0137	2	AVYEIFSR;YQQMDIR	25569588	253164	194309	DNA-directed RNA polymerase III RPC1
TGGT1_307040	1;1	0.0112	2	DVGTEGSAHVSQGPSSTNCSGPR;GFEESGQPVQAAR	0	0	348841	shikimate dehydrogenase substrate binding domain-containing protein
TGGT1_307860	1;1	0.0078	2	GSSAGSGSAVTSAYLR;LLAALHALNASYDLSR	12438790	57587	434160	hypothetical protein
TGGT1_308870	1;1	0.0332	2	ATGESFLGAR;GPAGAPAPFAVGK	27885266	871415	75012.6	hypothetical protein
TGGT1_309810	1;1	0.4248	2	LQKVPSGGVAAAAAPAAGAADAGAGAAAK;TLSSVGIDVEDDIMDAFFK	52270820	10454164	11742.8	ribosomal protein RPP2
TGGT1_311480	1;1	0.0518	2	GYPDSSGVLR;YFESDDAQEK	3.9994e+07	1.90448e+06	42335.5	hypothetical protein
TGGT1_312840	1;1	0.0198	2	LTVCQQTAPAPR;TLLAPLLPLR	16827834	358039	120288	hypothetical protein
TGGT1_313560	1;1	0.1445	2	LIQLAADRER;MTYLSPIASPLLDGK	100755500	1.11951e+07	19221.2	putative 60S ribosomal protein L7a
TGGT1_313640	1;1	0.1493	2	QGQVLDTMLLECIEGK;SVNPHQQLGELGTK	141908500	1.01363e+07	22269.8	hypothetical protein
TGGT1_314470	1;1	0.0939	2	KGEEMVAEDGSAQER;VTYQAPLGDELHIGSSPQK	0	0	39672.5	hypothetical protein
TGGT1_315150	1;1	0.044	2	GLSCFSTVEGFFR;SFQMVLK	28197454	1.17489e+06	49851.7	putative eukaryotic initiation factor-4E
TGGT1_320550	1;1	0.0115	2	ANASLFSASQAAESR;LAIEPVVQPHIVLR	0	0	274215	hypothetical protein
TGGT1_321500	1;1	0.0526	2	HTFEGCTRPVEVR;ILEQSMGPITVK	49861536	2.37436e+06	50901.4	RNA recognition motif-containing protein
TGGT1_410370	1;1	0.3241	2	LFIGGGGMNGEFANTIIEEAR;LFIGGGGMNGEFANTIIEEARR	11987758	544898	47691.4	putative transmembrane protein
TGGT1_200360	1;1	0.1505	2	LASLVLATFGSVR;LGRPGDSPGYYVEAK	0	0	20214.6	hypothetical protein
TGGT1_214790	1;1	0.0989	2	TIQSEIQHEQSTYEQDADLKK;YCIGQVR	85124040	6.08029e+06	31406.2	glycoprotein
TGGT1_217570	1;1	0.1391	2	LIPNPNSFFMDVK;LTEGCSFR	259090990	2.87879e+07	16920.5	ribosomal protein RPS27
TGGT1_219790B	1;1	0.0295	2	ALEFVEAGR;MGLMPPPPPK	128877400	5.60337e+06	72187.5	pre-mRNA processing factor PRP3
TGGT1_224150	1;1	0.02	2	HAYLQHSVQEFSR;LADDVLQHTADLR	50496690	765101	138267	hypothetical protein
TGGT1_227990	1;1	0.0267	2	FFGPVADVLLQR;SEPSADALQAAR	0	0	98601.9	hypothetical protein
TGGT1_230230	1;1	0.1143	2	GSQTHAGVPDVEAATAEGK;SVLVAGDDALPAR	41309874	3.75544e+06	29813.4	hypothetical protein
TGGT1_230350	1;1	0.0175	2	TAELIDALR;TFVDTQEVAQNVR	281211994	4.01731e+06	138974	hypothetical protein
TGGT1_239490	1;1	0.0736	2	ELGVLMLHGFTAEDALEQLFAR;SAVIGGIFDDVYDKEPWNLR	37059467	1.08998e+06	63843	dehydrogenase E1 component family protein
TGGT1_240570	1;1	0.0397	2	ANVGFLEEEIR;RLHTDLDVR	7114150	229489	57347.9	hypothetical protein
TGGT1_254500	1;1	0.0712	2	LAINIPAAQQVIGVRPASLAASGTSASSR;SLFADLFSVSPVK	26497467	981388	60902.7	hypothetical protein
TGGT1_255870	1;1	0.0308	2	LFALDKEQPMWSR;LLFFDATTGELVR	18179420	443400	89590.5	WD domain, G-beta repeat-containing protein
TGGT1_261210	1;1	0.0454	2	EIPVFAQLLK;LLDNDEDLQDLK	23394032	688060	54996.6	putative 26s proteasome subunit p55
TGGT1_275860	1;1	0.0836	2	LLGMVGKPITFFPEFTVR;SGVPGDSGVSGIRR	18129716	788249	43202.6	hypothetical protein
TGGT1_278130	1;1	0.0189	2	HLAEEEFSGLR;RPNPEAIQPTQDTEQTAR	18353488	206219	168028	hypothetical protein
TGGT1_278490	1;1	0.1038	2	AAAVIPTGDVILMECIEK;KNPHLLIGEGGK	11023384	524923	32709	Zn-finger, RING domain containing protein
TGGT1_291800	1;1	0.1337	2	DLPDASVLLVFAAK;GIIYVVDSSDPGR	0	0	22358.3	ADP-ribosylation factor family protein
TGGT1_292360	1;1	0.0282	2	LLIAEAIDRWWSAWQSR;QAAVGLTLPATTR	14478488	278432	117243	hypothetical protein
TGGT1_314400	1;1	0.0969	2	AAVDEVPTGDYELPLSHADIVK;GLLLSSIRDDNPVVFFEPK	68472698	3.2606e+06	45552.1	putative pyruvate dehydrogenase E1 component, beta subunit
TGGT1_316540	1;1	0.1768	2	NFMNLTFNQK;VRPIQLDDIAAVLYGSDPR	106050474	7.57503e+06	18360.8	IMC sub-compartment protein ISP3
TGGT1_203950	1;1	0.0111	2	EGETLDCDRGSLQASR;FAAAAALLCSPK	0	0	264571	Myb family DNA-binding domain-containing protein
TGGT1_209690	1;1	0.0815	2	DFLGKPLR;TSLDILFGQYR	235175316	1.46985e+07	24863.9	small nuclear ribonucleoprotein
TGGT1_240860	1;1	0.0712	2	LQPFKDGFFR;LVDAGTAYVK	10940225	781445	31812.5	acyltransferase domain-containing protein
TGGT1_265370	1;1	0.169	2	AALECSPEINPAR;TVGVHLPYTGR	141975600	14197560	16004.1	hypothetical protein
TGGT1_211040	1;1	0.2121	2	FYTDDTPGLK;GVPASSQGILR	57738750	9623125	10079.2	Sec61beta family protein
TGGT1_214575	1;1	0.25	2	KPTIVERPPIR;YSVDVGPVNVDR	31217954	5.20299e+06	10257.1	hypothetical protein
TGGT1_225890	1;1	0.0142	2	KIPTAAGNPSEPEEASK;SSLSSTENPAVGK	15892088	169065	222895	hypothetical protein
TGGT1_263810	1;1	0.1549	2	AAPALEPPPSHAVAVDAPVVGGGK;MILTPYEGK	0	0	23716.5	hypothetical protein
TGGT1_264990	1;1	0.1467	2	TDIPQMAGSPR;TPSGAAVPERQEGNDKVPQSAAPSASR	32521153	1913009	29032.2	hypothetical protein
TGGT1_211700	1;1	0.0099	2	AASSLQASLR;SPESGVAGVGASPAR	33777036	253963	273779	hypothetical protein
TGGT1_225000	1;1	0.0183	2	LTVGDEAVKNER;QSPPSPASGAVEANK	8776555	118602	154621	hypothetical protein
TGGT1_315190	1;1	0.0075	2	LTDFIGEGSFAK;TPTEESQVALK	29195473	175876	327487	CAM kinase, SNF1 family
TGGT1_207430	1;1	0.0495	2	GIDIHELPFLIMTTLPDDPDLFFHR;TDGIHAPSAALPR	6251787	127587	82663.1	putative ATP-dependent RNA helicase DDX1
TGGT1_289880	1;1	0.0166	2	NFTEFFEAR;NTVVGDFFYERPR	16211586	216154	148367	hypothetical protein
TGGT1_293060	1;1	0.0324	2	LLLQPSEAK;VQYLPSAGMHGADER	0	0	80223.2	SPRY domain-containing protein
TGGT1_287270	1;1	0.0341	2	LESILDSSLR;MTEALQNLSETLLR	17341962	481721	75090	hypothetical protein
TGGT1_293730	1;1	0.035	2	ADIGIQFETMR;NSDLLDEEYTRPVGGSVSGPLPR	12418908	258727	107004	DHHC zinc finger domain-containing protein
TGGT1_219440	1;1	0.0234	2	TAGFLGAPGLASPAGVFGGAR;VNPLFTNASASLSSLLAHR	0	0	181144	hypothetical protein
TGGT1_310470	1;1	0.1414	2	FLITATDVIHSWAVPALGIK;INTFIQR	128095666	1.16451e+07	21196.8	putative cytochrome C oxidase subunit IIb
TGGT1_243780	1;1	0.0308	2	EVQAVLSDLR;TLLSEEALADLASSSR	0	0	91386.8	hypothetical protein
TGGT1_207460B	1;1	0.1493	2	AMAPLYYR;LYIWDTGGQER	0	0	22101.8	Rab5B protein
TGGT1_213072	1;1	0.0229	2	HTWLYQPLLHDLLGLR;VSVPVDTK	0	0	114793	Sec1 family protein
TGGT1_293350	1;1	0.0376	2	GAWPTVLR;TQQQQQQPVTVGGVR	6957680	204638	65503.2	mitochondrial carrier superfamily protein
TGGT1_248300	1;1	0.0314	2	GFSSFPSSSPSPPSSPR;LGGSLVGVTQR	40384232	897427	100396	hypothetical protein
TGGT1_321560	1;1	0.0481	2	AALSEALAKELDDVVLSLEK;YLSPNAGDDPQAAFDSR	9662732	311701	85156	zinc knuckle domain-containing protein
TGGT1_270530	1;1	0.0567	2	APEGYVEPTVR;AVLEVALR	8438941	527434	36462.2	ubiquitin fusion degradation protein UFD1CY
TGGT1_258826	1;1	0.0266	2	AVAEAEASAAAAETR;SLADLGGAALAR	0	0	111835	hypothetical protein
TGGT1_218590	1;1	0.04	2	LREEHPDEENVVVCK;VSSGPSAASLWGSGEGGGILR	8330744	160207	97597.4	protein phosphatase 2C domain-containing protein
TGGT1_227970	1;1	0.1106	2	FGSLGLR;TGEQLTVPATTFPTFSFSK	27514612	2.11651e+06	25126.9	histone family DNA-binding protein
TGGT1_278950	1;1	0.1818	2	LQDEVLETAKDDKK;VLPLTLLR	5733413	955569	13308.8	LSM domain-containing protein
TGGT1_233220	1;1	0.0257	2	TPIEIGQFGFEMEATIAQKLK;VSTVSPTTSVSGDRGER	8682652	108533	159837	hypothetical protein
TGGT1_257340	1;1	0.1121	2	FIIIGDAGAGK;IKLQIWDTAGQER	63287833	4.52056e+06	23548.1	Ras family protein
TGGT1_209500	1;1	0.0099	2	AAEELWAAAR;GVTSHSTSSAAGYDHLEQK	0	0	312834	hypothetical protein
TGGT1_288530	1;1	0.0286	2	DLAAALIAR;LGVTNCIVSCVDGR	0	0	87608.4	NOL1/NOP2/sun family protein
TGGT1_267600	1;1	0.0587	2	AIPNDSEDAFAVR;AVQSALLGEEKCLSSFVPATSKTFEHPTQR	0	0	86132.7	FHA domain-containing protein
TGGT1_315770	1;1	0.0325	2	AVDALQLTR;ELVVLNDVR	12009970	387418	62540.9	cytochrome p450 superfamily protein
TGGT1_203390	1	0.0285	1	GGPPPLLAKPAPR	0	0	50420	CRAL/TRIO domain-containing protein
TGGT1_203870	1	0.0491	1	LITQVQDASLGEHR	0	0	32207.5	RAB43, member RAS oncogene family protein
TGGT1_205130	1	0.0019	1	LPEASQLSR	11251380	44471.9	517313	hypothetical protein
TGGT1_205320	1	0.0974	1	SLTSTADFR	165473660	3.30947e+06	79972.5	hypothetical protein
TGGT1_206670	1	0.0072	1	QGAGAGPADGVPDGR	0	0	218301	hypothetical protein
TGGT1_207620	1	0.0151	1	LDNILLRPLK	0	0	71186.2	pyridine nucleotide-disulfide oxidoreductase domain-containing protein
TGGT1_207770	1	0.0235	1	LLGAVCEDIDAR	0	0	55467.1	PCI domain-containing protein
TGGT1_208050	1	0.0036	1	PSAFPLFLPFLSR	0	0	381568	putative ABC transporter
TGGT1_208350	1	0.0434	1	IDGGRLPTALVAFLER	0	0	40000.6	hypothetical protein
TGGT1_209600	1	0.0333	1	VLVDDNAIHFIAEAR	0	0	50151.8	hypothetical protein
TGGT1_209985	1	0.072	1	LVPQAALR	7623770	508251	29629.8	cAMP-dependent protein kinase
TGGT1_210370	1	0.0501	1	EVLLHIASTAATDTPGTGPAHDAR	0	0	52429.7	hypothetical protein
TGGT1_210960	1	0.0342	1	AYTLELNASDER	23138886	925555	39329	putative replication factor C subunit 4
TGGT1_210980	1	0.0217	1	LKNPHADIATIR	23717668	624149	64472.3	putative alternative splicing type 3 and
TGGT1_215060	1	0.0677	1	IDKPQAASEEELR	14631283	1.21927e+06	22106.5	putative small GTP-binding protein sar1
TGGT1_215980	1	0.0476	1	ALISILEGMR	25691564	1.97627e+06	24432.4	hypothetical protein
TGGT1_219790A	1	0.0296	1	ALLGVAESR	23852560	1.13584e+06	32877.6	pre-mRNA processing factor PRP3
TGGT1_221390	1	0.0171	1	QLESAADFYTSHIQR	22486916	416424	96429.9	hypothetical protein
TGGT1_221522	1	0.0193	1	QSYAQNVLELR	0	0	61101.1	adaptor complexes medium subunit family protein
TGGT1_221620	1	0.4944	1	EIVHIQAGQCGNQIGAK	0	0	49987	putative beta-tubulin
TGGT1_224900	1	0.0506	1	NEAQAAGLDNLLK	0	0	28524.9	putative adenylate kinase
TGGT1_224960	1	0.0445	1	WIGLSQEVNAK	0	0	28640.9	hypothetical protein
TGGT1_226410	1	0.0457	1	SDIGVGKLNEYLASR	0	0	35988.4	EF-1 guanine nucleotide exchange domain-containing protein
TGGT1_227850	1	0.0118	1	WNVAGLK	0	0	66179.7	peptidyl-prolyl cis-trans isomerase, cyclophilin-type domain-containing protein
TGGT1_229790	1	0.0203	1	SGASPSGGSSASDTGPGHLAER	13330311	225937	112508	hypothetical protein
TGGT1_230140	1	0.0068	1	TPYNVFLER	19050854	284341	139941	vacuolar sorting protein 9 (vps9) domain-containing protein
TGGT1_231080	1	0.1429	1	YLYTFVVEDREK	134364160	26872832	9559.38	ribosomal protein RPL38
TGGT1_231210	1	0.0253	1	LFEAEANDLYADIAR	0	0	66805.4	sarcalumenin/eps15 family protein
TGGT1_232410	1	0.0909	1	AHMPWLSIDLENPLTEILKR	0	0	24875.6	PDI family protein
TGGT1_232430	1	0.0301	1	IHQDDAGGPTIIR	18023820	600794	48763.4	hypothetical protein
TGGT1_233010	1	0.0188	1	IFDAFQNATDAQR	0	0	74374.4	putative cell-cycle-assocaited protein kinase ERK7
TGGT1_236070	1	0.0326	1	VMPNTPSQVAR	46761820	2.46115e+06	36156.1	pyrroline-5-carboxylate reductase
TGGT1_238510	1	0.0102	1	IKLEDMQDIAK	0	0	116141	hypothetical protein
TGGT1_239330	1	0.0714	1	THFLCIR	30410070	5068345	11195.9	ribosomal protein RPL37
TGGT1_240280	1	0.0273	1	AVVQYSDGEQMR	16476940	588462	48504.7	S1/P1nuclease
TGGT1_244910	1	0.0107	1	ISGGGKDSIMESPR	7143786	95250.5	145012	MIZ/SP-RING zinc finger domain-containing protein
TGGT1_246630	1	0.0252	1	LSPSYDIDKEQR	0	0	52899.2	DNA-directed RNA polymerase I RPA43
TGGT1_246690	1	0.0122	1	QMMNLVAAANK	0	0	99883.1	alpha amylase, catalytic domain-containing protein
TGGT1_247330	1	0.0057	1	AVPLALGVLSR	0	0	209408	hypothetical protein
TGGT1_247648	1	0.0407	1	LLSGLLFSMK	15903304	1.44575e+06	25964.2	Sybindin family protein
TGGT1_249270	1	0.0274	1	DAASLIEFAVMHAGK	0	0	59824.6	putative protein disulfide isomerase-related protein (provisional)
TGGT1_251930	1	0.036	1	VALGTWPPVLGLFQK	0	0	43613.4	enoyl-acyl carrier reductase ENR
TGGT1_258560	1	0.0129	1	GASEQLQQDIR	272063680	5.13328e+06	96737.7	hypothetical protein
TGGT1_259720	1	0.0123	1	VMQSAASLVAGR	0	0	105797	hypothetical protein
TGGT1_261250	1	0.2556	1	FLGGVTIASGGVMPNVHSVLLPK	77362260	8.59581e+06	19515.5	histone H2A1
TGGT1_262935	1	0.0191	1	LVLANEVAGPDTR	38490668	855348	76563.1	hypothetical protein
TGGT1_263510	1	0.0091	1	LGSEGVPAQESAHAGTR	15508961	149125	202092	Spc97 / Spc98 family protein
TGGT1_266830	1	0.004	1	GAGEIASFQYEGLLGR	0	0	425947	Sec7 domain-containing protein
TGGT1_269250	1	0.0408	1	ERVLGWYSTGPQVR	10433487	613735	38396.8	Mov34/MPN/PAD-1 family protein
TGGT1_269680	1	0.0234	1	LTLIIGASFGAGNYGMCGR	20373324	463030	87831.2	putative acyl-CoA carboxyltransferase beta chain
TGGT1_269770	1	0.0098	1	LLAVSEAESPK	98436900	1.72696e+06	121140	WD domain, G-beta repeat-containing protein
TGGT1_269800	1	0.0174	1	MVLAYFMAQLLPLVR	0	0	94395.9	putative glutamine-dependent NAD(+) synthetase protein
TGGT1_269920	1	0.0165	1	ALNNATLGDVQTSLTR	0	0	107987	phosphatidylserine decarboxylase
TGGT1_272040	1	0.0093	1	NKPPLSEAEGSGAGSSSQQDGEDAPSR	0	0	307038	WD domain, G-beta repeat-containing protein
TGGT1_275802	1	0.0274	1	ILLLDSDEVEKQDVTACAPR	0	0	79840.5	SRP72 RNA-binding domain-containing protein
TGGT1_275990	1	0.0119	1	GSEGTPAQPPGPPR	26223012	504289	126086	hypothetical protein
TGGT1_276210	1	0.0097	1	WLLLPLLR	7394087	147882	91774.8	phosphoglycerate mutase family protein
TGGT1_277500	1	0.042	1	FVVGLGEK	40805950	1.31632e+06	52343.2	putative 26S proteasome regulatory subunit 7
TGGT1_278660	1	0.0097	1	LASMAAPGCVVVR	22585508	327326	144553	putative P-type ATPase4
TGGT1_281640	1	0.0148	1	SSVFNSEETAADAR	13923891	397825	99887.6	hypothetical protein
TGGT1_290200	1	0.0483	1	LLPNFMAITLSPSNQIIHPAR	0	0	48023.6	NAD/NADP octopine/nopaline dehydrogenase, alpha-helical domain-containing protein
TGGT1_290700	1	0.0481	1	WIQTFYSHNALQQDR	71869980	7186998	34435.6	hypothetical protein
TGGT1_291960	1	0.0171	1	LSLENFLLR	0	0	57850.4	rhoptry kinase family protein ROP40 (incomplete catalytic triad)
TGGT1_297880	1	0.0411	1	QGLGGVLGK	0	0	24119.8	dense granule protein DG32
TGGT1_298630	1	0.0138	1	KADMLQVLQTVWDAVQQR	46444810	749110	141545	vacuolar transporter chaperone VTC2
TGGT1_300140	1	0.0228	1	FYETVVNQK	12484318	594491	43993.3	putative elongation factor 1-gamma
TGGT1_304630	1	0.0016	1	TGDETPGLEPEER	0	0	874235	ATG C terminal domain-containing protein
TGGT1_305010	1	0.0897	1	AAVDQLSGFNVAGR	61795332	8.8279e+06	17186.8	putative pre-mRNA branch site protein p14
TGGT1_308920	1	0.0182	1	LCILDLPPLMSEEK	16051366	594495	83109.4	splicing factor U2AF protein
TGGT1_309570	1	0.0156	1	LQEWGGEKETESR	0	0	91136	DEAD/DEAH box helicase domain-containing protein
TGGT1_312600	1	0.0667	1	IVMLFDLPGFEKK	0	0	21261.7	heat shock protein HSP21
TGGT1_313100	1	0.0309	1	GTAGQSAAGAGPSGPSVK	5.8901e+06	143661	62718.5	signal recognition particle SRP54 protein
TGGT1_313270	1	0.0107	1	AAASGASGAPDAPAAQPVTASGGSGDLSFK	0	0	281009	hypothetical protein
TGGT1_313400	1	0.0341	1	CYYEVLGVAK	24999910	1.78571e+06	31928.5	DnaJ domain-containing protein
TGGT1_314480	1	0.0157	1	KLTMEHIASLLQK	0	0	92121.2	hypothetical protein
TGGT1_314750	1	0.0299	1	ALAAAFTFFAEDAK	0	0	49947.8	hypothetical protein
TGGT1_314830	1	0.1296	1	LAYFAVVENENVKR	35201836	3.91132e+06	12153	putative pre-mRNA splicing factor subunit
TGGT1_316240	1	0.0232	1	SFSPLFEALQAAAQER	0	0	74791.6	hypothetical protein
TGGT1_319950	1	0.0348	1	LALALAK	0	0	22989.4	putative rRNA-processing protein FCF1
TGGT1_359190	1	0.0221	1	TLVLSENQIQR	11507154	359599	52092.8	leucine rich repeat protein
TGGT1_206590	1	0.0216	1	YTAEQALQHPWVTTLAR	37490550	694269	86293.6	calcium-dependent protein kinase CDPK2A
TGGT1_208400B	1	0.0066	1	LALSPDFSFRPR	0	0	199301	hypothetical protein
TGGT1_209910	1	0.0732	1	LLLPGELSK	89480770	1.11851e+07	13705.5	histone H2Bv
TGGT1_212950	1	0.0595	1	LLMLGLDNAGK	114465700	1.63522e+07	21001.8	putative ADP-ribosylation factor family protein 2
TGGT1_219720	1	0.0453	1	TVLLGDASVGK	14694008	1049572	25670.8	putative Ras-related protein Rab-5C
TGGT1_233080	1	0.0087	1	LAQTAAEVAAEGR	7283483	82766.9	166618	G-patch domain-containing protein
TGGT1_242260	1	0.0143	1	ATGLRPTSGVSGSGVSAETAGR	0	0	300113	hypothetical protein
TGGT1_246560	1	0.084	1	FSAEEELKVFR	0	0	14809.6	putative vacuolar ATP synthase subunit g
TGGT1_247510	1	0.0472	1	LLYEANPMAFLAEQAGGK	0	0	42352.3	fructose-bisphospatase II
TGGT1_250700	1	0.0073	1	ALVFGSVAPQR	36445070	492501	160503	hypothetical protein
TGGT1_255300	1	0.008	1	TGEAEEEAPAPSEDEKPVER	7467938	48180.2	264354	hypothetical protein
TGGT1_256980	1	0.014	1	SAFEETAGGTSEAR	7.60005e+06	122581	110167	glycerol-3-phosphate-acyltransferase
TGGT1_267710	1	0.0111	1	ITSLLLCTLENTSWVLAGLSDGR	14121287	148645	222841	CPSF A subunit region protein
TGGT1_269760	1	0.0127	1	RGQFAGVGPSAWGVEGGSEALGR	0	0	189886	chromo' (CHRromatin Organization MOdifier) domain-containing protein
TGGT1_269840	1	0.0414	1	AVGVVVDPIQSVK	21486780	1.34292e+06	35220.9	proteasome regulatory subunit
TGGT1_272010	1	0.0619	1	FYIDCQQTLPLSR	0	0	20900.6	Gar1 protein RNA binding region protein
TGGT1_272340	1	0.0132	1	AALNFDMSR	26609352	719172	74396.5	hypothetical protein
TGGT1_282070	1	0.0094	1	TVVSDVSSQPR	0	0	124693	hypothetical protein
TGGT1_286450	1	0.1417	1	TAVGLAAAVVAVVSLLR	28826636	4.11809e+06	12950.8	dense granule protein GRA5
TGGT1_294960	1	0.0405	1	SLEAPAGGVGSPLNVPHGEQR	0	0	55893.7	hypothetical protein
TGGT1_301440	1	0.0412	1	LAQAALLYMGSK	0	0	65362	calcium-dependent protein kinase CDPK1
TGGT1_306670	1	0.0818	1	YFVDDPQYVNTLHDSMEK	0	0	25798.5	hypothetical protein
TGGT1_306960	1	0.0193	1	IQPPFVYDARPPK	0	0	74491.1	phenylalanine--tRNA ligase, beta subunit protein
TGGT1_314540	1	0.0181	1	SVEDAVATLQR	0	0	66328.3	hypothetical protein
TGGT1_316230	1	0.01	1	AFFSWSEPLR	15065648	350364	108261	putative SAC1 phosphoinositide phosphatase
TGGT1_320220	1	0.0472	1	AVGFAENVPNPESTNSDSHPDFR	74654480	2.66623e+06	54739.6	putative ubiquinol cytochrome c oxidoreductase
TGGT1_222070	1	0.0109	1	EHLLIAR	663732500	1.65933e+07	68540.8	elongation factor Tu GTP binding domain-containing protein
TGGT1_222380	1	0.0078	1	VLELFHETR	0	0	129388	importin-beta N-terminal domain-containing protein
TGGT1_225910	1	0.015	1	HAQGEDEGGASASALAAEK	0	0	129484	hypothetical protein
TGGT1_235170	1	0.0095	1	AALLSGPPGIGK	0	0	138099	ATPase, AAA family protein
TGGT1_258462	1	0.0368	1	LSQQSALSDISR	0	0	36441.8	hypothetical protein
TGGT1_289600	1	0.0478	1	LVLLFDLPGFEKK	10273685	642105	29612.9	heat shock protein HSP29
TGGT1_304520	1	0.0108	1	DFATQLTCLHR	0	0	110507	hypothetical protein
TGGT1_304710	1	0.016	1	LSVLSAITSTQQR	0	0	90031.5	putative eukaryotic peptide chain release factor
TGGT1_310118	1	0.0257	1	ATLELQMQLELFAR	62730896	1.65081e+06	62907.1	hypothetical protein
TGGT1_214750	1	0.0108	1	LANDPEVLLHAR	0	0	119906	hypothetical protein
TGGT1_237820	1	0.05	1	VVNLSGIR	0	0	17367.6	IMC sub-compartment protein ISP2
TGGT1_321640	1	0.0163	1	DRDAPGEKPSVEAVATK	6.84129e+06	105251	112785	cell division protein CDC48AP
TGGT1_222160	1	0.0161	1	VTLELGGK	37509144	1.20997e+06	53677.5	aldehyde dehydrogenase
TGGT1_249702	1	0.0279	1	QGFTEWIR	10620464	624733	31133.2	putative MC family transporter
TGGT1_297470	1	0.0381	1	GGSMPQQDAGDYAR	9418812	470941	40498.4	putative myosin light chain 2
TGGT1_247700	1	0.0042	1	TAEVETAGSEDINVER	0	0	400766	AP2 domain transcription factor AP2XII-4
TGGT1_226400	1	0.0166	1	QFNPSLFTK	72072744	2.00202e+06	58596.9	lipoic acid synthase LIPA
TGGT1_253040	1	0.0179	1	ASEDAVADATNER	5897814	159400	77097.3	actin-related protein ARP4A
TGGT1_315950	1	0.0121	1	QPSSPQANSSRPATAAEGEAAR	7.28423e+06	74328.8	190798	zinc finger, C3HC4 type (RING finger) domain-containing protein
TGGT1_232680	1	0.0058	1	HLLIGHPVPR	4.14543e+06	45059	180255	hypothetical protein
TGGT1_237520	1	0.007	1	TILHSVFG	0	0	114564	hypothetical protein
TGGT1_243400	1	0.0045	1	LVVAAVAR	0	0	187866	hypothetical protein
TGGT1_244700	1	0.0047	1	IPDAPASEPR	0	0	228817	NAD(+)/NADH kinase domain-containing protein
TGGT1_300260	1	0.0154	1	VLSMEDLLTLFEK	6618203	116109	95807.7	threonyl-tRNA synthetase family protein
TGGT1_300200	1	0.1484	1	ATIAGGGVIPHIHK	0	0	15891.8	histone H2AZ
TGGT1_308860	1	0.0214	1	NMQFLLYPGFLEQR	0	0	69505.7	hypothetical protein
TGGT1_223040	1	0.0377	1	LAVNDFAAK	0	0	27425.2	hypothetical protein
TGGT1_260440	1	0.0321	1	TYVQVIQEGK	0	0	34060.7	nuclear factor NF3
TGGT1_260820	1	0.0455	1	VIPLSDIK	151295470	1.68106e+07	19382.9	IMC sub-compartment protein ISP1
TGGT1_226380	1	0.0238	1	HKVNILINR	0	0	42618.5	hypothetical protein
TGGT1_238180	1	0.024	1	AYSQFLEPYK	0	0	47515.8	putative 26s proteasome regulatory complex subunit
TGGT1_271290	1	0.0099	1	AAEAAAIEEAR	0	0	120811	hypothetical protein
TGGT1_319510	1	0.0352	1	GESLFVAEAR	0	0	29886.8	hypothetical protein
TGGT1_215430	1	0.0533	1	IMSSSAPSEPNPR	16453900	914106	27519.3	hypothetical protein
TGGT1_223620	1	0.0379	1	LVALTQQLLR	17143950	1.0715e+06	29103	putative SNARE protein
TGGT1_209130	1	0.014	1	VAGDADVSGATAGR	7.34354e+06	203987	101087	regulator of chromosome condensation (RCC1) repeat-containing protein
TGGT1_209170	1	0.0216	1	WTLANALVR	9982704	399308	45460.1	hypothetical protein
TGGT1_218940	1	0.0368	1	TYLPFWASLTQK	0	0	35213.3	hypothetical protein
TGGT1_264900	1	0.0225	1	LATSDEPPAASAGAAGKEER	6.38637e+06	155765	94732.6	hypothetical protein
TGGT1_205700	1	0.0259	1	FADENFSYK	0	0	38150.8	cyclophilin precursor
TGGT1_230010	1	0.0085	1	EQGTGSALLWR	0	0	140168	hypothetical protein
TGGT1_215640	1	0.012	1	GPVYAEQLEPVEESSSEK	0	0	162094	zinc finger, C3HC4 type (RING finger) domain-containing protein
TGGT1_233230	1	0.0617	1	SVEGWIIVVR	27974664	2.79747e+06	18395.2	RNA-binding protein 8A family protein
TGGT1_313140	1	0.0209	1	TVVSEAAHGTVTR	0	0	68254.3	isocitrate dehydrogenase
TGGT1_209060	1	0.0126	1	GPLDLPSGFQR	0	0	93565.7	thrombospondin type 1 domain-containing protein
TGGT1_212980	1	0.0112	1	TAVFTLAR	11769965	240203	75652	hypothetical protein
TGGT1_286530	1	0.0367	1	WISPFTTR	62880800	6288080	25401.6	hypothetical protein
TGGT1_226870B	1	0.093	1	WNPASIQVALSK	0	0	14723.4	tubulin gamma chain
TGGT1_301250	1	0.0141	1	AMLLPIVEENVK	22009766	366829	96326.7	hypothetical protein
TGGT1_313690	1	0.0119	1	ASAEQGLAPALR	0	0	111511	Sel1 repeat-containing protein
TGGT1_234900	1	0.0033	1	VLEEQQNIIIQHLQK	0	0	474816	PHD-finger domain-containing protein
TGGT1_226780	1	0.0111	1	STLMTLPASSSPSSCR	0	0	149532	zinc finger, C3HC4 type (RING finger) domain-containing protein
TGGT1_255510	1	0.0147	1	DAAEAAEANASEKAEAK	7010010	137451	122898	ankyrin repeat-containing protein
TGGT1_235020	1	0.0088	1	VVPASTFPSVR	29094750	447612	136953	putative COPI protein
TGGT1_262490	1	0.0577	1	LAGMILQSGLTSIHR	0	0	29031.7	putative alpha/beta hydrolase
TGGT1_275750	1	0.1209	1	IMTQPINLIFR	95127970	19025594	10762.6	putative small nuclear ribonucleoprotein E
TGGT1_205580	1	0.0362	1	SGALPLFWSAAELAANPR	0	0	51171.8	nuclear factor NF4
TGGT1_220930	1	0.0146	1	YASLMVDDAR	0	0	74002.7	hypothetical protein
TGGT1_226860	1	0.0714	1	LLCTGATATIPQNFK	39160204	3.01232e+06	22978.6	SAG-related sequence SRS67
TGGT1_209450	1	0.0204	1	IFPPVLHPTASVLLPVLR	13246006	308047	92196.8	TLD protein
TGGT1_295000	1	0.0152	1	LALLPLLVQHIHFIEK	21859852	496815	110420	hypothetical protein
TGGT1_309800	1	0.0416	1	AIQGMQGFVYHDQPLR	57001590	4.38474e+06	41258.8	RNA recognition motif-containing protein
TGGT1_249360	1	0.0154	1	GLDFALLSK	0	0	66941.3	RED family protein
TGGT1_267090	1	0.0231	1	TPGETPLSAASLR	231408670	7.71362e+06	60151.6	hypothetical protein
TGGT1_241830	1	0.0191	1	ETGPSVLEGVR	0	0	64376.4	peptidyl-prolyl cis-trans isomerase
TGGT1_290980	1	0.0158	1	LAFYWQALK	0	0	63591.2	putative glycine C-acetyltransferase
TGGT1_290310	1	0.0053	1	AVLLEDAGLR	7.37615e+06	70924.5	201155	hypothetical protein
TGGT1_237290	1	0.0096	1	GRPPFANPPYFAESDYVSSR	0	0	222282	hypothetical protein
TGGT1_246950	1	0.0199	1	EALQQLIAR	18426330	635391	48592.3	hypothetical protein
TGGT1_202840	1	0.0096	1	HILQEGDVIK	2016006300	5.04002e+07	105887	FHA domain-containing protein
TGGT1_257020	1	0.0297	1	IDEVTSEDQSVK	0	0	44561.6	hypothetical protein
TGGT1_214140	1	0.0071	1	VKEDEVDQDEQIQR	0	0	204828	hypothetical protein
TGGT1_234560	1	0.0054	1	QEPLGIR	0	0	138767	hypothetical protein
TGGT1_221200A	1	0.0105	1	ASSPPAGAAASQSLNR	0	0	162952	CW-type Zinc Finger protein
TGGT1_261580	1	0.1704	1	AGLQFPVSR	99742296	16623716	14483	histone H2AX
TGGT1_287180	1	0.0058	1	VVLDACTVSGSR	0	0	226622	hypothetical protein
TGGT1_200280	1	0.019	1	IYQPETEGRGDGEGEGAR	8719638	152976	102006	WD domain, G-beta repeat-containing protein
TGGT1_203540	1	0.0169	1	LGLPGTSGSGAAAGVDQVK	17656834	367851	118609	putative RNA binding protein
TGGT1_209108	1	0.045	1	LGTPGPTHPTQSPVSGSR	26215556	1.54209e+06	41012	hypothetical protein
TGGT1_211300	1	0.0456	1	GSYGGNPPNPSGGSAGR	7.47796e+06	257861	39704.9	putative DUF74 family protein
TGGT1_219600	1	0.0165	1	AGSQASGSAGAPLPR	9028917	192105	95117	hypothetical protein
TGGT1_221510	1	0.0692	1	VLHVMDSQLVK	0	0	17884.1	hypothetical protein
TGGT1_223420	1	0.0313	1	QAFDALQLPETR	17182316	592494	42180.8	DnaJ domain-containing protein
TGGT1_223940	1	0.0571	1	QMQEALKQEEMSPR	15155582	1.01037e+06	27283.3	GAP45 protein
TGGT1_229420	1	0.1227	1	FVEDDEVSDGFVAPPGDAVR	0	0	18070.9	putative cytochrome c
TGGT1_232260	1	0.0523	1	QAQPPTLLPALPHSFR	0	0	32303.4	hypothetical protein
TGGT1_235690	1	0.0756	1	LEHCVVGNPQVGAEGAQR	20349952	5087488	24943.8	hypothetical protein
TGGT1_237150	1	0.0264	1	QNEVDEVTGEK	6.40918e+06	582653	46152.9	putative minor histocompatibility antigen h13
TGGT1_237460	1	0.0194	1	GLAEASSDALAAAR	0	0	75519.3	hypothetical protein
TGGT1_241890	1	0.12	1	AIQGHWVTVYPVASPNIWEIK	0	0	19787.6	hypothetical protein
TGGT1_242830	1	0.0064	1	LLPLLTLPIPLPR	11468066	105212	223648	putative XRN 5'-3' exonuclease
TGGT1_244390	1	0.0421	1	QVAAQNDDAPLSK	0	0	33891.7	coatomer epsilon subunit protein
TGGT1_246550	1	0.0202	1	FYEAPIHMFPVTR	0	0	69069.8	aspartyl protease ASP3
TGGT1_246670	1	0.0615	1	LCSLSNSLAVGQSTAAELILHR	27695372	1.45765e+06	37242.3	hypothetical protein
TGGT1_251630	1	0.0212	1	NLQASSSSPEKPEESPASR	20278552	397619	97138.4	slc30a2 protein
TGGT1_253950	1	0.0325	1	ASPAPVTAASALGER	34833790	1.16113e+06	53078.4	putative protein fam50a
TGGT1_256990	1	0.022	1	IGPKDEAGAGEEPATGR	0	0	86236.4	glycyl-tRNA synthetase
TGGT1_260260	1	0.1061	1	LVVASGNTVEPYMPTLFAR	122229750	1.35811e+07	18772.3	ribosomal protein RPP1
TGGT1_269340	1	0.0347	1	SHGSSVATTDTTDTATMSTR	0	0	64747.5	hypothetical protein
TGGT1_272400	1	0.0499	1	PAIAASHAVPASGVEEAR	13514829	900989	39678.4	casein kinase ii regulatory subunit protein
TGGT1_281570	1	0.0269	1	ILTAAASSSVASR	24525136	943274	52928.6	hypothetical protein
TGGT1_286440	1	0.0351	1	LTHLSSGSSVVGR	19897784	865121	41807.4	malic enzyme
TGGT1_288030	1	0.0545	1	STGFGGEKGQGAQGGSQENSLR	7.9777e+06	398885	42607.1	hypothetical protein
TGGT1_291670	1	0.0249	1	LGVFPDFVEALGNFGVR	0	0	74639.8	DEAD/DEAH box helicase domain-containing protein
TGGT1_292220	1	0.0392	1	ANAEPEQGAGSSAPATTADAAR	11606177	297594	61582.2	PCI domain-containing protein
TGGT1_294270	1	0.0288	1	VISFTTSPQSPPTHWFQTR	0	0	71563	histone arginine methyltransferase PRMT4/CARM1
TGGT1_302050	1	0.3333	1	TIGAGIITDIIK	10258196	5129098	3884.21	putative elongation factor tu, apicoplast
TGGT1_306600	1	0.0741	1	LAAAAGPAASSGAR	0	0	21174	RNA recognition motif-containing protein
TGGT1_308000	1	0.0221	1	YFDNFPPFLFPLFHTAR	0	0	83476.8	Gpi16 subunit, GPI transamidase component protein
TGGT1_308020	1	0.0312	1	FTVPWIFLPPAK	18932388	1.0518e+06	41728.5	SAG-related sequence SRS57
TGGT1_310430B	1	0.0374	1	LGGSPTGAGGPGTGDSR	6666539	229881	50538.9	Hsp90 domain-containing protein
TGGT1_310610	1	0.0345	1	ALGEQIVATQLQHLR	24181198	2.19829e+06	42988.6	hypothetical protein
TGGT1_203010	1	0.0046	1	LQSPAPSQWIAVR	19843246	136850	298043	aurora kinase
TGGT1_240520	1	0.0351	1	IPQFLLPPLFTAVR	12111945	504664	44417.2	hypothetical protein
TGGT1_257150	1	0.02	1	NHYGLLGILK	19899346	865189	53044.6	NOT2 / NOT3 / NOT5 family protein
TGGT1_257350	1	0.0158	1	SVPTEGTDIENFR	13849825	346246	90121.6	putative eukaryotic translation initiation factor
TGGT1_273770	1	0.067	1	GTLPQNPHLAPR	9388635	1.34123e+06	20092.9	hypothetical protein
TGGT1_288350	1	0.0209	1	LAGAFPGILPFGPNFDKEEWTR	0	0	119264	hypothetical protein
TGGT1_297340	1	0.0109	1	GVVSSVSGTATNR	5227920	74684.6	126138	hypothetical protein
TGGT1_313570	1	0.0179	1	FQQTAAVSESGR	0	0	71372.8	regulator of chromosome condensation (RCC1) repeat-containing protein
TGGT1_216770	1	0.0736	1	SLSPAIEEVNQR	7775291	1.55506e+06	17594.4	hypothetical protein
TGGT1_259830	1	0.0159	1	VLIYDLLANR	19559650	528639	69529.4	diacylglycerol kinase catalytic domain-containing protein
TGGT1_265850	1	0.0071	1	LFFSDAFASVTALR	0	0	214380	hypothetical protein
TGGT1_270940	1	0.0126	1	LASGASFSTAPPTGR	0	0	126788	hypothetical protein
TGGT1_282140	1	0.0176	1	LAAGALNIDEAR	26529026	947465	81652	cwf21 protein
TGGT1_297690	1	0.0089	1	FLPLTAEEEDELHLLQEQR	0	0	218674	hypothetical protein
TGGT1_315680	1	0.0243	1	GILLYGPPGTGK	24385368	738951	54304.6	putative vacuolar protein sorting-associated protein vps4
TGGT1_262730	1	0.017	1	AVLQEAVLSEQR	0	0	76069.9	rhoptry protein ROP16
TGGT1_311680	1	0.0543	1	NLSSYTLACK	26924858	3.84641e+06	19955.9	FUN14 family protein
TGGT1_229650	1	0.034	1	DVGSLPAPEPQQVR	15648780	579584	46748.1	josephin protein
TGGT1_232180	1	0.0064	1	NSGLVSLPAEPR	48707416	497014	206707	UBA/TS-N domain-containing protein
TGGT1_260470	1	0.0091	1	HLGDVLLLLELIR	3.79389e+06	46266.9	160741	putative heat shock protein DNAJ pfj4
TGGT1_294190	1	0.0154	1	ELLFLAELTQK	0	0	80168.7	enoyl-CoA hydratase/isomerase family protein
TGGT1_218230	1	0.0317	1	GSVDDGEGATERPQQASSVR	0	0	67215.3	putative histone lysine methyltransferase, SET
TGGT1_288750	1	0.0513	1	ALSSALMPVWFK	0	0	26706.5	ubiquinol-cytochrome c reductase
TGGT1_286730	1	0.0676	1	STPTGPVASAASSTK	0	0	23982.2	SRP19 protein
TGGT1_204310	1	0.0045	1	VTAEPAVLSR	0	0	242256	hypothetical protein
TGGT1_300380	1	0.0221	1	MLSPLHAMPSLER	0	0	66247.5	putative endoplasmic reticulum oxidoreductin
TGGT1_321400	1	0.0938	1	HPVEWTPHDPAR	7461449	1.49229e+06	14178.1	microsomal signal peptidase (spc12) domain-containing protein
TGGT1_275568	1	0.0201	1	LDLLEVLPSPK	0	0	60832.2	GPI transamidase subunit PIG-U protein
TGGT1_261430	1	0.0177	1	AASQATSEQTVAAAAPAKR	8188637	148884	117222	hypothetical protein
TGGT1_312190	1	0.0075	1	QVTSAASSSFSEAPSSR	0	0	249081	hypothetical protein
TGGT1_238050	1	0.0098	1	LSLASVQAPR	0	0	114133	nuclease and tudor domain-containing protein
TGGT1_208790	1	0.029	1	TQDLPIGIK	0	0	33548.4	putative MC family transporter
TGGT1_294770	1	0.0352	1	AINIGVVQAMVEVLQNPAVSNPTTR	0	0	74080.9	Armadillo/beta-catenin family repeat-containing protein
TGGT1_214200	1	0.0115	1	LIALSPPFEAPFLLSK	53338364	683825	150428	WD domain, G-beta repeat-containing protein
TGGT1_217220	1	0.0156	1	AAGLRDEALEETPGAR	0	0	115377	zinc finger, C3HC4 type (RING finger) domain-containing protein
TGGT1_243330	1	0.0059	1	GEGLCLAVSHAAAK	79624720	572840	262671	hypothetical protein
TGGT1_294780	1	0.0372	1	TLSVNSNQPGMK	0	0	35023.8	hypothetical protein
TGGT1_261000	1	0.015	1	TAAAACAALLSQAR	0	0	102212	MutS domain V domain-containing protein
TGGT1_208540	1	0.0211	1	TACFLLPLLDLLGEHSSVVGVR	0	0	114397	DEAD/DEAH box helicase domain-containing protein
TGGT1_292020	1	0.0016	1	GLIESEIDDIAR	0	0	799453	cysteine repeat modular protein CRMPB
TGGT1_229250B	1	0.2037	1	AVAERRPDLLK	32118616	16059308	6247.64	ribosomal protein RPL28
TGGT1_254010	1	0.0285	1	QGLLAEMGDIFGASLYALEHR	8914343	247621	81733.7	serine carboxypeptidase s28 protein
TGGT1_310820	1	0.0165	1	AYELAEIER	49176924	1.26095e+06	62118.8	putative SLU7 splicing factor
TGGT1_259240	1	0.0976	1	IVDLYIPR	44898610	6.41409e+06	9010.56	ribosomal protein RPS21
TGGT1_313290	1	0.0186	1	IYVANFAR	0	0	45994	MORN repeat-containing protein
TGGT1_273790	1	0.0178	1	VYSADVQIPTDR	0	0	73699.8	hypothetical protein
TGGT1_214320	1	0.0194	1	GLSIEESPYFK	7.2915e+06	383763	61630	facilitative glucose transporter GT1
TGGT1_316250	1	0.0228	1	ESLVDLGAK	0	0	44733.8	hypothetical protein
TGGT1_290270	1	0.0168	1	FLGVAYDLPPR	26349372	752839	71418.4	SPRY domain-containing protein
TGGT1_216590	1	0.0119	1	LDAVEFWPVLLR	0	0	111049	HEAT repeat-containing protein
TGGT1_285830	1	0.0027	1	TLELIVSVR	79098696	444375	360060	hypothetical protein
TGGT1_247195	1	0.0031	1	VGIFQYDAR	0	0	319940	microneme protein MIC15
TGGT1_216560	1	0.0376	1	TLPASWIIADLGCGDADLAK	0	0	58513.5	methyltransferase domain-containing protein
TGGT1_215420	1	0.0478	1	DLDEVKDVMLK	79684260	5.69173e+06	26117.2	SNARE protein
TGGT1_248150	1	0.0103	1	AAAADGSAGALGATEAVPAPR	0	0	216749	hypothetical protein
TGGT1_233838	1	0.015	1	LRDDEGEAASASAVGR	7430253	151638	113468	PET112 family, C terminal region domain-containing protein
TGGT1_201200	1	0.0141	1	LLNEQGISR	30198148	1.25826e+06	67973.6	zinc finger (CCCH type) motif-containing protein
TGGT1_224070	1	0.008	1	ELFSAAAPSLAR	0	0	156073	hypothetical protein
TGGT1_248250	1	0.0804	1	HHPDLIMCR	2875673	359459	12539.9	putative translation initiation factor IF-2
TGGT1_290720	1	0.0178	1	LPPFLEPFQQLVDTYGVPR	41870990	775389	118247	putative vacuolar proton translocating ATPase subunit
TGGT1_214150	1	0.0638	1	IAGDLYLNGYGK	0	0	19520.9	putative mitochondrial inner membrane translocase subunit TIM17
TGGT1_300030	1	0.01	1	EALVAQAIR	0	0	98133.8	hypothetical protein
TGGT1_258070	1	0.0177	1	GENAASAVVNLR	0	0	75648.6	hypothetical protein
TGGT1_215230	1	0.0302	1	QGVLATGNESSVVGPVSAETVR	0	0	80654.5	RNA recognition motif-containing protein
TGGT1_249850	1	0.0208	1	LPTWQQIR	0	0	43035.3	GAP40 protein
TGGT1_255690	1	0.0133	1	FTTLLTR	0	0	56222	2-C-methyl-D-erythritol 2,4-cyclodiphosphate synthase domain-containing protein
TGGT1_319550	1	0.0525	1	HAPPSAADASDEAASPLK	0	0	36136.5	putative membrane protein C17G8.08c
TGGT1_218760	1	0.0517	1	GSDPDAALSIYMQCAQR	55576104	2.92506e+06	35795.7	putative SNAP protein (soluble N-ethylmaleimide-sensitive factor Attachment Protein)
TGGT1_246100	1	0.0409	1	ASEVDPLQASSQR	0	0	36245.2	putative phosducin
TGGT1_209420	1	0.04	1	VSVVDAASVK	17710286	1.36233e+06	26818.6	hypothetical protein
TGGT1_280700	1	0.0147	1	YHQLFEDLVETLGTDDLR	0	0	135569	arginine decarboxylase
TGGT1_249670	1	0.0228	1	HVSGLPVGGHAIK	13165533	470198	62121	cathepsin B
TGGT1_285160	1	0.0228	1	TAIDFLSK	13595645	591115	40098	cyclin-dependent kinase family 5 protein
TGGT1_261520	1	0.0167	1	TLLLTGYPNVGK	13598183	331663	80895.8	putative nucleolar GTP-binding protein 1
TGGT1_226580	1	0.0211	1	ILNVWALK	15903276	589010	42694.1	hypothetical protein
TGGT1_306250	1	0.0174	1	TNIGALVQETLQK	0	0	80419.6	hypothetical protein
TGGT1_289000	1	0.0069	1	ILELVEQR	9929682	146025	126028	hypothetical protein
TGGT1_244732	1	0.0202	1	FLNDPNSQTGCERAEAR	752903400	1.56855e+07	91179.6	hypothetical protein
TGGT1_250330	1	0.0412	1	SLEETDRLSGILDDRGK	0	0	46790.4	hypothetical protein
TGGT1_316320	1	0.0113	1	PESGYYLPR	0	0	87927.6	ABC transporter transmembrane region domain-containing protein
TGGT1_308580	1	0.0073	1	FSVLTALPLFR	0	0	164037	Lon protease family protein
TGGT1_309960B	1	0.0282	1	AFLEQLVER	0	0	35338.8	hypothetical protein
TGGT1_225940	1	0.0317	1	ILEPDTPLEK	0	0	33694.9	hypothetical protein
TGGT1_247000	1	0.0124	1	EAMALEFNQLR	0	0	96502	tetratricopeptide repeat-containing protein
TGGT1_314720	1	0.0491	1	ILVAIEQR	35174010	7034802	18007.9	putative Sedlin protein
TGGT1_290920	1	0.0145	1	IVEVNPDTNRVETR	0	0	100775	oxidoreductase, 2OG-Fe(II) oxygenase family protein
TGGT1_226890	1	0.0063	1	LGDNAETIEEEKR	8991343	90821.6	223568	hypothetical protein
TGGT1_226340	1	0.0129	1	ATAASASSSLAGAGR	0	0	126710	hypothetical protein
TGGT1_222020	1	0.0152	1	LQSLLGNAR	35842732	1.08614e+06	62920.8	phosphoglycerate kinase PGKII
TGGT1_203370	1	0.0194	1	GLPGAAAGAAPGGER	0	0	81040.6	hypothetical protein
TGGT1_293190	1	0.0147	1	VEGDALFSAK	175400320	4.87223e+06	76160.2	endonuclease/exonuclease/phosphatase family protein
TGGT1_252440	1	0.0274	1	HFAITHEDRGDFDQR	0	0	59681.6	peptidase c13 family protein
TGGT1_244840	1	0.0822	1	NMLTGSTDAPDDAQLAFR	0	0	24124.4	zinc knuckle domain-containing protein
TGGT1_222240	1	0.0156	1	IAASPPAFSDPTRPER	0	0	107802	hypothetical protein
TGGT1_224240	1	0.0096	1	AGFIATDNALR	74331890	1.37652e+06	122563	protein phosphatase 2C domain-containing protein
TGGT1_298970	1	0.0833	1	RLPLIFLR	41263640	10315910	10727.7	LSM3, U6 small nuclear RNA associated isoform 2 family protein
TGGT1_273660	1	0.0144	1	TAGIENGIIPESSVGSGTQLQEGAAADESR	0	0	215766	AP2 domain transcription factor AP2VIII-3

## Sheet: PR48-Rep2
Protein_ID	PepIsUnique	Coverage	Unique_Peptide_Num	PeptideSeqs	Abundance	iBAQ	Mol. weight	Description
TGGT1_221320	1;1;1;1;1;1;1;1;1;1;1;1;1;1;1;1;1;1;1;1;1;1;1;1;1;1;1;1;1;1;1;1;1;1;1;1;1;1;1;1;1;1;1;1;1;1;1;1;1;1;1;1;1;1;1;1;1;1;1;1;1;1;1;1;1;1;1;1;1;1;1;1;1;1;1;1;1;1;1;1;1;1;1;1;1;1;1;1;1;1;1;1;1;1;1;1;1;1;1;1;1;1;1;1;1;1;1;1;1;1;1;1;1;1;1;1;1;1;1;1;1;1;1;1;1;1;1;1;1;1;1;1;1;1;1;1;1;1;1;1;1;1;1;1;1;1;1;1;1;1;1;1;1;1;1;1;1;1;1;1;1;1;1;1;1;1;1;1;1;1;1;1;1;1;1;1;1;1;1;1;1;1;1;1;1;1;1;1;1;1;1;1;1;1;1;1;1;1;1;1…	0.808	318	AACEFLSSTEGK;AACEFLSSTEGKEATQAIVER;ADKIVEVPGGPNR;AELLQLPSASSSK;AELLQLPSASSSKAGSASER;AGSTYIFDFLGLMEIALLQSWQTHLK;AGSTYIFDFLGLMEIALLQSWQTHLKEK;AHVVLAAVLFR;AKIEDLLK;AKIEDLLKSHGVDIAGDK;ALEVAVR;ALEVAVRR;ALMHRVDDVLK;ALMHRVDDVLKELDK;ALQNFPNFFPEWTMPVSLELCLTR;ANPEFIR;ANPEFIRR;ARGVISSIVNWK;ARLGGIPFGAIAVETR;ASEDVPHVLTGDPIAQR;ATLDSTGAIPR;ATLDSTGAIPRDIFDQATVK;AYDETFTLSYVTGR;AYGQIALEAIR;AYGQIALEAIRLLR;DADPYPEVD…	1514766539700	9.23638e+09	287613	acetyl-CoA carboxylase ACC1
TGGT1_284190	1;1;1;1;1;1;1;1;1;1;1;1;1;1;1;1;1;1;1;1;1;1;1;1;1;1;1;1;1;1;1;1;1;1;1;1;1;1;1;1;1;1;1;1;1;1;1;1;1;1;1;1;1;1;1;1;1;1;1;1;1;1;1;1;1;1;1;1;1;1;1;1;1;1;1;1;1;1;1;1;1;1;1;1;1;1;1;1;1;1;1;1;1;1;1;1;1;1;1;1;1	0.7124	101	AAIPGGAGSIAGAPEDLDLR;AAIPGGAGSIAGAPEDLDLRIMNVASEGAPR;ACKELGITSVGIYSQEDSQALHR;ADASDPKQIASPMPGNVLK;AEELSFPSSVVEFLQGR;AHDFPEAVAR;ANVQAVPGTNEPVTDFEEAAAFCR;ATSEAQAAFGNGAMFVEK;ATSEAQAAFGNGAMFVEKLVQNGVHIEVQIMGDHFGNVVHLHER;DAHQSLLATR;DCDLVSSVFYPAVFDEYQQFLK;DMAGLLTPPAADLLISALR;DMAGLLTPPAADLLISALRR;DVFFEVMGLPR;EAVKYGMDIFR;EAVKYGMDIFRVFDSLNFVENLK;EAVPNIPFQMLLR;EEELKEAFER;EGDPVQQGDLLVR;ELGITSVGIYSQEDSQALHR;E…	335713828837	4.47618e+09	151967	pyruvate carboxylase
TGGT1_291180	1;1;1;1;1;1;1;1;1;1;1;1;1;1;1;1;1;1;1;1;1;1;1;1;1;1;1;1;1;1;1;1;1;1;1;1;1;1;1;1;1;1;1;1;1;1;1;1;1;1;1;1;1;1;1;1;1;1;1;1;1;1;1;1;1;1;1;1;1;1;1;1;1;1;1;1;1;1;1;1;1;1;1;1;1;1;1;1;1;1;1;1;1;1;1;1;1;1;1;1;1	0.251	101	AEALVLEK;AGADEGPEATGPPRPGR;ALLDMSHEATQR;APFPVAER;APSPCDTGGLDTGGGR;ARPPLSPSAGSVSLSPEAPK;ASVVPLVR;ATLGSEVLSGPR;CLASPLVGPSVGR;DIHIAFADPSR;DSDEREATAALHAQAGPR;DVFFVDLYGNR;EAAASFGDQHRLPSGK;EFIGLYTR;EGVGGFFK;EIEAASGAGEAAETGTSDEDAETGPGRR;EIQASANIR;ESQGIEIGR;FASCVPPEEELEGGVEAR;FILYTDLK;FSTVADEELPHR;FYQVPCQTAALTR;GAAIAFWK;GALPLSEDEKLR;GEAAGSAGPATGIEDPWR;GGPVRAPDDEDSGLRPK;GIVELNETR;GLLRPVVTLDLK;GLTEKEFIGLYT…	4348874197	1.52592e+07	578447	hypothetical protein
TGGT1_280660	1;1;1;1;1;1;1;1;1;1;1;1;1;1;1;1;1;1;1;1;1;1;1;1;1;1;1;1;1;1;1;1;1;1;1;1;1;1;1;1;1;1;1;1;1;1;1;1;1;1;1;1;1;1;1;1;1;1;1;1;1;1;1;1;1;1;1;1;1;1;1;1;1;1;1;1;1;1;1;1;1;1;1;1;1;1;1;1;1;1;1;1;1;1;1;1;1;1;1;1	0.0799	100	AAALLSLPVDGSVSK;AALPLPLSGPCWYR;AAVGVALGPHVR;ALGVETAVVSDGVR;ALLLGDLALR;ALTADVDGVPSVR;ASGESVVPLVAPSALPR;ASSASPHLTVMLVAEEAVWPLVIQGR;ATYTPYAYPSLPSR;DGTHLQASLAQR;DIFALVPK;DLHAALTDLK;DVAILNPHVR;EAEQREEDSNELEVAR;EAFLTGVHVCQLLVCER;EGEQSLVSREDEAR;ELFPLVSR;ESEASLEDRDKVLVALAGTK;ESSVFAATSAAR;ETETETTRFPFR;ETGATPPSGLFAPPR;FAVSLSSPSHVVGLLPLPR;FIYDAVR;FLSETAETEGLLPSR;FLSQTVQGELLDSVAEPLCTVTHTVAPR;FPPLFFFPR;FSGVPE…	1568907614	1.76878e+06	1.85328e+06	HECT-domain (ubiquitin-transferase) domain-containing protein
TGGT1_315860	1;1;1;1;1;1;1;1;1;1;1;1;1;1;1;1;1;1;1;1;1;1;1;1;1;1;1;1;1;1;1;1;1;1;1;1;1;1;1;1;1;1;1;1;1;1;1;1;1;1;1;1;1;1;1;1;1;1;1;1;1;1;1;1	0.1252	64	AAALIPHLVPR;AADALPFVLDHHPAAQTR;AAWPTLVVAR;AEVGAMLR;ALPEFLR;APDTAAPLWK;ASLLAPQFR;AVDACVLLGNQER;DAEQYLLK;DVDLSSAALVKPAK;EIQQTLTDLSR;EVVSILSR;FIETFFPLPAR;FLNSCLLYSNR;FPGAAVFPHFGSFR;GAANQLAAGSSAVGQAVAAFMR;GGDGNQVAEASYAGR;GLLPPASVLLLPR;GLVPFALLEDYEFWQR;GPGASVSGALPAK;GPTDLASLRQPLTLDLIELPR;GPVSFFSAK;HYVYPIHSSR;IGQATLQR;IPLVTQFFAEEGR;ITVLAAMLEGK;LAGGLLYVQR;LALEEELELLR;LAQWLGVGEKPR;LASEQAWQR;LEQYPSPGAIQR;…	1042488995	3.09344e+06	689554	EF hand domain-containing protein
TGGT1_294550	1;1;1;1;1;1;1;1;1;1;1;1;1;1;1;1;1;1;1;1;1;1;1;1;1;1;1;1;1;1;1;1;1;1;1;1;1;1;1;1;1;1;1;1;1;1;1;1;1;1;1;1;1;1;1;1;1;1;1;1;1;1	0.1586	62	AMLRPFPQLR;ASEGEEPQEQVAR;AYSVAFLK;DFLDFLHHFVNLVGEK;DFPVNDLLGATSVEQLTQAVR;EGFLLAEK;EIVETGGFWR;ETPWATVAPK;FAPLLFVDFPGTESLR;FYFSPPAANALPQDSLR;FYFVGDEDLLEMIGNAR;GAIQEYQTTLLQQVK;GATADPGGAMVGKPPLVAR;GLLDSWIEVQRK;GVWNALSSLFTDVGALR;HLMLVAQSFGPSTIEETSQK;HLQAGLQTLR;HQDALQDIDAIK;IAVEAVAVLITDAGEKPLTWEDAR;IRPEELSAALTR;LAMSEALDGGDRGLQK;LDFLMER;LEQVNMPK;LGASTTSGEMFR;LIEGSPSPPGTGGMR;LILTTLK;LIQTPLTDKCFLTLTQALNMK…	947620790	3.19064e+06	558236	dynein heavy chain
TGGT1_213392	1;1;1;1;1;1;1;1;1;1;1;1;1;1;1;1;1;1;1;1;1;1;1;1;1;1;1;1;1;1;1;1;1;1;1;1;1;1;1;1;1;1;1;1;1;1;1;1;1;1;1;1;1;1;1;1;1;1	0.2758	58	AALDATQEASEVQELR;AALDATQEASEVQELREK;APAVALPAVSILGR;AWQEELTLATR;CSQLSSQLSAKEEEAPR;DAELSELR;DALDAKERELENAAGALR;DVLDEERGHQAGR;EAFNTLTQLLASQLEMQSASR;EEEREQEIQHLR;EGVIAAFSASVEELER;ELEAQAQQFAASEATLQAALSEAEKK;ELENAAGALR;ERELENAAGALR;ESEFPEDFR;FLSSHAVTEFR;GLHVQLDNER;GLHVQLDNERNQR;GRDDEMACMQR;ITSLSDELEAVR;LASELATVR;LEAEVQEQQTR;LLEAVQTQLEEKEK;LLHLLQPAASPK;LQFFEDALDSLGPSGR;LQMSPLPADGSQNVSDGTR;LQVLEEELETEKR;…	2.76967e+09	2.03652e+07	253235	surface antigen repeat-containing protein
TGGT1_297745	1;1;1;1;1;1;1;1;1;1;1;1;1;1;1;1;1;1;1;1;1;1;1;1;1;1;1;1;1;1;1;1;1;1;1;1;1;1;1;1;1;1;1;1;1;1;1;1;1;1;1;1;1;1;1;1;1;1	0.2032	58	ADQQGTAAEVAILNGDR;AFAARPPEAGR;AFWEPPVPLSLSLR;AGATVDVFPPLELWVR;ASELGTQEASKLR;EFNLGHLTAPTGR;EGDLASPLLR;ERPLPALPR;ETRPALELQFFR;FLASNAFLPGFFPPVK;FSLPVSVSLQTSR;GERGEEELGVR;GEVLFFR;GGPPERPAVYTQVR;GLIIALR;GVLQAEDITSDAEAASATR;GVSLVSFFDLETR;IGPAQVLLPSPAQAAGR;ILLEVSNRPK;LAPLFVAETTQLPLLSFESEER;LASAEAVPVLPGSVVHVLPDSR;LFYHPEMVYR;LGVLPSPDLER;LGVLPSPDLERDAGR;LLSLADER;LQESSETVSGGGVSSLAVSRPR;LQNPAVADGETR;LQPLLSAL…	1713233824	9.36193e+06	413371	hypothetical protein
TGGT1_227610	1;1;1;1;1;1;1;1;1;1;1;1;1;1;1;1;1;1;1;1;1;1;1;1;1;1;1;1;1;1;1;1;1;1;1;1;1;1;1;1;1;1;1;1;1;1;1;1;1;1;1;1;1;1;1	0.2294	55	AGALETDQEAGGSFSR;AGEVGQNCHQADTGQQVQAVSR;AGSLFLPVVR;APVEVTVLAPR;ASGGFAAASNPFAAVLK;ASGPCTQGALAEGSEAATGTAR;EGQIYIR;ESEVAPTAGSAASPHYR;ETLVAAIETR;FLRLPTDATGK;GGAASVASHPGGVLGSVDQELLEQAVIR;GGTADWITPR;GLLSPSLSGSGEEGGLLWR;GSPGPFSGDIAAGEAR;GTTGVSQTEGPGASPR;IAPAAISGVK;IRAPADQDADVLAIVPR;IRVDVLPGLLVFPQPAR;LALYPSHSGTVR;LDENNTTLRPR;LDIQPAGPNTSFLFLNAK;LGECHDWLMVGSK;LLPVLSPSGGNASDSGGPAGGR;LSGGDGVPGEPGLETVR;LSQLPC…	2.15125e+09	1.15659e+07	389863	hypothetical protein
TGGT1_231970	1;1;1;1;1;1;1;1;1;1;1;1;1;1;1;1;1;1;1;1;1;1;1;1;1;1;1;1;1;1;1;1;1;1;1;1;1;1;1;1;1;1;1;1;1;1;1;1;1;1	0.2336	50	AAVMHDILDTMPEGVK;AISAASLHLR;ANIPWKVPGLPAPVENMILR;AVFWEIENR;DTGPNPQGYLPTHYEK;DVSQVTATTTR;EELGLIEQAYDNPHEALSR;EHVPTNYPVK;ELGGLGMLSMGHILIPQSDLR;FGDMILK;FICVSDLR;FNTGPVGK;FTLWWSPTINR;GSELNLPFQAIMK;GSPGGAAGAPGLNGATPNPPASGK;HTLAYDKGWR;IAFPYLYNNRPR;IIHTSVWAGQK;KFTHIPFPPLNYK;LANQLVSDLQDKNYFYLFNLESFYTAK;LLILALER;LTPQGYQWGK;LVVDSHVQYR;LWLKAEQER;MKADWWTNAAYYNR;NNVNINFK;QGYNMLNLLIHR;QILMASGATTFTK;QLSVLYR;RME…	1170266254	8.0708e+06	291611	pre-mRNA processing splicing factor PRP8
TGGT1_247550	1;1;1;1;1;1;1;1;1;1;1;1;1;1;1;1;1;1;1;1;1;1;1;1;1;1;1;1;1;1;1;1;1;1;1;1;1;1;1;1;1;1;1;1;1;1;1;1;1	0.8052	49	AAVEEGIVPGGGTALLYASETLK;AAVEEGIVPGGGTALLYASETLKTIETTNYDQK;AMLHDIAVMTGGQVVTEETGGSLEDAHQMPQMLGR;ATIDERCDQIR;AVDAGMNPMDLLR;DGTITVSEGK;DGTITVSEGKTLTHELELVEGLKFDR;DRIQDALCATK;DTTLVIEGGGEK;EADPTKGFNAQTGEYVDMMAAGIIDPTK;GFNAQTGEYVDMMAAGIIDPTK;GFNAQTGEYVDMMAAGIIDPTKVVK;GINLAVEK;GINLAVEKVLAHLNSVTK;GRNVVIEQPYGSPK;GYISPYFITNSK;GYISPYFITNSKEQK;ICAVKAPGFGDHR;IQDALCATK;KAMLHDIAVMTGGQVVTEETGGSLEDAHQMPQMLGR;LADAV…	3.05408e+10	8.9826e+08	60857.2	heat shock protein HSP60
TGGT1_244380	1;1;1;1;1;1;1;1;1;1;1;1;1;1;1;1;1;1;1;1;1;1;1;1;1;1;1;1;1;1;1;1;1;1;1;1;1;1;1;1;1;1;1;1;1;1	0.6294	46	AGLEEDPEPTPEAAENDASLDVLDPAAK;AKGEELEGLLLEEADAR;AKGEELEGLLLEEADARK;APTWFLEPSDTPDTVIIR;AQLIDLIVK;AVCLQTWHMMTQSAADAER;DADTGIVLSVAHEIEGLLGGK;DVLDQLAR;EHYEEYAQKEELFHR;EKEEELMQQQR;EKEEELMQQQREELQR;FHAGPPYEDIAFK;FNIFYPDLIDK;FNIFYPDLIDKTK;GEELEGLLLEEADAR;GIMQLYFSFK;GIMQLYFSFKR;GKTTVAALIHSSK;HAEILAPDDDEDRR;ILNQEWQLER;KDVLDQLAR;KNLEADEEVMASSSEHK;KNQLLQAAGQK;LEQNRAQLIDLIVK;LLAEPFVWK;LLAEPFVWKK;LLHEHFGYSNTNN…	9013729143	2.25343e+08	79489.7	cactin
TGGT1_200400	1;1;1;1;1;1;1;1;1;1;1;1;1;1;1;1;1;1;1;1;1;1;1;1;1;1;1;1;1;1;1;1;1;1;1;1;1;1;1;1;1;1;1	0.5201	43	AAFQAMDDGETMTNIVK;AIQFWFK;ALHAYQSTASAPSSVSPESPSFDFCPPHR;EQTVCHARPDTDALSLLDHIIR;FVLAAEDPTTIDEGFPSSK;GIHAFCAAPSAALPSR;GIHAFCAAPSAALPSRR;GRNEPGEEWSR;HDTHNMNIEVEER;HPDGISDPTVFSDEVVVPLLGLGEYMSAR;IFDIDGDGVLR;IPASAVSGLK;IPHAENDLLR;KENMVASTPPVFEGSPSTTSGLGSFQK;LFLQVAR;LFLQVARPFR;LPIYLLPASASPSEDSR;LSPSGVSAACALPPESLLQALR;MRDDKLPTYR;MVDSHNTGTISLPMLK;NFFNIVK;NFFNIVKQPGADSITADDLRPWVDEVLR;QAPDMAFLTEPSASEFAAR;QL…	3935492776	6.0546e+07	126316	hypothetical protein
TGGT1_321620	1;1;1;1;1;1;1;1;1;1;1;1;1;1;1;1;1;1;1;1;1;1;1;1;1;1;1;1;1;1;1;1;1;1;1;1;1;1;1;1;1;1	0.5756	42	ALMSQLQTLK;ALMSQLQTLKR;ALPNLQSFSSFGSGEGR;ALSSSGVFDSK;AQLLWTAITDYVEIFK;AQLLWTAITDYVEIFKNTIR;ASAVLQRDPTIAALNLDTVDENFDRDLR;DFEQVRQEIDRLTDQVAGK;DPTIAALNLDTVDENFDRDLR;DVGLQQFIQLPR;ECLEEEKTFFATHPTYR;EDVSARPPAVSAPGDGEK;FPALAEK;ICVVGTQSAGK;IQAPVIECLDRVSQTLELLSQK;KLINVVDELR;KLINVVDELRDVGLQQFIQLPR;KTVYSEQFIR;LGYTGVR;LHEGDSLPGFPSPDTFEYLILPYLKR;LLPPHLVGVHSLVDKLTK;LQELGEGVPMEPSER;LQMYFEHQKDITGGSQIR;LVHLSEAEHD…	2277453849	4.4656e+07	95853.6	dynamin-related protein DRPB
TGGT1_314780	1;1;1;1;1;1;1;1;1;1;1;1;1;1;1;1;1;1;1;1;1;1;1;1;1;1;1;1;1;1;1;1;1;1;1;1;1;1;1;1;1	0.289	41	ADTEVSSPAPDIDDLTGFSELKR;AREEALVEPVILIQALYR;DCLLTSENPVVK;DKDDLAHLLTEAR;DRGSCGTGGDNALQSGVGSGSQGR;DSQVQLWLR;EEALVEPVILIQALYR;FAIQSFLSGLSAPGGESTGAIK;GGVIATLDEEVFVPR;GIEIATVFDSDGLAAAPVPDSEAALFASETDRR;GKPQSTLITGESGAGK;GKPQSTLITGESGAGKTESTK;GVQTAETSSLR;ILEISPVLESFGNASTSR;INGTDSHYIR;KANSLGDLISQLETLDASLQPR;LALDGDLPGDLSR;LILGYDDPR;LILQFLADVSELSSSSSSSFK;LLHQDFVDRYR;LLPPEELVQDYLSKR;LSLLSVASDIKK;NNPSAGSTVAGLR…	1.4982e+09	1.22803e+07	227152	myosin G
TGGT1_216670	1;1;1;1;1;1;1;1;1;1;1;1;1;1;1;1;1;1;1;1;1;1;1;1;1;1;1;1;1;1;1;1;1;1;1;1;1;1;1;1	0.4899	40	AAEEGLLLLDR;AAEEGLLLLDRVTGQVSVSR;ACGLVLDKQSGGAGR;ACLDESLR;AGTVAVVGLQAANVDR;ALAGASFR;AMLTTLLKEEGHSEAMGVGK;ATGMASHYAEQEAPLRR;DMVAAIIGR;DRLGALKAEGEGLLK;EAAAGAIVHASDNGDEETR;EFADEKDEGVLER;EFADEKDEGVLERVPVPK;ELETAFHCSVR;EMTAALLAER;EQLILTQQQNELR;ETGVTFRPPR;EVVASPVASASGAGSPGGATSLVFPVPIAR;GENELTVVGPSEEIDAAVK;GGEAAVQACVAALR;GGSEGLLLVQQATPENAAAAAK;GNAPGFTASSR;GVALLNSLDEGMQPEKR;IQTQSGVESIR;KIQTQSGVESIR;KLSQD…	2297777462	3.96169e+07	99971.4	FUSE-binding protein 2 / KH-type splicing regulatory protein
TGGT1_223390	1;1;1;1;1;1;1;1;1;1;1;1;1;1;1;1;1;1;1;1;1;1;1;1;1;1;1;1;1;1;1;1;1;1;1;1;1;1;1;1	0.2134	40	ALVAEQVQAFSQR;AVYIAPHPLVVK;AYTQLVR;DTSTGVAPAVHLGEPTGEPESLAGR;DVGDWLGVSSSGLFNFHPSVR;EIAINVR;EILQSEAEAVK;EILQSEAEAVKTGDLK;ELLPYGFAVHHAGLPR;ELTGDVNLTR;FLHVSDEVMR;GPVLESIIAR;GTQVYLPEK;ILDKNFLIK;IVAMANSLANAK;KLYPMGDKVER;LAELTGEMQHDMK;LELAAFVQPLTR;LFSLSSEFK;LPANSEDLNKPSTK;LTAIDLLLQAAADDDPKK;LVIIDEIHLLHDAR;MGAIQVTALGR;NAIFEEMR;NVEQVLGPVNSDVFTR;NYDEVVVQAFK;QQIEETQVIVTTPEKWDIITR;SLILPER;SQVLIFVHSR;SSPEGQE…	1579044702	1.28378e+07	248239	putative activating signal cointegrator 1 complex subunit 3 family 1 ASCC3L1
TGGT1_268330	1;1;1;1;1;1;1;1;1;1;1;1;1;1;1;1;1;1;1;1;1;1;1;1;1;1;1;1;1;1;1;1;1;1;1;1;1;1;1;1	0.1853	40	AALPLTR;AAQAAAHAAVAAVR;AAQAAAHAAVAAVRR;AAWEAAGEPR;AQGDTVWQAAALEGQAAALYAFLR;ATPLALPPALTIVSK;EAAALMAAFASVSLASLPLSPHDPYLQPFLSAR;EAPDFSLSPEDFNFAITLLR;ELLQPLPTAR;FGSKTETLQLISSAAEK;GAAPPLPLLAR;GVSPFTPLELQAK;ILGCAAPGPPRPSAVK;ILLLPTDGTPPEVFAR;ILYPVLDHK;ITTEHLGEPGK;KVLEEDYPSVLVHR;LFFTGLTYTLNK;LGLSPALRPGVGLR;LLALHLENVGR;LLLETQR;LLSLLDFPK;LPEGLLWSGSLSR;LREQAEEIGVSR;NPLGVELVLDKAK;PALGVTGDEAATGFR;QLGALTLR;QVL…	2037029783	1.49782e+07	311004	hypothetical protein
TGGT1_293180	1;1;1;1;1;1;1;1;1;1;1;1;1;1;1;1;1;1;1;1;1;1;1;1;1;1;1;1;1;1;1;1;1;1;1;1;1;1;1;1	0.6678	40	AANAGGVAVSGLEMSQNAMR;AANAGGVAVSGLEMSQNAMRIEWTR;AFKVIVEPER;AGQFEGALTGK;AWEVPCDIAFPCATQNEISEEDAQLLIDNGCR;CAISGSGNVALYAGEK;CAISGSGNVALYAGEKLATLGAK;CITFRVPWVDDQGK;CITFRVPWVDDQGKQHVSR;CQSEASEVADPEEVDAFVK;DVPAGDIGVGAR;EIGYLFGQYK;EIGYLFGQYKLLK;EVVDEKLR;EVVDEKLRQIMASIFSK;FCQAFMTELSR;FGENEFDLVTGANVAGFVK;FHPSVTLSVMK;FLGFEQIFK;FLGFEQIFKNSLTGLSIGGAK;FQPEFLQAFHEVFDSVRPVLCSNPK;GFPLGQIQR;GYRVQYSSAAGPYK;IEWTREVV…	27797645642	7.51288e+08	63740	NADP-specific glutamate dehydrogenase
TGGT1_207370	1;1;1;1;1;1;1;1;1;1;1;1;1;1;1;1;1;1;1;1;1;1;1;1;1;1;1;1;1;1;1;1;1;1;1;1;1;1;1	0.3729	39	ALEEENKLLK;ALEEENKLLKR;AQVQQLER;DGFSELLDAQQQLQQLQR;ELQQLHQEVKELQR;EPGRDFFGVTR;EQELVEKESELQR;ERELFGR;GATPATPSQLSVPSNAHK;GGNSGVPTPAAAGR;GVVPSVSAHAVR;HLQALEAAESQR;HPFEVPR;HRAAEMRTNGVVEASLHEAEEQR;HSEAVEGNETKPTDGETGDQASASAVFDDFDLLLQK;KSFSELTTR;LAAAQEPEASGSGVHALGALWGGASR;LAAPPLPPGSGDNTANAAGVALSTVSGHAATAGSLFLPGGGR;LAGTVAMANSLAGSR;LLPPTPSACSSVISDSVAR;LMSTGVIAAAVQQVQQAVAK;NSSSDGMQPNAPVTNGVSSGPSQTR;QLAGPFS…	8683894102	1.73678e+08	142890	hypothetical protein
TGGT1_311920	1;1;1;1;1;1;1;1;1;1;1;1;1;1;1;1;1;1;1;1;1;1;1;1;1;1;1;1;1;1;1;1;1;1;1;1;1;1;1	0.2342	39	AATSLQAVVAHLWAEEQEFLER;AATSLQAVVAHLWAEEQEFLEREFLR;ADAAAPFPSDPAAADR;ADQLFQVYVQSR;ALESGLAEAQK;ASFAALAK;ATLVGVFR;AVPGSAAPPEEAGR;EALQAAVATDEERPDTGNTVDGK;EGAQATEENEDAETETEEK;EGEETPAAESLDSK;FCQDVVAAENDLMHALSK;GGGAGAPPGIEALGSSLLAAPRPDAGK;GLAADSCAPACLSPADAR;GLPLSDCFFTR;ISSQGEAQVVEALAQFLQYSR;LASAEGDMLR;LDQLLPK;LKTQNLNSVCSSGAASASGAPPFWALSASQTPGAGAPCGTAQAPGR;LLDESVSQQQSTIR;LLGLPSRAELEER;LLIQSLCTYQK;LSSPPSPV…	1.42587e+09	1.10533e+07	271979	GRAM domain-containing protein
TGGT1_223920	1;1;1;1;1;1;1;1;1;1;1;1;1;1;1;1;1;1;1;1;1;1;1;1;1;1;1;1;1;1;1;1;1;1;1;1;1;1	0.2533	38	AAALKDAFFAP;AIAPDVEESR;AIDAVQQHLGQVR;ALMDPSLGR;ANIIAFVEALR;ASDLALFGR;ATLLVAYPASIR;ELLVSQIMQIKPR;ETTVAALVDMLYYNGTALNDHLAFIAK;ETVGAYSYEELER;EVRPDPLDAPATFEVLDYNEGILR;FFNSQALIVR;FGRFDQEGADNLR;FSSKPGIPFEGR;GFLETAELYR;GLTGSTVALGLLALAGVPFANSQISHQDK;GTEVPLLTACIQATTHIMGPPK;HLLMPMVFR;HMASLSDVEAMNLLR;ILVDDLVR;KIWGSLGEFSSGTR;LPAACILLIHLK;LVSVMGSTTLPK;MEPITDLDVLEQLR;QIKMEPITDLDVLEQLR;QLPGEASHDAVCR;QMSDIVMQMR;…	936453046	7.67584e+06	222871	rhoptry neck protein RON3
TGGT1_287500	1;1;1;1;1;1;1;1;1;1;1;1;1;1;1;1;1;1;1;1;1;1;1;1;1;1;1;1;1;1;1;1;1;1;1;1;1	0.7104	37	AIDDAANLVK;ALGATAVVR;ALTDLTR;DFDVENIR;FAAFGATLPGVEQYAVLK;FGEAFEMIPR;GMVVTRPPSGSVESK;GSTPSVLDEAER;GSTPSVLDEAERAIDDAANLVK;GTVLVHNAEELK;GYEMAVAK;GYEMAVAKLPAFLEESVCYTLK;IVTAHTSLIVK;KFAAFGATLPGVEQYAVLK;KVTNILTK;LGADAALTVLR;LGADAALTVLRVDQIIMAR;LGVPTPEELGSCLSITVSEISSK;LLAESSGHSGTEALAALHAAHGQGR;LSQSVVLK;LVAGAGATEMEMSR;LVAGAGATEMEMSRK;LVAQAAAMVMPPNNPK;LVVTSLGK;LVVTSLGKR;QGLHPNDVAR;QMEEIIK;SAAAASAPSLTINAVE…	3103550097	8.16724e+07	59307	putative T complex chaperonin
TGGT1_219710	1;1;1;1;1;1;1;1;1;1;1;1;1;1;1;1;1;1;1;1;1;1;1;1;1;1;1;1;1;1;1;1;1;1;1;1	0.2742	36	AAHLPLPSMLVLPSQFPVK;AARPSTAGVLSELPWAFVR;AIDTNQLFVAYAVK;APLYVPPTLSAGPPQAK;AVEGVSQTLVALQR;AVLAPVVSAELGSLFSEHVVPGLK;DGEAPACDVLQADGR;DPLPIGQPALLGTVK;EAATPEAPGGQQAGEGKPSGDAER;EKGDSLLAWPSPFPAFLPPGR;GDSLLAWPSPFPAFLPPGR;HQVILWSLPVLR;ISLIGAQFVPR;LAPPVSAGSR;LDAAAAPNGSR;LSAAEVAAVDR;LSEAETLSVQAVSFCPASR;NISSVFSLYSASGTGAR;PSTAGVLSELPWAFVR;QDLSANPFFPSQRPLPLLFGSAVQTLR;QKVEQVPQAFR;QLECQAPLQR;QMPFLLVGTANNSCLR;QNLA…	1822727517	2.04801e+07	199646	hypothetical protein
TGGT1_231790	1;1;1;1;1;1;1;1;1;1;1;1;1;1;1;1;1;1;1;1;1;1;1;1;1;1;1;1;1;1;1;1;1;1;1;1	0.4115	36	AAEPVLSEGDSR;AYDVAFEK;AYDVAFEKR;CSASLADPADTQTSGADETERR;DAVGTTSVATGISSSSDR;EKAAEPVLSEGDSR;EPLRPLYSHYQYLR;ESGEVAVGSVDEVEQR;EVPSTSSMEK;FSGATGTGAVAAVAALAAQQHQQNLLLLASDLQTAIR;FSGATGTGAVAAVAALAAQQHQQNLLLLASDLQTAIRR;GGESDMHVLVAFGK;GGESDMHVLVAFGKR;GLFARPNAK;GLRGEEAELR;GLRGEEAELRLDK;GRPPGLAGNASGATPHGAER;HEAAPSGDAPANSPVEQASR;HLYREEAAIEEDDELPVLSYLEGETLFAAEEEPSLHHVR;IRGGESDMHVLVAFGK;LLTYQANFISETGR;LNSDDTPVPS…	2221961829	2.88566e+07	133775	hypothetical protein
TGGT1_244200	1;1;1;1;1;1;1;1;1;1;1;1;1;1;1;1;1;1;1;1;1;1;1;1;1;1;1;1;1;1;1;1;1;1;1;1	0.4489	36	AAMCTLNQLNEGTR;ADLDKVYDCR;AQQYYSEDEDSTK;CRDFLPSQQYEYSPQWK;EGVNSVVIGMPHR;FGLDGCETMIVAMK;FKGDVFIDLIGYR;FKGDVFIDLIGYRR;GAPFISSAPGSLPAGASFVTPESLPVSPQQSVHDTSR;GHEIAAVNPLSLPQETPFVSGSR;GPTPAGTLDFEAYGFTK;HAVLHDQTTFEPYSIFDSLK;HLNFPNGIR;HLVRPDVPAAPQLTGVPLDR;IFTLPPDFNVHPTVGK;KPLIIFSPK;LGHNELDMPK;LHDQELAQLLQDALDINR;LIACSGQVYYDLIAGKDK;LLNEGVVTEADLQQLK;LNAIQAAPDENLIDFGTAENLCYATLLSDGFHVR;MEQLSPFPFDLFIEDLKR;MEQL…	3330465510	6.40474e+07	124154	putative 2-oxoglutarate dehydrogenase e1 component, mitochondrial precursor
TGGT1_311470	1;1;1;1;1;1;1;1;1;1;1;1;1;1;1;1;1;1;1;1;1;1;1;1;1;1;1;1;1;1;1;1;1;1;1;1	0.2896	36	AAQTDAQPLPK;AEMVTYAMAK;AFFQLGAR;AKDVLLFASETWK;ATGESTTFTIR;AYQGALLVIK;DATVMQQEISK;DATVMQQEISKVFSAVSSIK;DLMSLVIHTWIHIR;DVLLFASETWK;FFDMYLHQSGFMK;FMLDLWCSK;GGPDVDASAVILGSR;GGVDPTEIHEIVQSR;HGEFTLDTVR;IAIPDYKDLWDFSLR;ISTAFGR;LVEAVAANPPGPGTVIPLEELR;LVGWMDVMAR;NLVSGVHSTGDSVEVR;QDAAAAAEAADHFAQVSAFNAMQSALTK;QNHFTTFASSSTNAER;QQHIADPNLGMWAR;RGGPDVDASAVILGSR;RGSSAAGQAAQTDAQPLPK;SVTSSTGEVVEAGSNILK;TGGHLGADYII…	1887465861	2.00794e+07	186833	rhoptry neck protein RON5
TGGT1_205440	1;1;1;1;1;1;1;1;1;1;1;1;1;1;1;1;1;1;1;1;1;1;1;1;1;1;1;1;1;1;1;1;1	0.5827	33	AIADIVR;AQLANIQASK;AVANSLEVIPR;CGLFEVK;EVDVLHPAAK;GACTVLLR;GGSKDVLNEVER;GGSKDVLNEVERNLQDAMNVAR;GVSDLAQHFLVK;IDDVLSGVR;IPGGDLEESR;ISQMAIDAVR;KGESQTYVEITKEDEWAK;KIGDEYFTFLTQCK;KIGDEYFTFLTQCKEK;LLEQEEKEVR;LLPGGGATEMAISALLLANAK;MLLDPLGGIVLTNDGNAILR;NLQDAMNVAR;NVESVKQYPYK;QVWDSLAVK;TAIEAAAMLLR;TEEITKEDVGTK;TLAQNCGTNVVK;TMIELSR;TTLGPSSMLK;VEKIPGGDLEESR;VLDGVMVNK;VLLLDCPLEYK;VTGATIVNR;VTGATIVNRTEEITKEDV…	4002320561	9.30772e+07	60641.6	CCT chaperonin gamma subunit
TGGT1_216240	1;1;1;1;1;1;1;1;1;1;1;1;1;1;1;1;1;1;1;1;1;1;1;1;1;1;1;1;1;1;1;1	0.4751	32	AAASAEADREEGLLALPEDFAEALFEK;AASEGLAQGGDSSLSTSGPASASLFLR;ALALLLLIQESR;DFSGGASAAGAPALGGGAR;DFSGGASAAGAPALGGGARGESPR;DSSSPVLQTALER;DWVEFNR;ESGPHGIADESRLR;ETFFQILALMLHDFCRR;GEVWEHALLAPAR;GGLWGLEGASSYLQAFAR;GIVLAPLDIPLSLQDLQR;HFNPISMPR;HFNPISMPRPAPR;LAWNDRLYPSR;LRAPTQPCSATSTDAAWPNR;LRAPTQPCSATSTDAAWPNRDSSSPVLQTALER;LVIDRESLGTTQPR;NAFLVWLK;NAFLVWLKR;PVDGILSLYNTQR;QSLAGSCALFYGAK;RLVIDRESLGTTQPR;SIAGTSQI…	5624590797	1.27832e+08	86600.8	hypothetical protein
TGGT1_240600	1;1;1;1;1;1;1;1;1;1;1;1;1;1;1;1;1;1;1;1;1;1;1;1;1;1;1;1;1;1;1;1	0.5667	32	AALETGYVPGGGVTYLALSTDEFYNK;AILTSGKPFGFGWNAK;APLVLIAEDFGPEVLQTCIINR;DIAVATNAQLISR;DLGLPLEDATATHVGNAASIVVR;DLGLPLEDATATHVGNAASIVVRK;ELEVSTSKFDREK;EYGPPMIVNDGVTIAR;FGDMISQGVIDPAK;GHNPIPLQR;GYSSPYFLVGEDR;GYSSPYFLVGEDRDIIEWQSPSILVCDYK;HAAIVLEDNPALEDTLEFTEGYTFER;IAALSGGIAR;IETAQSILPILEHFVR;IMIGASTETEQKEK;IMIGASTETEQKEKR;IVADIEAAAK;IVVDSMK;LAKPVDGMNDLLNIATVATSGNVAMGQVIAK;LILADECR;LILADECRNQLLEGIEAVAGAVR…	4632517354	1.32358e+08	72160.4	putative chaperonin cpn60
TGGT1_206610	1;1;1;1;1;1;1;1;1;1;1;1;1;1;1;1;1;1;1;1;1;1;1;1;1;1;1;1;1;1;1	0.4424	31	AVALTLEKHPIMNAAYNPK;AVSTYGAATAGAPDTR;DFASLLETRPSALLI;DPSGQPLATFNAIELAK;EGDAAPVGTTVALLAEKEEDISLIQAK;EGKIESLGVPPPGSVPLDAMQK;EGVTVDVGSTVGYLAPSAEVASAFK;EKEGKIESLGVPPPGSVPLDAMQK;GAVQEISMPALSSTMK;GAVQEISMPALSSTMKEGK;GIYVDKLEAMVQELK;GPARDPSGQPLATFNAIELAK;GVGTIMAVGGTESVPFFPK;HIYGSHAAAFLK;HPIMNAAYNPK;IEATMPTTFAALQANPQMQK;IESLGVPPPGSVPLDAMQK;KNKLNLEEVK;LSSSDSVSVSSSQSGRPTTGGDSR;MTVTITADHR;NMEATMDVPVFR;QHLHL…	3280764752	8.00187e+07	96777.3	pyruvate dehydrogenase complex subunit PDH-E2
TGGT1_232710	1;1;1;1;1;1;1;1;1;1;1;1;1;1;1;1;1;1;1;1;1;1;1;1;1;1;1;1;1;1;1	0.6602	31	APTLFNVR;DKICSLVR;EWYDLKAPTLFNVR;FDLTKLMELHGEAEDVGR;FIPESIGK;FIPESIGKDIENACK;GIFPLQNVFIR;GIFPLQNVFIRK;GRVYEVNLADLNNDEDQGFR;GRVYEVNLADLNNDEDQGFRK;IGDPFLK;IGDPFLKK;IGDPFLKKEWYDLK;IKLCCEDIQGR;KEWYDLK;KEWYDLKAPTLFNVR;KFIPESIGK;KFIPESIGKDIENACK;KVQAESGEAQNTLTAETK;KVQAESGEAQNTLTAETKA;LAVDGLR;LCCEDIQGR;LMELHGEAEDVGR;MFCIAFTK;MFCIAFTKR;MMTIMSAEASK;MMTIMSAEASKCQLR;NCLTDFHGMDMTR;VQAESGEAQNTLTAETKA;VYEVNLAD…	6753137874	3.75174e+08	29334.3	ribosomal protein RPS3A
TGGT1_311720	1;1;1;1;1;1;1;1;1;1;1;1;1;1;1;1;1;1;1;1;1;1;1;1;1;1;1;1;1;1;1	0.497	31	AKFEELNSDLFQK;ALSSQHQAKVEVENLMEGVDFSETLTR;DAGAIAGLNVIR;DFFNGKEPNR;EVQKDKDLLPYEIINK;FEELNSDLFQK;HGRVDIIPNDQGNR;IGEAAKNEATINPTNTLFDVK;IGEAAKNEATINPTNTLFDVKR;IINEPTAAAIAYGLDKKNEK;IQQLIKDFFNGKEPNR;ITPSYVAFTDDDR;ITPSYVAFTDDDRK;LTPEEIER;MISEAEKFAEEDKK;MKETAEQFLGK;NALEGYLHSMK;NAVVTVPAYFNDAQR;NEATINPTNTLFDVK;NEATINPTNTLFDVKR;NGILSVSAVDKGTGK;QATKDAGAIAGLNVIR;QVLEDADLQK;QVLEDADLQKSQVDEIVLVGGSTR;SQVDEIVLVGG…	10011308181	2.63455e+08	73190	chaperonin protein BiP
TGGT1_214970	1;1;1;1;1;1;1;1;1;1;1;1;1;1;1;1;1;1;1;1;1;1;1;1;1;1;1;1;1;1	0.3575	30	AAATGGLPLTLR;AGAPGAELEPLSQADFDSAR;AGAPGAELEPLSQADFDSARR;AGIVTTLR;ALYYLDR;ANCRPVLDPSVNSVAAK;CSVIAAANPK;EEGGSQGGTLGSSPHTIR;FAAYQVEAWMASSHFTEQFR;FDIIAVLR;FFSGTGMGGR;GASAVGLTAGVR;GASDAAQGIGAR;GGVLDENVDYFQGSR;GGWATLSALLR;GSEQINLHDLNEAK;GSEQINLHDLNEAKK;HLIFFSDQLVK;HVEALLR;ICSVILTDWPYKEELR;ILASIAPALWGNR;LLTESNPALVPFGEQHQQAMDTLFK;LSPVVSSTDVDYAIATLLDSFISSQK;LTLQESPGK;MTEFTEEDLK;TAFVDFQR;TAIAYALFGGVPK;TGFP…	1096876109	1.76916e+07	117181	putative DNA replication licensing factor
TGGT1_229990	1;1;1;1;1;1;1;1;1;1;1;1;1;1;1;1;1;1;1;1;1;1;1;1;1;1;1;1;1;1	0.6697	30	AATVILR;ALEYTHVCPGGGAVETSLSVYLENFAR;EGVHPTAVIAGFK;EQLAIAAFAEALLIIPK;ESSLVEGYALK;ESSLVEGYALKAGR;EVLMNVATTTISSK;FATEAAVTILR;FATEAAVTILRIDDLIK;FIQEHLTSR;FIQEHLTSRVDANNR;GANEYMLDEVDR;GDVKYPVSSINIIK;IAPEPERGQQDD;IGDWDHLMFK;ILASGANVILTTQGIDDMAMK;LIGTETAHFADLVVR;MLVDDIGDMTITNDGATILK;MQLGVQIQVDNPEELEKIR;NNMAAGVIEAAVSK;QLEVQHPAAK;SVHDALCAVSR;TANAAAVQSIANILR;TLAVNAALDATELVAR;TLGSREQLAIAAFAEALLIIPK;VALLDFNL…	2990968162	7.87097e+07	59161	putative T-complex protein 1 subunit alpha
TGGT1_309120	1;1;1;1;1;1;1;1;1;1;1;1;1;1;1;1;1;1;1;1;1;1;1;1;1;1;1;1;1	0.5962	29	AGQAAFGNMCR;ALMSNADLSR;EAVKILETLGCTAELER;FCLYTASAFK;FCLYTASAFKR;GGGMFAPNKTWR;GHRIDEVPELPLVVSEK;GHRIDEVPELPLVVSEKLEK;GPLVVYAEDNGVTR;HAVASAVAATGLPALVMAR;IDEVPELPLVVSEK;IDEVPELPLVVSEKLEK;ILETLGCTAELER;ILETLGCTAELERVR;IVNSEEIQR;KAEEAGAIAQASAEEE;LQLLFGR;MAAELEAAAR;NIPGVELCK;NIPGVELCKVDSLNLLQLAPGGALGR;PLVSVYKPEDGTASGTSLMPSVFLSPLRPDLVR;QAFSDKMAAELEAAAR;QAFSDKMAAELEAAARR;QPYGVAPNAGYQTSAESWGTGR;RGPLVVYAED…	9128287134	3.51088e+08	45701.6	ribosomal protein RPL4
TGGT1_232340	1;1;1;1;1;1;1;1;1;1;1;1;1;1;1;1;1;1;1;1;1;1;1;1;1;1;1;1	0.4369	28	AFPLSHDHKPTNPDEK;AVGDLFYK;AVGDLFYKQTK;DNETYIQR;EKLQAAGNVTSATLK;GVSPAGLAESLSR;ITAFPDVR;ITPEDEFVIIACDGIWDGK;ITPEDEFVIIACDGIWDGKSNQEAVDFVREK;IVAAGGYVTNGR;IVAAGGYVTNGRVDGNLNLSR;KGVSPAGLAESLSR;LQAAGNVTSATLK;NAVLCEALQQSFLDVDEQMKR;QLPDESIFSLR;QTMEDAHIATPSLR;RTAEAETVNKLTR;SNQEAVDFVR;SNQEAVDFVREK;TAEAETVNKLTR;TITCFGAASMQGWR;TLEELAQSGSR;VDGNLNLSR;VFLDRLEQIEADAK;VFLDRLEQIEADAKK;YFEQGQLEQR;YFEQGQLEQRDNETYIQR…	7850242564	2.37886e+08	59973	protein phosphatase 2C domain-containing protein
TGGT1_273760	1;1;1;1;1;1;1;1;1;1;1;1;1;1;1;1;1;1;1;1;1;1;1;1;1;1;1;1	0.5502	28	AIQEALDWLDKNQLAEKEEFEAK;ARFEELCMDYFR;ATAGDTHLGGEDFDNR;DAGTIAGLSVLR;EAVITVPAYFNDSQR;EVESVCTPIITK;FEELCMDYFR;GVTSSQVQDLLLLDVAPLSLGLETAGGVMTK;IQQLITDFFNGKEPCR;KFDDPSVQSDMKHWPFK;KTFHPEEVSAMVLGK;LSASEIDR;LVDFCVQDFK;LVDFCVQDFKR;MKEIAEAYLGK;NDAVEIIANDQGNR;NGLENYCYHMR;NPENTIFDAKR;NSLLPVEK;SINPDEAVAYGAAVQAAILK;SNQITITNDKGR;SQTFTTYADNQPGVLIQVYEGER;SVSEVVLVGGSTR;TFHPEEVSAMVLGK;TTPSYVAFTDTER;TTPSYVAFTDTERLVG…	6185705712	1.62782e+08	72229.2	heat shock protein HSP70
TGGT1_226960	1;1;1;1;1;1;1;1;1;1;1;1;1;1;1;1;1;1;1;1;1;1;1;1;1;1;1	0.2792	27	DIEVHQFPK;ELFTSLPVTFQHK;ELTGKDIVVGSPDAK;FLVDIERPLFQAFAQVR;FPAHELIAAMVAAVLK;FPAHELIAAMVAAVLKK;FPAHGALQLLK;GFQGTFLAQSHYLGYEGR;GLGFDTETK;LEFEPLLNPLLLQK;LLMQMTESELQK;LLMQMTESELQKR;NFGVAVINENLFALNK;NFGVAVINENLFALNKELR;NMGGFDMIR;NQPGFVLLGR;QLVEALVDLVEAR;SASLITLECALQTHPNYTFIGEEVMAK;SLFEVLK;SVFEELPESTRR;TEREEAELFTK;TLGEIVTFVADAVK;TYCQQIGNLMR;VALLGGTVK;VASEMIANLLTDSNSAAK;VNPASTVFGFLGGPHGVFSHEYVELTEAIIDKYR…	1576691157	3.0321e+07	131261	phosphofructokinase PFKII
TGGT1_230000	1;1;1;1;1;1;1;1;1;1;1;1;1;1;1;1;1;1;1;1;1;1;1;1;1;1;1	0.0537	27	AAALPGSLAEAR;ALADLLLK;ALGAGAATGGPSGLAVSR;ALGDGGSVGGFGAR;APRPPVTVAGSALFSSWR;ASLITHAEAGLSR;ETSDAPSAHLAFSSSR;GSPAALPATTR;IQQHLAGVGGAPGPLGSR;LASNYVLR;LGGAPLGQLASGAATGGPR;LGLLQVEPEADLPR;LLGGFIEPK;LLLLLLAQDLPGLR;LLQAIQAAGK;LPGATTGLLVK;LPLPESLFEVK;LQLQEQLVR;QFAFLGAFMVDGLAR;SGWGFEEEQAAR;SLLRPLAGLAPAPSALWLLPLQQTLR;SVEHPGVWGEAER;SVVQNALPIQR;TLLASSSLSAAAAR;TLLQVPADEFGAAR;VENDLSTFFPTQK;VVEFLSR	345071717	1.16578e+06	690600	hypothetical protein
TGGT1_236650	1;1;1;1;1;1;1;1;1;1;1;1;1;1;1;1;1;1;1;1;1;1;1;1;1;1;1	0.5436	27	ANEITIVHGHNVPK;DMIGIAETGSGK;ELVEQIR;GAEICVACPGR;GANQPVPPELESLGMYSSSSSGR;GCAYTFFTPDKPR;GDGPIVLILAPTR;GLDVKDIR;GQLMSLLRR;HVINYDMPNQIEDYIHR;IHHAVAYGGVPK;ILIFAETK;ILIFAETKR;LIDFLESR;MLDMGFEPQIR;NFYVEHPAVANMSAEEAER;NGRNPIMVATDVASR;NPIMVATDVASR;QEVMVVQEYEKR;QTLMWSATWPK;RPQIMELER;SGGFGGGPNALPLGSRPY;TIDLVPFEK;TLAFLLPAIVHINAQPYLNK;TLAFLLPAIVHINAQPYLNKGDGPIVLILAPTR;TWVLDEFK;VTYLVMDEADR	2244581240	7.48194e+07	59882.1	DEAD (Asp-Glu-Ala-Asp) box polypeptide 17
TGGT1_243200	1;1;1;1;1;1;1;1;1;1;1;1;1;1;1;1;1;1;1;1;1;1;1;1;1;1;1	0.3029	27	AAELAAEMQIQK;AAEQIQGVIEQSR;AGGVGTAGGLTGEREGLSR;ALLTLAK;APTSQMLPAETR;EGMGASLAVLPAATTPR;ESFLAAFYHPATGMSK;FAPAVAVAGYSR;GSVTEHVPSPLILSILENHNGDDIVR;ILVQGSSAAAR;KVTENSASASSFSTLHK;LEGQQLSAMTSQQEGMK;LLDAVDLLEGNIR;LVDLLNIPGPEITR;MTPQEAEALGIPYSTVLQIAQSPEGVPVSGSASR;NELETDIIQLR;NISLEQANALVSK;NQVALEAQPTPTQNETVAQIR;PAASAVAAVLGR;QQETQAMEQQLDQTKK;RMEIEAQAKAEEAK;SLLTSVFDQLK;SMSLVNPLR;SPLHEFTR;SPLHEFTRR;TLEAYQYALT…	2044510720	36509120	133319	hypothetical protein
TGGT1_286080	1;1;1;1;1;1;1;1;1;1;1;1;1;1;1;1;1;1;1;1;1;1;1;1;1;1;1	0.3621	27	AILLRPLEPAPAPHLAR;ASPMSLVLQSSR;DMPKPGTPLYIVHAYLPAIESFGFETDLR;EGPLIEENIR;ESIVQGFQWATR;GLVSDRWETR;GPNVLVDDTLPSEVDKNLLGTVR;IDKSYPISR;ILDAAIAADPLQR;IYMLAEPLDK;KGLSEDVSIAK;KVVDKPPFSDAPR;LHIDNYHPDR;LVAHVVAEEQPTLQPTLEELGIYLK;LYGDLELK;NYHRPNNFHSFDVLGR;RVAYSALLLATPR;SIWAFGPDAR;TFVEFIMEPLYK;TPFPSVEVFEQALWGDLWIHPETR;TSTITNVDHSEEVEIFSPLLFNSVPVIK;VACEPLQPSELPK;VADPVVQFCETVVESSALK;VAYSALLLATPR;VLGEHFTSK;VVDKPP…	2807170782	5.19846e+07	113254	elongation factor 2 family protein
TGGT1_272910	1;1;1;1;1;1;1;1;1;1;1;1;1;1;1;1;1;1;1;1;1;1;1;1;1;1	0.5701	26	AQDVEAGDGTTSVVVLCGALLEASQQLLDR;ASNNLMLDETER;DAVNDLSLDYLAK;DVDNVDLNDIR;EMAVPVDLK;EMAVPVDLKDREK;GDVLITNDGATILNEMAVVHPVAK;GVHPQLIASSFLEASK;GVHPQLIASSFLEASKQSEK;IDDIVMCR;IGLIQFCLSAPK;IMVVQNIEREDVEFISR;LATEAVMMILK;LGGTVDESELVK;LIQIAATSLQSK;LLAPIAVDAVMK;LVGINVR;MMVELSK;NTVTVLLR;QIAATGCNVLLIQK;QLLPGGGAVEAELSLR;SLHDALCVVR;TDMENNIVIK;TDMENNIVIKDYTAMDR;TLGCQPVASLDHFTTDK;VLPEGKDVDNVDLNDIR	3294356728	7.84371e+07	58619	T-complex protein 1 delta subunit
TGGT1_305340	1;1;1;1;1;1;1;1;1;1;1;1;1;1;1;1;1;1;1;1;1;1;1;1;1;1	0.1858	26	APSQAFAETGPQAAAQAAAGAPSR;AVSRPTGGPGAWQETR;DGTSPGAGADYPR;DKHEELAETPGPGR;DQHVAAVFPAR;DSSLASVAR;GSGAGASLPPVK;HVFVVNTNDFSVR;ILDVVGAGPEGAPAHVR;KHGDAEQGNYFQSAQSR;LFGTFEPGDR;LGAPDQGGLTR;LIDEYLR;LIDEYLRR;LLMSYTPFTTPNLLAEQINLLGTVPGTR;MQGGLPPVFPLWTSAR;NPQALQAWLDDR;PLLPTAASFAR;QAASAAPSQIDGVAR;RLDAAFPDFPR;RPTLFNLLDALAHDSVTTPDQR;SPEGLSSIPR;SVVTDFLNHSLPHAK;SYEYGVGFK;VYTFIGAIVGHDVLHAMVR;YPADYVYDLCGAR	1288673314	1.28867e+07	207169	corepressor complex CRC230
TGGT1_235470	1;1;1;1;1;1;1;1;1;1;1;1;1;1;1;1;1;1;1;1;1;1;1;1;1	0.3309	25	ACGLLFLDAER;ALDNLHAVNK;DGGIDDAAAIEGK;DLGNTTLDWIVR;EFLFQFK;ELTQIQR;FGSVVAFLLEK;FHILPLSEYK;FIDLSASENPNLDPK;FMQLDVGR;HLVDNNVSPATVQPAF;IQNAIMAANPVLEAFGNAK;KPLDWVPSK;LAPHVFYTAR;MLIQLHALSVLEALQLR;NFVDIVFDR;NFVDIVFDRESK;NPVVAQLFAGIVMEK;RALDNLHAVNK;RPFKEFLFQFK;SQTIIVSGESGAGK;SQTIIVSGESGAGKTEATK;SSKLPSEEYQLGK;VSPNINFLISHTVGDIQYNAEGFLFK;VSYAGNQEIR	1073295943	1.95145e+07	93256.2	myosin A
TGGT1_290950	1;1;1;1;1;1;1;1;1;1;1;1;1;1;1;1;1;1;1;1;1;1;1;1;1	0.1733	25	EGKLECTEELGDVVR;ESILEYDNFDQLALAQTLENHPR;ETKLEADYAGLLR;EVAFAALSK;FGLFGEAADTLLK;FGVVYIVTK;GGCSAQQLVEEFEKR;KPTQAEAALMHPSEK;LAALLFK;LADAVQIISYAVDKDLK;LEADYAGLLR;LLLQWLEAR;LLYASLPNYAK;NLQNLLILTAMK;NLVNVHPENAVK;QAPELWAYVLR;QQIATSLAK;SAEEGSEADLER;TAQVIQQFK;VAEGNQEPAVHNALAK;VRDAIESFLK;VSNSDVFYR;VSPSSPGFSFTK;YGLPGAEETLMQEFNQHFASGNFK;YIEVYVSR	741203622	7.64127e+06	194336	putative clathrin heavy chain
TGGT1_297500	1;1;1;1;1;1;1;1;1;1;1;1;1;1;1;1;1;1;1;1;1;1;1;1;1	0.5824	25	ALATNAGYDATDILNK;ALATNAGYDATDILNKLR;AQDDEVGDGTTSVVLLAGEFLESAK;EFIWEPALVK;FNLFMHCPQTQSATIVLR;GGAPQFLDEADR;GGAPQFLDEADRSLNDAVMIVR;GGAPQFLDEADRSLNDAVMIVRR;GQIISNINACQVIADIVR;IQTTVNSITPDVLGTCGVFEER;ISATGAQVVLSR;KVTGGSYTDSFVVQGVAFAK;LIHSENGVTISNDGATVVSLLNVVHPAAALLVDIAK;LPIGDLATQYFADR;LPIGDLATQYFADRDIFCAGR;LVSGHKDFFAK;MVVDAVSMLDDSLDKEMIGVK;SLNDAVMIVR;SLNDAVMIVRR;TACQLAIEK;TACQLAIEKIR;TFIEGGMAPQILINGYR;…	1883542022	5.23206e+07	59407.7	T-complex protein 1 eta subunit
TGGT1_204400	1;1;1;1;1;1;1;1;1;1;1;1;1;1;1;1;1;1;1;1;1;1;1;1	0.3761	24	APGIIPR;CVDALVPVGR;EAYPGDVFYLHSR;EISRFESLFIDYINANHQDILK;ELIIGDR;ELIIGDRQTGK;GIRPAINVGLSVSR;GTALTELLK;GYLDPLDPK;HCVIIYDDLSK;IAGWKTQTSTEEVGR;ISPSEMSR;IVDVPIGPGLLGR;KSVHEPMMTGLK;LELAQYR;QMSLLLR;QVAGTMKLELAQYR;STVAQIVK;TQTSTEEVGRVVSVGDGIAR;VELKAPGIIPR;VVDALGNPIDGK;VVDALGNPIDGKGPIPAK;VVDALGNPIDGKGPIPAKER;VVSVGDGIAR	6200196806	1.63163e+08	62089.4	putative ATPase synthase subunit alpha
TGGT1_224850	1;1;1;1;1;1;1;1;1;1;1;1;1;1;1;1;1;1;1;1;1;1;1;1	0.342	24	ALYDTFSLFGNILSCK;AVTEMHLK;CFGFVCFMSPEEATK;EGDQILFVGPHQSK;FGSITSLVVR;FQGVNLYIK;GKPLYVGLAER;GKPLYVGLAERR;GYGFVHYENEESAR;IMWCHRDPSLR;LFAFCNFADHDSAK;NDRFQGVNLYIK;NMPSAWEDESR;NMPSAWEDESRLR;QHMIGPKPGAGQQQPQGGPGSFK;QLFEPFGSITSAK;QMLGEKLFPLIAR;SAIDKVNGMLIGGK;SGNGNIFVK;SLDTLNYTVIK;SLGYAYVNYQGIQDAER;TVYVGPFIR;YQPELAGK;YTNVYIK	4776231432	1.36464e+08	82627.3	putative polyadenylate binding protein
TGGT1_269290	1;1;1;1;1;1;1;1;1;1;1;1;1;1;1;1;1;1;1;1;1;1;1;1	0.0675	24	AIIASLGDMSLAR;ALIYDGLVLLFR;DAASSGSSFFAQR;FALSPSPWTDRPLTGASPYAR;GAPSPESGLER;GGGTAGTEEGPLSFSWNR;GQEDPGLNSGSSPASSR;GVRPGQVAEALMGLLR;HINLLGIK;ILLFQDAFVK;ILTVPER;LFEIVTR;LFLTLFQQLEASLR;LLDLFLSSPLLR;LLFAFQK;LLLQDAILDVR;LLLSIPESGSAADQGDTTFGK;LLQSGGEEAGEEAGVLLEK;LSSGGVYELDAK;NPSTSLAVLLQLSSMIDSLRR;QLFPSVPSTLALGALR;TIQWVNR;WVDAGYLR;WVEAQEASDRPGGK	3.59715e+08	1.48643e+06	502984	hypothetical protein
TGGT1_363030	1;1;1;1;1;1;1;1;1;1;1;1;1;1;1;1;1;1;1;1;1;1;1;1	0.4795	24	AAAAIPAAASR;ALLEGFLR;DGASAVSPIGR;DMWVLSR;FIFPIDLVK;FIFPIDLVKDPK;FIFPIDLVKDPKK;GFAPPETTAER;GTDPGDVVIEELFNRIPETSVWNENER;IPETSVWNENER;LAASLQHYGLVHADFQVR;LDERDMWVLSR;LLPLQAMETSEYEQLR;LQLTLQLIR;MQSNLHILGDVLLSHSSTHK;NEQSFRVESELGERPR;NILLDQR;QLSEQVLR;RAAAAIPAAASR;RVQEPVFPPDEFPEDVDTNPMYFR;TGGSDGGGEPPQTPRPSLPTR;VLSNANHLVSTALWR;VQEPVFPPDEFPEDVDTNPMYFR;VRLDERDMWVLSR	6389045192	2.20312e+08	63974	rhoptry protein ROP8
TGGT1_209000	1;1;1;1;1;1;1;1;1;1;1;1;1;1;1;1;1;1;1;1;1;1;1	0.0249	23	AFLEDSHVVAELR;AGLSSPLVSPSGAK;APVPLSLAVTGVLVHWTSALVR;ASPTAAGLTNQRPSPSGSQGGR;AWEGFSSTSGLSAEAASLR;ELIPSQQGEAR;ETGPIAPVR;GAAELLQR;GGLASTALPR;GIGAVLPLGR;GTVPGVVVPSGR;GVGEAPQAVILDVHVR;IALALEDAETAAR;LAGVPEEVLR;LLPVNEEPAR;LLVAADPLFR;LQDLSEAQQGGK;QTPATAPSGPAVR;SAPSFTLPVLDLR;SVFWSPPVDSALFTSR;VAPPGHGFQAVEGALR;VGPSLYSQLR;VTSQPSWSLGFIEELRR	411658357	672644	1.31116e+06	HECT-domain (ubiquitin-transferase) domain-containing protein
TGGT1_209030	1;1;1;1;1;1;1;1;1;1;1;1;1;1;1;1;1;1;1;1;1;1;1	0.6809	23	AAEDSSDIEKSYELPDGNIITVGNER;AVFPSIVGKPK;CPEALFQPSFLGK;DLTEYMMK;EEYDESGPSIVHR;FRCPEALFQPSFLGK;GILTLKYPIEHGIVTNWDDMEKIWHHTFYNELR;GYGFTTSAEK;GYGFTTSAEKEIVR;IKVVAPPER;KDLYGNVVLSGGTTMYEGIGER;LDLAGRDLTEYMMK;LTKELTSLAPSTMK;NPGIMVGMEEK;NPGIMVGMEEKDCYVGDEAQSK;NPGIMVGMEEKDCYVGDEAQSKR;SYELPDGNIITVGNER;TTFDSIMK;TTFDSIMKCDVDIRK;TTGIVLDSGDGVSHTVPIYEGYALPHAIMR;VAPEEHPVLLTEAPLNPK;YPIEHGIVTNWDDMEK;YPIEHGIVTNWDDMEK…	12858484962	4.94557e+08	41862.9	actin ACT1
TGGT1_214180	1;1;1;1;1;1;1;1;1;1;1;1;1;1;1;1;1;1;1;1;1;1;1	0.3833	23	AGELHTAGRPFGAAR;ALTLLEYLLK;ALTLLEYLLKNGCER;CSFNCTDYLQIMK;EATSDKNWGCPTTILSEIAR;EGFFADSR;ENQFALR;FAMVNINLTDAGTQAR;FLWTALSEPPK;FLWTALSEPPKK;FVGIGAR;LAFDPELLKEER;LAFDPELLKEERETAQK;NKFVGIGAR;NPFASAAPSTASQAPK;QSPANFHR;QSPANFHRGETEDSR;SVDFFAEASQPPPAADRNPFASAAPSTASQAPK;TLSKDSPLEK;TQPAAGAAFGGVAAPAFAVSGPGLNANR;VLQQFSFTEEGR;VLQQFSFTEEGRDKGAGIR;VVEETRENQFALR	3328311524	1.44709e+08	65843.6	ENTH domain-containing protein
TGGT1_310190	1;1;1;1;1;1;1;1;1;1;1;1;1;1;1;1;1;1;1;1;1;1;1	0.0984	23	AFSLPSPLQR;ALQEGIFLRQPETR;ALYDGLFLPR;ASAPSGPEEPDGEAPGGR;ATPLSTWSLPSPLTATTLK;DVAAAGPTASGAAAQR;FFSAPENSER;FLGGLLSFLK;GPPAFFLTAGNDR;HLLGHPPVDSAPAQPR;HPGVSDTPLPR;HRAPDFSPLPR;LAFFPFLSGQLGSLR;LAVAETLPGVLLATAR;RASAPSGPEEPDGEAPGGR;SACDQASSAFPR;SALLLLLPYLR;STMSPELSSSSASR;SWAVSASACHSPEAR;VLPLLVLPSAAVR;VVATFATSCFAR;VVDLPLLLQLR;WRPQGQLVGMLLEQDTTGSR	286673959	1.87369e+06	316893	PIK3R4 kinase-related protein (incomplete catalytic triad)
TGGT1_222900	1;1;1;1;1;1;1;1;1;1;1;1;1;1;1;1;1;1;1;1;1;1	0.1489	22	ALEDELR;ATATVQSMGLER;AVVCVYGQVR;EGLSAAAGPPSESMR;FLLLLGMK;GPLAAEEEREEIEAER;HDAQMLLR;IFEALRPFEQGR;LGAEAALHAVSLTR;LLGIDYVLSNHFEVR;NANTISPPDVGNLQTEEVR;RHDAQMLLR;RLESSFASLSFSR;SGEKPQESATQLWR;SGGGSSGVCTPASVR;TNDATPQLWR;VAIGPLVDVQQLK;VAIGPLVDVQQLKK;VQFPASLLPFQTK;VSASSPSSCDTSASSHMTAR;VVGGSSSSEVTTSHMLDPLR;WDDFALK	7.07463e+08	7.60713e+06	191318	phosphoserine phosphatase
TGGT1_243710	1;1;1;1;1;1;1;1;1;1;1;1;1;1;1;1;1;1;1;1;1;1	0.4665	22	DSFLDEGFILEK;DSFLDEGFILEKR;IAAYGCNVFINR;IAVDAILR;ILTPMQGVEGGR;LAAALGAEIISTFDAPDPSKLGYCK;LKEHASSLELVHIIK;LQEISFGCEDDGLREYLMK;LQYFVGAIAVGELVK;QAEELVNQNIHPQIITAGYR;QAEELVNQNIHPQIITAGYRK;QLIYNYPEQIFQDHK;QSGLDTSASLK;RGEACTIVLR;SLHDALAILSQLVLEQK;SLHDALAILSQLVLEQKGEK;SVWLDNPAAK;TIITNDGATILK;VIAIEHADFDGMER;VMVANTPMDTDKIK;VSVDSFEAVQALELAEK;VSVDSFEAVQALELAEKEK	2778764766	7.71879e+07	61415.9	t-complex protein beta subunit
TGGT1_249900	1;1;1;1;1;1;1;1;1;1;1;1;1;1;1;1;1;1;1;1;1;1	0.5975	22	AMLFGPNNDANLFYK;DFLAGGISAGVSK;GAGGALVLVFYDELKK;GAWANVLR;GAYFGLFDTAK;GNADSQLMNTAK;GNADSQLMNTAKDFLAGGISAGVSK;GNMANVIR;KGNADSQLMNTAKDFLAGGISAGVSK;KKGEQEIQYTGTADCWK;MMMMAGR;RVSAEQGVASLWR;VSAEQGVASLWR;VYQQEGFK;VYQQEGFKGFFK;WAVAQTVTAAAGVASYPFDTVR;YDQKKEFWK;YFPTQAFNFAFK;YFPTQAFNFAFKDTFK;YFPTQAFNFAFKDTFKR;YTGIVDCFR;YTGIVDCFRR	2360887478	1.12423e+08	35215	putative adenine nucleotide translocator
TGGT1_258210	1;1;1;1;1;1;1;1;1;1;1;1;1;1;1;1;1;1;1;1;1;1	0.1978	22	AFYIGYMVHR;ALGCISDRDILLR;FGWVAEVR;GDYSKLDADGLVEPGSR;GTIGITYR;HLWPYEAR;LFEQSDAYR;LHSLGYER;LLLADLGR;LTFASALSHLR;LVDQVTYSR;MASNFVYVFQK;MTIGHLVECLLGK;QAMGVYTSSFNHR;SFDVAGAIR;SQKEGMQATSGFAVK;SSETGVVDQVMLSVNNR;SWGYLMEK;TEDMPFNEEGITPDLIMNPHAVPSR;TEIPIVILFR;TGVAQVLNR;VLGDDVIIGK	1037380496	1.4611e+07	140842	DNA-directed RNA polymerase II RPB2
TGGT1_215170	1;1;1;1;1;1;1;1;1;1;1;1;1;1;1;1;1;1;1;1;1	0.4873	21	ARPWPGAADGSSGVGSACATGVSASPR;CGNQASLMIVNDDLER;DSDFGACSDLPHGSTK;EEVLLLCELLK;EEVLLLCELLKDTLK;FGQAPERGEPQQVR;GAGMLWGPTVTDQFLHLNGVGCICR;GITQVYGFYDECAR;GITQVYGFYDECARK;HLMTIDAIQAIDR;KNDLHAWVEQLLR;LLEIDLDQAHGK;LLEIDLDQAHGKK;NDLHAWVEQLLR;QQHEDNSTGLCSGTAGADDCAK;RDSDFGACSDLPHGSTK;REEVLLLCELLKDTLK;SEPNCVTVPTPVTVAGDIHGQFYDLLELFR;SSEAVAGGSDPSVR;VGGKPPNTSYLFLGDYVDR;YGMDFPHAGEVQLHR	2692402242	9.97186e+07	60359.2	putative serine/threonine-protein phosphatase 2A catalytic subunit beta isoform
TGGT1_227360	1;1;1;1;1;1;1;1;1;1;1;1;1;1;1;1;1;1;1;1;1	0.4344	21	AFPKDDPSKPPHLTAFMGYK;ALEPVNLK;ALVTVWAGHLSDECK;ALVTVWAGHLSDECKR;AVFTEGEMIDVIGVTK;AVFTEGEMIDVIGVTKGHGVK;DDPSKPPHLTAFMGYK;FIDTSAK;FYKNWYK;HGSLGFLPR;IACIGAWHPAR;ITPMGGFPHYGTVNNDFLLLK;KIACIGAWHPAR;MFETAVPVK;MKNYCSVIR;NYCSVIR;RALEPVNLK;RYGDNNKMEAELTR;VQFQVPR;WGVTRLPR;YGDNNKMEAELTR	2758244023	1.06086e+08	44010.2	ribosomal protein RPL3
TGGT1_229350	1;1;1;1;1;1;1;1;1;1;1;1;1;1;1;1;1;1;1;1;1	0.2974	21	AAVCEALDR;AIQILLAYEAAGHAPSVVPSEWLQK;ALAAMAQTDPVVFR;APYNPTPTAER;AQQVAAQLLPSALFHLQGTLDDLSR;DKLDPTDANAPEAATR;EALQAVLR;ETALAAFYR;EVWNLVFAPLLER;HLPLFVAFVAK;IADDRIPQTR;KAEILWK;LDMLVNLPSSR;LFSLASLSEADEPAAAGK;LGLFLVSSVPSK;LVPVLEQLR;LVPVLEQLRDDSR;SATVFINVFLPR;SREQLVDAFVK;TLGDNLLPMLFADPSWR;YVLGLQR	1320696735	2.75145e+07	95149.5	HEAT repeat-containing protein
TGGT1_232300	1;1;1;1;1;1;1;1;1;1;1;1;1;1;1;1;1;1;1;1;1	0.7098	21	ACYGVLR;DGVFQAELNEFLSCTLSEDGYSGVEVR;DGYLISTGEPSK;ELTSVVQKR;FGFAPDSVELFAER;FGFAPDSVELFAERVENR;FKDGYLISTGEPSK;FKDGYLISTGEPSKMFVDQAIR;GLCAMAQAESLR;HIMESGAKGCEVVVSGK;IMLPHDPEGK;IMLPHDPEGKR;IRELTSVVQK;IRELTSVVQKR;MFVDQAIR;QGVLGVR;RACYGVLR;RFGFAPDSVELFAERVENR;RGPANPLPDTIIVMDPKPEIPVVQPEEMDEGVLGPM;VKIMLPHDPEGK;VTPIRTEIIIR	5556738892	3.70449e+08	28601.1	ribosomal protein RPS3
TGGT1_234420	1;1;1;1;1;1;1;1;1;1;1;1;1;1;1;1;1;1;1;1;1	0.3827	21	AFEVTKLQEQTK;ALKELDSSPNAAK;AQLEAEAYQK;AVLDRVDEQFEFPLPAVEER;EMEELATVR;ENVDIHLR;GLLLFIDEADAFLR;GMAETVLSWK;HMLLYGAPGTGK;IVLEEELAER;IVLEEELAERLQWTTNSLIASK;KGLLLFIDEADAFLR;LAHFDQDIDTVER;LAHFDQDIDTVERR;LETLQTVFSGVGNAFNELMSDR;LFSWANK;LSGAQTEASTQI;QFLDEYIHR;SFFSPLR;TRLETLQTVFSGVGNAFNELMSDR;VNVPGKDDDITGKFDPTALER	612277520	1.4578e+07	66703.3	ATPase, AAA family protein
TGGT1_249390	1;1;1;1;1;1;1;1;1;1;1;1;1;1;1;1;1;1;1;1;1	0.2247	21	ALPDVLVPGLMSIETLR;ASQNFQVER;AYIDSMLDVLLTDPR;CDLTDVLSAK;DIQCLDSPDAPPILLK;FIVHFSGTVGPAFGAIEK;FLGLSGK;FTELAQER;GVILLSK;HASFSCYDGASGTSPSTTSGGSAGDLGAPVSR;LLDVYFFANKR;LLSPMGFK;LNEEVVR;LYEEFQEMHHPR;NWEEETSLKR;QLVGGPDGDLGSNALLK;SSGSFFDDPADENERLR;VSQDDRDVVLPDGTAVASGFEFR;VVQSFTTQSYQR;YAAQYEEVK;YAAQYEEVKQILAQR	4.29343e+08	6.22237e+06	135394	glutamate/leucine/phenylalanine/valine dehydrogenase family protein
TGGT1_254570	1;1;1;1;1;1;1;1;1;1;1;1;1;1;1;1;1;1;1;1;1	0.1382	21	AASQEAAEAAVAAVVENLKAETAALR;ASLTNSLKESQSR;ELEAAHELQR;ELVAAVQQQLR;HSLAAAASAASAEGR;KAEDLENLLR;LAVASRPSLAESDDAAEDAR;LIEQLQEVAGVLAAEQQQSR;LLQLTETEAEAK;LQAEVEEVR;LQQQLQAIGAER;LSREEAALVLEQR;QEQQQQLEEAAEAAR;QLQEQLATLQVR;QQAQQLQQLQEK;QRLEAEEELSTLR;QSELESALLR;QTEAALEAAETQRK;QTEAERDLLLR;TFECLAAK;VRLEEASVMR	6.54713e+08	5.45594e+06	224008	hypothetical protein
TGGT1_294360	1;1;1;1;1;1;1;1;1;1;1;1;1;1;1;1;1;1;1;1;1	0.4939	21	ALDGADYIPGCVGLNNLK;ASLQEGSSLAEAAGAAK;CVVEAALQELQKR;DASLDDIIYNLHPTYTK;DSMADSPASSESPAGPQKR;FNGEQIQEATPGTLK;FNGEQIQEATPGTLKR;GIVSPHEFLQAVGVASK;NMIPHIPIFDLLQK;NNFYVEKNPTIVTFPVK;NPTIVTFPVK;QDVAPDGSIDR;TCPYLGTIKR;TPAPSPSAAAVSAPQTK;TTTAEGEATGQPPSVSR;VHVLHAPTNEWFEIEDLR;VPFLFLTLDLPQAPIFK;VPFLFLTLDLPQAPIFKDSLDR;VTQVLPQFVALSESYVQVYQR;VYCLPENYEVK;YLVLHVK	1184344735	3.58892e+07	64131.3	putative ubiquitin specific protease 39 isoform 2
TGGT1_311400	1;1;1;1;1;1;1;1;1;1;1;1;1;1;1;1;1;1;1;1;1	0.1678	21	ALGLLAGGMADGDVTLWDAEAILR;ASGAAAPEPQVGLHGDPSLSQR;FGFFPPPSPFEGK;GIVNAALNPMDSR;GLLASVPVHR;IADPFMK;IWRQDLQR;LAGVAGEHGNGVGVGER;LAPGAPGLK;LAPGAPGLKQPAR;LFHAQAEQMQR;LGSSQSGPVDWSSEVGSLVR;LLVSTCGVGAMAAGAR;NSSYPLRETASDGVYGHTR;RVEAFLGRPLPLK;SSALVEAFTLPESEVVK;SSALVEAFTLPESEVVKR;STYAANVNIHK;TAVSFCDPTHR;VEAFLGRPLPLK;VVPHVLATAFSSGTTSVWDLK	1330976831	2.14674e+07	165461	WD domain, G-beta repeat-containing protein
TGGT1_318410	1;1;1;1;1;1;1;1;1;1;1;1;1;1;1;1;1;1;1;1;1	0.4786	21	AATAQDESTGDGTTSSVLLIGELLR;AVVPGAGAFEIAAYAALQDFKK;DGCVLLHEMQIQHPTASMIAR;DGILALR;DGILALRR;GIDPPSLDLFAK;GPNDHTIAQIK;HPDMPTHLR;KQMLSIAPTLAQQLLLVDEVLK;KRQPVGLNLTTGDALSPSVEGIWDNYR;LAIEAFAQAMLSIPK;LTADLAEK;LVFEGVHPR;MLVGGAGQIK;QMLSIAPTLAQQLLLVDEVLKAGK;RQPVGLNLTTGDALSPSVEGIWDNYR;SNFGPHGTLK;TKLTADLAEK;TLAENSGIDAQESVLILVDEYEKR;VPVALSPLPDR;YTFVDGVK	1.48146e+09	4.93818e+07	58610.5	putative TCP-1 chaperonin
TGGT1_202370	1;1;1;1;1;1;1;1;1;1;1;1;1;1;1;1;1;1;1;1	0.5056	20	AFADALTGVVEALAENCGLSAIEEVQR;AGGLLEQTMLVNGVVLHK;ANQIMLATQVVK;DLSHSQMPSVTK;DVYDADKELLVHAAMTALGSK;IADGFEKASQLAVER;IAILTCPFEPPKPK;IIVGPDGQVTVTNDGATILNK;IVPRWEELTEAK;LQAAEQKYFTDMIQK;MIVIEECK;NDVNFDLIK;NDVNFDLIKVDGK;QNVLETFSSK;SMHDALCVVR;SNILAACAVADTLR;VVGGGGSAELAAAIAVENEADKIPGVEQYAVR;WEELTEAK;WVGGVELELIALATQGR;YFTDMIQK	1452006624	4.03335e+07	58576.5	putative T-complex protein 1, epsilon subunit (TCP-1-epsilon)
TGGT1_225260	1;1;1;1;1;1;1;1;1;1;1;1;1;1;1;1;1;1;1;1	0.2162	20	AMEDVMVYYDR;DVGAGLVDR;EGIIDTACK;ENLFLSERDER;IFAAEEAYAVLR;IPFGFNER;IVGSASGSLIHLLWLEAGPER;KQSPIEIAR;KVNELLNEK;LGTLDYR;MMGFDPER;QHIPINILR;QIVSPQGNKPVMGIVQDSLLAVSK;RIPFGFNER;RVDQLQFGVFSSEQLRK;SLRESFEAR;TGPFDWPGAK;TSETGYIQR;TVITGDPMLPIDTVGVPK;VAAESLDESNNIMAMVLAGSK	382505890	5.97665e+06	121090	DNA-directed RNA polymerase II RPB1
TGGT1_258580	1;1;1;1;1;1;1;1;1;1;1;1;1;1;1;1;1;1;1;1	0.4062	20	AFDEYTFR;AQGDLEEAAALLADMDR;AQGDLEEAAALLADMDRTNAYNMR;EMIVGFLR;FHAFGLVHGDVK;FMVPLLK;GFLGGGGFGLVYHVEHPTTGQPFALK;IFSVCALFPK;IGDLFVGHLMPQLR;KIGDLFVGHLMPQLR;LQNFLVDK;LQNFLVDKSGLLLLSDFTQILR;LSPQQALEQFSLLNWK;MSSTIQMVK;RYPPVVTVLYMSPEIATCLITR;SGLLLLSDFTQILR;TLTEKNPTEAQQAVGTYLINSAENTWFISIPGGR;VLGKPEFQDAR;VSDLIEDEFGVMK;YFPPEWTPAR	2183697974	6.23914e+07	68993	rhoptry protein ROP17
TGGT1_258970	1;1;1;1;1;1;1;1;1;1;1;1;1;1;1;1;1;1;1;1	0.0849	20	AASESQAQMVVPAFER;ALLVHASEAR;ELSLSPLLTR;EPGASLGAPGTQSHAAQAQSASR;EVESCAQLGR;FLDAHAAEQFLTPLRR;FLDLHLDAR;GLFGLFGAQQELR;GPPIPQNATDRER;IIDPLQFDR;IYLQLENFR;LMPEYLLLLHK;LSSATETGLR;SELLTLADVFWR;SGVPTPYGGSLGLGSEGAR;SLSAPSSASNLHQALR;SPLQAPLFGGGSK;TQDTNLADSVAAASR;VLVGEKETPGGAGASR;VYAQLLAR	2.71304e+08	1.87106e+06	326785	hypothetical protein
TGGT1_278870	1;1;1;1;1;1;1;1;1;1;1;1;1;1;1;1;1;1;1;1	0.1229	20	AAVADSAPTALLR;FIELQFQTSK;FLACAGSEDLERR;IQEDGSLTAR;IQTYLLEK;IYVPDAADVWR;LGDEVHLEQLR;LVLEDSSASSTHVR;QITGLYDMK;QTVVFLQSHIR;SFLSQSSMRPAGNVLASGK;SLDFSAAGGGAGGAR;SQVEAQVLESNPLLEAFGNAR;TGLLEQFLVK;TNASIGYLK;VAAATAIEAR;VDADNELVQLK;VYLVENGWR;WIDLLLLGPAGVGK;YGGVLQAVQVSR	825795255	7.64625e+06	216240	myosin F
TGGT1_288650	1;1;1;1;1;1;1;1;1;1;1;1;1;1;1;1;1;1;1;1	0.5183	20	AATVAAGNELFK;AATVAAGNELFKEALGHQR;ASETGSGLAASFLNTVEVR;ATYIPVSMYLSTDPTLTHEYEAAK;GLDCMLGSR;GLVNFAR;HVGGFSGPFPMTLR;LDHGACFVGK;LMLSTSAFSFQAK;LNLRWDQVGTSVCR;NLVVDPLPR;RATYIPVSMYLSTDPTLTHEYEAAK;TEFIEGIITKR;TSWLNLWR;VDEVLSMVPADPFR;VTGMDFFNHAAPVFK;VTGMDFFNHAAPVFKTEFIEGIITK;VTGMDFFNHAAPVFKTEFIEGIITKR;WDQVGTSVCR;YAYNLFDKLQSHFASAPGTAVQEVFLLLAPAPTFNQPVEK	3285053674	1.42828e+08	47864.3	dense granule protein GRA12
TGGT1_300100	1;1;1;1;1;1;1;1;1;1;1;1;1;1;1;1;1;1;1;1	0.1433	20	AAIFLALNSR;AALNARDPVALLVK;ALEPHEQQDSLR;EVLHEEYESR;FAVSGTDPAALHDR;IPENDPYALR;KKIPENDPYALR;NLLQLKR;SKLEAYISQR;TFFLSLLR;TGVEPLVDPATNSAR;TLWFDDRELMAK;TVDEELPEDLKVYTASTR;VAMTDAVPSGIR;VPGFDTISAANEQLR;VPGFDTISAANEQLRK;VVADPTAYGEIFER;WAEHGIPGDIK;WLAAPFK;WLEAYNAYLR	920726478	1.2968e+07	166323	rhoptry neck protein RON2
TGGT1_210690	1;1;1;1;1;1;1;1;1;1;1;1;1;1;1;1;1;1;1	0.5078	19	AYKDVLSAYK;AYKDVLSAYKHELR;DVLSAYKHELR;GSIVGPDLAVLNLVLVK;ISGGNDKQGFPMMQGVLVNHR;KGPETIPGLTDAERPR;KLFNLSK;KLFNLSKDQDVR;KLLPFFEKR;LFNLSKDQDVR;LFNLSKDQDVRK;LLPFFEK;LLPFFEKR;LNLANPQAGMQK;MGAEVAGDSIGDEFK;MGAEVAGDSIGDEFKGYIFR;QGFPMMQGVLVNHR;RMGAEVAGDSIGDEFKGYIFR;TVEVDDEKKLLPFFEK	3811838418	3.17653e+08	28920.3	ribosomal protein RPS6
TGGT1_218410	1;1;1;1;1;1;1;1;1;1;1;1;1;1;1;1;1;1;1	0.6688	19	AGTMNVAALSR;ASVLDITDEVILEK;ASVLDITDEVILEKFR;AVVLMGK;EGDKVTASAATLLQK;EVGFPTTASAPHSILEAFK;GQIEIQNEVHLIK;IVAENKVPAPAR;LFALLEKYPR;LNIKPFEYGLAIQHVYDDGSVYK;LNVGFIFCIEDPAEVR;LNVGFIFCIEDPAEVRR;MSEMPQLEK;MSEMPQLEKLLPLVR;QGVFAPIDVFIPAGPTGMDPGSTSFFQALGIATK;RIVAENKVPAPAR;VLVVEADHVGSK;VLVVEADHVGSKQMADIR;VTASAATLLQK	5704245712	3.16903e+08	34117.8	ribosomal protein RPP0
TGGT1_240870	1;1;1;1;1;1;1;1;1;1;1;1;1;1;1;1;1;1;1	0.2424	19	AAESVLDRVTAR;APETFVAR;AQPELAILAINTFR;DSLDPNPLIR;IEKLDILVR;IQLHLTLANK;LLDKVTNPDVVR;LSHANSAVVLSAIK;MATEETYNPDLR;MATEETYNPDLRDR;NIELIVQK;QMQAANISLVAQR;QRWQAIGEAR;QSSLMASAPSSQSPQAVTK;RPSILASEVK;SEAAALLPLFTSTVCAALR;TGLQVSAALTR;TLVLAADRPGNQGR;VNYVVQEAIVAIKDIFR	635816488	1.22272e+07	101837	putative beta adaptin protein
TGGT1_256970	1;1;1;1;1;1;1;1;1;1;1;1;1;1;1;1;1;1;1	0.4919	19	ALEPFFDSYDPEFSSLR;DMGYHVAMMADSTSR;DTIMTLEYRGEQIPIQMAHDWPVR;FLPPTTTEAQAK;GEAAAPEGDAEMGIIYK;GVDVPALDHK;IAQVAQSVFVPK;IGWGTIYNTMRPTISR;LAEMPADSGYPAYLGAR;LASFYER;LEGDKAFIQVYEETAGLCVGDPVLK;LILEVAR;LSGNTPLLTGQR;LWEYNPVANVQVGDILTGGDIIGTVHENNLFLEHR;QLSDEITSGLR;TCLVANTSNMPVAAR;TGKPLSVELGPGLLDNIFDGIQRPLER;TICHFYDQCLR;VSWIAPAGSYTVK	1255664985	3.39369e+07	68086.3	putative vacuolar ATP synthase subunit A
TGGT1_261950	1;1;1;1;1;1;1;1;1;1;1;1;1;1;1;1;1;1;1	0.5393	19	AALVYGQMNEPPGAR;AAPLFADQSTEPGLLQTGIK;AAPLFADQSTEPGLLQTGIKVVDLLAPYAK;FLSQPFTVAEVFTGKPGR;FTQAGSEVSALLGR;HGGFSVFAGVGER;IGLFGGAGVGK;IMNVIGEPVDECGPVPAKK;IPSAVGYQPTLATDLGQLQER;KLEDGKFDFTGSK;LVLEVAQHLGENTVR;MLAPEIVGQEHYDTAR;QIAELGIYPAVDPLDSTSR;SLQDIIAILGMDELSEEDKLVVSR;TIAMDATEGLVR;TVLIMELINNVANK;VALTALSVAEYFRDEQGQDVLLFIDNIYR;VVDLLAPYAK;VVDTGAPIQVPVGVETLGR	2802069416	8.75647e+07	59861.1	ATP synthase beta subunit ATP-B
TGGT1_411760	1;1;1;1;1;1;1;1;1;1;1;1;1;1;1;1;1;1;1	0.5993	19	AGFAGDDAPR;AVFPSIVGR;AVFPSIVGRPR;DIKEKLCYVALDFEQEMATAAASTSLEK;DLTDYLMK;DLTDYLMKILTER;DSYVGDEAQSK;GILTLKYPIEHGIITNWDDMEKIWHHTFYNELR;GYSFTTTAER;GYSFTTTAEREIVR;HQGVMVGMGQK;HQGVMVGMGQKDSYVGDEAQSK;HQGVMVGMGQKDSYVGDEAQSKR;LCYVALDFEQEMATAAASTSLEK;LDLAGRDLTDYLMK;SYELPDGQVITIGNER;VAPEEHPILLTEAPLNPK;YPIEHGIITNWDDMEK;YPIEHGIITNWDDMEKIWHHTFYNELR	9796665938	5.15614e+08	32020	actin
TGGT1_201680	1;1;1;1;1;1;1;1;1;1;1;1;1;1;1;1;1;1	0.1891	18	AAFEAALEEK;AAPASPQKVEGSISPASSVPPSAGDSWR;ACREEELPLLIR;ADELLSVGQQDAALK;FLQELPAR;FLQELPARLEAETR;HVQLCVDENKLR;LDYASSAILFETPDAAAANTLR;LIFQLSR;MVLDLLR;RADELLSVGQQDAALK;SETAAQMLEEIKK;SHFALILK;SQGWDSVQETIMIR;SVWDVYK;TGQDLFHNSR;WLAIYYEK;YLEQLEK	583811341	8.84563e+06	118765	putative eukaryotic initiation factor-3 subunit 10
TGGT1_205010	1;1;1;1;1;1;1;1;1;1;1;1;1;1;1;1;1;1	0.1898	18	AGGAHIIQQIVEDLKDPSEPFR;AIGSIIPLMDAYHASYYTR;AIVNVIGMNK;ATVNTFGYIAR;EGYEIVPPPADYNPPPSSAAAAAAR;EVMVMLVR;IADRGGDLVSPK;IKPYLPQICGVIR;KIQLLLLK;LDDAVRPYVHK;MTPPIKDLLPR;SPHLVQAFFDAVDGMR;TDIVPPFFAK;TIGPQDVLATLLNNLKVQER;TVTALALAALAESAAPYGIEAFDSVLRPLWK;VQELNVQNGVLK;VQENVIDLVGR;YLTDEELDRLLPK	328686870	5.05672e+06	150660	putative U2 small nuclear ribonucleoprotein family protein
TGGT1_222300	1;1;1;1;1;1;1;1;1;1;1;1;1;1;1;1;1;1	0.1628	18	AFVYFNR;AVSRPSYGMFSDFWR;DRDDFSSAGFLPHAR;FFPVRIPPLVR;FVETDALR;GEESAAVVEREEEQR;GESSLFFPEVSPGEAVFPFATR;GSLGLFSK;LASLFQRPR;LPQVHAQAEQIQR;QEVSDVEGALAR;RLEVENPPSR;TPEDASFASR;TPEPPVTEGLEQEGEKR;TTSGPDTSDEMHVAVVLPK;VYGIDLAQHPTLALPLLVAK;WGALPFAAGVIDGERR;YISFVTQHPVYR	441349163	5.5867e+06	158946	hypothetical protein
TGGT1_256770	1;1;1;1;1;1;1;1;1;1;1;1;1;1;1;1;1;1	0.5139	18	AIVPIMK;AKVEWLAQK;ALEAGVHIVSGTPGR;DVIVQSQSGTGK;FMDDPFR;GFKEQVYDIYR;GIYAYGFERPSAVQQR;GVAINFVK;KGVAINFVKNDDIR;LLVLDEADEMLNR;MHGDMPQQERDEIMR;MKEANFTVSR;QFFVAVER;RDELTLEGIK;VFHMIAQR;VLIATDVWGR;VRDPQALILSPTR;YLPPSTQVVLVSATLPHEVLEMTTK	1249704518	4.80656e+07	45079	putative eukaryotic translation initiation factor 4A, isoform 3
TGGT1_262620	1;1;1;1;1;1;1;1;1;1;1;1;1;1;1;1;1;1	0.5222	18	ADVFEDFQGR;ADVMTMPDGR;AIKELTDTELFDR;AVEMFNEYMLDGRPISVR;ELTDTELFDR;ELTDTELFDRLIFVR;GCGIVEYTNVEDAQK;GVGTVLFSTPEGAQR;LIFVREDREDGQK;PADEQQQQLPR;QAGEVLRADVFEDFQGR;QVFISNLPWR;SKGCGIVEYTNVEDAQK;SKGVGTVLFSTPEGAQR;TSWQDLK;TSWQDLKDLFR;TSWQDLKDLFRECGDVVR;VYVGNLSWK	2545850766	1.27293e+08	31722.2	RNA recognition motif-containing protein
TGGT1_269410	1;1;1;1;1;1;1;1;1;1;1;1;1;1;1;1;1;1	0.7512	18	DALVPEQSQAGALQPR;DCGFPLGYRPVPFNEPTR;DNMTLADIR;FSPSTPEANALYAAVGQK;GQGPAASPYSASFGIK;GQGPAASPYSASFGIKDNMTLADIR;GQGPAASPYSASFGIKDNMTLADIRR;GSDDAAVLQILETFNKLYTVPAER;HLNYTSETSVLQFTER;HLNYTSETSVLQFTERK;KLSTLYCAVCGAHALVTEVDFQNLPR;LSTLYCAVCGAHALVTEVDFQNLPR;MVYFFKDALVPEQSQAGALQPR;PVPFNEPTR;RGSDDAAVLQILETFNK;RGSDDAAVLQILETFNKLYTVPAER;RPAGLEVQYR;YRHLNYTSETSVLQFTER	4211031310	3.00788e+08	24062.1	hypothetical protein
TGGT1_313390	1;1;1;1;1;1;1;1;1;1;1;1;1;1;1;1;1;1	0.3913	18	ALLASLSK;ALLASLSKDKLLTQYLK;DKLLTQYLK;GNMRPHEMKF;KKQDEGMFVQQSDSK;KQDEGMFVQQSDSK;LLTQYLK;QALPAQFK;QDEGMFVQQSDSK;QLAPSGLLLVTGPFK;QLAPSGLLLVTGPFKVNGVPLR;QLQDSVDKALLASLSK;QLQDSVDKALLASLSKDK;SSITPGTVLILLSGGHR;VDISGVDVSSIKDEQFGASK;VDISGVDVSSIKDEQFGASKK;VNGVPLR;YVIATTTK	3869498514	1.5478e+08	36315.6	ribosomal protein RPL6
TGGT1_205250	1;1;1;1;1;1;1;1;1;1;1;1;1;1;1;1;1	0.343	17	EPTDETMLDLQR;ERPTPADGIWDYLHFADCPSTPELVQDLIR;GAAQNFEQQEHLHTE;ILAHMQEQIGQPQALENSER;ILAHMQEQIGQPQALENSERLDR;ILTVAAWPPDVPK;ILTVAAWPPDVPKR;LFLGDFGTYR;MLPLQALETAAFK;MLPLQALETAAFKEMDSVVK;MYLSSQAIK;RFVSVTTGETR;RRSELVFEK;SEFGLVVR;VFMSEKEPTDETMLDLQR;VISWVFGDASVNK;WVPNYFLLMMR	1993707162	5.53808e+07	62285.2	rhoptry protein ROP18
TGGT1_207440	1;1;1;1;1;1;1;1;1;1;1;1;1;1;1;1;1	0.516	17	AWISLPK;AWISLPKEK;ERHLGGFDIIHLR;EVMMIVMQR;FEAGNMAMVTGGHNVGR;FVPHPIREEEASYK;FVPHPIREEEASYKLCR;GVPALITHDGR;HLGGFDIIHLR;IAAPHHWMLDKLTGHYAPR;ISNVFVIGKGEK;IVDTLKFEAGNMAMVTGGHNVGR;LSIMENR;MLFDTKGR;TDQCYPAGFMDVISIEK;TDQCYPAGFMDVISIEKTKENFR;TMRYPHPSIK	4509577294	1.73445e+08	35466	ribosomal protein RPS4
TGGT1_227820	1;1;1;1;1;1;1;1;1;1;1;1;1;1;1;1;1	0.1057	17	ALLLTQEAR;ASEAASPEMALRR;ASIDKAVEQASR;DLEADFRELHDQAAATR;HLLVVYR;IDELEALRK;LLDALEREQLR;LLETTDAALLQSR;LLLQIQK;LLVPSLR;LQSPVVSLSAK;MEGFGFLPR;QSSPGALWGAAER;QYTAALAAASLLPPSVSVGELLVAHLVK;SGSQASGGGALPSVER;TGQQILLAFLPASLFSSR;TTLEVAADAAAR	3.02086e+08	3.08251e+06	212985	hypothetical protein
TGGT1_245560	1;1;1;1;1;1;1;1;1;1;1;1;1;1;1;1;1	0.1271	17	AAASPAPLALR;AAVGSFPTRPAAAPGAAR;ACQRPPLGPPSTQPFEGENTGPR;AVGAEGSPSLAFR;CAALSTSATASESLK;DADAAHVLTR;GDDQAVDRTGSLR;GFERPATFPAR;GSISPQQADLR;GSISPQQADLRAEDR;HAQVPREDVQVAR;IAFGGTPTGASGYAHSPTPAALQK;KLMALLGVK;LALLPGLQPGAACR;LGGLPLPGSGALSFR;SFASFGHQPEGVSSPQLAAALALLANASAANESAAGR;SLLAAVEAQQAQR	1418296510	1.30119e+07	207462	hypothetical protein
TGGT1_253750	1;1;1;1;1;1;1;1;1;1;1;1;1;1;1;1;1	0.0297	17	AAEDRDGSVASGPTGGLQR;DAEPPVHTPSDAAK;FFEALHGR;GVTLQQWR;IGLLQHMEQQALALLR;LAGGRGPGGSLAGGTTGAR;LLPSGVAVPTR;LQPEDLQHVLELQQQR;LVADILPQR;MIQVYGPLTSK;QLFEEAAEAPVR;QSTLADVGAFR;SLDALVAAR;SPGTGEAEIGDVQAVK;SSPAEVAGSILSFLQDSEKR;TDAEGGTTSVSSAAEQSER;VAGDQDPDTGGGIAFGGDAGSR	136741197	346180	855790	PLU-1 family protein
TGGT1_261570	1;1;1;1;1;1;1;1;1;1;1;1;1;1;1;1;1	0.4601	17	AMFNDNSEVR;AMFNDNSEVRR;EKLINIELK;KKEVPYCIVK;KLPAAPLAGK;LINIELK;LINIELKK;LKVPPAINQFTHTLDK;LKVPPAINQFTHTLDKNQTSQLMR;LLQEAER;LPAAPLAGK;LVVIAHDVTPVELVCFIPQLCR;SRLGQLVHQK;VPPAINQFTHTLDKNQTSQLMR;WGGGINGIK;YGINHVTDLIEIK;YGINHVTDLIEIKK	2644754932	1.14989e+08	30994.1	ribosomal protein RPL7A
TGGT1_308090	1;1;1;1;1;1;1;1;1;1;1;1;1;1;1;1;1	0.7486	17	DLLKREEELIGYCR;DVERLEDFALK;EEELIGYCR;EEELIGYCREEALKEPAAMVEAVTATVWPQNAETTVDSLLSQGER;EFLNASTATFTHALDAWQLGLSIYR;GDTEAQSGTGDDSDFPQAVAEEVADMSGGRVPR;GLVHGHFTPDNLFIMPDGR;LMLGDVSVLR;LMLGDVSVLRK;LVEPLRVGDR;REEELIGYCR;RLLPLEAMETPEFLQLQNEISSSLSTGQPIAAPSVA;STEDFLALHILTAQLIR;SVVFLVRDVERLEDFALK;TLDFLYVLR;TNDLASGTPHVAR;VPGTDSLAFGSCTPLPDFVQTLIGR	9501145188	3.65429e+08	60719.8	rhoptry protein ROP5
TGGT1_314410	1;1;1;1;1;1;1;1;1;1;1;1;1;1;1;1;1	0.0992	17	AAEATASELEK;DAVAAELSADNMVR;DTFLDLAHLR;EFLTETLCHHLER;ETLEAIAQVESAPNEDAEESEKSEGR;LDQSLYSR;LGNLPAVVESER;LGRGEQDLYAESR;LNLQFLTIHDYLLR;MIAMTCTHAAMTR;NLDVDETHLLR;SLLPRPQEPVSLQGR;SPALELDMQGR;TDTAAHLAYLLYHNFPSEK;VLLDPNQYSR;VLLVSHSNAALNDLFR;VNMVLER	206765385	1.7088e+06	250482	putative aquarius
TGGT1_316400B	1;1;1;1;1;1;1;1;1;1;1;1;1;1;1;1;1	0.456	17	AVCMISNSTAIAEVFSR;AYHEQLSVAEITNSAFEPASMMAK;CGINYQPPTVVPGGDLAK;CVFLDLEPTVVDEVR;DVNAAVATIK;EIVDLSLDR;EIVDLSLDRIR;GHYTIGKEIVDLSLDR;GHYTIGKEIVDLSLDRIR;HLFHPEQLISGK;HLFHPEQLISGKEDAANNFAR;IHFMLSSYAPIISAEK;LIAQVISSLTASLR;LSVDYGK;LSVDYGKK;NLDIERPTYTNLNR;TIQFVDWCPTGFK	2185923160	9.50401e+07	47800.3	alpha tubulin TUBA1
TGGT1_244880	1;1;1;1;1;1;1;1;1;1;1;1;1;1;1;1	0.0762	16	ELLQQGAVTK;FRPPLAGGAAFGR;GGGPVAVSGGLHDSR;GGSAGLALPQSQR;GVSSVYHINDYLVR;LAAEPGSDDAPAAK;LSDAAAYALR;MQEPEGVAAPR;NAGVGGGEGGMQLR;QVIQAGTYLQEHFTAR;SATTSPADFVMR;SLPAFLPFDFGSR;TATLLELLK;TPILYIPLR;TTGLEKEELEK;WTGQPPFDKNSALFSFLR	351907411	2.24145e+06	301922	DNA-directed RNA polymerase I RPA1
TGGT1_245460	1;1;1;1;1;1;1;1;1;1;1;1;1;1;1;1	0.5805	16	ADGYILEGEELMFYK;ADGYILEGEELMFYKR;ALRLDTGNYSWSSQK;FELGRPPAMTK;KFELGRPPAMTK;LDPLLEEQFNTGR;LDTGNYSWSSQK;LLACISSR;LLACISSRPGQSGR;LLGVVYNASNNELVR;NSIVAIDATPFK;NSIVAIDATPFKAWFR;QQGVPKLDPLLEEQFNTGR;SFYGLDLGK;SFYGLDLGKK;TRLLGVVYNASNNELVR	4729291372	363791644	23429.5	ribosomal protein RPS8
TGGT1_262670	1;1;1;1;1;1;1;1;1;1;1;1;1;1;1;1	0.6557	16	ALPSNIQIIR;DISQNGAVSQLYAEMAGR;FWYLLKK;HRALPSNIQIIR;ISQYQVVGR;KPTLFLH;KQPTEAEPNPSLFR;KSTGEILAVNEIR;LKLPAIR;NFGVWLR;QPTEAEPNPSLFR;RAHMQQLFDSK;RIFPTPK;STGEILAVNEIR;STGEILAVNEIREK;VLAVSKFWYLLK	5424119099	3.61608e+08	21298.6	ribosomal protein RPL18A
TGGT1_269190	1;1;1;1;1;1;1;1;1;1;1;1;1;1;1;1	0.2312	16	AAAGNIIPSATGAAK;AAGDVQQFTAAAQEAAAR;AALEAAAEYADLTTAAQLVTEEAEQESAK;ALADAVAAGDLR;DGVVSPGTGLDR;DPEEIPWADK;GKLTGMAFR;IVNEAGPEAR;LAGLESDVQAR;LGINGMGR;LTGMAFRVPTLDVSVVDLTCR;LVDLIAVMAAK;LVSWYDNEYAYSAR;VIDENFGLVEGLMTTVHAATGTQK;VSPTGLFGLLGSSSEK;VVSCASCTTNGLAPLVK	979326745	1.95865e+07	105048	glyceraldehyde-3-phosphate dehydrogenase GAPDH2
TGGT1_269885A	1;1;1;1;1;1;1;1;1;1;1;1;1;1;1;1	0.2339	16	ESLDVLESHVR;FLPNNVAILPRPPGSGQGAEK;FLVPDNVR;IGHALFTFLR;ILTALYVQSLR;LAADVDREEYWFK;LADLFSAPLLK;LFIFDKK;MEGMALPAPNR;NIVAANTIAKPTISSFSSLR;SKPLQFISEMLEHEGPTSLSSK;TPVSSLGIR;TPYPDDLPTR;VLTLSAAGFSDKLDYVLR;VTAPSNVLASVQSSR;WYSSNLMTLAVVGR	652174902	9.31678e+06	142193	rhoptry metalloprotease toxolysin TLN1
TGGT1_274060	1;1;1;1;1;1;1;1;1;1;1;1;1;1;1;1	0.5449	16	AMALNMGMLASNDQAK;AVAGLAAGGLGSFFGNPADLALIR;DPVTGQLPYKNFCDAVVK;EGIMSLYTGYPTYYVR;GLDAGLIR;IAPHAMITLISMEYLNK;IQLAGEAGGSTNPFTVCR;IVKEEGLFGLWR;KAVAGLAAGGLGSFFGNPADLALIR;LQADATLPPDQRR;NEGISGLYK;NFCDAVVK;NIAKNEGISGLYK;NYTGVLNAISR;QLTYSTAR;REGIMSLYTGYPTYYVR	1182474555	5.63083e+07	35031.2	2-oxoglutarate/malate translocase OMT
TGGT1_294630	1;1;1;1;1;1;1;1;1;1;1;1;1;1;1;1	0.1909	16	GHYDHVGMVLR;GSQLVFAANDLQK;IDLELVK;IDLELVKIK;IQCLWDPR;ISPEKFEDIVDTGDIALFR;LLAFLQK;LVQLATDLR;NYELTFSK;SYAMTEPR;TASDDSVAALQEFTSLYR;VAEQSGFWK;VAEQSGFWKVER;VFELAGPYAEVVEWIDKLR;VGSVSSLPADGLQR;YWPHNFAAGSALK	812357538	1.72842e+07	95632.8	hypothetical protein
TGGT1_319920	1;1;1;1;1;1;1;1;1;1;1;1;1;1;1;1	0.3169	16	AAPVVPQRPQR;AVSLALDETPILNSK;ELLENPAMMLLHLR;ERPAPVSEPAAASPSVGAEASSTTFSASPATR;ETTQVQLMGFSR;IGAPLMDIDVEAGEDHAEEEEPETK;LADIGEGIAQVELLK;LQELATANK;NGLITKEDVLK;NVQDLNVLEIQAELHR;SGQAFDEDLVER;SGQAFDEDLVERR;SMNETVKVPQLNIGDEYDITELTK;VKELLENPAMMLLHLR;VPQLNIGDEYDITELTK;YNCRPTITAFLIK	1298302999	4.32768e+07	70227.8	2-oxo acid dehydrogenases acyltransferase (catalytic domain) domain-containing protein
TGGT1_263050	1;1;1;1;1;1;1;1;1;1;1;1;1;1;1	0.3042	15	FMAYATLR;FMAYATLRK;GFTLEELK;GFTLEELKSVGLSPR;GLAGIPADTPK;ISTAMPIPK;KGLAGIPADTPK;LGVVPSGLLR;LGVVPSGLLRPIVHPPTQR;NNVLPNVHLHK;SAESLNANVTR;TWFNQPGR;TWFNQPGRK;VALSIGVAVDHR;VALSIGVAVDHRR	4371803954	2.1859e+08	39639.4	ribosomal protein RPL13
TGGT1_273520	1;1;1;1;1;1;1;1;1;1;1;1;1;1;1	0.3444	15	AAVEAEIREIEAK;AAVETHTAAQCILK;DHQGNPPLPAGLTMSR;EAAQDEELLQTLDHGEDEEGDAAR;EQMGQSLLGQAATTPAGR;LGDILDQVAAASSK;LGDILDQVAAASSKK;LLIFETYCR;LVNFNNAIEAYKK;QSLQQLQYMLTTLYELLAEGTNTQTR;QWVQGGEGDGFYR;SNLILQNIAR;VNMSPEAAER;VQMSAAPPNLYQQVIDKTR;WIVNLIR	895553548	2.55872e+07	67280.7	PCI domain-containing protein
TGGT1_275650	1;1;1;1;1;1;1;1;1;1;1;1;1;1;1	0.2258	15	AADLDLPDDLATWLQDSGK;AHPGPLAATLADPEGWALYR;APSGNEWINWR;DASPTSWAVWR;ELADPEGWELFR;EVLADPEGWR;GVSLPATYEEWVQLPEQQK;ICSSFEEWSSSAQMHK;IHSSYAEWLEAYR;KQAAMEAWTQWR;LYRENLVR;SPGSSAAQWR;TVLADPEGWELFR;VLADPLGWVLFK;VLADPQGWTLYK	499817949	8.76874e+06	101090	hypothetical protein
TGGT1_276890	1;1;1;1;1;1;1;1;1;1;1;1;1;1;1	0.1729	15	ALVEALTAAWLLR;ALVGNSLATLEHGR;ATLNQFLR;AVYYAFR;EAAAHSDGGTLASGDLTK;EIHVSWLQSR;FFLAAYPLLER;ILLMTVLPTSR;NAPGLGAYGDLTEMHPK;PVPVAVSPQPLALSTPPLPVAPTIDLASLSAR;QLDPFITK;SALSLFAELIR;SSLLLLLLLR;VQLTLPAAYGYHASLSR;YLSFLQHSQLPGGSLK	442253957	7.75884e+06	129379	hypothetical protein
TGGT1_289650	1;1;1;1;1;1;1;1;1;1;1;1;1;1;1	0.2821	15	ATPNVVAAGPVF;CAYPLSFIPNALLPAK;DDVWWGK;DILDLGQLQK;DVSITENTR;EQEPEIWNAIR;FGSVLENVIIDGTTR;GDVTLFFGLSGTGK;GILTLMMYLMPK;KLASLFVENFSNYTDR;LTPDQVMYHFISGYTSK;RGQLPLHSSCNVGPK;VDTHPSNIILLTCDAFGVLPPLSK;VNIPFCEK;VVDFRDVSITENTR	768354571	2.32835e+07	75276	PEP-carboxykinase I
TGGT1_305520	1;1;1;1;1;1;1;1;1;1;1;1;1;1;1	0.5576	15	AFVAVGDSNGHCGLGVK;ALFDALSQTYGYLTPELWTPTVYTK;DWVPITK;EYQIIDHFFQPGNCAAPLKDDVMK;IGEPHTVPMK;IGEPHTVPMKVSGR;ILGFAGIK;ILGFAGIKDCFSNSK;ISSIEEIYLFSLPIK;ISSIEEIYLFSLPIKEYQIIDHFFQPGNCAAPLKDDVMK;KILGFAGIK;LSLVPVR;LSLVPVRR;SPYQEWSDYLAR;TTKDSAVSRPLA	3393199516	1.88511e+08	29299.4	ribosomal protein RPS2
TGGT1_318510	1;1;1;1;1;1;1;1;1;1;1;1;1;1;1	0.2397	15	AFNVSLQVPLVR;EAQFPFMK;EMLPFEGTSR;FSNAVLQALVVLVK;GMLLYGPPGTGK;IFPPAIVQEMGIK;IVVHDDKLEEEFR;LGNDVDLAVLAAETK;LIDFTPIGPR;LLILATTSEFDFMKEAGVAK;QIFTQHQSVAMK;QLLLVTDMAK;SAASYAFQR;TQVLFVGADDGR;YVGQSEENIR	508397192	9.77687e+06	83396.2	putative N-ethylmaleimide-sensitive fusion protein
TGGT1_411430	1;1;1;1;1;1;1;1;1;1;1;1;1;1;1	0.731	15	DVERLEYFALK;EFLNANTATFTHALNAWQLGLSIYR;ELIGYCR;FTPDNLFLMPYGPVMLGDVSALWK;HILTAQLIR;LEYFALK;LLPLEAMETPEFLQLQNEISR;LLPLEAMETPEFLQLQNEISRR;RFLNFDR;RFLNFDRR;RLLPLEAMETPEFLQLQNEISR;RLLPLEAMETPEFLQLQNEISRR;RLSTGQPTAAPSVA;RPSLLVPGTDSLSFFPCAPVPDFVETLIR;RPSLLVPGTDSLSFFPCAPVPDFVETLIRR	1151215017	5.00528e+07	51457.3	rhoptry protein ROP5
TGGT1_205380	1;1;1;1;1;1;1;1;1;1;1;1;1;1	0.3479	14	AYIDYCQSK;FLEALTNR;GVSVHEISQIFTSIK;HMVDGAEALMAQYK;IAFFCGSK;ILLIQPVSLR;ILLIQPVSLRDR;NLVALIHPMDGTK;QGSFGLDDGAVK;QGSFGLDDGAVKK;TAELGTPNAGNK;VNKFPYGVR;VTPAGSPVELR;YIGSLVADFHR	1077234180	4.30894e+07	42187.7	fructose-bisphospatase I
TGGT1_219550	1;1;1;1;1;1;1;1;1;1;1;1;1;1	0.3255	14	DYIEDPR;EAVTFLCHIR;EAVTFLCHIRDYIEDPR;KPASPVVAVQSPGR;KPASPVVAVQSPGREEK;KSWPELEKELAHLAVK;KVPEVNAFIEGNEIVYK;MGFVSAFMLASAMAMK;NDQVVIRPMMYLALTYDHR;SELNPAFQER;SHVDISVAVATPTGLMVPVVR;SSVPQPAPSVSPPKPAPAPK;SWPELEK;SWPELEKELAHLAVK	3673511634	1.53063e+08	50075.9	dihydrolipoyllysine-residue succinyltransferase component of oxoglutarate dehydrogenase
TGGT1_219800	1;1;1;1;1;1;1;1;1;1;1;1;1;1	0.4277	14	ADAALAHAAAASR;AFNGSGKPIDRGPR;AVVQVFEGTSGIDTR;EDHPQVSDQLYANYAIGQDTR;EGQVLEVR;EMIQTGISAIDVMNSVVR;FFRQDFEENGSMER;GYPGYMYTDLSTIYER;LLSQGPYENR;MPISEEMLGR;QIYPPINVLPSLSR;TIFQSLDIAWELLR;TVAGVEGPLVILDDVKFPMYNEIVNIHLGDGSVR;VALFLNLANDPTIER	905720276	3.23472e+07	56560.6	putative vacuolar ATP synthase subunit b
TGGT1_226970	1;1;1;1;1;1;1;1;1;1;1;1;1;1	0.559	14	AFQKQDGVSSLGR;CPFTGNVSIR;DVGLGFQTPR;EGDIVTAGQCR;EGDIVTAGQCRPLSK;FNVLKVEK;FNVLKVEKNQVFGNVR;NQVFGNVR;NVTCHLSPCFEQVK;NYLHFVPK;QDGVSSLGR;RNYLHFVPK;VEKNQVFGNVR;YWKDVGLGFQTPR	3281761114	3.28176e+08	18647	ribosomal protein RPS11
TGGT1_229010	1;1;1;1;1;1;1;1;1;1;1;1;1;1	0.2215	14	ASGDVATRPFDSGTAK;ATTDVLFR;ESSSEDENQPPTTASRPSNGEGESQPPTAAPR;ETIYSSFYQMFR;EWIPWPK;GIYPNLDELR;GIYPNLDELRR;HALSQAICDPNISAQYFEGAFR;ITLLILQQIR;LSSVSFFHQHVDGASVLVR;QANVAAQVLHPLPAK;SAEGTSESPPVPQLGTPPRPAPR;SYDETTGESDHQQWK;VVTPIPASK	677202225	1.50489e+07	107256	rhoptry neck protein RON4
TGGT1_230960	1;1;1;1;1;1;1;1;1;1;1;1;1;1	0.1687	14	ASALAIVEADHNAYDESTKAEIR;GLAVVAFAVHR;GMLLAGVGHK;IAQDFEKTPADILK;ILQHGLGVEEMADNELPGR;KPATPGVTVPK;LAIVQFSAEKNEFER;LGETFGQTVLPLSFTPR;LQSLLHFHIGEIVTALER;LSENLFYVLADDVVPR;NLALVDELQSLSPITDLK;NLPCGVAFIR;SVVDPVLGTLLDQR;VAGDRLFVGDVR	265802125	3.8522e+06	135640	putative splicing factor 3b, subunit 3
TGGT1_242330	1;1;1;1;1;1;1;1;1;1;1;1;1;1	0.7083	14	ACVFVPHTAGR;DKACVFVPHTAGR;ESSNAYAIK;HAFEIIHLMTDKNPIQVFVNAVENGGPR;IGSAGVVR;KAMCPIVER;LVNSMMMHGR;QAVDVSPLR;RQAVDVSPLRR;RVNQAIYLICTGAR;TIAECLADEIMNCAK;TIAECLADEIMNCAKESSNAYAIK;VNQAIYLICTGAR;WSYDDVNVSDLSLVDYIAVK	2148062037	1.79005e+08	21581.3	ribosomal protein RPS5
TGGT1_245670	1;1;1;1;1;1;1;1;1;1;1;1;1;1	0.2992	14	AESFGVAGVEVDGMDVLAVR;AGDKTPQPSVLQSANPPIVID;AKAGDKTPQPSVLQSANPPIVID;EAWVVRDPIK;EVMAELFGK;FRGHSVADPDEMR;GVPVREVMAELFGK;HNMIGGFAFIGEQIPVALGYAFSAAYR;LGYASDETIAATR;LLRPDDAVVSTYR;RGEGPTLIEALTYR;SGNQTGDFSSPDR;STATPAVWQR;TAGFVHLYTGQEAVSAGVIK	1119110941	3.61004e+07	67427.4	pyruvate dehydrogenase complex subunit PDH-E1Alpha
TGGT1_248120	1;1;1;1;1;1;1;1;1;1;1;1;1;1	0.184	14	AIWTHVMANDLLLSEAK;FSSFFSR;GRGEEQTEDEQALLQHILR;ILFFINYR;IVLPTLLSR;LGAQVALDDGKK;LSEPLSALCGGK;NVSYEDQVCK;QDTAVNHSVGGPGSSVFTPR;TAAYYTSPWVPR;TTGSLAASLFDGLSIHR;VLSSFNIPDPR;VMILTPEETVVWDSR;VMYLNLYK	5.58311e+08	1.59517e+07	100682	hypothetical protein
TGGT1_248480	1;1;1;1;1;1;1;1;1;1;1;1;1;1	0.5053	14	ELLTLEEKDPR;ELLTLEEKDPRR;EVWRVQYALAK;HIVDIPSFMVR;HVDYAITSPFGGGRPGR;LDYVLGLTVAK;LGLLGESEQK;LGLLGESEQKLDYVLGLTVAK;LLGEYGLK;RVFQGTALLR;VDSEKHVDYAITSPFGGGRPGR;VFQGTALLR;VFQGTALLRR;VQYALAK	3060449084	278222644	21652.9	ribosomal protein RPS9
TGGT1_251500	1;1;1;1;1;1;1;1;1;1;1;1;1;1	0.27	14	AIVLGFDPMLNSMAK;DIMAQVQR;DRLEVTNCFPLPQKK;GEPLLPADLDGPAFR;GISEKDLEER;IDEEFDKYQDK;LRGEPLLPADLDGPAFR;MFLLHWGNLR;NKDIIDSLVLYQEAIDK;NLSMLSLSLEALGDEQDKLQR;TAAQVLAGVSAGAR;VVEVDSLVLMK;YHEFEQDVSK;YHEFEQDVSKYSK	704399770	2.60889e+07	65597.8	putative eukaryotic initiation factor-3, subunit 3
TGGT1_259200B	1;1;1;1;1;1;1;1;1;1;1;1;1;1	0.1145	14	AWAEVLQEDEHGAGEAGGK;DSGFGSGSLGR;ETGKTGEEAVAAASSSR;GLVLEEDKEK;GVAEGLPNTFLGSR;HQEDEVEDSGAWEKK;ILDEQQFR;LAVPLVIPAR;LAVPLVIPARR;LHCMQEQQQGWCGLR;LIEHATTMGR;LLSPASSGLGLPR;SPDSGAGGSAAPESGEEGRWPLK;TGEEAVAAASSSR	2.83452e+08	3.588e+06	156753	Na+/H+ exchanger NHE1
TGGT1_266640	1;1;1;1;1;1;1;1;1;1;1;1;1;1	0.2087	14	ASQFYTAPTALR;EGVSNRPHLQDELKR;GYFFTGDGVFR;IGAVHNVIFAGFAASSLAER;KYELSSLR;KYIGPIATPDYIVIAR;LMSTYYWPYK;VDDTLNVSGHR;VLGTVGEPINPEAWR;WTAPFTK;WYASVIGQNR;YGDSWPK;YIGPIATPDYIVIAR;YWQMIEK	560208498	1.43643e+07	79921.9	putative Acetyl-coenzyme A synthetase 2
TGGT1_270240	1;1;1;1;1;1;1;1;1;1;1;1;1;1	0.3606	14	AASLSSLLGVDAVEK;AASLSSLLGVDAVEKELR;ACQDMAPIEEALCHK;EATGKLEADELESERGPAVSPR;ELVEPTSKEAEEAR;FIAVPGPSVPVPFFSLPDIHPDQVVYILR;KLEEIDDLLQLTR;LEADELESERGPAVSPR;LEEIDDLLQLTR;LVDLIKDNQR;LVDLIKDNQRR;QLVGTAAGEIEEGVK;QLVGTAAGEIEEGVKADTQAVQDSSKDVLTK;SQLALVEAFK	882695266	3.83781e+07	49161.2	MAG1 protein
TGGT1_286920	1;1;1;1;1;1;1;1;1;1;1;1;1;1	0.2167	14	ADRPPVPLDEEKLR;ATVDLLGDEETPAR;ATVDLLGDEETPARGER;CFADGRYPPVLTER;DILLKDIQTLQK;DLAAELVK;DLLPSLFVDSGLPAAELEER;FIQLPIQEPLLPPR;GVSLGVLDK;HLNDWNEVAAFVGGGR;KGENKPVEIAPNVAR;LQLEKLELR;RPWLANSENR;VIAADAALLLR	448210559	8.61943e+06	83818.4	SWIRM domain-containing protein
TGGT1_288720	1;1;1;1;1;1;1;1;1;1;1;1;1;1	0.6561	14	AAFKFPGR;ADVDEFPGVAHLVSDEYEQISSEALEAAR;ESNVATAVTALRR;GAFGKPMGLVAR;GPLANTFPSAADITLPVA;IRVHPFHVLR;KRADVDEFPGVAHLVSDEYEQISSEALEAAR;MLSCAGADRLQTGMR;RADVDEFPGVAHLVSDEYEQISSEALEAAR;TRESNVATAVTALR;VCANKYMIK;VDIGQILMSIR;VFVSNKWGFTK;WISTKGPLANTFPSAADITLPVA	1870508896	1.24701e+08	24767	ribosomal protein RPL10
TGGT1_297530	1;1;1;1;1;1;1;1;1;1;1;1;1;1	0.1369	14	AGAASQYTFGNVNEFGR;ATGPVDALTHQPVK;EVVVGMAPLMVR;GQFFTTMK;KPVIGDKFASR;LAEFGQPLDVKPR;LAISSVSIGAPVR;LHGPVVSEIVSSSVSTDSLASR;LITPQRPLVR;MTIGMLIESMAGK;QAQDEPETPVDYFGK;SLPGLVEPK;TNFPIALK;VIDAAPASAR	1.03846e+08	1.42255e+06	141137	DNA-directed RNA polymerase I RPA2
TGGT1_305980	1;1;1;1;1;1;1;1;1;1;1;1;1;1	0.2712	14	AIAEGEGEGILK;GEAPVEVQLTDAQTK;GGFIPVDACMR;GKIYPDACLIATGR;GVMDGEPGR;HAPEGDEKPEVIR;LLLQQFK;LLPGVDKEVAK;LYTNTLASQVRPLGPK;RPNTEGLGLDSLGVTLK;RPNTEGLGLDSLGVTLKR;SGLVSSLASHGIALFDAR;TAGSPASLPPFLR;TAVVSGGDPGGTCVNR	1982099500	7.07893e+07	66719.6	pyruvate dehydrogenase complex subunit PDH-E3I
TGGT1_320210	1;1;1;1;1;1;1;1;1;1;1;1;1;1	0.4544	14	AAAANVINLLDHTDKVTDVK;AAASAAGGDADEEPGLSEELVQEMQALAK;HLETSGVCPVTAQSLSEADLADVK;IGEGAAMLLSSSMDR;LHVTEPVVVSASDDK;LHVTEPVVVSASDDKTVR;NLPCQYKCVSFHPDGMILGGGGVDGSVHIWDMK;QIDNVLPASR;QQLSQSLYQQDAATR;QQVHALQQQLLQAQK;QQVHALQQQLLQAQKR;SGQYIACGATNNAIALYHFEAR;TVTATGGYDGNVILFDLEKQK;TWAFSDIQEGR	1003472681	3.58383e+07	56027.4	WD domain, G-beta repeat domain containing protein
TGGT1_204020	1;1;1;1;1;1;1;1;1;1;1;1;1	0.4	13	DILHDPGR;DILHDPGRGAPLAEVSFR;GLVKDILHDPGR;GMVGIVAGGGR;GMVGIVAGGGRIDKPMLK;IDKPMLK;IRLPSGAR;LRPLDFAER;LRPLDFAERR;MPEGTVVSNVEEK;NAALTIGNILPLNKMPEGTVVSNVEEK;TSGTYATIVGHSDDGSK;TSGTYATIVGHSDDGSKTR	3276914554	2.18461e+08	28219	ribosomal protein RPL8
TGGT1_207840	1;1;1;1;1;1;1;1;1;1;1;1;1	0.697	13	ALDINLPNVVVPSAGR;ALDINLPNVVVPSAGRPSNNQNR;ISEEVAVIPSK;ISEEVAVIPSKR;KISEEVAVIPSKR;LTLDFQINK;LTLDFQINKK;MDFVPERSEVDVATITVDQDTADMLR;QIVEKYYAK;RMDFVPERSEVDVATITVDQDTADMLR;SEVDVATITVDQDTADMLR;VAGFVTHLMK;VAGFVTHLMKR	3412097470	4.87442e+08	15201.2	ribosomal protein RPS17
TGGT1_214270	1;1;1;1;1;1;1;1;1;1;1;1;1	0.151	13	AAMEAAAAVEAAAAAEKK;ALLTPQPLK;ALLTPQPLKELR;EKTETPEDAEEAESSR;IPVFGVNIGTVQK;LPGLLIIDTPGHSSFTNLR;LYGWNSIPWQHDIPK;LYWENEDVRK;NVSVVPTSAVTGEGVPDLLNLVVQVNQTLMQR;QLQCTILEVK;SPIVCILGHVDTGK;TETPEDAEEAESSR;VGTPLCVPDKGDLR	1.83088e+08	3.45449e+06	126144	putative translation initiation factor IF-2
TGGT1_217820	1;1;1;1;1;1;1;1;1;1;1;1;1	0.3153	13	AIGDALQLSEAGAEEVAVQAIGQGIVDAK;ALMGCMQSVK;ASTDMAEFR;IDHWSEGVR;IENVEQAGQAAGTLCSVFR;KADEAYPFLKR;KTAHAPLIELLQIFVNQGPK;LLAVASLVHGR;QQWEELLER;QVFLILANELK;QVFLILANELKK;TAHAPLIELLQIFVNQGPK;YINEWMR	1423994292	5.4769e+07	51672.7	PCI domain-containing protein
TGGT1_225080	1;1;1;1;1;1;1;1;1;1;1;1;1	0.4872	13	AGELTADEISKVVAIASTPQQFK;AGELTADEISKVVAIASTPQQFKIPTWFLNR;EKVVVALTAIR;HVVANGLDTVWR;HVVANGLDTVWREDLER;ILNTNVDGR;ILNTNVDGREK;IPTWFLNR;RVSNLICK;VSNLICK;VVAIASTPQQFK;VVAIASTPQQFKIPTWFLNR;VVVALTAIR	3871659934	3.51969e+08	17693.6	ribosomal protein RPS18
TGGT1_238170	1;1;1;1;1;1;1;1;1;1;1;1;1	0.1137	13	APEDRDACGEASAEAPGALSR;AVAPLQAETAANASERPLPGETQR;EAGNVSPVVAPVSHASSQR;ESVDGSKEAATQSYPR;FPGLLLR;LLTPEEGR;LSLHWLSFER;SSSSLVSSSASLSR;TDYPLVLEASR;TFDKTGEDNGESLSR;TFQGSFPK;TFSSSAASLAASK;YLEQVAVATSR	342127357	4.68668e+06	165851	hypothetical protein
TGGT1_243920	1;1;1;1;1;1;1;1;1;1;1;1;1	0.1914	13	AGINTVLNSR;FCLYSQQR;FVDKIAPISVYTSGK;GPVQVQINLMDTSATHTPIR;GSSAAGLTAAVLR;KIPITLR;LAQSQNILDKIAK;LLTDQAFPGDR;LQELPEDVPTGDMPR;LQTVTIQCR;MELSPVASSK;NYIQFAK;SLAPALYGMEEVKR	251968526	4.49944e+06	88138.6	putative DNA replication licensing factor MCM5
TGGT1_253440	1;1;1;1;1;1;1;1;1;1;1;1;1	0.1049	13	AQPPAVGQSSAAGGR;DNTFSEATR;GLPMNLVR;HMYNYVGYSQFR;HSLNADEFAALR;HYTEAAVDEVHLLTAVK;LGWGHFSTVWLATDLQSSPLEYVAIK;LVEGNAVDTNNSR;QALLQEHSTVSGAATSR;QSAAQMLQHPWLR;SPEVIIR;TMQDEIVYAQMR;YHLPAIEAESLSDFLLPMLAIDPR	4.60631e+08	6.39765e+06	187274	putative cell-cycle-associated protein kinase SRPK
TGGT1_262690	1;1;1;1;1;1;1;1;1;1;1;1;1	0.6197	13	FTNPVNEK;GVVVNTWEGSK;GVVVNTWEGSKER;IFYEKFTNPVNEK;KGVVVNTWEGSKER;KIFYEKFTNPVNEK;QFAFCLVAGIEK;TMVPEDAMR;VSKDLLFLR;VSKDLLFLRK;VVVVLNGR;YINVNHLMPTR;YTVSSDMDVK	2487446402	2.76383e+08	16302.1	ribosomal protein RPL27
TGGT1_264090	1;1;1;1;1;1;1;1;1;1;1;1;1	0.0563	13	AALALIER;AFLLLALLPK;ATITNNTARPQETTVK;GSEHGVQGAAFPK;HAPSSLSQSVDSVPTR;HRAEDSLYSSLNAR;LVYPPVTASVDGR;QTLASALGFGR;RPNSEAEVSSDLKR;TPPAPEQLLNK;VLLEFPSRPR;VTHTSTPTVGVPFTLR;WIFSVNEQQVAMHATR	1.39863e+08	920154	319985	hypothetical protein
TGGT1_270380	1;1;1;1;1;1;1;1;1;1;1;1;1	0.5497	13	DSFGVPQVK;FRLILVESR;GMSASALPWR;GQTPSQIGVTLR;IKPSDVEEHIAK;ILKLQGLAPELPEDLYYLIK;ILKLQGLAPELPEDLYYLIKK;KGQTPSQIGVTLR;LILVESR;LQGLAPELPEDLYYLIK;LQGLAPELPEDLYYLIKK;QLPATWK;TKQLPATWK	3108331739	2.82576e+08	17147.6	ribosomal protein RPS13
TGGT1_272290	1;1;1;1;1;1;1;1;1;1;1;1;1	0.4872	13	CIILDESSR;DIPTPYAAKLEEATIVTPQDVVNSALWLVSK;ENNPVVFFEHVLTYNIKEEIPLLPYTLPLDKAEVAR;HVALDAAQHLEQLGLSAEVVDLISLKPLDMESIQTSIK;IEAYLMAVPGLK;IVACSTPYNAR;LEEATIVTPQDVVNSALWLVSK;QGTDITVLAYGK;QLGPEHSQRIEAYLMAVPGLK;SLYQALHMALAEELAR;TGGIGGEIFTQVMENCADDLLEVPVR;VASLPASAGAPAFVK;YTSGGAFDVPVVIR	1396988454	8.73118e+07	49938.7	pyruvate dehydrogenase complex subunit PD-HE1Beta
TGGT1_289330	1;1;1;1;1;1;1;1;1;1;1;1;1	0.072	13	AFGLASSTPR;ALSPQQQEFLQSR;IFHLAVLPR;LFFPGAGEK;LSVNEVFSR;LVQPEILEGENSYDAEAFGK;LYTSEEPVACR;PAGSFAFAGPAGSR;SVGILPIHEQITAR;TQQIQSLALYAGQSGR;VNPQVVIR;VSDAALAGSLR;YVSSLGSLPPLFAASSSGGSR	238179102	1.98483e+06	247551	ubiquitin carboxyl-terminal hydrolase family 2 protein
TGGT1_289530	1;1;1;1;1;1;1;1;1;1;1;1;1	0.3743	13	ALQEQLEAR;ALQEQLEARK;HMYHSMYMR;KLVKDNLIIR;LAASILK;LVKDNLIIR;LVKDNLIIRK;RLAASILK;RVLIEAIHNEK;RVWMDPNEASDISMANSR;VLIEAIHNEK;VLIEAIHNEKNLK;VWMDPNEASDISMANSR	1.37664e+09	1.37664e+08	22128.2	ribosomal protein RPL19
TGGT1_293590	1;1;1;1;1;1;1;1;1;1;1;1;1	0.412	13	AFFTDPK;AGFVMGEGAGIMVFETEEHAVR;AMAQGFNDDPKR;APNVDPERFGIVVGSGIGGLETMEQEMK;AYTSPTPFEAVLSDTLGFGGHNAALLLR;CLENAIADANIDKR;DIGYINAHGTSTPMNDRIETK;IYGEVAGYGASCDAHHITAPAPDGSGLSR;LAMEDAGLSPR;NLIAGTNVIDK;QLLISSTK;RVSPFLIPAMIANTASGILAIELGAK;YTHFAVAGAR	598496364	2.13749e+07	58339.7	putative 3-oxoacyl-acyl-carrier protein synthase I/II
TGGT1_305560	1;1;1;1;1;1;1;1;1;1;1;1;1	0.1321	13	AASIEELVSFR;AIMGIFR;ALELFCLR;ALIESVR;ELQAASLAEDLPVR;FLDAAETVR;HLELQGLGK;LAAEELREDELAWR;LAAVAVELFPSFPVHR;LQVSGLFDPLLR;LSAASAPTPEK;QLLDKLQILFTFPEVLR;VLALLASTNPPAASVVAAVDSLR	228247022	3.04329e+06	130179	Vps51/Vps67 protein
TGGT1_312140	1;1;1;1;1;1;1;1;1;1;1;1;1	0.1917	13	AGLPEDVLR;DVLFEQTQSLYHTPGENR;ESIQIPFSAWAAAR;IAPGGSQSVYLQFLATR;LEESFLSHQAPR;LSQEDGLGDR;LSQEDGLGDRVGR;SGAHLLPPILLLDKR;SPLASSLSSPR;SSSGDTGGGSVPLPGADAR;SVNSHTQGELPVTLEAGEQYSVLLRLEESFLSHQAPR;TTEILVQSIASLASGVSAAK;VLCPLSVR	6.43174e+08	1.64916e+07	100069	hypothetical protein
TGGT1_313430	1;1;1;1;1;1;1;1;1;1;1;1;1	0.0291	13	AFLQLPLVR;FLPLSLFLR;FVDLLFPGGVLSK;GVMTPLLNAFK;GVSAEVQGLPVWR;HTEHPGPDAGAGPLAR;IFEAAQGVGFPFLLDLR;ILVSQMHALPLAVR;IQPLADATGSAGR;QQQLLSPR;SPALQQVAEEPETVK;TPAFLPLPR;TPATLDSSSDKSLSGQK	125611607	530007	592956	hypothetical protein
TGGT1_313670	1;1;1;1;1;1;1;1;1;1;1;1;1	0.1743	13	GHLLSPNGGGSMTEDTLAITPR;GQAQITNLLFEAAVPK;NVGNSVLYECVR;QGVLTQTLLTAAAK;QVADLLISVADQLSSFPK;RFETSNNVEVQQR;THIPTLVK;TIMTIEDDPGLR;VGYLGLSCLLDEQSEVLMLATNSIK;VLALLAK;VLGVNILGR;WQIDTLLK;YVALGTLQQVVR	6.21586e+08	1.44555e+07	106949	adaptin n terminal region domain-containing protein
TGGT1_314810	1;1;1;1;1;1;1;1;1;1;1;1;1	0.4884	13	ATIEMLK;AVQPFITYGYPTLK;GGFYKEPEAK;IRLQANDIVSQHLGK;KGDWGNREEMINELVQR;LLRPMEGVPVPER;LQANDIVSQHLGK;LRQLHNAVFIK;QANNFLWPFK;QANNFLWPFKLNSPR;QLHNAVFIK;QLHNAVFIKVNK;YGIHGVEDLVHEIYTCGPYFK	3904719084	278908506	30084.5	ribosomal protein RPL7
TGGT1_205220	1;1;1;1;1;1;1;1;1;1;1;1	0.1339	12	AAAVDYRDERPSTQR;ALEFIPNSVR;ALYTCAIER;AVSVLPHSVR;EAVSLEEEKNAR;ELIATGCQQCPK;LWFDAYAR;MVDTIIAR;SEDVWLEAAR;SVTATNPHHAPGWIAAAR;TPLLGSGSGTGSSGAGTPSLNDLGEAR;VWIQSVQLER	206040020	2.7472e+06	122694	putative U5 snRNP-associated subunit
TGGT1_216460	1;1;1;1;1;1;1;1;1;1;1;1	0.2483	12	CVSGSTSHVSQSLFPAPR;LAHASTWIPVSDLTGEK;LAHASTWIPVSDLTGEKTKNEAEWLR;NAEISTHAGDQMVLPGVLSDVLLQR;PSFATPADR;QEDSRQPTTEQQTGISAR;QPTTEQQTGISAR;SAVPDPFPDAQIPSSESR;SSGVFLGGDEIR;SSGVFLGGDEIRDNSSGIHPR;TKNEAEWLR;VYGFEQYYVDVTLHR	674090858	2.49663e+07	65081.9	hypothetical protein
TGGT1_219320	1;1;1;1;1;1;1;1;1;1;1;1	0.3573	12	AWADLEKTLELAPK;FVGLGNWGSGSYGQK;GDSMLQYYLQPLLK;HSGSLYYAGETGFCLFELTAEGLVTR;ILDYIIVVADR;LAPADATEAAAAENHGYPK;LVSGTTGETLYTHK;LVSGTTGETLYTHKQPLK;SIDAFNFVSQLPEVR;TELTYAVTSEQIK;TLELAPK;YYPVPEMGK	815151550	3.39646e+07	46558.4	acid phosphatase GAP50
TGGT1_220360	1;1;1;1;1;1;1;1;1;1;1;1	0.1158	12	AGALLAHTEASGNLR;ERHQIAQEVMAR;HPFSPFPGGSSLSSSSTPFPYAVVVDQSVVEAVLR;HQIAQEVMAR;LAAPGSAYADTR;LATLASSER;LPALADAVSR;QLAAEKLETESENYR;QSFFSLLTSER;TLEIMQDLGVAEALILR;TLNFIFGSAGKPSFLSR;VTEIFPER	328587361	5.2998e+06	148514	FAD binding domain-containing protein
TGGT1_222860	1;1;1;1;1;1;1;1;1;1;1;1	0.213	12	AALLDDFDEIVGR;EFTQLEIFR;FALVVHDEQTSNQALR;GGEYPHFLFSHDDRYVAR;LLLVEIPSRR;MGEELLK;QFPTPAYSPR;VMTGELLR;VQWSPQGSFLATFHRPGIALWAGDQFEK;WWLLDAR;YAGETEIYWHDPIER;YLSTAVVLPMLPSSNTASFR	5.91373e+08	1.55624e+07	88318	putative eukaryotic translation initiation factor
TGGT1_231630	1;1;1;1;1;1;1;1;1;1;1;1	0.3518	12	DVVVEKPLEAVEILQEEEVVEVPKPVVVEK;EHIPTALR;EVPVPVHVQR;ILEPLVQER;IVEISQVDYR;LVSGVVATQGEAR;NVMTPQYR;NVPVPVELQIVQEYLCPK;SDQHSSGAMTPVSAGAAVGSAPASPAR;VIEVPQVQYVDR;VVEVLKEEIQER;YKEVPVPVHVQR	4295511878	1.65212e+08	50122.1	alveolin domain containing intermediate filament IMC4
TGGT1_231640	1;1;1;1;1;1;1;1;1;1;1;1	0.2315	12	AAPINPAELSQADIHAMWMR;ALQQLHGTQESVR;DHFVPVPVR;DSVVPEEWKR;EAEMVHFPAVEGAPPLPTIPK;FRDHFVPVPVR;KQELGDKYPYVK;STVTTHEMYTPEWFEAHQK;TVETYVPK;TVPIGEETER;VQQQIIQQQLSAR;YVPKDSVVPEEWKR	951641889	2.79895e+07	69534.5	alveolin domain containing intermediate filament IMC1
TGGT1_233460	1;1;1;1;1;1;1;1;1;1;1;1	0.4226	12	ASSVVNNVAR;CSYGADSTLGPVK;DGVKVPQDNNQYCSGTTLTGCNEK;LEFAGAAGSAK;LSAEGPTTMTLVCGK;LTENPWQGNASSDK;LTENPWQGNASSDKGATLTIK;LTENPWQGNASSDKGATLTIKK;LTVPIEK;SFKDILPK;STAAVILTPTENHFTLK;TALTEPPTLAYSPNR	719618028	3.42675e+07	34788.5	SAG-related sequence SRS29B
TGGT1_236930	1;1;1;1;1;1;1;1;1;1;1;1	0.0285	12	AVAFGGDVLR;IWAVEAQSVER;LAAAEPGGLAR;LEAFFPR;LLALPGGASTFWTR;NVQRPELAGPLPR;QNIDFFTFIQLPLQTR;SAPDNSSAASSLGDR;SPGPPSPLLLSVAGDQLR;SSLLPASSLLPLVDR;TTPERPSLPR;VLAGGADMLEQHLDAIEFLNR	88511522	313871	609539	hypothetical protein
TGGT1_246170	1;1;1;1;1;1;1;1;1;1;1;1	0.0687	12	AASLVSQNPLVK;ALEPVYSR;AQVEGEETGAIGSENK;AVDAASPVVSGELGAGKR;ELEAPAFGLLAGYGAAR;GISIQQHPGLVDQLSGILTEAALSAR;LAQQFGAASGSAGAAGLGPGGGVLEMNR;LFIAPLLR;QFVSDLGLFK;SAQVIAECAFPFVVPDAAR;VVAAAALLLPGVGTR;YSPEAVAERR	321621963	2.68018e+06	286728	ARID/BRIGHT DNA binding domain-containing protein
TGGT1_248340	1;1;1;1;1;1;1;1;1;1;1;1	0.4978	12	APEIQIDPNLVQEAER;HLTGEFEK;LILVGDGGVGK;LTNQPALSFVGEHAK;NIPNWYR;NLQYYDISAR;RLTNQPALSFVGEHAK;SNYNFEKPFLWLAR;VCENIPIVLVGNK;VCENIPIVLVGNKVDVK;VCENIPIVLVGNKVDVKDR;YIPTLGVEVHPLK	1751860752	109491297	25963.4	GTP-binding nuclear protein ran/tc4
TGGT1_248630	1;1;1;1;1;1;1;1;1;1;1;1	0.5483	12	AGFAGEDTPK;AGGGYPFQLPDGVQIQIASER;AGHIFHTSAEMDVVR;CVFPAFVGRPK;DITDYLALLLR;DITDYLALLLRR;EKAAEIFFETFNSPAMFVSAQPILALYSSGR;INSEEHPVLLTESALNPR;MLYSQIVLAGGSTMFHGFGDR;MWVSKQEYEEYGAGILHR;TIKESACYIAFNPQKEDAQGFDK;TTGVVLDSGDGVTHAVPVYEGFSLSHAIMR	554079274	2.63847e+07	42301.6	actin-related protein ARP1
TGGT1_253900	1;1;1;1;1;1;1;1;1;1;1;1	0.2006	12	AFMLFPK;AFMLFPKVDDELK;AGADAVATYYAK;DALDSHMVGGTDKK;GPLDNNNYGEVWLPIQARPR;GYISEKDTVLEVLK;IVNDLTVHQLCK;LSMEDLLK;LSMEDLLKEVGEAR;QAITLAR;SVMAEESYNPDGLLPR;YASSFYGPFR	747667136	2.07685e+07	71299.1	parasite porphobilinogen synthase PBGS
TGGT1_259640	1;1;1;1;1;1;1;1;1;1;1;1	0.0577	12	AFSAAPWASTTLER;LGANALFR;LLEWLLR;LTPDQVSPWSSTALQFMR;MQLLDPCGGTALGDTGLLGSVGSSVWR;SAVEALLMQR;SISPGVVEPAEASR;TASPLEDESKGGQANALR;VLSTGAVVSSGGNAEK;VQDFSITR;WPGYTDLR;YLDTLTIQRPEDEAYVQDK	365440684	3.12342e+06	302119	nucleoporin autopeptidase
TGGT1_260580	1;1;1;1;1;1;1;1;1;1;1;1	0.0958	12	FPVLTQVR;GTQLVPSFVSVER;IAALNSTSVALK;IVGDQLVDNFEEK;LPPVQPSPQPFSHASR;NTIHTGSLTAGSLSAIGR;QLANIPGQTGAK;RPTESQQGVALQATELLR;RVGMGGPAVAGGER;SSETHIALADACR;VGMGGPAVAGGER;VISENFSAPLTGR	321499796	3.78235e+06	166818	hypothetical protein
TGGT1_263090	1;1;1;1;1;1;1;1;1;1;1;1	0.4582	12	AFDDAITEFDNVSEDSYKDSTLIMQLLR;ALAAEYR;ATETAEAELPSTHPIR;DSTLIMQLLR;ICHDILQLLTDKLIPK;IISSVEQK;IISSVEQKELSK;LAEQAERYDEMAEAMK;NLLSVAYK;NLVENCLDEQQPKDELSVEER;QAADQAQESYQK;YISEFSGEEGKK	1362688316	5.67787e+07	37132.5	14-3-3 protein
TGGT1_268176	1;1;1;1;1;1;1;1;1;1;1;1	0.1669	12	ASELSVEAPLPVASAR;ASLATLVIAQVREEER;EASAEIAAGSTHLQR;FFTGDVQLASPR;GREASAEIAAGSTHLQR;HASLAAIGR;KFFTGDVQLASPR;LGTNHDAYEAAYR;LGTNHDAYEAAYRR;LLESRPAYSCGAR;RASLATLVIAQVR;RGSASELALDSSPASPARR	494120353	1.17648e+07	74742.8	hypothetical protein
TGGT1_278990	1;1;1;1;1;1;1;1;1;1;1;1	0.3361	12	ETKFPFGSVVPLWSR;FPFGSVVPLWSR;LGWTPTLLGYSMQGLFK;LSEPITR;MQTSPAGTWPTSFSPALTK;MQVYPDKYK;QIPYTMAK;SFGTMINEMGYK;TFMGMGTTGGGSAK;TTQLGITFASGYLAGVICAVVSHPADTLVSVMSK;TVVAEEGAAGLR;VVQLFYDNIFTKPK	550322638	1.83441e+07	53039.9	putative phosphate carrier
TGGT1_292130	1;1;1;1;1;1;1;1;1;1;1;1	0.3462	12	CEDINISGSLHR;DQVAFLQQYGHA;ELLKGQQIICVR;GQQIICVR;KVVVIDCQGHLLGR;LGDLSSQVGWSHGDLVAR;LQVFEGVPTMVER;LQVFEGVPTMVERK;MVVPSALR;SFAQTTLPK;SFAQTTLPKDQVAFLQQYGHA;VVVIDCQGHLLGR	5339479351	3.14087e+08	32710.5	ribosomal protein RPL13A
TGGT1_294620	1;1;1;1;1;1;1;1;1;1;1;1	0.1421	12	ALLHLAYSR;ELLAQGLSNLK;HKELLAQGLSNLK;IADFSELYKDYESLVR;IIVELEQFLEER;INEAHACLSEVCPK;LGQSVDMIAVLCR;LTNLVFESESSR;MLETYDKQAFLGPPENAR;QAFLGPPENAR;SLQFTDVHSEEYKER;SQQIVEQEGLPSFFVR	417895434	9.94989e+06	109106	putative eukaryotic initiation factor-3, subunit 8
TGGT1_306060	1;1;1;1;1;1;1;1;1;1;1;1	0.0446	12	ADLGEVEDR;GSIGGVGGLPR;ISIPEEEPLR;IVVDHGAVSPTK;LADLPGLGHPTLYIR;LLDLASPVTIVGDLTR;LLGISDQDIAK;LVLYDDKDTALR;TAAVLLK;TEFVVPILPSQK;TLTPQELQQLK;WGFVESR	163291767	1.02699e+06	328811	rhoptry neck protein RON8
TGGT1_215470	1;1;1;1;1;1;1;1;1;1;1	0.5115	11	AIGEILEGSR;AIGEILEGSREK;ELGLEFMDVEAMK;ELGLEFMDVEAMKK;FPTLITHNDKLEDKIQEIK;KYDAFLASQVLIPQIPR;LLGPGLNK;LPNVPRPR;SSIKFQLK;STMGKPQQIYG;VCVMGDAVHCEQAK	3702161953	2.46811e+08	24569.4	ribosomal protein RPL10A
TGGT1_227280	1;1;1;1;1;1;1;1;1;1;1	0.3198	11	AVILSLATSAAIGGR;DNIPGYFVVINAILAAYYIRK;ELYDRTDRPGLK;KVEEELSLLR;KVEEELSLLRR;MKKVEEELSLLR;QPFMSSVK;RAVILSLATSAAIGGR;RQPFMSSVK;VEEELSLLR;VEEELSLLRR	3067605256	383450657	24208.7	dense granule protein GRA3
TGGT1_237180	1;1;1;1;1;1;1;1;1;1;1	0.4392	11	AELTSLKEMK;ASAAFVDMWR;DYNVAVK;ELVQQLVNR;IYNRLDLAVR;LLELIELNEAPADLASALR;QQLAFEYHQLER;QQQLEAMVEQHR;RQEEVTLHLK;SAFNYMYEYKK;YRELVQQLVNR	223436758	1.31433e+07	29147.1	hypothetical protein
TGGT1_238010	1;1;1;1;1;1;1;1;1;1;1	0.515	11	CYEAATCTFPK;ELYDVDTQR;KIEETNTLVFLVDPR;LTSDYDALDVANK;LTSDYDALDVANKIGII;QAVKELYDVDTQR;QPLTTESAMK;TDKYTIVR;TDKYTIVRQPLTTESAMK;VNTLIRPDGLK;VNTLIRPDGLKK	1835523027	1.83552e+08	18532.2	ribosomal protein RPL23A
TGGT1_248390	1;1;1;1;1;1;1;1;1;1;1	0.5745	11	AHFSAPSSVR;DDEVMVVR;DKANGETVTIGIHPSK;GKYTEKDVAMSQVD;IMTAPLCK;KDDEVMVVR;KIMTAPLCK;MKFSSQVSSSR;SLPIRKDDEVMVVR;WVIHIER;YTEKDVAMSQVD	858336116	1.07292e+08	16280.9	ribosomal protein RPL26
TGGT1_251780	1;1;1;1;1;1;1;1;1;1;1	0.1951	11	AKLEELVGGLLQQSVEPCEK;IAGLEVLR;IINEPTAAALAFGMDKDDGK;ILQHLIDEFKK;LREAAETAKIELSSK;LVGIVAK;QAVITVPAYFNDSQR;QAVTNPENTVFATK;QAVTNPENTVFATKR;SQVFSTAADNQTQVGIK;TTPSIVAFTSDGQR	3.68031e+08	7.2163e+06	78188.2	heat shock protein
TGGT1_263040	1;1;1;1;1;1;1;1;1;1;1	0.4218	11	AFEPLLLLGK;AFEPLLLLGKER;AVVAFNQK;DILVAYDR;EVRDILVAYDR;FQDVDIR;NAVAVALCTQGK;SLIVADPR;VNGCPLEHLQPEALK;VNGCPLEHLQPEALKVK;VSGGGYVAQIYAIR	3234505248	202156578	23968.1	ribosomal protein RPS16
TGGT1_263070	1;1;1;1;1;1;1;1;1;1;1	0.2894	11	GKYSEVFEGLR;GLSGGPSYAASQEPESSQNVAR;ILQNLCGGPNIIR;LIDWGLAEFYHPGR;LLDVVKDPASR;TLYPTLTDYDIR;TPALVFEHINNQDFK;VLGTDSLFDYLEKYNLELESHFTSLLGK;WGVPDGYEVVR;YYADVNLHKPR;YYIFQILK	896287234	2.89125e+07	59812.6	CMGC kinase, CK2 family
TGGT1_267800	1;1;1;1;1;1;1;1;1;1;1	0.1683	11	AALFVPEGAFEILVRR;ALAEFDPLEGLSDHEIR;ANPGALLLHFFSR;EQIETDLIK;EVDPEGLR;FTDFEEIRR;INFIFHDWYSR;QGIPFLAK;SSVLEALVGR;VPVGDQPSDIEAQIR;VSSPHVIDLTLVDLPGITK	362849038	7.88802e+06	87382.2	dynamin-related protein DRPA
TGGT1_275350	1;1;1;1;1;1;1;1;1;1;1	0.1559	11	AETNIGENTVDGLSLGR;ENLLASDETSCLR;EQVPVFSADTLSENVATHVR;FHPLAATADNPWSQK;GSHSLPSPIR;ILFTWSR;ISPASFEEGRETR;LFDSHISSPLAEQAR;LTALDPQK;QQNDSLMEEIWKDVER;TLAATERPSQFSR	243788945	4.97528e+06	102186	TBC domain-containing protein
TGGT1_275480	1;1;1;1;1;1;1;1;1;1;1	0.1734	11	HLPRPLLLPESALSR;IFDDAQDAFIFSPSAK;ISFSGAPGTASVAGQR;LFPTQWR;LGAEASALSGAPGAMPTNR;LLASGSVAPGTPMTGATSSAAR;LLDQAQGNDEEDEGRPK;LSLAQFHVR;SSLSSLPAPQNEIER;TIAPIVGR;TPNLLAEAYK	223603912	4.21894e+06	99193.9	Myb family DNA-binding domain-containing protein
TGGT1_295110	1;1;1;1;1;1;1;1;1;1;1	0.4435	11	AGTKVVAENAQGFSPPEVR;DKVPGEVIIR;FVEELYELPTEDRPLADAAR;GGLLFGPR;GNLINIVDGGLLFQATDQATGEPMTVLVGSTWNKPSGK;HQALAIGLFQK;LLALQATETPEYR;LLALQATETPEYREMEEQLSAASR;VAGFGPTSGHGVFAAYENAFSEMLWAEGGAVTVISELGRPGR;VKNPYLANR;VVAENAQGFSPPEVR	1374055378	5.08909e+07	63355.7	rhoptry protein ROP7
TGGT1_298020	1;1;1;1;1;1;1;1;1;1;1	0.1028	11	DIEAYTHR;DLIGIAETGSGK;GAAEAAAAATEAVR;LGYSACSLHGGK;LLNLPEQELR;MEPQLLFGR;NFLMQQEIEKER;SAETQAFQLRR;SLEDVLTK;SPVSALSAAK;TAAFVLPMLTYVK	323305642	4.369e+06	130840	DEAD-family helicase
TGGT1_299050	1;1;1;1;1;1;1;1;1;1;1	0.4154	11	AFGQDLR;EQEQAVEKPSVEGVK;FLEDVMEK;FTGCIGR;FVLDLLR;INPYMSQPCHIEVILR;INPYMSQPCHIEVILREQEQAVEKPSVEGVK;KFLEDVMEK;KFTGCIGR;NLDVDNLVIEHIQVNR;NLDVDNLVIEHIQVNRAPK	2821080002	2.56462e+08	22236.8	ribosomal protein RPL17
TGGT1_306660	1;1;1;1;1;1;1;1;1;1;1	0.0214	11	ASQLVLPR;AVAAAAAAAAAAGSAFPSFSSFGGR;AVGNVPLPR;EVFLPASLNPQENADAQAR;FIDGGLR;LGQGLTPQER;LLHLSELQR;LPAKEEDASGLR;NAAVSAIGGDSGVEK;QLGLAAADAGK;SQKVEEPAPVTLPGR	62647855	202744	675764	RNA pseudouridine synthase superfamily protein
TGGT1_201700	1;1;1;1;1;1;1;1;1;1	0.2003	10	DVAFQPASASSLLLSSSR;ETVAGHWEKVSR;GHEGPVWQVR;LHAPVWR;LLASCSEDGTVK;LLGPDSLPQVAPR;LWSLSTPEASTHAGEVAPK;QSAAAVPQGPQTR;TATFLQELR;WAHPSFGNLLASCGYDRR	988561678	6.17851e+07	67351.4	WD domain, G-beta repeat-containing protein
TGGT1_202070	1;1;1;1;1;1;1;1;1;1	0.0167	10	ANPFIFHLLSSPPLLVAR;DDGLIVTYAR;GGEIQNESGGVGASSSDGATR;GLVQSALR;LAALMDVDLVSVLVQGATPLHR;LSTLQGEDLVTR;LTTPFLSR;SPQGVAEVIR;TTSWINQLAALK;VQQVLQQIDAYR	86200990	200467	846640	hypothetical protein
TGGT1_205470	1;1;1;1;1;1;1;1;1;1	0.1683	10	ANALAEKFDFDKNAALK;IRPVLHVNKVDR;NMSVIAHVDHGK;SGTLTTLDTAHNIADMK;SGTPLVEIK;VFSGTVATGQK;VLYACQLASAPR;VMQLWLPAGDTLLEMVVR;YRVENLYEGPMDDEAAQGIR;YVPGEKTDLYIK	2.15444e+08	4.14314e+06	93011.6	putative translation elongation factor 2 family protein
TGGT1_212260	1;1;1;1;1;1;1;1;1;1	0.5271	10	ASADATTPQVHCTPIAGR;CGVLPASER;EKYFQASADLMK;GIEVSAMCPSRNDVLNEAR;GPGLTQEDEDVEERDKEQFR;GVQYQMVAAIPLDQADSEKIESTLASVVGKDDDTSGSLWR;NKQQQLFCVACQTFLPASALGEDQDAEAPR;QPPNGYPKPQALESSER;YAAALAPSNPNTMHTVQSER;YFQASADLMK	530503799	2.21043e+07	37982.8	Sjogren's syndrome/scleroderma autoantigen 1 (Autoantigen p27) protein
TGGT1_213610	1;1;1;1;1;1;1;1;1;1	0.1468	10	AATSGNVFSFAGSHVEGNMTSLIEADQEIR;DALKVPSSPSSFFQK;DQADAVDEKTPDAR;LVLEATSEKR;NPMLSDVPASQHDAPVEK;QTLNTIEADAADR;QTLNTIEADAADRTTK;TGFSDMGESK;VIDELREETEGKLTCLR;VYPPYVVSSFESSTTFPFR	158283160	2826485	111154	hypothetical protein
TGGT1_214600	1;1;1;1;1;1;1;1;1;1	0.0356	10	AAAVLLDWVSR;ILCEFVDSAAIQEAR;LAFLHAASIR;LALDAPLASR;LLSPLLRPSPR;QTSQLGGLPFASGEGPAR;TNAFPPLASFR;VSDDPQSAGDVGKDTEALPR;WGVVVVGACSEPGGVGDAHEGPLGAR;YVALLSSSGPSR	179693782	839691	432746	hypothetical protein
TGGT1_228170	1;1;1;1;1;1;1;1;1;1	0.0633	10	ATGFAALR;FFAPVNSQYK;GTQEELAAMQQR;ILVNQVEKLPEETR;LLLIGNTGIGEYK;LQYVDDLYK;TLNDLLLK;TLVLWDPVQR;VIQPVHLYLR;VWQLLQR	6.97147e+07	690245	182204	inner membrane complex protein IMC2A
TGGT1_232440	1;1;1;1;1;1;1;1;1;1	0.2436	10	GDGMALLPK;ITSVVGGRDEYNR;KLGFSSTEEIDKR;KLLDQIK;LGFSSTEEIDKR;LTEAIDSR;QLEMVDEEPVDGELILLTQTIAYVQK;SQREEEYFFAPK;SRLDELQAQMDKYEAER;YQAFLAQQR	361278378	1.06258e+07	53992.7	Brf1p family coiled coil protein
TGGT1_248810	1;1;1;1;1;1;1;1;1;1	0.3139	10	ANVSPETMAGIEAR;EGHMVVGDESAVITLK;FVGPAAEEVER;IISDIPEAEKESFNFTVNSAR;KPNLSVGLADTLELPEGEFEAETGR;LVDQQMELPDVEGTPLLIR;QLEATIYEK;SVQDLEPTSK;TDMCLFVK;VRVDLPSSISQADWER	517817347	1.78558e+07	54201	nuclear factor NF7
TGGT1_258832	1;1;1;1;1;1;1;1;1;1	0.1876	10	FAELASALEAIR;HFGTLLAAVIQAEEALQQPGAEGK;IQVVEDESIR;LLSLDLPSLGAFLKR;QLLPTSAILSEIR;SASTSLPELQK;TFLQQITVERDLVK;TIFLINNYDLLLNIFHQR;TISQVYANLFR;TNVHIIQQNDLLK	233000160	5.06522e+06	86757.2	Vps52 / Sac2 family protein
TGGT1_262040	1;1;1;1;1;1;1;1;1;1	0.4126	10	DGKPGAAGQALAVR;GIMNLPNEDCAVFVGMLQQQPGKK;KVQEAIHLWELLEK;LYLLYPQCFSVDLAR;NLGWTVEEVFVPAK;NLGWTVEEVFVPAKEAAR;VCMATLLK;VQEAIHLWELLEK;VVGSASLAAAALK;VVGSASLAAAALKEGEER	602502577	4.63464e+07	29656.5	SAC3/GANP family protein
TGGT1_262050	1;1;1;1;1;1;1;1;1;1	0.165	10	CVSETDRIMLVFPEDVTPQVLVSR;DGFVAALPR;FAVPLFSGR;GAAILPLR;GAAILPLRESIV;IMLVFPEDVTPQVLVSR;ITLSAVEPR;LGHWLQSLGR;SVAGTGGYNIVVK;VESEIKDLISR	861754438	3.59064e+07	65043.2	rhoptry kinase family protein ROP39
TGGT1_267390	1;1;1;1;1;1;1;1;1;1	0.3353	10	AVHPDILITK;EAFAANPPR;GVDAAIPNALR;GVDAAIPNALRR;HIKWEPMSPSQK;ILISEVPTVAIETVQIWQNTGVVQDEVLAHR;LRPGQEIELK;MAIEILKEK;QPNQEVTDENALR;WSPVCTAVYR	302888305	1.51444e+07	38404.9	DNA-directed RNA polymerase I RPAC1
TGGT1_273460	1;1;1;1;1;1;1;1;1;1	0.1831	10	ASPVLEFLHALVQR;FANSYSEVQLR;FINPATPSFEDPQALER;ISTINSFAK;LASLMELSDKDPEDAVR;LYNNIQLSK;SEVQDLLR;SLYDEVYDR;VMSQLLVFVSR;VRFENDVEEFLR	566376544	1.34852e+07	75008.1	eukaryotic translation initiation factor 3 subunit 6 interacting protein
TGGT1_285500	1;1;1;1;1;1;1;1;1;1	0.0821	10	AASTGGFTALGASGAGDTR;AILPLSAFLSSSPPQLETR;IALAPPTATPLAASTR;LIASTQVISSLASLLPPVSPDQAVEK;LLGIGAVLDFLR;PSESLETFR;SCSLVLFTAENGR;TFEREDNSIESPSR;VLPSVAMLQR;VMDSVLDAVVQNQDLHLK	277423465	2.95131e+06	206318	hypothetical protein
TGGT1_291140	1;1;1;1;1;1;1;1;1;1	0.0496	10	AITPADLPTTFK;EIISAVVER;GIPFVDTNYINSSR;GWQPLPMAEAR;LEDCLVQLR;LVSLAAFDLVLANHLDNGR;NLIGPSNASSFLGR;SVFEGASLAASR;TKLVEAFREDQEER;TLAEAPATTLPAK	216731080	1.95253e+06	265668	CCR4-Not complex component, Not1 protein
TGGT1_297230	1;1;1;1;1;1;1;1;1;1	0.1166	10	ALAEAHGQESGFGEGGDAALGR;ALMSTFEAMAR;ALTPVAAEALLR;GLLSSVLDPFLFR;IASLQSYLR;IGLLLGEKDLLCR;LFRPAGAAVR;LVMVVSALGK;NLEGAFEPYR;VVAHASFSPR	276696058	6.01513e+06	110183	Vps53 family protein
TGGT1_315530	1;1;1;1;1;1;1;1;1;1	0.1022	10	ALVPPVQEVSR;EGTSGVSADPGIR;EVANAAASAGAVAR;IISFWSADLPK;LGGLVPLPALGNPR;QLFFSSPGTTSR;TPSVYSEENSSQSSSTR;VDWDALR;YAPLVLR;YGAHPDLEPSR	1.90776e+08	3.28924e+06	125818	hypothetical protein
TGGT1_221660	1;1;1;1;1;1;1;1;1	0.0649	9	AAASAAATAVAALAAQTLSASR;DVIAVAETGSGK;EFTIQEFQDGVR;QAASSGPGLASSEGAER;QLLEALAVR;QSLTNFLTSR;TLAYGLPLIR;TLLIATSVAAR;YGYQAATLHGGQDQTDR	1.95796e+08	1.95796e+06	201886	DEAD/DEAH box helicase domain-containing protein
TGGT1_226250	1;1;1;1;1;1;1;1;1	0.1717	9	CPILVATDVAAR;IMAIESFQTPGMQIHPLLLQNVSR;LGLVQFFVLDEADR;LQYADEDQKLK;MLQDGPPPLPQAAAGGGSGYR;NSIPTILSGR;TAAFLYPIIAR;TVAVYGGSDVKR;VNYTKPTPIQK	214212108	4.65678e+06	78525.6	DEAD (Asp-Glu-Ala-Asp) box polypeptide DDX3X
TGGT1_228470	1;1;1;1;1;1;1;1;1	0.2878	9	GAYKYLEELWK;INWLCKPVMK;KQGFVIYR;QGFVIYR;VLNSYWVGQDAVYK;VLNSYWVGQDAVYKYYEVILVDPAHNAIR;YLEELWK;YLEELWKK;YYEVILVDPAHNAIR	1195008922	9.19238e+07	24292.4	ribosomal protein RPL15
TGGT1_230940	1;1;1;1;1;1;1;1;1	0.0913	9	AAQAETLPLSGR;AFSASQMPSPK;GVAAPVTTVEKPK;HAQGVFLADGAGR;LNEESLPAAGGVVGR;SGEVEGTSSGSPVAQQTAAPPAQK;SQGALSSAQGQHFAQGGR;TQSPSALGQAPHGVVVVGAR;VSPAPEDVAAPEK	188951753	3.04761e+06	155110	hypothetical protein
TGGT1_238250	1;1;1;1;1;1;1;1;1	0.4059	9	EELQNVVSAQR;EELQNVVSAQRR;GKREELQNVVSAQR;QVAGFAPYERR;REELQNVVSAQR;REELQNVVSAQRR;RIIELLK;SGIAVGLK;SGIAVGLKR	5.68151e+08	8.11644e+07	11382.6	ribosomal protein RPL36
TGGT1_239100	1;1;1;1;1;1;1;1;1	0.6071	9	AFVVFVPHAVYQK;CLFDIETSSQSDLKGDVR;HLVISSVK;HVVLVAQR;IVKPQGVEPTEIENEVAK;LTNKDAVFSFPQHVY;TLTAVQDGMLEDIVSPTEIVGKR;TMLPLDFK;TMLPLDFKR	1662311172	1.2787e+08	22555.4	ribosomal protein RPS7
TGGT1_244560	1;1;1;1;1;1;1;1;1	0.1266	9	AAAPLTAEEQEAVQK;ALLYIPK;FSQFMSYPIYVR;FTALSHPEVLEPK;GVVDSDDLPLNVSR;ILNVISK;LASGFEVEDPKDVAASLYK;QDLINNLGTVAK;VFEINPHHR	299685508	5.25764e+06	97475.5	putative heat shock protein 90
TGGT1_247600	1;1;1;1;1;1;1;1;1	0.1879	9	AAENICNTLLAK;AVQQTVAGSFEKPFEAWITR;EASEKPAPPLSPEEK;KLDDQANTTVPIQTMQEFLR;NILLLYR;QAWCALDEVTK;QMEEQFPAAAVAAKPMGER;RVPLLSAIPNASGALGR;SDAYQQLNSR	211574619	5.56775e+06	74988.9	hypothetical protein
TGGT1_249250	1;1;1;1;1;1;1;1;1	0.5268	9	DTQFYLGKR;GIVLGYKR;KDTQFYLGKR;SKVNQYPSCSLLQLEGVNDR;SKVNQYPSCSLLQLEGVNDRK;SNLPPSSIAGR;VFLYPSNI;VNQYPSCSLLQLEGVNDRK;VRVFLYPSNI	555179553	7.93114e+07	12821.1	ribosomal protein RPL35A
TGGT1_255880	1;1;1;1;1;1;1;1;1	0.1588	9	AFFCALQSTK;GASQPNSLLYIQWR;IGSELFER;IVNLTTHLLVLDHR;LASFQSSSFR;NQTDLILR;SGSSAQLLPSSASAR;SVGAGGAPGAVGPGAPGVPPVTNEAELLEVLVR;VFLHGGLVGGLER	261638000	6.88521e+06	85587.3	hypothetical protein
TGGT1_258050	1;1;1;1;1;1;1;1;1	0.2	9	ALLSCFAVGR;AQQVPSLQNVK;FPLSFSEK;GGSSSASAASWVAAR;GLTEELHDVASR;LLAAPTLFER;LVGEELANTIPEVLFHPR;TILQPLEAESWMDPAAK;WLAMLPGPAGGR	222367236	7941687	60035.3	actin like protein ALP2a
TGGT1_258390	1;1;1;1;1;1;1;1;1	0.3401	9	DGDEIVFDGVGEHK;FKEISFAYEILNNAEKR;IGDDLEMSIR;IKFMVSYPAALDEK;ISLLEALVGFER;KGNTSQFGNLR;LGHEPGDLVLVIQELPHKR;LQSGGQQASHPFGDIFSDFFGGGFGGR;SFIHLDNTPVR	344447312	1.4976e+07	44572.5	putative DnaJ protein
TGGT1_263700	1;1;1;1;1;1;1;1;1	0.5256	9	AATGEEGEAQGSGLGPATR;ADRDESSPYAAMMAAADVAAR;CKELGISAVHVK;ELGISAVHVK;IEDVTPIPTDSTR;IGRIEDVTPIPTDSTR;IGRIEDVTPIPTDSTRR;TPGPGAQSALR;VKADRDESSPYAAMMAAADVAAR	2047491108	2.55936e+08	16273.5	ribosomal protein RPS14
TGGT1_263750	1;1;1;1;1;1;1;1;1	0.0923	9	ESVPAVPHTLEAR;FVEETADQNSR;GDREPLHSPFASPR;ITEMEHELR;LADVPVR;LATTEEAEAAAVDDVTGSPNTK;LLYETAK;QHATEAAAASEAAAAR;VFATYDIR	252257544	3.23407e+06	126596	hypothetical protein
TGGT1_264040	1;1;1;1;1;1;1;1;1	0.4818	9	ASTVSSSQTGTAGSESISDK;ASTVSSSQTGTAGSESISDKIYR;EWLLDLPPFSR;GPTPSYEGLPGVDGR;GPTTPFSSTPAPYSAISR;LWFIEPK;QGTPLVTEFER;VNGGNPLSVPR;WLDITGFLTR	458458278	2.54699e+07	24513.6	hypothetical protein
TGGT1_267060	1;1;1;1;1;1;1;1;1	0.3631	9	ALEKDDVIAK;ANMSDFDRFK;IALTDQYLK;IALTDQYLKIPR;LCFVVDIINQTR;LCVVQYGPDAGK;LCVVQYGPDAGKLCFVVDIINQTR;RIALTDQYLK;RIALTDQYLKIPR	1220685500	9.38989e+07	17848.7	ribosomal protein RPL14
TGGT1_267400	1;1;1;1;1;1;1;1;1	0.5224	9	ADQLNVLVLNR;DIELLLMHNTK;EILERADQLNVLVLNR;FAAEIAHNISSR;FLVSSPK;FLVSSPKDIELLLMHNTK;GTNTMPNIGYGSNK;GTNTMPNIGYGSNKK;HMLPNGFFK	2284149284	2.85519e+08	15589.4	ribosomal protein RPL32
TGGT1_267660	1;1;1;1;1;1;1;1;1	0.0717	9	AAIDALQSENETLR;AESYDQVEAQLQR;APLLSLLPLVTTILHSSR;KQELELMDVR;LGVSLPNSVQK;RVWDLPAESVQTR;SVSDQAPSGATSSASSASAAR;VVSLLADAPELR;VWDLPAESVQTR	179614366	2.06453e+06	170355	hypothetical protein
TGGT1_268182	1;1;1;1;1;1;1;1;1	0.19	9	EAQAAAAPSDLHSGWLPR;LAVAAPSQEGKKEDLSPSSPPPASANPAPR;LVLMCMQHR;NLDIEEGQKTDKR;QLQASPEPCEK;RSSLALLLLGAPCPSTSER;SASMSSCSASPGAAPLHSR;SFQSSDPTSSLCLR;TALALLR	274942572	8.33159e+06	79693	hypothetical protein
TGGT1_269180	1;1;1;1;1;1;1;1;1	0.0543	9	AQSAAAVGGSGGSAAAGEGQGAAR;ASSSPPSASSLLSDGPSR;ETGAEAANVVTK;FALPQGR;GRGDAPMAPESTDQQGSSQTQAVEK;ILLECIDR;LLLPDGAVAQR;LSELHQQAQLEQQQQQYSAGILGGK;SAGESPDALSSPQSK	104996848	972193	272834	MIF4G domain-containing protein
TGGT1_272350	1;1;1;1;1;1;1;1;1	0.376	9	AFDNMGNSVTDVK;ASATNLPNGPR;HGTFATGGADGSIVCWDKVNR;MGVHSPFLVTCDNFR;MWDGKQQQPVWQQSVGGK;NVNVSNLNTLFTGNAPQQPTK;QQQPVWQQSVGGK;SMGLFPDKEHELPGVAVGSVEGR;TAASPAGGAVNNQMSYYNK	330829603	1.57538e+07	41433.3	mRNA export protein
TGGT1_286230	1;1;1;1;1;1;1;1;1	0.0458	9	AGAEEGSELESDRETR;DLPSQTSASAPSDHPLFR;ESAGAEAALVPIFLAR;HYSTEAILHLFGR;LGDIYQLLLHPGPPGR;LLVQTPLR;LVQEFLQR;NTAEALLFSFSAR;VPSSAEYSEQQR	204956659	1.60122e+06	279157	hypothetical protein
TGGT1_286630	1;1;1;1;1;1;1;1;1	0.4007	9	AAAPEGGMTWAELESTTMFK;HLPDFDKEYDAIR;LLVEPEKRDDAEDDPFVASDVASVLK;MGMLVDK;MGMLVDKTNLGFGPR;MIPDGNGCFTSK;TLSEGDPAPECVWK;TNLGFGPR;VVIFSLPGAFTPTCSSR	1870514450	1.03917e+08	31082.7	redoxin domain-containing protein
TGGT1_288500	1;1;1;1;1;1;1;1;1	0.22	9	FGPTALPLPMLER;LPFAAVHGDPDLVAVGK;MALAVGDTECEFMEKR;NNSQTIHCGDIETNYTVEK;RPSFAVVASCPR;TLLEGEYPVAH;VINPDINLVK;VYLDLLGTSHMR;YNMSSIGDFLR	391314766	1.30438e+07	60280	FAD Malate-dehydrogenase (MDH-FAD)
TGGT1_314970	1;1;1;1;1;1;1;1;1	0.1254	9	DAQLLQQGR;EMLAIYR;GAASSPASSSVFFATSPLSEAEKEELSVLPR;NFFSELLDDLHTQAIHQK;QWEALSSEQLHK;SLRPPSYSR;TVAVPLAK;VLALTQLR;YATSIWEVIK	201400482	3.94903e+06	98019.9	root hair defective 3 gtp-binding protein (rhd3) protein
TGGT1_318440	1;1;1;1;1;1;1;1;1	0.0568	9	AAYDAGHYSEPLMLR;DLDADLLSLVLK;EALVEMLR;FVHSTALTYSSSAAAAAVQER;LLSEAFATPK;NNAQDPPVSGAVSK;TLAAGWQTTK;TLVLHDRLDSR;VAGDEPGESEGGGAANDEEEQTPVGR	130895196	1.13822e+06	236796	helicase associated domain (ha2) protein
TGGT1_201400	1;1;1;1;1;1;1;1	0.1198	8	CTTPPFLLR;EGVEAVSSVENTANR;FQIGDFLLLSIVK;GLHPLFDPR;NVIADIGLLHSTIPDLKEDSK;TLKPALMVDR;VFYKVDDQHSFEQFQQR;VVQEEPEGVK	94510125	1.78321e+06	97142.6	Sin3-associated polypeptide SAP18
TGGT1_213000	1;1;1;1;1;1;1;1	0.2876	8	ALPWVEK;ELDELVTAK;FTPVSSASLK;LIILDEADQMTNAAQNALRR;LSDVLAHDDIIR;SAVPATEAAEATSSHGQEK;TFAETSSTSFQQNR;TLGLPPPSEVTTMFER	122913630	4.72745e+06	41161.2	putative replication factor C, subunit 5
TGGT1_214090	1;1;1;1;1;1;1;1	0.0635	8	AATEAPQEVVESR;ATGDVESAVAAVHANVAPGTR;DAIRPIDFSADVVKR;DAQQNEILFR;HTLSAPAGAAPAEGGR;LAPFVSPALAVHALLATTGDESAK;LSVPGIQK;MSLIGAEEIKR	48828833	447971	203367	signal peptidase
TGGT1_214610	1;1;1;1;1;1;1;1	0.0246	8	GSVSSAALGAGR;ISLLGQVQR;LFGEGGSSGAAAASR;LLAPGLALVK;LLPTGVPGQVLR;LVNPLQLR;TPYVEVDTR;VLASLLQR	128083383	848234	353193	hypothetical protein
TGGT1_216880	1;1;1;1;1;1;1;1	0.3676	8	GVLEGHTDCVTAISTPSLK;LWDLNAGVTVR;LWNTLAECK;SFQGHTSDVNSVAFSPDNR;SGAPWCTSLNWSHDGR;VIVWTLNDNPDDSGSVGYAR;VWNLSNCK;YTIVDDQHNDWVSCVR	7109797126	3.742e+08	35107.2	guanine nucleotide-binding protein
TGGT1_218560	1;1;1;1;1;1;1;1	0.0315	8	AGQVWFPDSAYK;ALAIASSENSQEAANR;AVPKPSGSSGPGAPAGSPQAPEK;FLPHFYVR;FVCGLNALEVACK;IGYPVMIK;LGGIPVGVVAVETR;TEVDSAALASLQR	7141643100	4.15212e+07	364946	acetyl-coA carboxylase ACC2
TGGT1_220270	1;1;1;1;1;1;1;1	0.2838	8	CGQPVVPVPVIQEIHRR;DKIIEVPQVDVVDAVRPK;EMPAVMVR;FVPVFDVSLECPAPLIVPYPMQAVK;GSSFNSEGEVH;KEVPEAAITEQGFDIVSPPGTLR;SYEENMWR;YVGKQEEIEVEVPQVK	347563206	1.57983e+07	48596.2	alveolin domain containing intermediate filament IMC6
TGGT1_221380	1;1;1;1;1;1;1;1	0.3482	8	AVTLAEVLK;AVTLAEVLKR;CGSTTITDVYEPTEEGLDKVKEDR;DKEPIGSNEIR;DPGYQAPIDESLVK;EMKPEEITK;LLTEQNMR;VMNYVAYAAR	1057957932	7.05305e+07	27223.6	alba 1
TGGT1_222270	1;1;1;1;1;1;1;1	0.3411	8	ELLKFEVR;LLQFACAGQLR;LLSPLELHTNVHHLPGADAAR;PVLSEVTFEPEPDSR;SPRPVLSEVTFEPEPDSR;THFKPSLDALVSQLLDIQK;TLTPLLVDITTMGDKLPGVAAWNK;VMVALEPEALEAAGAQADSGVQTAQTQNFPR	463375419	2.31688e+07	41547.3	hypothetical protein
TGGT1_223050	1;1;1;1;1;1;1;1	0.3176	8	GGLEGEEQRLHR;IRITLTSK;KSPCGEGTNTWDRFELR;LIDLHSPSDVVK;NLQVAGPVRLPVK;SPCGEGTNTWDRFELR;VCTELINGAK;VCTELINGAKEK	1280165874	9.14404e+07	25795.6	ribosomal protein RPS20
TGGT1_226660	1;1;1;1;1;1;1;1	0.0281	8	AVAQALLR;AVGAGAALSALLQDSLLSPIQK;DGEETDRNPVTPGEEAR;EGVEAEEGDRGLR;LLAQQAVALLAK;LVLETALTAR;VALDETTPR;VLPPLSEYTATQQK	89379406	551725	389586	hypothetical protein
TGGT1_228190	1;1;1;1;1;1;1;1	0.2486	8	AGLSLLLK;AYMQVPMNMAK;HFDILPYPPLK;HFDILPYPPLKVR;LQFAVAEK;QGLGAALEKLSDQLNK;SVLDGSEKADPEIGR;VHPVVVLTILDAYLR	283164918	1.28711e+07	38027.3	putative eukaryotic initiation factor-3, subunit 5
TGGT1_229490	1;1;1;1;1;1;1;1	0.1166	8	GEGISGVGPAPR;GLAHLQQDNFVK;KLTAEYIEEVAGPQR;LALEMDPK;NLREEAFDQR;NYGLAAVNYR;QIYEKPTGEKIDAAER;SYNEAVVMPLHEK	112093057	2.24186e+06	90576.9	tetratricopeptide repeat-containing protein
TGGT1_229670	1;1;1;1;1;1;1;1	0.5455	8	DGSLNYIDENDEVLVAGFGR;GIVVEKLGIEAK;ITAFVPR;KITAFVPR;SGHAVGDIPGVR;VAGASLLALFK;VAGASLLALFKEK;WKANPFGGSSHAK	2283022200	228302220	15773.8	ribosomal protein RPS23
TGGT1_236040	1;1;1;1;1;1;1;1	0.3603	8	AEGIIPGIK;AEGIIPGIKVDK;DLLFSTK;GLETLPLTDDEKATMGLDGLSER;MGPHPFQLSFSYGR;SPSGVPMVDLLK;YGGGAGGAAAASSLFEK;YGGGAGGAAAASSLFEKR	289443216	9.33688e+06	46912.3	fructose-1,6-bisphosphate aldolase
TGGT1_239760	1;1;1;1;1;1;1;1	0.4586	8	AKVFVTAELPFSKR;CNNLGDRVQVSR;DTVYELR;FLQTHIK;FLQTHIKVDGK;FTVDCQKPVDDNIIEAK;VFVTAELPFSK;VFVTAELPFSKR	1883408711	2.35426e+08	15045.9	ribosomal protein RPL22
TGGT1_253650	1;1;1;1;1;1;1;1	0.2107	8	AFLLPSSTNGSGEESAHYSPER;DADSHALGEEDDENDQQNDEAVGTSPPGLMK;EGNNLLGIVR;ISYIDAILGLEDKPIEVIDGVAHITIPPGTQSGEK;SVYDNLGRVPVNVAR;TLQVMIPAGVSDGMR;TTTTNVGIMR;VFSSFFGGSNAR	653751365	1.9228e+07	76328.2	DnaJ C terminal region domain-containing protein
TGGT1_254300	1;1;1;1;1;1;1;1	0.0535	8	DGIYSVASGVGGEATR;GQYDVFSAEVGGR;GTFLQSLLSK;LAPDLSPR;LDASALPLR;LVFFLTETPR;VQGLQPAPR;YTQLANAAAAGASALASASR	63368819	627414	196230	hypothetical protein
TGGT1_260420	1;1;1;1;1;1;1;1	0.1374	8	DVEQLESSIASR;FASDTAWASLSR;IFVAPPR;LAAPSSTLPLFASPMR;LAVEAELLKAER;LLYEKTEKENDAEVAAR;NLLVEIWNHLLR;QVLSSEIETLQR	216420537	4.50876e+06	80947.6	HEC/Ndc80p family protein
TGGT1_262380	1;1;1;1;1;1;1;1	0.1739	8	ALNGDTGEYGIK;EHILLSK;GITINATHVEYETSKR;GMVLGAPGYLK;KFEADLYVLKEEEGGR;TTLTAAITK;TVASGIVTKPMPEK;VLADMGQADFK	1.15614e+09	3.21149e+07	59616.6	putative elongation factor Tu
TGGT1_263320	1;1;1;1;1;1;1;1	0.2134	8	ASVPQPVQR;IMATLDKVPPPMAAQR;LAQPLENSVASR;LPNTSFNR;LPTGLPR;SVPSASDLELMSK;TGFSGPPR;TRDGVLIGHPAVR	578845036	1.99602e+07	42093.5	hypothetical protein
TGGT1_270930	1;1;1;1;1;1;1;1	0.033	8	DRPPTEAALDTGDKEGK;EIFTPLLFILAK;MLTPLVR;MRPGTVDATTGTGLGR;RPQDSLGLYLAK;SLAPLAADIFLSR;TLLSEISALSR;TWYQSPAEVEK	105315186	654132	316922	hypothetical protein
TGGT1_275810	1;1;1;1;1;1;1;1	0.5724	8	AIYEYLFK;EGVIVVQK;FNWQHNYYFLTNEGIEFLR;GAGEGMGEGGDMNGDWRPR;HPEVPVPNLHVMMTLR;KAIYEYLFK;KAIYEYLFKEGVIVVQK;TYLHLPPTVFPSTLTK	1341176140	134117614	17368.9	ribosomal protein RPS10
TGGT1_280370	1;1;1;1;1;1;1;1	0.1761	8	FSGGQGGGGGGGSENLASR;GSLSFDDLIAQVQK;IAVLRQENADLR;ITLLEETQTFLQQQNQSLR;LLTPSGYQGPDQIQSAPNPSTPIIK;QSYSSSPSTTGQGVTTER;SNCAGLHALQEAGGK;VCLVVPGDFVGR	127614087	3.19035e+06	81769.4	hypothetical protein
TGGT1_283850	1;1;1;1;1;1;1;1	0.169	8	FDVELLDSHPKPK;FIIGEGQVIR;GGYAEAAAAYR;GWDLGVMK;LGEFSEAIEQTTK;MAVGQLDEAR;RLELPLR;RVVFALYNDTVPK	363663546	1.13645e+07	55492.3	peptidyl-prolyl cis-trans isomerase
TGGT1_284560	1;1;1;1;1;1;1;1	0.4789	8	ATNVKDEIALTGTDVELVSR;FVYAHFPINVNISGNGTVVEIR;HLPVDIQK;HLPVDIQKTK;KFLDGIYVSETSTVEQDA;NMFTGVMK;SAALIHQSTLVR;SAALIHQSTLVRR	1925463280	1.60455e+08	21392.3	ribosomal protein RPL9
TGGT1_286720	1;1;1;1;1;1;1;1	0.3768	8	ASLTNGVLQVHVPK;GSLSAGSMPK;NPEVHELTGGQMVPMPGR;PSFWFQQR;QGPSPASPWDVMPFAWGGR;QQQEEGFYLQER;SFVLPDKVKEDQIK;VDVHDGVLR	216393286	1.08197e+07	30997.7	heat shock protein HSP28
TGGT1_288380	1;1;1;1;1;1;1;1	0.1088	8	AELVNNLGTIAR;ALLFLPK;ELISNASDALDK;ELISNASDALDKIR;FYEQFSK;GVVDSEDLPLNISR;QSVASSPFLEALR;RAPFDLFETR	131256784	3.12516e+06	81863.5	heat shock protein HSP90
TGGT1_288830	1;1;1;1;1;1;1;1	0.1537	8	AGAAEPTPQWLGR;GGFLSLPFWK;GLPVDAQLR;IIAENFPNVEGKPR;LADAAQELFSK;SFLAEIDAAYRPPAPTAQNAR;STVVGVDATSVR;VFNECPHPEEK	364983644	8.48799e+06	72060.9	NADH dehydrogenase (NDH2-II)
TGGT1_289830	1;1;1;1;1;1;1;1	0.2448	8	IYHFDEPYFTDKFEP;LAVWFSENGER;LWDTIDFK;LWSQDDYASR;PLTWVTFNR;RLWSQDDYASR;TYQTDRPLNACGISPR;VWELDGPNGKPR	401708460	20085423	37724	putative eukaryotic initiation factor-3, delta subunit
TGGT1_300000	1;1;1;1;1;1;1;1	0.3583	8	AGGECLTFDQLALR;AGGECLTFDQLALRRPK;FNAVVLK;FNAVVLKR;GKEDHIAVLVGSVTDDIR;LKAPMSLSK;LTVCALR;LYQFLARR	1414458518	1.17872e+08	21138.7	ribosomal protein RPL18
TGGT1_305290	1;1;1;1;1;1;1;1	0.2638	8	ALVEAVLPNAVK;DGRITCDNTFDAR;HTLFPSHQ;ISAQDQVLSEVYSQAMTQLSAVSR;ITCDNTFDAR;LLEDLIVQGLLR;MVIVECAPAIR;SLEDFNIEKLK	3.64525e+08	1.65693e+07	39086.1	putative vacuolar atp synthase subunit e
TGGT1_309590	1;1;1;1;1;1;1;1	0.1294	8	DAFGAGLTR;EGVVGGVR;GEQPEGQQPQGPVR;LTSGASLGLR;LTSGASLGLRR;RLTSGASLGLR;TNGEEGRPLLGEGR;VRDAFGAGLTR	1550805900	9.69254e+07	49493.9	rhoptry protein ROP1
TGGT1_310860	1;1;1;1;1;1;1;1	0.2752	8	ATYGCSSLFVTGADDGTTR;GVGAGTSPLLYR;KYEHQYQILSVALDGHGGR;LSGHEGEVLAVNFSPDGR;SGLEAPTMR;VFAGCLDNTIR;VWDIQPFVHGGK;VWDIQPFVHGGKR	495373226	2.35892e+07	39204.4	U5 snRNP-specific protein
TGGT1_312090	1;1;1;1;1;1;1;1	0.5612	8	ECAELWPK;GSAVTGPVGKECAELWPK;GWGSCLNRLPACSLGDLVLATVK;LPACSLGDLVLATVK;LPACSLGDLVLATVKK;NLYIIAVK;VHMAIIVR;VTLGLPVGALINCCDNSGAK	701490246	6.37718e+07	14790.8	ribosomal protein RPL23
TGGT1_312270	1;1;1;1;1;1;1;1	0.2825	8	EADFQTEGVPLDSAPQELVDHLK;FMGLTPER;HLLDRIPGCAALSLPVYIGLVSSDVFK;LSFPVLDATDLR;QAANVAAQVVYANSLR;RLSFPVLDATDLR;RQAANVAAQVVYANSLR;SALTPSAPDPDGDGDPATSLPSQRR	864291810	4.32146e+07	44683.3	rhoptry protein ROP13
TGGT1_313230	1;1;1;1;1;1;1;1	0.2738	8	DGTSSQGATGAAVPK;KYGHALDALK;LAPQALK;LIAPPQYVVVTSCYDKELGMR;QQGEIVVMGGDEEK;SLIQDIQLR;SVIWPLYR;VGRHEVVMVLR	352739357	1.53365e+07	39083.5	eukaryotic initiation factor-2, alpha subunit
TGGT1_319560	1;1;1;1;1;1;1;1	0.2742	8	CDKNAECVENLDAGGGVHCK;CEKEFGISASSCK;CIDDASHENGYTCECPTGYSR;CKDGFVGTGLTCSEDPCSK;EFGISASSCK;NAECVENLDAGGGVHCK;QETQLCAISSEGKPCR;QLHTDNGYFIGASCPK	797620308	3.79819e+07	40483.4	microneme protein MIC3
TGGT1_202200	1;1;1;1;1;1;1	0.1198	7	EAGFSSVNVCYR;EASLSFVPLSR;FFTPNTQAIMWFAR;ISHFFYSR;SDHIPFSFVVHLFGSR;VAIFQWNTELFKPTPFEFLLPFCR;YSPPEEAILR	87075308	1.97898e+06	87088.8	hypothetical protein
TGGT1_203780	1;1;1;1;1;1;1	0.0773	7	ADPYAASLLGR;ATPASGPPVPVLR;GLQVHFPAAGDPLSNLEASASR;SAAGSLLRQEEHLTVDQLQR;SGQGSQVDTEGVVSVQDDLRR;VAPAASHSLFPTEER;VASSLLAAGPIR	389466836	7.9483e+06	145114	hypothetical protein
TGGT1_204280	1;1;1;1;1;1;1	0.0771	7	ATDEVFIDFLEK;ETEGGSGVSFSDAR;FGAWGSGAR;LGPVLRPLYPK;RETEGGSGVSFSDAR;SILAGDQQALSLHSESR;VALNDLLSSNLPLSVVESHALVQDLLR	73633422	1.13282e+06	128634	putative cell-cycle-associated protein kinase DYRK
TGGT1_213350	1;1;1;1;1;1;1	0.46	7	DLVVVPEMIGSVVGVYNGK;GVELDKLLDMK;GVELDKLLDMKMEDLLELFR;HGKPGIGATHSSR;KNCAFGEKPEPVNTHLR;MEDLLELFR;NCAFGEKPEPVNTHLR	9.21593e+08	1.15199e+08	17128.2	ribosomal protein RPS15
TGGT1_215460	1;1;1;1;1;1;1	0.221	7	LGYVEAKPTK;LKTNPLLQR;QFGVDILHPSR;SSGFAMIYDNPNAAK;SSGFAMIYDNPNAAKK;TNPLLQR;VSDSQSIVVFGLK	2149860024	1.26462e+08	30338.1	ribosomal protein RPS24
TGGT1_215700	1;1;1;1;1;1;1	0.0356	7	ASSSSSFAPSHPSAPASR;ATIFGDLQPSEKPR;GAESAAALDDSSR;GAGAAAPQGAGSAQEAAPGR;GLLQSPPHPLR;LLQLVDFPSPSSR;TVPAAAPPPSSSSSSSR	84823008	580980	317093	phosphatidylinositol 3- and 4-kinase
TGGT1_218420	1;1;1;1;1;1;1	0.2062	7	ALAPLSAETGASGSPGGASGESGALAR;KETVGGELANLR;LKLHDEYFFPR;LSLTGHVSAIR;LWDLTAGK;TAASSVPYASAEVSGGAAGAAPGPGK;VLACPAVHTPEMTVSELLSELSSR	190086936	7.60348e+06	62557.6	WD domain, G-beta repeat-containing protein
TGGT1_219860	1;1;1;1;1;1;1	0.0874	7	EVAEDPQTLDR;GILLLMTGGVPK;GSTAAGLTAAVVR;LMDGQPGLQQNMR;LQEPSNASASSSAVPR;LQESFQLLMEK;YVHEIGNIR	72931773	1.30235e+06	108128	putative replication licensing factor
TGGT1_222360	1;1;1;1;1;1;1	0.1059	7	AAQAGGDVENLLR;AGADLIDSLQGAAEDSHILLR;FSTGQSDKVTSFYK;LLNLFAER;LQSGIFTPAR;LWETVQAR;VSLEELQR	500296880	1.16348e+07	83279.1	hypothetical protein
TGGT1_231410	1;1;1;1;1;1;1	0.1366	7	AATPEELVELK;EIVSSFKDLYK;EKEFLDAFTVK;LIQGSLQDVMIR;LVTDVEGR;VALVSQMR;VNLSTATADPMGTVVQR	126785014	3426622	64612.9	hypothetical protein
TGGT1_237220	1;1;1;1;1;1;1	0.0855	7	ALLLQLIGGK;ASLAFEILK;ATDSQALNNELK;LAQALACLR;LSFFLPFQEVK;LSGILPSYTTPR;QTPGLYDLLAR	153006201	2.5501e+06	96795.4	putative DNA replication licensing factor Mcm7
TGGT1_239610	1;1;1;1;1;1;1	0.201	7	ALEPGQLITIAYDPENPENHTPWIAVR;ASPLLSARPGWK;FAAETAEQYAGVR;LSWAEGVR;LVDSGETAAVQSDEAVAGADPEKR;QGSEPVSLTLTPPSATHPSR;TQGTVPGGDSQTQDTCGVK	255006716	6.89207e+06	65603.9	hypothetical protein
TGGT1_242070	1;1;1;1;1;1;1	0.2078	7	AATVIAADDMLLWALDRDSFTNIVR;EIFEESLK;EIFEESLKEVR;FVAPVYPK;GGFFGELALLKDQPR;ILEDMDPYER;SHVQVAYMDRK	338930236	1.30358e+07	42751.6	cAMP-dependent protein kinase regulatory subunit
TGGT1_244100	1;1;1;1;1;1;1	0.1899	7	ALPAPDER;ALTPQDAENDNEELHLIEK;MPSQNIMLVGSQK;MSLIAPNVSAILGAALAAR;SSEQKVEEDDLDSPIPDAVQEYEQR;VDFFGQSK;VIDIDKDILNIHK	105641012	3.91263e+06	59796	snoRNA binding domain-containing protein
TGGT1_244470	1;1;1;1;1;1;1	0.0358	7	ALEGLEAEQK;APGSVALALGR;EAAPVGTYYGAHR;EVSQFLLK;LSPEAAGLALSIR;LVPTTPVSVLESLVERLEPATEAR;SVQTVESSRPPGPR	9.76322e+07	588146	290113	hypothetical protein
TGGT1_246740	1;1;1;1;1;1;1	0.1726	7	EIDFSSVHAEGK;GTAAALPSVVER;IGMSNISLLPFSDLQQAVTTISQK;LSLLDQNKVEQLQK;MQILSVMNDPSLQR;SGTQLLLQHLSQVK;TLHQEAGGLSVR	105336194	3.00961e+06	64667.2	hypothetical protein
TGGT1_248880	1;1;1;1;1;1;1	0.1644	7	ATIGADFLTK;FQSLGVAFYR;QSGNDIPYFETSAK;TATNVHLAFEEIAKR;TSLMNQYVNK;TSLMNQYVNKK;VIILGDSGVGK	642745877	2.21637e+07	47770.7	GTPase RAB7
TGGT1_255260	1;1;1;1;1;1;1	0.1406	7	CLDYTELTDTVIERVESK;HIELQQPDRPPYR;ISPFPMELLEK;NNFLEDVPTEK;NNFLEDVPTEKEYK;NYGFYYVDTTGEGK;YRYPFVYDSK	585977488	2.44157e+07	62962.4	apical membrane antigen AMA1
TGGT1_255420	1;1;1;1;1;1;1	0.4281	7	AVAVVPSASTLIPIGEQMDSK;AWVTFLK;DATSSAEIVHVPVESHK;EEVPAPVPMTLPK;GNVAPPSDDVTTATPPQSIGNSAGPR;GSGEGAAELLESLNA;VPVDGALAWLKPLVQVPGHK	295944718	1.74085e+07	30148.4	hypothetical protein
TGGT1_258870A	1;1;1;1;1;1;1	0.298	7	ASQDTMDNINHTTQR;GQLAGVLR;ILPTFTVQDIPSGDADVHK;LIEALEAMK;LIEALEAMKGSNSK;RFGCSVLQQPFR;TVVAEVVEDDSKDSR	175203100	5.15303e+06	60598.8	hypothetical protein
TGGT1_266060	1;1;1;1;1;1;1	0.324	7	ESIALMYWLLAR;EVLYLRGELPSR;FSQYVGAQAIAGR;LLIVTDPR;STSEGIHLINLAK;VIVAIENPADVLVISARPYGSR;WTPGMLTNQITQK	870263066	5.43914e+07	31473.9	ribosomal protein RPSA
TGGT1_269885B	1;1;1;1;1;1;1	0.2742	7	FFITSTYDPAEVADRIVEFINAER;LFDINER;NIFEEFRK;QAAIDVWK;QVVLGDRLFDINER;SKIPTQEEFATLK;TEQQLGYLTAMHSSR	167221178	4.77775e+06	62310.9	rhoptry metalloprotease toxolysin TLN1
TGGT1_269980	1;1;1;1;1;1;1	0.186	7	AFSPTTIK;DSSLVQVLNR;FLNLIKPVMCILPEVQAPDR;GTEFEGALVALFHCLFTK;IIQVDQSLKEDR;SADPFYWMR;TWIEVSGSSAR	352638298	1.85599e+07	52112.9	putative preprotein translocase Sec61
TGGT1_271888	1;1;1;1;1;1;1	0.307	7	AAVAAIENGSLR;KFQLDKFGEWAVVTGATDGIGK;NILVQCHVPLLVTTK;QTEQDLQAAVPALR;RIWEAAYLPR;SFAVDFSEGSTESLFQKLDAALK;VLYPGMVSR	381290220	2.00679e+07	37443.7	putative 3-ketoacyl-CoA reductase
TGGT1_289770	1;1;1;1;1;1;1	0.2023	7	FEIPYFTVSGITVR;GNVSLASAAER;LGLNDKLLLETSGR;LNTQVKPLIWIDAVVDTGR;SEILGSLK;SGYQALPWVR;YITQNGEYQLR	148936236	5.31915e+06	48867.6	mu1 adaptin
TGGT1_291330	1;1;1;1;1;1;1	0.2982	7	AIEVYEGR;GFSSWTSQDHWEGR;RLEGLPLR;RSPFGPYSQDFSR;SAASPFFSDRGEGR;SPFGPYSQDFSRR;VWIDYDRTDR	169592756	9.42182e+06	25478.8	RNA recognition motif-containing protein
TGGT1_300280	1;1;1;1;1;1;1	0.432	7	GENILTLTAEAPPPAKPK;HMNIVLADAEEFRK;LQQWINYR;MLVGSLLAFDR;MLVGSLLAFDRHMNIVLADAEEFR;SVGLMMIR;TVSGPVAPNAIPGR	948713827	7.90595e+07	17853.8	LSM domain-containing protein
TGGT1_301120	1;1;1;1;1;1;1	0.2034	7	EITQDEEFSR;IILSLINVLHTR;LGSLAIEGALRR;SGVMQNEGIEPVTVAAETKGETK;TPIGSYMGAYK;TVLGLEISR;VPYLLPK	87617356	3.3699e+06	43846.8	acetyl-CoA acetyltransferase
TGGT1_305240	1;1;1;1;1;1;1	0.0735	7	AFITDARPGAR;EAGVVETTLR;HALTIYQAATK;LWFAYLK;VSVLWIAFAR;VWVGYLNSKK;YYEDRGDLPNAR	80458696	1.34098e+06	111474	XPA binding protein 2 family protein
TGGT1_305850	1;1;1;1;1;1;1	0.3306	7	AAPAPVVSPVAYGSSHGPSLVGK;EYLLEGSGTQGAFK;GQPTGPAPPRGPGGDFAR;RFDGGDLNAHTIR;RHFGVCGSVVR;SAGVSPASVVPLQAGAYGNFAVNVHPNFAR;TELLLNASGAPTGR	282406668	1.17669e+07	39126	RNA recognition motif-containing protein
TGGT1_306030	1;1;1;1;1;1;1	0.2583	7	AAGGALMFPYLEDPNTDIR;EVLTSLELPYR;GAPPQETWMMYGK;IGVIEMLSLPLTTFCRPMMTAGILR;IPSELPK;MYQSDEIIK;VREVLTSLELPYR	200670626	8.72481e+06	37788.5	glutathione s-transferase, n-terminal domain containing protein
TGGT1_309820	1;1;1;1;1;1;1	0.44	7	GLKVKEYELK;IACYVTVR;KAEDILEK;LTLNICVGESGDR;LTLNICVGESGDRLTR;VLEQLTGQRPQFSK;VTKEDSIKWFQQTYDGIVLNH	1738427470	1.93159e+08	20168.7	ribosomal protein RPL11
TGGT1_310490	1;1;1;1;1;1;1	0.415	7	AAVIDVTK;AEQSKDKAAVIDVTK;INYDKYHPGYFGK;LWSLVSPATLEK;NQYTCPTVNVDKLWSLVSPATLEK;VLGKGDLPK;YHPGYFGK	662294778	7.35883e+07	16315.8	ribosomal protein RPL27A
TGGT1_311240	1;1;1;1;1;1;1	0.2089	7	AYEVLSDPEKR;FVLTHLDGR;ISLLESLCGFKFVLTHLDGR;KGEDIVSAMK;KILEIYIEK;QLLIQSPPGTVTKPDAVQIIK;SGEAYEEDDEDEHPGQQR	152841121	8.04427e+06	47400.8	putative DnaJ family chaperone
TGGT1_311430	1;1;1;1;1;1;1	0.3366	7	DHAVVIGQYR;EQLTLEPYHRDHAVVIGQYR;LGATIVGGVANMPIKPGSK;QNIVPIVEDAR;QNIVPIVEDARQPLK;VLVVPHRFEGIFMSK;VLYLGAANGTTVSHVSDIVGPEGVVYAVEFSHR	544410440	3.0245e+07	31893.7	fibrillarin
TGGT1_313010	1;1;1;1;1;1;1	0.1747	7	ELALQTSAVVK;GVTQYYAFVEER;ILDLANK;LYNPVHVLCGTPGR;TAAFSIPLLEK;YIQGLILVPTR;YLPDAHEINLMDELTLK	167830494	5.59435e+06	53409.3	DEAD (Asp-Glu-Ala-Asp) box polypeptide DDX6
TGGT1_320050	1;1;1;1;1;1;1	0.3097	7	GAADGGLHVPHGIK;IGLTNYAAAYCTGLLLAR;ILGLHVADYMR;NKIEADDIEAMYK;QLKEEDPEKYSAQFSQYIK;VLATAESTELPR;VLLDVGIVR	1144969450	5.72485e+07	35301.6	ribosomal protein RPL5
TGGT1_201380	1;1;1;1;1;1	0.1754	6	IPLGEGVR;LLFGVDNPTPGETVIETR;LSGNAASGGAPVCR;LYDERGEELVEEEDKAR;VAAGAVVEK;VAFKPVSSIGLEQETADFAGEMNQLAVK	165564454	5.34079e+06	58076.2	putative chorismate synthase
TGGT1_205510	1;1;1;1;1;1	0.1633	6	AVAPNLTYMVGEVIGAR;IVTDNLIYAK;LLQLEQQQNSGLSR;LMAHSGSLLNLSK;QPASTIQILGAEK;QQMAMSLAHSLNR	147081824	5.07179e+06	54282.8	putative nucleolar protein 5
TGGT1_208590	1;1;1;1;1;1	0.1789	6	AGVLPAGLSAVLSK;GFPELVLR;LLDTSTDKTTLAVACYDLGEFAR;LMLNNWQDVAELGK;QLLEVANLDSYTADR;VGLGVLHNLLK	58563370	1.72245e+06	53259.5	putative vacuolar ATP synthase subunit 54kD
TGGT1_211680	1;1;1;1;1;1	0.1507	6	EAPIAFVAELASK;EAPIAFVAELASKDSDMAK;FVLPEATTSLKDAAK;ISQFFDDVEAGKIDR;TAEAIVEWIEK;TVEGLTEFVNK	145963648	5.21299e+06	52750.8	protein disulfide isomerase
TGGT1_212290	1;1;1;1;1;1	0.1853	6	ADAFIALYANHLK;DVKADAFIALYANHLK;ELAPYDPDWLYIR;ELDVIAR;YILQQFEEMGLVESDPEKPGR;YILQQFEEMGLVESDPEKPGRR	1307358660	7.2631e+07	34927.8	ribosomal protein RPS19
TGGT1_215100	1;1;1;1;1;1	0.0343	6	AAVALLSFLSSSR;GVGGAGTLYGSPESTSPVSR;LAFFASR;LLPTPPSSSR;LSDLPTLEGHPR;SSGDIGETEKTEGEGSDGSWR	73740798	576100	260413	PP-loop family protein
TGGT1_216000	1;1;1;1;1;1	0.1896	6	EVVKEIPR;FAGFLADPDILTR;IVETIKPVVK;LGRPATTLVNPDR;VDVTVSQSPAGPHSPLSASPQTGTAASLK;VSATMPTPFQLGPAPAGHANEVNLPFEAR	597441424	2.71564e+07	57945.2	alveolin domain containing intermediate filament IMC3
TGGT1_216260	1;1;1;1;1;1	0.1524	6	DSTVAEGCTFAESAVIKR;EQGYTLANRPEQPR;GIMPEWMLPAQPAKK;HSISHGAQLAIPK;LEVVGLGR;LTLFYHPSVFVK	54597474	1.70617e+06	57961.3	putative eukaryotic initiation factor-2B, gamma subunit
TGGT1_216620	1;1;1;1;1;1	0.0181	6	GGITQLGGVSR;HFDKDDTTDQAFQR;SAFIADASHTVQR;SQMFEFVK;VASIEVIQK;VIQLEFIQELSR	28051203	147638	411667	EF hand domain-containing protein
TGGT1_217740	1;1;1;1;1;1	0.2181	6	AGMIGLTR;AIADALAEGGVSHLICVAR;DVAALAAFLASDQAGYITGK;NITVNAIAPGFIR;QQAACDEAAADLR;VALVTGASR	87469846	4.60368e+06	38967.9	3-ketoacyl-(acyl-carrier-protein) reductase
TGGT1_219590	1;1;1;1;1;1	0.1707	6	EAAGLVVDLIK;ILAEVEGHEIVER;ILESPLSPIIIFATNR;LSTEALELLGEVGSHTSLR;VQAGSGGLSLQQQQR;YALQLLEPAR	182436396	7.60152e+06	52884.9	RuvB family 1 protein
TGGT1_219630	1;1;1;1;1;1	0.0896	6	ALDADFALWR;AYTIASSPK;ELHASSSSSLLR;GNAFVHDLR;LLCPLGVGDAAK;LSSSSTFDEDEEAASTQELGLILSLLAAAHAPR	53216728	950299	104044	flavodoxin domain-containing protein
TGGT1_224870	1;1;1;1;1;1	0.0085	6	DLSESASLIR;GVFEADRLADKIVQR;IETAAESKLER;LLSSLEPEAR;LSLPLFEVVLR;SAGDEPQTSGNTLSSR	1.21123e+08	292568	929568	hypothetical protein
TGGT1_226910	1;1;1;1;1;1	0.043	6	AEILGFAR;AFDEELLKPFR;FDASTNSTTLR;FTPGASLPLSVLLAGAGCAVGSTR;FVTRLPESVFPYK;QIDEQMRDEGFNVR	79114376	670461	207843	Amylo-alpha-1,6-glucosidase
TGGT1_228630	1;1;1;1;1;1	0.3171	6	AAAANMLWIVSAPPSGMR;CGSVIFLEHGSSR;GCPIAGHIEVSVSNEKPR;GTLQATGASSPISSQK;RQPLDSPVMEAQMAGSK;SSASSEPAPALVTPGAAGEPVR	145872139	7677481	34704.2	hypothetical protein
TGGT1_229210	1;1;1;1;1;1	0.2559	6	ATTMEEITRLESALK;DWTLSLR;KSHAALGVSSVGAAEEK;LFVIFHLPK;LSLIDNGVR;SLILCNNR	211975796	1.05988e+07	28659.2	putative small nuclear ribonucleoprotein polypeptide A'
TGGT1_229250A	1;1;1;1;1;1	0.8378	6	FNGITLSAER;HGANNGCIALVTVQK;KFNGITLSAER;MNLTNKNTLK;VSSELLWQCVRR;YSGIAHKQPLGLNR	1009998496	1.44285e+08	8321.28	ribosomal protein RPL28
TGGT1_230210	1;1;1;1;1;1	0.1429	6	FVQQENTVQQAQTDAR;GVVSRPAVFAGNLNPISFK;LHAIEIHQFIPLPNVR;LQADQPVVPVPVYQDVYKR;PAVFAGNLNPISFK;QQYQDVPVYK	156366018	5791334	61118.7	alveolin domain containing intermediate filament IMC10
TGGT1_230690	1;1;1;1;1;1	0.047	6	EVPSVAGDVTR;IVISDVDGTITR;LVAGDALR;SDVLGQLMPIVGR;TSVEETYHTAQTPQER;VVTDASANTSDAPR	77618287	892164	167785	LNS2 (Lipin/Ned1/Smp2) protein
TGGT1_231140	1;1;1;1;1;1	0.3354	6	ATYDKLLADIPK;EQIAAAAAAGSR;LITPHTVCER;LKVNASLAR;TKEQIAAAAAAGSR;YLKDQGLIK	656729194	59702654	18637.1	ribosomal protein RPS25
TGGT1_232080	1;1;1;1;1;1	0.0078	6	DQGPADGPTPPR;GIVHVSDLPEFESR;KEAMRFGLSAMLAGR;NTLPFHISIR;TGDISARPQGSGTEGPEPR;VPVWVLPFPTR	34424966	68575.6	1.09992e+06	hypothetical protein
TGGT1_234450	1;1;1;1;1;1	0.2987	6	FDIQVDK;FDIQVDKIEQFCSNLLPSR;GYIGDFEIVDDHR;IVIELLGR;MNVLADCLK;QFGHLVLTTAYGIMDHEEAR	702400902	4.39001e+07	26553.6	ribosomal protein RPS15A
TGGT1_240590	1;1;1;1;1;1	0.4	6	AILVTQNVLTAFAR;GYIVSAQEKNESWNDFLQR;HVPLTNDEKQNLLNR;IQSADPVAR;MLLIASHKVDPDNR;VIVYFADETKK	412892514	2.17312e+07	23984.6	DNA-directed RNA polymerase II RPB5
TGGT1_243960	1;1;1;1;1;1	0.0928	6	EAVVPSSPSPR;EFAQTVFLAK;FIDAQENKDGGMLILVAGR;FNEGQAVEIR;FYDFDSQMIR;QSAEYLMQQGLYVR	137080448	3.42701e+06	84112	nuclear transport factor 2 (ntf2) domain-containing protein
TGGT1_245680	1;1;1;1;1;1	0.4395	6	CNELFLR;GDYVDIVCDPSVQK;GMPYSYYHGR;KGDYVDIVCDPSVQK;QIPGPKPGCFVSGTMEVLEPAPFVESY;TGIVFNVTQR	1254253936	1.25425e+08	17864.5	ribosomal protein RPL21
TGGT1_247470	1;1;1;1;1;1	0.1119	6	AVVGEVLAAR;FADQVLR;MDFVSPNLK;TLQEYLSTK;YGLLFHSSFIGR;YPASTIQILGAEK	189347116	5.9171e+06	59884	putative nucleolar protein
TGGT1_248500	1;1;1;1;1;1	0.2428	6	HTSLGHEFIK;RTQQTETLLSDQNR;TSATATGFPAPSADER;VTMVAQATELLAETLGTVAKDTER;VVNLIENVAVSR;VWLPTLQR	308774926	2.57312e+07	37490.2	hypothetical protein
TGGT1_250810	1;1;1;1;1;1	0.2191	6	ELVKQLEDLKK;FIPNDLR;KFIPNDLR;QLEDLKKELAQLR;VLTVYTQK;VLTVYTQKQREEAR	1044471454	1.30559e+08	20038.3	ribosomal protein RPL35
TGGT1_252360	1;1;1;1;1;1	0.1346	6	ASLSGAAGYR;LHMTAQVVK;PADILISDNFQR;SGDVFTESYLPPEHLDR;TNAHLEDTVTR;VMDVDENQEYALK	119237844	4.41622e+06	60796.5	rhoptry kinase family protein ROP24 (incomplete catalytic triad)
TGGT1_254650	1;1;1;1;1;1	0.1825	6	DRYSGQDDPVAEK;DYMADRLEK;LAASKPNADSVTPPADTTNTTVFVGGLTK;SGFGIAHDFK;SGFGIAHDFKGR;VELPDHPLNR	31453103	1.25812e+06	44611.4	zinc finger protein
TGGT1_254720	1;1;1;1;1;1	0.2247	6	IPYGGAAPPR;MFPNLHYR;MGPSDISTHVR;QRPVFMEGVR;TAVVAAMAAALITLFR;VLVYKIPYGGAAPPR	1582084910	158208491	28490.9	dense granule protein GRA8
TGGT1_266070	1;1;1;1;1;1	0.425	6	DYTIHLHK;FIWSGGIR;FYTLVQHVPVASFENLK;FYTLVQHVPVASFENLKTEYVNEE;LIHGIQFK;LNKFIWSGGIR	664695296	9.49565e+07	14328.8	ribosomal protein RPL31
TGGT1_267080	1;1;1;1;1;1	0.1746	6	APLETYADIGGLEK;AVANETSATFLR;IKDYLLLEEEYILNQEQR;LPTVTPITK;VEKAPLETYADIGGLEK;VVGSELIQK	65692116	2.26525e+06	49086	putative 26S protease regulatory subunit 4
TGGT1_267810	1;1;1;1;1;1	0.4066	6	AVDRTPGELPK;AYSRPGQSGASGNASDLDSR;SLAPMYYR;SNVVIALAGNKEDLAAER;SWVQELQSVNDR;TGHNVNELFYEIAAALPK	136386379	8.02273e+06	26469	Rab 5
TGGT1_268630	1;1;1;1;1;1	0.18	6	ADHIHLVTPNVFER;ADIQASIR;IGELFVNR;LAVFETVVDETIER;LAYSYAFAQSVK;VMEPFVK	1082599080	4.9209e+07	40715.7	YagE family protein
TGGT1_268835	1;1;1;1;1;1	0.1166	6	ALDFLPVDVEHHGEEYTQK;ALGALETAK;DGAQEVQTVIER;LFSLGDDVNALFYLPEQQRR;LLSVAQSR;SQLQLANLER	68421908	1.66883e+06	75998	hypothetical protein
TGGT1_269140	1;1;1;1;1;1	0.2822	6	AQDNELEYMINDK;FLPEVIER;ILDLLVYR;MEDRLHELGLR;SLTHPSLLDR;STTFLIK	274543864	2.28787e+07	23002.2	transport protein particle component, Bet3 domain-containing protein
TGGT1_270510	1;1;1;1;1;1	0.1036	6	AMDVLVPK;DAAAAAAEPLIPLTK;LAALLDGGEASVEK;SYLIGAVMR;VSYTEAIDVLKAEEPK;YLTENVYK	55190896	1.25434e+06	74853	asparaginyl-tRNA synthetase (NOB+tRNA synthase)
TGGT1_273370	1;1;1;1;1;1	0.0718	6	AFSESPLNPK;APLGSTASSNAVAVR;LILENAVVR;SIATAALTTLLK;TQLYYAALQK;VLAGLVAPETLGSLLMTTK	86796662	1.52275e+06	112194	putative coatomer gamma 2-subunit protein
TGGT1_273960	1;1;1;1;1;1	0.2139	6	AADLLAKW;IPVDVAIGDWTIISR;SAGGVYLPIESK;SASNFSFEGEDIRGPIKPLR;TASGLYLQPTGSER;VIEVGPGEVNR	217532650	1.08766e+07	39892.6	chaperonin GroS protein
TGGT1_286580	1;1;1;1;1;1	0.0764	6	ELVWQEMNR;GAVVLLHDQGTHTMFEWLK;LPPFSIDYIELR;QQMEEDTEATEVEKK;RFDTEDIQR;RVPVEEVER	43525611	821238	107132	hypothetical protein
TGGT1_288860	1;1;1;1;1;1	0.1476	6	GLGLTDALQPR;GSVVTVQDIR;KFSQGMVGQPDAR;SLIIPTQPYEEKDMLK;TTEMETLYDLGAK;VQEVSDVNRVER	87766681	2.50762e+06	55393.7	RuvB family 2 protein
TGGT1_307040	1;1;1;1;1;1	0.0283	6	DVGTEGSAHVSQGPSSTNCSGPR;GAATDTQHQLQASVAK;GFEESGQPVQAAR;GLLLPSSPEVAR;HALTEVQDALLFGNPNHSR;VLLLAALR	9685773	51795.6	348841	shikimate dehydrogenase substrate binding domain-containing protein
TGGT1_310440	1;1;1;1;1;1	0.2287	6	FLYADGATYEGK;FLYADGATYEGKWVEDR;GSVVEKYEGDWVNGK;GVFYCAEDGSAYEGEFVGGRK;LATGHQLEGTWSGGQLVR;YAEGDVYTGEWR	240235282	8.57983e+06	40846.1	membrane occupation and recognition nexus protein MORN1
TGGT1_313100	1;1;1;1;1;1	0.1787	6	FDVVTGATTEASGTGASKDSFQEINTR;GTAGQSAAGAGPSGPSVK;IPFYGSYTEADPVK;LLGLGDVGGLFSTLK;VISMVPGIGSNLISK;VLAELGEQISGALRR	56458124	1.37703e+06	62718.5	signal recognition particle SRP54 protein
TGGT1_315080	1;1;1;1;1;1	0.0442	6	AALLLGLGSLR;AALVEAALK;CVEATGLLVQAR;FLAEQNVVTR;LGDASFDQDSSQASR;MSPSALSYSR	94279922	1.19342e+06	165423	hypothetical protein
TGGT1_356300	1;1;1;1;1;1	0.0853	6	AVISFDGSYVNYR;FSPTQQTPR;GYLMSITR;NVTLGVPR;TIYNNQLGKFER;TTSNDMTEIFHVLGIEAVRR	251580390	1.09383e+07	88066.7	DNA-directed RNA polymerase I
TGGT1_204050	1;1;1;1;1	0.1107	5	CVEYALTTHAEGR;FLAYTGR;GADIVNHSWGGSWPSEALR;TPPSAPSPSPR;VQVACPGMWILSTVPTSGSSQQPYAEK	218804183	5.33669e+06	85025.9	subtilisin SUB1
TGGT1_205130	1;1;1;1;1	0.0118	5	AVDETPLSGR;KVSANDALETVER;LPEASQLSR;TLSHLGLEDVPPLGSR;VDSLPSLVR	40641870	160640	517313	hypothetical protein
TGGT1_205320	1;1;1;1;1	0.1949	5	ASFKYDTSPETVGTGPTVFESQPTLTR;KVSPLKDAETQEAPADSQR;SLTSTADFR;TVFESQPLQSR;TVYESEPKESAASVR	337855752	6.75712e+06	79972.5	hypothetical protein
TGGT1_211690	1;1;1;1;1	0.0488	5	HIVDDENILHFYGIR;LNDHLDAPR;SLLNLLAERPEGK;TLLSQLGPVTLHEYEQVTR;TVTAAAADEGTSSPASGSR	24106714	243502	167069	AAA family protein
TGGT1_216810	1;1;1;1;1	0.0592	5	FLQVSGLR;IFEWGTTQR;IGGGVLANAQR;WPQLEGR;WVMSNAR	87220410	1.81709e+06	78266.6	5'-nucleotidase, C-terminal domain-containing protein
TGGT1_216860	1;1;1;1;1	0.1359	5	DFFLKPELLR;ELAFQIKNEFDRFSK;GNYVSIHASGFR;IMVATDLFGR;TTPHILIGTPGR	171171817	7.13216e+06	49065	DEAD (Asp-Glu-Ala-Asp) box polypeptide DDX39
TGGT1_217540	1;1;1;1;1	0.1852	5	GAAPLRVEIPLAR;GIGDVGFAEVR;KDPDAPDSVMGK;SDDAHDAAAYDTDPR;SSRPDGFGEEALPR	115470084	5.02044e+06	38074.7	RNA recognition motif-containing protein
TGGT1_218250	1;1;1;1;1	0.1094	5	AADLLVQLLGK;AVEHLSLFSVGEDWDEIATR;EAQIFFR;EQPLLSMR;YLMVPYLLGR	103879024	3.46263e+06	56807.3	TAP42 family protein
TGGT1_218820	1;1;1;1;1	0.3108	5	DNSATITKVETSYFSSTR;ITIVCTK;TAIGAASLLQR;TPEFAEQIK;TPEFAEQIKK	435554256	4.83949e+07	15363.9	alba 2
TGGT1_221870	1;1;1;1;1	0.0444	5	AHLEEEAQALGDFLAEK;DSFFAAK;QFTENAAQNDPTNQK;SREEVAQAVVDSLLK;WLLNQTK	132389181	2.13531e+06	143959	hypothetical protein
TGGT1_221950	1;1;1;1;1	0.0841	5	AAAQLLLLQDQR;ALIEFTK;GLTEEVAER;KDEIGFLGGQR;VFLSEGPR	38457090	1.06825e+06	64940.3	putative splicesome-associated protein
TGGT1_226870A	1;1;1;1;1	0.2018	5	IHNPSFQQTNALVSTVMAASTSTLR;NLYNPENFFISK;TTVMDVMR;VQEELLEMIDR;VVNAIQTSEYK	211363754	1.17424e+07	37009.4	tubulin gamma chain
TGGT1_227620	1;1;1;1;1	0.2432	5	AAHVPVPDFSQ;AVGGKGEHTPPLPDER;GEHTPPLPDER;QQEPEEPVSQR;VAEQLFR	244348782	2.22135e+07	19812.3	dense granule protein GRA2
TGGT1_229920	1;1;1;1;1	0.1889	5	DGFGVPAQIPPEVSQHIK;GAKDTLNIPVGGEGLYAR;HVYYVPPQFFPFLK;HVYYVPPQFFPFLKK;INWVVPR	148630954	7.82268e+06	34914.6	hypothetical protein
TGGT1_230420	1;1;1;1;1	0.0576	5	AHVLDAEEVVR;LEIAPGSQGMK;LGEPTEAALLVLVEK;LLEDAANFAK;LLPSANLVPGDIIDVR	95148652	1.72998e+06	118831	sarco/endoplasmic reticulum Ca2+-ATPase
TGGT1_232350	1;1;1;1;1	0.2401	5	DVQATVIGTHGDCMVPLVR;FIKDGVVTEK;FLGQGSAYYAPAASAVAMATSFLNDEKR;YITVNGYPIQK;YVADALSVSPR	44884709	1.95151e+06	35507.1	lactate dehydrogenase LDH1
TGGT1_232430	1;1;1;1;1	0.1296	5	FSGLFPGASK;IHQDDAGGPTIIR;LQETMEQLQPK;QQNLHLIER;TWQTGSYVAGNDR	57979002	1.93263e+06	48763.4	hypothetical protein
TGGT1_233190	1;1;1;1;1	0.1059	5	AAAGEGVFDTR;AALEAALEQK;DAVGTLAALKEER;VANAMPSQEEEEKEIAR;VAYDVVVR	200281392	6.67605e+06	61465.7	SKIP/SNW domain-containing protein
TGGT1_233680	1;1;1;1;1	0.2133	5	AFNPDYKPPASASQQATSATASEVPK;KTDFFSAGK;VGLKGQTPLVDGK;VKPDDCMWTLEDK;VNKIEELTEEEER	2.02715e+08	8.8137e+06	38882.1	nuclear movement family protein
TGGT1_236560	1;1;1;1;1	0.0319	5	LEPLAAGSAFPR;LGLQFPKPSETPQEPSPVSSR;QTPTSSAPSPVR;VSGSETCPTGVPR;VSSPNFPTGGPPEASFSERPR	185442769	1.40487e+06	258969	hypothetical protein
TGGT1_236910	1;1;1;1;1	0.2205	5	ALAALQGR;GGYCNFMHLK;IIGTEEDRVNCPFYWK;QIHAEFTPVTDFR;YTDEEAANKALAALQGR	128409574	9.87766e+06	29455.6	putative U2 snRNP auxiliary factor
TGGT1_238040A	1;1;1;1;1	0.0834	5	LASLSPTASK;LQPEYELFAK;QALACSHTLPR;VLVLPSGR;VTTQVVNKQDGTFLLR	50852595	651956	126101	protein disulfide-isomerase domain-containing protein
TGGT1_243950	1;1;1;1;1	0.2657	5	DLQMVSVGLR;KPIGEGMHLYFPWFQVPFLYDVR;LLTTIGR;QFDLVLDDVAITHLSYGKEFSK;YDAESLLTQR	62479794	3.28841e+06	30184.8	putative prohibitin
TGGT1_247648	1;1;1;1;1	0.2927	5	FVCLTSPDVPTLR;LGGSSDGLPAGGAQPGVSTPAPLNR;LGGSSDGLPAGGAQPGVSTPAPLNRGQEER;LLSGLLFSMK;RPCTSIGGPFHAFTTPAYK	30201817	2.74562e+06	25964.2	Sybindin family protein
TGGT1_247770	1;1;1;1;1	0.3892	5	EVPTIEQLR;FHDFNNWEYLPHPK;GHGPLWWFIE;SGAIKPIGSQQFNPAGK;SYATEHGHFPFAPAR	105284968	9.57136e+06	19215.9	hypothetical protein
TGGT1_252290	1;1;1;1;1	0.0954	5	GKPQPPFEWVQPALTTLAK;IVSVALEALENILR;LVELLGHK;RLVELLGHK;STLVQTPALR	138634238	6.93171e+06	59305.2	putative importin alpha
TGGT1_256760	1;1;1;1;1	0.1262	5	DHKPITLQQGATLK;GVTTMQVPSFQGTDHVIR;LAILLDTKGPEIR;MSQILEPR;QPQTLSAGAVESGR	195328758	6.51096e+06	57474.7	pyruvate kinase PyK1
TGGT1_257680	1;1;1;1;1	0.277	5	ASGGKVSTGDAMILAR;QLGLAPSYADKQAFEEK;SGDNLDYASFQK;VGEYDGACESPSCR;VSTGDAMILAR	1.54072e+08	1.40065e+07	24090.3	myosin light chain MLC1
TGGT1_263060	1;1;1;1;1	0.0698	5	APEAPAGDPENSGESGER;FGALLASGLIDAGGR;LSAEEQAEVR;RLDLVESILNSPR;SQIISLLTAEFEK	56444865	1.08548e+06	107105	Proteasome/cyclosome repeat-containing protein
TGGT1_264610	1;1;1;1;1	0.1535	5	GFGFITFTTPDPVAR;GFGFVIFRNPDDAEK;HTVDGTQVEVR;KLFVGGLSR;LFVGGISDDVNDESLR	117958594	6.55326e+06	44986.8	RNA recognition motif-containing protein
TGGT1_265410	1;1;1;1;1	0.1219	5	EIHAYVGHTGGVQAIR;GFVPESEASQR;LFVWEYGIPVVIK;NVVFHRPEDTVLTSNPK;SPSSGKNESAESIFHGK	63534952	1.58837e+06	67305.9	G-protein beta WD-40 repeat containing protein
TGGT1_268200	1;1;1;1;1	0.0988	5	HVFDECTRPVEVR;LFVGSIPR;LGMHSLGMGGEGGGVDQAK;MASLAAADACIR;VLDAALGPIIVK	245206830	1.0217e+07	66370.9	RNA recognition motif-containing protein
TGGT1_268370	1;1;1;1;1	0.0075	5	EAAPSLPALIPR;GTGAVGALPVAPPWIR;IAEAAMFVSK;LTPVATEMLAELFK;NIESLIGPFGR	29918193	73149.6	903616	non-specific serine/threonine protein kinase
TGGT1_270865	1;1;1;1;1	0.0309	5	FNSIALQR;IVHYWGGDVIK;LTDTLGPSFDIR;QSGPGGESGEGGSLPSQR;VFGLDAGIGITSGR	22688018	208147	222542	putative adenylate cyclase
TGGT1_270890	1;1;1;1;1	0.1058	5	ETLSPALTEVQR;FLPDTCVSYK;LAILADAISGR;LSVEESEDASGQTEK;NLELFVSTLLGK	1.63624e+08	4.81246e+06	59820.4	hypothetical protein
TGGT1_272740	1;1;1;1;1	0.0433	5	EHVSDPLQLDNSLYAPSFAR;GFFTPVAR;NLPTDIITR;SVVDEAVDVLHR;YEEGMILQR	41098157	562988	147078	DNA-directed RNA polymerase III RPC2
TGGT1_275490	1;1;1;1;1	0.037	5	GPSSLTPSTHLSSAASSILSAAAALFR;LGNEFPGSR;LLSDASPILK;QREEEAAAIGALELESR;TSELSEGQALR	36584473	338745	216186	hypothetical protein
TGGT1_287480	1;1;1;1;1	0.0155	5	GTAPASAYADTPPTSILGGVNSDVR;LFPLPSLR;QLAEIFSPFYSGLSR;QVAGEGWIFGGLEK;SAASEPEALER	24692046	108298	502343	hypothetical protein
TGGT1_289510	1;1;1;1;1	0.0811	5	GLSALGFR;MSALQEALQR;QQSSPASPASPASSLR;SGYQGPAGGDAVGGAR;TVLGAIADTFGPVAAPFYVVCLPEEPPESR	45086402	1.18648e+06	101129	hypothetical protein
TGGT1_289760	1;1;1;1;1	0.0643	5	ALRPFVLSR;LLNFAQTAAVAVCK;SDAVAAALAASSSSSK;VLDAYGLR;WINDVFVNDKK	218124155	4.8472e+06	96339.9	hypothetical protein
TGGT1_290670	1;1;1;1;1	0.0794	5	AAAAFASMLLR;HLAALGFGSIAEVTPSAVTK;TSMATGFGVR;TVEVGNTDAEGR;VPAPLTVVK	52496764	1.00955e+06	83118.7	leucyl aminopeptidase LAP
TGGT1_294670	1;1;1;1;1	0.2599	5	ALREDDEAGAAGGDGDEETGLR;EGETLKDVENR;GFAFITYQR;SHEEIIIEVPR;VTNLSEDVKDEDLTELFGK	323320538	2.69434e+07	31775.2	translation initiation factor 3 subunit
TGGT1_296010	1;1;1;1;1	0.0493	5	AEREPLPSVTDQEAASSLYR;DDQIHSLQILR;KPLWGELWADKR;LGNPLSLSTLQLLPFSTSGAR;VFDALFADNPFEAK	40724412	581777	169437	phosphatidylinositol 3- and 4-kinase
TGGT1_298610	1;1;1;1;1	0.03	5	EVAGSRGEVDPSALIQVR;GTEVAVHQLGSR;TAAGVAGPPSESLK;VASEQALMQLR;VPAQHPSLGVAGGER	29324442	223851	237759	GYF domain-containing protein
TGGT1_306460	1;1;1;1;1	0.0613	5	AEGPADATDAGLAK;APGTPEVSLPR;APSLDLSCLQGLVQK;ESAGPASTEVAAEAR;SSSVFGFEAR	0	0	109486	bromodomain-containing protein
TGGT1_306560	1;1;1;1;1	0.0759	5	EAQNLAPVVQR;EPTVANIDR;ESFSGFSSSLSTHQSR;EVLLATAQK;VVPGVLEK	77972272	6.49769e+06	67192.6	hypothetical protein
TGGT1_309380	1;1;1;1;1	0.1069	5	ALADQQDMTAAFLR;AVQDLQAEREELAR;HSELGALMEEFKER;LSQNAQLVEQELLR;VLGLPEFSR	112597198	3.04317e+06	69915.6	Nuf2
TGGT1_310010	1;1;1;1;1	0.0501	5	EYILALER;SGSDVLHCLK;SPTPSPAPTPAVSTSTTPAK;SVQVSGALLR;VGDDMRDLLR	88462368	1.28206e+06	127444	rhoptry neck protein RON1
TGGT1_310780	1;1;1;1;1	0.3652	5	DSSSSESTVTPADEAASESEEGDKTSR;GILTGLGVAATLAAAAAAAK;KGILTGLGVAATLAAAAAAAK;QQSQYGYSYPGTTSTPTPPPPASYGYPVFPAFPR;TQATATYYHPAAVPPPGPSVFVFTPSSVQPGAEVTPGYSGLQLR	159991277	2.66652e+07	36242.8	dense granule protein GRA4
TGGT1_311230	1;1;1;1;1	0.0172	5	APLPVDSSDKGGDGR;EAGHTTPAPAGSATQAVTK;ELTHASPSEDPSQTAR;HSAALEVLGQSEHLPGLR;LGEQSLSTGSR	99364609	432020	494435	hypothetical protein
TGGT1_318710	1;1;1;1;1	0.0875	5	KSDEESEGAAEDAETDDAEPTAGASPSEK;LLVGSEQPTK;LQEIDAANAEK;VTALSGGWR;YPEAGLKDEAAR	102530176	2.38442e+06	89092.6	ATP-binding cassette sub-family F member 1
TGGT1_320100	1;1;1;1;1	0.0526	5	AADFSSGPANGPEAR;ASGGAGVSGIHPQPLR;EAVFGPHGTASPR;STGPEAFQLDR;TALSLNVMK	85621844	1.2409e+06	128825	RNA recognition motif-containing protein
TGGT1_320300	1;1;1;1;1	0.0424	5	LAATAASQVAAIK;LLASSLADASSSQR;LQDDQDLER;LWHQAAAQVR;TLAPPSALLLRPQVPR	166852338	2.05991e+06	182200	putative SWI2/SNF2 Brahma
TGGT1_201780	1;1;1;1	0.0806	4	ADWGQLATAIKPMLK;ELGGIVTVLAVGHYVK;LVIGMTDGESDSDFR;TIDQQNEALPEDLKIK	93712564	4.4625e+06	82548.7	microneme protein MIC2
TGGT1_203630	1;1;1;1	0.2762	4	GFGGQTKPIFR;IVLKLECTK;SFELGAEK;SFELGAEKK	105601428	26400357	12036.8	ribosomal protein RPL44
TGGT1_203820	1;1;1;1	0.056	4	IPAVPAGTCDRPALGSQLGR;QALETLQTADGGMR;TNLDTPQEER;YLYAHPTNGLVGMITASSTVVAATAQK	13327648	201934	136026	hypothetical protein
TGGT1_209260	1;1;1;1	0.1774	4	AAAFVGPFGTVEKPVLCPSVTTDR;LRGEAVILDPATLPQK;NVAELMSK;WGNEIPR	77746908	3.53395e+06	34714.3	putative cytochrome c oxidase subunit
TGGT1_212250	1;1;1;1	0.0626	4	FGLLTGDVLEAPK;LVGLDTHPDFPRL;QLTEACLASLLLR;VIVNIDWAR	20727690	482039	86870.1	XPG N-terminal domain-containing protein
TGGT1_212800	1;1;1;1	0.082	4	ELENLQHVLPASGSLR;EYVQQAGEEAR;LYDESEREFEVVQR;QEGAPAASAEVSAR	66072434	1.50165e+06	73082.1	hypothetical protein
TGGT1_217000	1;1;1;1	0.0704	4	ALKDPLPGSTLGPLER;ELASFASVR;LLLRPEELASLTAK;LNFNNALLLK	40619252	1.06893e+06	75806	hypothetical protein
TGGT1_219700	1;1;1;1	0.0582	4	AGIVASLNAR;GLESSASEYGGTPLAVR;IKEISQRPDVYDLLVR;SILHEVMEQQTVTVAK	50104506	849229	111836	putative DNA replication licensing factor MCM4
TGGT1_220090	1;1;1;1	0.2099	4	GSSPVSHDSLPTSASR;LSWHAEDVASLGK;QSLADPVDLR;YNSAGSASGFATGTGR	83433498	5.56223e+06	27900.8	hypothetical protein
TGGT1_221522	1;1;1;1	0.0963	4	APFGLGDAR;LVEHAGADHTYVESDCAR;QSYAQNVLELR;YVYQPLDNVYLVLITTK	55476198	2.31151e+06	61101.1	adaptor complexes medium subunit family protein
TGGT1_228000	1;1;1;1	0.2562	4	ALLFEIDYPEINEGAKPYHR;ALPALPQRPTSFLPVTAR;FMSSFEQR;LALETVDLNKDPYFMK	21682498	1.14118e+06	27822.4	putative splicing factor 3A subunit 2
TGGT1_228210	1;1;1;1	0.1658	4	ALQGVGQLIGEVLK;FSQGTSADREIQR;IDKASLTAGTR;VVASAIVDKYIGESAR	98235774	3778299	44378.9	26S proteasome regulatory subunit
TGGT1_229480	1;1;1;1	0.194	4	ILMDPGKDEGLMK;MLALFDLIDTNQDNTIDTEEAKEWSAK;MLLEEFTK;TAVPQVDVDDEDKHDEL	153320560	8.0695e+06	38235	putative calcium binding protein precursor
TGGT1_230220	1;1;1;1	0.0371	4	FLAPSASR;FLSPIEIPVFSR;LFPPLAVLDILQQGSR;LQTSGQIFDR	37636053	545450	136585	hypothetical protein
TGGT1_230410	1;1;1;1	0.1555	4	HLTVNDLPLGR;KFHSLLNNSVALR;TAPAEGGIGQLR;VTLSEVYR	135887546	7.99339e+06	30425.7	peroxiredoxin PRX3
TGGT1_231000	1;1;1;1	0.0572	4	APAGWVESLKK;FISPNSPVVLVK;WVVNTTAAR;YMKEHGTSVPASSLTSS	53018564	1.12805e+06	94282.5	START domain-containing protein
TGGT1_232250	1;1;1;1	0.1275	4	FSTVAGESGSADTR;GGGAFGYFEVTHDITR;TVLSEPEREALIGNIAEHLR;VWPHGDYPLIPVGK	61994607	2.38441e+06	57216.2	catalase
TGGT1_235420	1;1;1;1	0.0143	4	AVEEESGAQNSTVVAR;ESLATGAFAPLVDKPPSR;LSPLHQFLEGVQR;NQAAALLSPQVR	12959792	75788.3	423248	hypothetical protein
TGGT1_235970	1;1;1;1	0.1505	4	AFVAGTAADKAPIIPVSAVLK;LIGWGQIHK;LTPLSPDVISR;SFDVNKPGEEATNLQGGVAGGSISQGVLK	115639044	4.62556e+06	50458.4	putative eukaryotic initiation factor-2 gamma
TGGT1_237010	1;1;1;1	0.0946	4	AMIDQANREEQAR;LIQLISPHVDDCDAR;LTDDIDRFTSDDVVGVLR;VATLVFDNLDSFKPK	123283760	2.93533e+06	71856.5	hypothetical protein
TGGT1_237110	1;1;1;1	0.0952	4	FIIICNYVHR;IIDPIFSR;IVTDFLR;TSAALALVR	129786974	5.89941e+06	39753.8	putative replication factor C subunit 2
TGGT1_239740	1;1;1;1	0.1005	4	EIPTVAGFVQK;RLPLDVALER;SAPEVQEVLSR;YVLAAQLSR	156038096	8.66878e+06	44707.1	dense granule protein GRA14
TGGT1_243540	1;1;1;1	0.0717	4	ATEEGSEETGEAPLKR;FLASTSHDETWR;LVTEVLFEPVYGR;TVMPLVGHVK	120827460	3.02069e+06	77180	WD domain, G-beta repeat-containing protein
TGGT1_244460	1;1;1;1	0.05	4	SGASAGSLPLQSGR;SQLTLSER;TSGAPFLGGGDFPSLSAAANAR;TVEIAKIEEEAKEEGEGK	0	0	127155	hypothetical protein
TGGT1_244910	1;1;1;1	0.0383	4	DGALNHSNQVTETPR;ELASNPSAALELR;GSQEPEEGLTR;LEEEWVQHLER	13982223	186430	145012	MIZ/SP-RING zinc finger domain-containing protein
TGGT1_247350	1;1;1;1	0.1795	4	AFAEGGWK;AMANAWEDLAK;ELTDATFEHDTQASTGATTGHWFVK;LDATSNSITAKR	127853194	1.42059e+07	33636.3	thioredoxin domain-containing protein
TGGT1_249440	1;1;1;1	0.0368	4	GFAQPTVSSR;IVLTSGTTIR;QITGAAAANSSSPTR;SLSENQTSLR	11687995	153789	167068	hypothetical protein
TGGT1_249990	1;1;1;1	0.0632	4	APSLGAYFHFEQFK;APTCGATITSSGVAK;EFLEPSAFPGAGAHR;LFGGLGSAR	2.11324e+07	391341	92640.2	hypothetical protein
TGGT1_250770	1;1;1;1	0.1068	4	GIYSYGFEKPSAIQQR;NDELTLEGIR;SQIYDVFK;VLITTDLLAR	184045833	7.66858e+06	46625.7	putative eukaryotic initiation factor-4A
TGGT1_250820	1;1;1;1	0.0502	4	HAEVPSGAGALVTEPIPR;NSPSVSAPSTPAR;SENGSVKGPSEASAVSR;VAGLLEQFKR	116213572	1.70902e+06	120816	hypothetical protein
TGGT1_251540	1;1;1;1	0.1541	4	EGYLPDNALER;HVDLFGEDWK;LAGWTDNTHTATAGTPK;VLAGDFEGFSR	94170180	4.95633e+06	35269.7	dense granule protein GRA9
TGGT1_254420	1;1;1;1	0.0384	4	EFLTEAWAK;GGFFQALLR;NPSVPFDLDR;SPSTSNPTLLALEEMAR	12184189	193400	127153	phospholipase, patatin family protein
TGGT1_254440	1;1;1;1	0.2424	4	AKSQAWEFSGTVK;MLDDGEIDCPEA;QVGGEVGASSVLAPK;SQAWEFSGTVK	838043801	7.61858e+07	17791.4	ribosomal protein RPL12
TGGT1_258540	1;1;1;1	0.0233	4	IVEEILEDGQTATR;LKPSADGSNFDTQR;LSAYGAMPAAEGR;VIEAHATADEQSDYRKIVDR	102946270	714905	285188	phosphoglycerate mutase family protein
TGGT1_259260	1;1;1;1	0.0496	4	GSALGFVEQVPLEDR;GVLLVGPPGTGK;ITPGFSGAELENLVNEAALLAAR;IVHVSLPDVAAR	117900409	1.66057e+06	136836	membrane protein FtsH1
TGGT1_260600	1;1;1;1	0.034	4	FLGGFQGDSLDGR;GNVGAGVTQDEEEGTASR;LVDICLSPHGTR;LVTENEAVEVVEKR	147134090	2.10192e+06	172383	Pumilio-family RNA binding repeat-containing protein
TGGT1_261010	1;1;1;1	0.1271	4	AVAHHTDCTFIR;ELFVMAR;NIDLSQCTVNTR;VALLNDSYR	103187726	4.12751e+06	46025.9	putative tat-binding family protein
TGGT1_262640	1;1;1;1	0.2549	4	FHSDTEYGKWK;LNQISYDHNYDWER;RFTIEWMEASKER;WSFLPVGVFHTAYR	162050924	1.47319e+07	23726.9	Cg8 family protein
TGGT1_262960	1;1;1;1	0.1091	4	AQLAALMESIK;QLIEEAER;SDEGHIAPPEHVR;VDPAAIAAIAR	42513066	2.65707e+06	44730.3	putative U1 snRNP-associated protein Usp106
TGGT1_264440	1;1;1;1	0.1499	4	IELVDFPGHSR;SAWHTLVGSPAAQLR;TSLFLLLR;VAAEQLYELFANPSLHQR	102897042	5.41563e+06	37427.3	signal recognition particle receptor beta subunit protein
TGGT1_266760	1;1;1;1	0.0741	4	LVPSWTKPIIIGR;MPLYLSTK;SSGGFVWACK;TIEAEAAHGTVTR	156646036	4.23368e+06	66280.8	isocitrate dehydrogenase
TGGT1_266830	1;1;1;1	0.0125	4	ATIPFGDLFADPGAR;ATSVPLTSSPR;ELGPDAGDTPK;LASAPLEDGNAGR	23189226	99953.6	425947	Sec7 domain-containing protein
TGGT1_266960	1;1;1;1	0.5078	4	ALSVPELTQQMFDAK;LTTPTYGDLNHLVSAAMSGVTCCLR;VSDQFTAMFRR;YLTASAMFR	410620690	1.95534e+07	50022.9	beta-tubulin
TGGT1_266990	1;1;1;1	0.0617	4	LIVSILPNTLPSVAYEGACSLLALSR;TMEEFVIDLLR;TSDEVHAQLVEEFER;VLEPLVEAILQNLTHR	63737589	980578	121890	beta-COP
TGGT1_267420	1;1;1;1	0.2475	4	EAYVSQAVMK;GKFGHEFLEFEFRPEGR;IGSMADVQR;YANNSNYKNDTMIR	94607184	5.25595e+06	23711.8	putative mago nashi family protein 2
TGGT1_270770	1;1;1;1	0.0678	4	EAEDDAADRDEEEKELR;LLIYEQLK;QEGEGDAPAASIEQGR;TSAAQTPSQELR	9.25736e+07	2.50199e+06	87108.2	PWI domain-containing protein
TGGT1_271470	1;1;1;1	0.0275	4	LAHSAQGTVFTSSLSSSFLTPDVDLYDLR;LIVSQLPSGEAR;LLSSWLGGASR;QQDEQAALLNLVER	10090847	77029.4	260788	hypothetical protein
TGGT1_272640	1;1;1;1	0.0711	4	DFIPAVVHR;GSQATVDAPASSVAVVGGDGR;ILLTSPGASIAPAVDLPVPK;VVQEQQPLLQR	50897095	1.01794e+06	92800.5	putative eukaryotic initiation factor-2B, epsilon subunit
TGGT1_273090	1;1;1;1	0.0764	4	AASPCVLFFDELDSIGTQR;GVLFYGPPGCGK;ISILQATLR;NVPVPFLAQK	52832210	1.12409e+06	89322.6	cell division protein CDC48CY
TGGT1_273800	1;1;1;1	0.0138	4	LTGLLDQR;QLEIQQGAIR;TVFGSLVSQDAASSAPQR;VALPTGASGAGTDR	51561248	348387	381086	WD domain, G-beta repeat-containing protein
TGGT1_275802	1;1;1;1	0.0725	4	EVLAQTQATSPEYLR;IKVEEEGAEAAAR;NLGTTYELPFNAACVR;WSAATELVK	48367932	1.05148e+06	79840.5	SRP72 RNA-binding domain-containing protein
TGGT1_278440	1;1;1;1	0.0236	4	GPGAGTAAALGSSVSDAVTKPDEVR;LLALLPLQSSVR;LVPSLGFSVDHAFLDAVR;QLDVNLTR	22805266	185409	284947	putative SWI2/SNF2 Brahma
TGGT1_284540	1;1;1;1	0.1508	4	ALPLLASR;EIVAALQNR;NALKDSSEFR;VADAFDAMYRK	26789308	1.40996e+06	27599.9	ATP synthase F1, delta subunit protein
TGGT1_286790	1;1;1;1	0.1885	4	GLSADSDDASDKVSETKS;LEEVSTELSNKENELMR;MFGALAGHLQR;QLLMEQSTDLAHK	174836421	8.74182e+06	36016.3	nuclear factor NF2
TGGT1_288040	1;1;1;1	0.0334	4	ALEMSSSPLVFLR;ATLASLETR;TLDQDEAEVKR;VGLAIPGPLR	39825126	594405	138022	hypothetical protein
TGGT1_290160	1;1;1;1	0.0455	4	AQSQQDCNHQLFYTR;DEANTYLSR;QTVSLLVSTDGGK;YSLSLPNNIR	158969603	2.83874e+06	113497	putative sortilin
TGGT1_291950	1;1;1;1	0.0938	4	AAAAAAAAVSAR;ASPYGEILFIDVLEHLATSAAAK;IIQEAGGSTAVPVK;VIAIHNMLPPLPLVPVLLR	65252495	1864357	73814.6	RNA recognition motif-containing protein
TGGT1_293050	1;1;1;1	0.3836	4	GNPFAALQPR;LASTFHGLSAIAAQVSPAALEK;MYSLFINNK;NFTPAVQLSANDAIR	226647304	1.88873e+07	16271.4	sybindin family protein
TGGT1_295125	1;1;1;1	0.337	4	LLALQAIETPEYR;LLALQAIETPEYREMEEQLSAASR;SRNEVGWVK;VVVPAEYDEYTPPEGR	321585350	1.53136e+07	40095.2	rhoptry protein ROP4
TGGT1_297810	1;1;1;1	0.1654	4	AILTQENVDAIR;AREDVLAAPR;DIITDYLVGGK;LLEMDYLTEHR	106967950	5.62989e+06	29532.1	hypothetical protein
TGGT1_297870	1;1;1;1	0.0528	4	EQVATELLQLQGK;HLQPVLVR;LINGAESNVFQPR;VVCSTVVSGQAR	56909499	1.03472e+06	94694.5	hypothetical protein
TGGT1_299200	1;1;1;1	0.1818	4	LIDEFLAK;MGYNIGVR;QWEVLSQR;TGMGGCDCFR	371988078	3.0999e+07	21155.6	putative Bet3 transport protein
TGGT1_299780	1;1;1;1	0.0844	4	AGILFVVLH;GVGLWNFIR;IPSVYDMFDTK;SLQPDTFVLEATLPIRR	94504617	4.1089e+06	59137	hypothetical protein
TGGT1_300120	1;1;1;1	0.0673	4	ATISDSAAPLPR;FTTLNDAAVAGR;GGTENVPYCVALGK;IPVNIPQLGADLVTIAGHK	127677878	2.60567e+06	89508.2	aminotransferase, class V superfamily protein
TGGT1_305450	1;1;1;1	0.0906	4	APDALSANFPRPR;ASGFWVAER;GDSPDSITVRPFR;SSAGLPRDDVPR	33652520	1.46315e+06	56782.8	acetyltransferase, GNAT family protein
TGGT1_309600	1;1;1;1	0.0531	4	AAEPNVDIR;AALAQALSTLFSQR;IDGDALVTLR;LAHAGQESFLTTAAAIIK	0	0	106491	hypothetical protein
TGGT1_312110	1;1;1;1	0.0722	4	ALLQEALNVR;ELATGDVLGKPGSVTALYFSGR;SLPTLVWLSK;VSTLPHVVLLDSNAR	92734660	2156620	86833.6	apicoplast-associated thioredoxin family protein Atrx1
TGGT1_312280	1;1;1;1	0.0439	4	EVDQETGEDLKPR;FAPIQTGANSIPLGGK;LYTEQAYR;QSLPIYR	43086752	615525	136280	putative pre-mRNA-splicing factor ATP-dependent RNA helicase
TGGT1_312530	1;1;1;1	0.0869	4	INEVEIPKDANTGGLR;QQQQGGAAAESAVVSIPMR;VLFGPFGR;VYVGGLVDNLAK	126620444	3.33212e+06	69296.7	splicing factor, CC1 family protein
TGGT1_312840	1;1;1;1	0.0423	4	IAVYDASASILQHSK;LTVCQQTAPAPR;TLLAPLLPLR;VSPSQFAPHR	79928799	1.70061e+06	120288	hypothetical protein
TGGT1_313080	1;1;1;1	0.0945	4	EKEAADLAAR;LFLETTVYPVAASAAGK;LLAPVAPTLEK;LLGEKEKEAADLAAR	103098746	3.81847e+06	49478.1	hypothetical protein
TGGT1_313270	1;1;1;1	0.0311	4	ATGGTSESNAQPDVHAPEDGASR;KGETVAAPGAPEAGAGPR;KLGANNASGGEGAEGAGLLR;QSSGPDGAAGSLLPTTAFQGGPHPGR	30171738	223494	281009	hypothetical protein
TGGT1_313380	1;1;1;1	0.1825	4	FSDSEGCLDANQIR;HLLMQYGLIEYVTR;LKAEQEEQAEAYTR;SLAVIWLR	150190182	8.83472e+06	31474.6	hypothetical protein
TGGT1_313790	1;1;1;1	0.0633	4	GFSPTSDLSEPSDRR;SFAALSGPPETSPR;VGSAVSQPPGEIYSGTR;VSPTVAVR	106847490	2.05476e+06	90012.3	hypothetical protein
TGGT1_314740	1;1;1;1	0.058	4	NLLSGAATPSGVR;NTVAVPLHWSQK;SALVEAESQK;YGPPPAYPR	183373966	6.79163e+06	82222.4	PSP protein
TGGT1_315920	1;1;1;1	0.2753	4	AAVGAAPVVQTTDGVLFHSGDAAK;AGLSLLK;IQTVSSSPFTLVLESLR;IQTVSSSPFTLVLESLRK	74905840	5.76199e+06	19757.5	DNA-directed RNA polymerase II RPB11A
TGGT1_320480	1;1;1;1	0.2434	4	AVGALLVYDVTR;LAANANMYGR;TVPLAVGGTVK;VILVGDATVGK	155938714	7.79694e+06	24823.7	Rab11b
TGGT1_202630	1;1;1	0.0379	3	AAEEIFIGAISSGAADDIQK;GALLVGPPGTGK;LAPTIDAVALSER	12315839	178490	128329	ATP-dependent metallopeptidase HflB subfamily protein
TGGT1_203310	1;1;1	0.1907	3	LALPAVGMGASYFAADR;LVPELTEEQQR;REPLETEPDEQEEVHFR	130681764	1.63352e+07	25823.9	dense granule protein GRA7
TGGT1_203390	1;1;1	0.0899	3	GGPPPLLAKPAPR;KPQSICPADVIDVAQK;SVEEAEAGEREA	48905966	2.12635e+06	50420	CRAL/TRIO domain-containing protein
TGGT1_205558	1;1;1	0.1852	3	HILFVVPKPDVYK;HMPGIVR;IEDLNSQAHSAAAQR	91038564	7586547	20476.2	NAC domain-containing protein
TGGT1_207770	1;1;1	0.0763	3	IATAALLR;IQATALANHMPALR;SAAGTAAGSFEASSLEK	42942850	1.95195e+06	55467.1	PCI domain-containing protein
TGGT1_208390	1;1;1	0.0731	3	FFANNSPPDQLK;HVIEFIK;LGDNVYLYPPAK	24633536	1.07102e+06	47119	hypothetical protein
TGGT1_208842	1;1;1	0.0206	3	LSSLASTSLSSLR;SLEAQRVDENSSSVSR;TLEDLANLR	27208872	228646	202825	DEAD/DEAH box helicase domain-containing protein
TGGT1_209080	1;1;1	0.1719	3	DLLAGCTYTGVPTTR;DLWQVLFQK;GGYVIQDHDLPWLR	60729431	8675633	23762.3	transport protein particle (trapp) component, bet3 protein
TGGT1_209210	1;1;1	0.0221	3	AALVTWR;FGPYGAASGR;TSAAQNAPSAHVYAER	28052349	304917	166776	hypothetical protein
TGGT1_209600	1;1;1	0.0798	3	EFIGNNLTAWLK;LLSFDELFK;VLVDDNAIHFIAEAR	20909384	836375	50151.8	hypothetical protein
TGGT1_210360	1;1;1	0.0548	3	ALLIEAGQR;GVDAAAVHGGLAQEER;QTLLFSATMPR	69106181	1.38212e+06	73133.3	DEAD (Asp-Glu-Ala-Asp) box polypeptide 41 family protein
TGGT1_210430	1;1;1	0.0169	3	ASAFQVLGVEK;FGLLAFPSLPIFSK;GASAALINR	228539142	1.68043e+06	221669	DnaJ domain-containing protein
TGGT1_210960	1;1;1	0.1197	3	AYTLELNASDER;IVILDEVDAMTEAAQQALRR;SMLMECLAGK	0	0	39329	putative replication factor C subunit 4
TGGT1_211020	1;1;1	0.1866	3	ITIMVDKYTGHPK;SVYVGNVDYSSTPAELQEHFK;TLGGFPSADSDEVDRR	117245762	7.32786e+06	28728	RNA recognition motif-containing protein
TGGT1_214210	1;1;1	0.0851	3	ALETLTGALFQRPPVVAAVK;LMIPGVLR;RTIFPLELLLTGFPR	2.69657e+07	793108	56690.4	rRNA pseudouridine synthase
TGGT1_215060	1;1;1	0.1667	3	IDKPQAASEEELR;MGYADGFR;TFDLGGHETAR	12682119	1.05684e+06	22106.5	putative small GTP-binding protein sar1
TGGT1_215775	1;1;1	0.1339	3	ALLAGFLR;FIFPFDLVKDPQK;GVTGGSDAGEEAPQTPRPPLR	32115290	1.0036e+06	65348.8	rhoptry protein ROP8
TGGT1_216580	1;1;1	0.0414	3	QAPSEPPSAAPLLR;QLVVSQVANAQTR;TNSAPLPGVPSAGLSPGQRPVGATQQTR	30976391	462334	130358	hypothetical protein
TGGT1_217890	1;1;1	0.1786	3	ISFPLLADVSHK;ISLSQFK;MAEDYGVLHPEGMAFR	78258756	5.21725e+06	21690	putative alkyl hydroperoxide reductase/ Thiol specific antioxidant/ Mal allergen
TGGT1_218300	1;1;1	0.0317	3	IEDQFFR;QLLDEFR;TGRVPAAIQELVSTSTTLLGSGGR	23553532	512033	123998	zinc finger (CCCH type) motif-containing protein
TGGT1_218600	1;1;1	0.0479	3	SPAFAEFESSR;TIPGSSAETEASRPR;VTDFSLLHPK	7.82803e+06	173956	84080.5	RNA recognition motif-containing protein
TGGT1_220900	1;1;1	0.0538	3	GLTANEEGTAGVK;SREPPLPCPAGQQTR;VFMQQPLVCR	69471490	1.8282e+06	78044.9	hypothetical protein
TGGT1_220950	1;1;1	0.2156	3	ANAEGTSLAITR;LPLLGGGIFR;LPLLGGGIFRR	160590201	1.33825e+07	35580	hypothetical protein
TGGT1_221390	1;1;1	0.04	3	DSMYEYPR;STLPSQQEPSR;TIPEEGGKPEAEITPK	34962147	647447	96429.9	hypothetical protein
TGGT1_223410	1;1;1	0.1378	3	DLAAFDTVQK;IDGSVGTLPR;SHVVDAVMIFK	71404822	5.9504e+06	25947.1	putative eukaryotic initiation factor-4E
TGGT1_223960	1;1;1	0.0979	3	AEAGQVLSEVVLR;GIQIAQLALK;LAVQEEVAGLIAGAK	18210866	958467	41333.5	ubiquitin interaction motif family protein
TGGT1_224060	1;1;1	0.0788	3	LVSPPFIAVFSK;RNPAAVAAVESEVSTDPIVR;TLTPSTVSSFFDDFVAR	27370436	667572	68887.2	putative thioredoxin
TGGT1_225550	1;1;1	0.096	3	FNDIFSVNER;HMTGETLPVFSSFLKR;QPFEYSVGQHVGEFR	40193898	1.48866e+06	48346.3	phosphatidylserine decarboxylase
TGGT1_227290	1;1;1	0.133	3	FGDFFPGTGDVTDVGASQGK;MAHALVLSYDLYK;YYAVNVPLNDGMDDDSFVALFKPVITK	0	0	50407.6	histone deacetylase HDAC3
TGGT1_227450	1;1;1	0.0184	3	HVIEHLQDAAR;NLPAEASSVSNTTR;QIGIAAADPERGR	55521636	504742	216447	hydrolase, NUDIX family protein
TGGT1_227600	1;1;1	0.2313	3	AFLVEEQK;ALPGIPAVAPHR;RHNHYATGSNR	449429360	4.99366e+07	15355.4	ribosomal protein RPL34
TGGT1_229750	1;1;1	0.0302	3	ALSPSELLQQVCGR;LFENVAPAPASPPDAR;VFLNDRPANFR	12384089	165121	145400	hypothetical protein
TGGT1_229950	1;1;1	0.1149	3	AVANNTTATFIR;ENSPAIVFIDEVDAIATK;RLEFLNIQEEYIKDEQK	56211048	2.95848e+06	46046.8	putative 26S proteasome regulatory subunit 6b
TGGT1_230140	1;1;1	0.0279	3	HLEVPPLPNASALALGAR;LLEAQQPATR;TPYNVFLER	38215210	570376	139941	vacuolar sorting protein 9 (vps9) domain-containing protein
TGGT1_231080	1;1;1	0.2262	3	KFLLTAR;YLYTFVVEDR;YLYTFVVEDREK	136355935	27271187	9559.38	ribosomal protein RPL38
TGGT1_231210	1;1;1	0.0539	3	AGLQELYR;IGPEPTTDR;LFEAEANDLYADIAR	5300681	147241	66805.4	sarcalumenin/eps15 family protein
TGGT1_232230	1;1;1	0.3704	3	KSEIEYYAMLSK;LIIISNNCPALR;VSCLAVTDPGDSDIIR	369439630	4.618e+07	11636	ribosomal protein RPL30
TGGT1_232280	1;1;1	0.1564	3	APPYKPIPESR;LAATYNGFLWASSHLGEIK;QPFTILYLEPEQR	32355706	1.61779e+06	30111.6	hypothetical protein
TGGT1_233100	1;1;1	0.1172	3	SVVAQFNASQLITQR;TGVSELTGGK;TLVSLSGSR	19084550	1004450	32023.1	SPFH domain / Band 7 family protein
TGGT1_234280	1;1;1	0.0216	3	FLAEITR;LSPVDLCELAR;WMVQVPR	53976794	930634	129026	AMP deaminase
TGGT1_234380	1;1;1	0.0922	3	LFTLNPETR;SVYDTYQSLK;TFGYPFYDTSLGR	69513030	4.089e+06	38611.7	hypothetical protein
TGGT1_235340	1;1;1	0.0667	3	LVQAPFDLVPPAFGSVVPSGQAAFYR;TPPSPPPAPK;YMEELNLADTAR	31457165	850194	76586.7	hypothetical protein
TGGT1_235930	1;1;1	0.0579	3	ASGAILEYVGR;HAYIAGTLAER;LEDYSYALGQR	151508056	4.45612e+06	64207.9	domain K- type RNA binding proteins family protein
TGGT1_238190	1;1;1	0.1343	3	LGLLPIDSTR;VMISEVPSLAIDLVTVYENTSVLHDEYISHR;WSPVATASYKFEPEIAFEEDLLAR	173103848	6.41125e+06	51669.6	DNA-directed RNA polymerase II RPB3
TGGT1_238400	1;1;1	0.0175	3	LFAAAVSSGELTR;QSETSISTESTPEGR;RADKAEQGAEAGLQEETGR	39951592	293762	287496	endonuclease/exonuclease/phosphatase domain-containing protein
TGGT1_239260	1;1;1	0.2913	3	DNIQGITKPAIR;VFLENIIK;VFLENIIKDSVTYTEHAR	2.50233e+08	4.17054e+07	11414.4	histone H4
TGGT1_240280	1;1;1	0.1048	3	AAANALGSDAVDEYAK;AVVQYSDGEQMR;LTTLYNFLEAGLVDKTVK	27986080	999503	48504.7	S1/P1nuclease
TGGT1_240650	1;1;1	0.0238	3	ELLISNSEDR;FQEALGSFR;LVLPTSLMDDLR	41292593	543324	142845	putative coatomer protein complex, subunit alpha
TGGT1_240980	1;1;1	0.0254	3	AFDGDSSSAAPGR;LDTAASLLVGR;NELQGLAVATPR	9251162	126728	152087	hypothetical protein
TGGT1_243290	1;1;1	0.0537	3	ASFQGETGFGSLER;GLVELLAAYR;STFSDIEEER	38381800	959545	68754	hypothetical protein
TGGT1_243570	1;1;1	0.2946	3	EASVYNTYTLPK;NIVDASSQR;QCYCVSCAIHSR	720800888	1.20133e+08	12699.5	ribosomal protein RPS26
TGGT1_244110	1;1;1	0.0461	3	AAGQAASEEPAGTPESFR;LYAPLYAQR;STPIAWK	81650016	2268056	83923.5	nucleosome assembly protein (nap) protein
TGGT1_244120	1;1;1	0.0177	3	GQVVTLHDTGGEER;LHTAPDSVAAAAQR;VPVDALAAVVAR	3.84256e+07	304965	248975	hypothetical protein
TGGT1_244310	1;1;1	0.0817	3	IAEVEAEIAR;ISNAQIAIR;VGLVGFPSVGK	20827494	771389	40792	GTP-binding protein
TGGT1_246500	1;1;1	0.0593	3	AGAAAAEATQQGLQR;FAFLFPNNPYNAYYQLK;VLLLDPK	53451084	2.13804e+06	71639.6	surp module domain-containing protein
TGGT1_246540	1;1;1	0.0804	3	HFEPYSEQEQEER;LPAVDYKR;QVYSESVALNR	90863303	4.13015e+06	45920.9	cytochrome c1, heme protein
TGGT1_246690	1;1;1	0.0355	3	LPVNLPK;QMMNLVAAANK;TVFETLVDKLDHIR	36597398	690517	99883.1	alpha amylase, catalytic domain-containing protein
TGGT1_247440	1;1;1	0.1243	3	ATEGEVFAGGR;ATEGVTVSEVVEDETPSHVSAPTEPGR;VWTVWREER	0	0	40086.9	hypothetical protein
TGGT1_247450	1;1;1	0.0135	3	IENLPSSPSR;SEIADLLR;VENFVFADPAQQR	20051892	192807	245720	hypothetical protein
TGGT1_251850	1;1;1	0.0329	3	FQEVFHLLPLCVVMEK;GAVVEVEIPK;NNLEVCIR	0	0	117234	serine/threonine protein phosphatase
TGGT1_251930	1;1;1	0.0959	3	VALGTWPPVLGLFQK;VNAISAGPLK;YAGVDGYTIKEVAVK	17259744	821893	43613.4	enoyl-acyl carrier reductase ENR
TGGT1_253430	1;1;1	0.0493	3	ASVPMYLLCR;EALEAAVR;LLFPTNTPVTK	62233470	1.8304e+06	65807.7	putative asparagine synthetase
TGGT1_258060	1;1;1	0.149	3	AASLKLELQNIER;AVLLDLVEGK;MPGVAYLR	69311522	4.62077e+06	23301	putative myosin heavy chain
TGGT1_258870B	1;1;1	0.3072	3	GAGGYGMAATGVIATLYGLLR;GIQELLVPQPALHLLSYFDAMHPENLR;GTVVSVPASWLIVK	257499500	9.53702e+06	52060.7	hypothetical protein
TGGT1_261440	1;1;1	0.0985	3	EAGGIEALVK;NGGVTQLVR;NIYVLDVK	23429768	1.67355e+06	30472.2	ARM repeats containing protein
TGGT1_262150	1;1;1	0.0391	3	FRQEAEALDAEKR;LFVYGGQNLDYK;TFIGWLK	41251915	982188	88911.4	kelch repeat and K+ channel tetramerisation domain containing protein
TGGT1_262920	1;1;1	0.0401	3	EAVADEAAADSGEER;VLVSPENVPGSIQK;YTGFPSLGVK	73652452	1.60114e+06	104428	trypsin domain-containing protein
TGGT1_263180	1;1;1	0.0377	3	FMLLDVAR;NAGPDTIALYR;SLEFTVVHTIGK	43488022	762948	90976.3	myosin D
TGGT1_263520	1;1;1	0.1168	3	APVPFTGSTQYR;VAADRQPPAAGDVPAR;YAGAAAGAETIQR	65858050	2.99355e+06	38695.3	microtubule associated protein SPM1
TGGT1_264460	1;1;1	0.0435	3	HFDQWWK;LSPDQQVFTILR;SGERPATVVASSPGEGR	26704061	593424	90322	DNA-directed RNA polymerase III RPC5
TGGT1_264660	1;1;1	0.0153	3	LYDVVPGAR;VSVCEPQYLQGVAER;VYTFFVGMLPTR	11263460	78218.5	251780	SAG-related sequence SRS44
TGGT1_265840	1;1;1	0.0315	3	AQLQAVLSEANAR;NLLSAEVTSLR;VETLGAAAESYASEMQTK	20590372	254202	148369	hypothetical protein
TGGT1_267350	1;1;1	0.405	3	LANETLVIELK;QGNPTSLEHLTIR;YFILPDSLPLDTLLIDDTPLQRPAR	307540240	5.12567e+07	13509.4	LSM domain-containing protein
TGGT1_267650	1;1;1	0.0139	3	GADRNEGETSQSEVPADAER;LFFPAALELLR;LLSAQQATWER	29568178	197121	323539	hypothetical protein
TGGT1_269200	1;1;1	0.0554	3	FIELHPFNPR;QQGPESAGGNYPLHR;YLSNRPSQESFLR	291580088	6.62682e+06	81593.9	putative crooked neck family 1 protein isoform 2
TGGT1_270560	1;1;1	0.1795	3	ISTVQTTATDRPIYDIK;NFFELAK;SGYYDNTVFHR	72612200	6.05102e+06	20827.4	peptidyl-prolyl cis-trans isomerase family 1
TGGT1_270830	1;1;1	0.1935	3	DNSQVLINCR;GDAVILILRNPK;IVALNPNR	23774416	2.6416e+06	17495.4	small nuclear ribonucleoprotein
TGGT1_271050	1;1;1	0.2527	3	GPATYTLSYDGTPEKPQVLCYK;KLTTVLPGAVLTAK;LIVRVPGADGR	81157806	6.24291e+06	18950.7	SAG-related sequence SRS34A
TGGT1_272040	1;1;1	0.0135	3	LFGHALLLSR;SGGLSPVAFLPLGSVTLPLK;VVDLLQLLR	17537939	140304	307038	WD domain, G-beta repeat-containing protein
TGGT1_275310	1;1;1	0.0581	3	DFAIDLTK;DISRPETSSSVSSAAK;IVTLQTPR	160785464	6.43142e+06	57498.6	hypothetical protein
TGGT1_277000	1;1;1	0.0314	3	DAVLEALDTIPSLWR;LLALPVDR;TTGWEAVMR	21693932	677935	107948	putative transport protein Sec24
TGGT1_277500	1;1;1	0.0924	3	FVVGLGEK;KVEFGLPDLEGR;QLMQEQPLQVAR	0	0	52343.2	putative 26S proteasome regulatory subunit 7
TGGT1_278830	1;1;1	0.041	3	FANVAFMPLFHR;HLALASADHEPGR;ISETVLGQFTK	48443355	949870	98190.6	glucose-6-phosphate 1-dehydrogenase
TGGT1_282180	1;1;1	0.1226	3	IFGDCASTIK;MMFTDVFIPTTK;NAAVAVYRPVNAFVVK	47955754	2.52399e+06	35155.3	hypothetical protein
TGGT1_284050	1;1;1	0.013	3	GFAFVSLR;IVSNPVTR;LRPGFLPYYAVAPGSSR	76868488	591296	280698	DEAD/DEAH box helicase domain-containing protein
TGGT1_285650	1;1;1	0.019	3	LAASASVLPQATR;LAPLTPWQMDFYNEGFHR;LTVNLPTQLEGK	0	0	241793	hypothetical protein
TGGT1_285760	1;1;1	0.1801	3	HVVFGQVLGK;LSIYGSSFPDEAFVLPHFR;QNQVPIGYK	79569287	6.12071e+06	22938.5	U-snRNP-associated cyclophilin family protein
TGGT1_288800	1;1;1	0.0475	3	AVELLDSGDLK;LCELYSGVPR;TTLDGVFHHVLWMGDFNFR	0	0	91268.9	endonuclease/exonuclease/phosphatase family protein
TGGT1_290200	1;1;1	0.1126	3	FPELDLSSVLPIKER;GAPSPVAAGVAAR;LLPNFMAITLSPSNQIIHPAR	32954777	1.49794e+06	48023.6	NAD/NADP octopine/nopaline dehydrogenase, alpha-helical domain-containing protein
TGGT1_291680	1;1;1	0.0417	3	QLLQAPLEDAK;VILDERFPVPK;YYTQLANQAVR	98826252	2.74517e+06	87521.9	Sec23/Sec24 trunk domain-containing protein
TGGT1_294710	1;1;1	0.0426	3	AYLNNPAQR;QAALNVQHPVGQPALAPGQVGEGVR;QQQTPEAQQEALQSK	52002222	800034	122024	RNA recognition motif-containing protein
TGGT1_297430	1;1;1	0.1452	3	LDNDLENYFSR;RLDNDLENYFSR;VAAGVVANGTAADAGVASTGVAPR	76715996	5479714	25303.5	hypothetical protein
TGGT1_300140	1;1;1	0.0964	3	AQSDLAQALNAVDAHLK;FYETVVNQK;SGKVDAAALLEK	70351954	3.35009e+06	43993.3	putative elongation factor 1-gamma
TGGT1_304630	1;1;1	0.0043	3	ATQLSLQLTR;LYFVFPER;WLDAPGDLLFVTKPPLR	0	0	874235	ATG C terminal domain-containing protein
TGGT1_304740	1;1;1	0.0391	3	AVYMILPR;ELWALTKR;GYFAPELSR	79004108	2.13525e+06	71210.3	rhoptry kinase family protein ROP35
TGGT1_305190	1;1;1	0.0358	3	GVVEDAAVGALK;HLLQTSELLR;LQVLEIAR	79234358	1.80078e+06	91040	CorA family Mg2+ transporter protein
TGGT1_306220	1;1;1	0.0652	3	ELFEDAVDNLKEEYQR;INWENAVK;LDILQVWENWVEHGYADERR	99203960	2.91776e+06	77171.9	hypothetical protein
TGGT1_309740	1;1;1	0.2061	3	ALGLVGMR;FIVFPDMLR;VVSLEQVYIR	369634960	46204370	14383.5	LSM domain-containing protein
TGGT1_312050	1;1;1	0.1869	3	GAAGALLVYDITRR;GIYDLSNEAHGIK;LQIWDTAGQESFR	144421174	8.0234e+06	24176.3	putative small GTPase Rab2
TGGT1_312600	1;1;1	0.1846	3	DRLNDKVLYGEK;IVMLFDLPGFEKK;LDAYYDTAAHK	46358542	4.21441e+06	21261.7	heat shock protein HSP21
TGGT1_312622	1;1;1	0.0614	3	AESLGSSPFSR;FSSSALGESSDKTESDDRR;VAGGVHGSLASPDASPTATR	37653436	1.21463e+06	86761.1	DUF803 domain-containing protein
TGGT1_313810	1;1;1	0.0607	3	GTSVANYFDVK;QALFDVCPASYAALFR;TTGVEPVAGTQPK	36774924	1.471e+06	66906.9	transcription initiation factor TFIID complex subunit TAF8
TGGT1_314790	1;1;1	0.4194	3	GNPANSASSGGTETNEIGFVVVR;LDVHLSGGR;RVVGVLR	49353527	7.0505e+06	10174.2	putative small nuclear ribonucleoprotein G
TGGT1_316240	1;1;1	0.0493	3	APLSLGPLLETR;LNSAAALLLPR;LPQDVPHAAQR	65685380	1.82459e+06	74791.6	hypothetical protein
TGGT1_317720	1;1;1	0.069	3	LNRPAALGFEAVK;LYSRPEEEDEDAEEEEKAPETR;MFTIPGR	85634102	2.37873e+06	68706.5	putative eukaryotic translation initiation factor 3 subunit 7
TGGT1_318620	1;1;1	0.0288	3	LVTAAVDETEQEKAK;VHVLGIVQQSVR;VNMLSVQYR	27418515	435215	136954	RNA-directed RNA polymerase
TGGT1_319530	1;1;1	0.0978	3	ESGGNGPAYGPPR;FGRIEDIEMR;IFVANLPLDVTENELEDLFYK	92575507	3.85731e+06	53460.5	splicing factor SF2
TGGT1_319850	1;1;1	0.1131	3	IVNAVVISPK;RLYFGNLPLHLGLTESTFQDVVWNEMK;TGAASTQAGSDAATMNSTR	227027558	1.03194e+07	51630.8	splicing factor U2AF family SnRNP auxilary factor large subunit, RRM domain-containing protein
TGGT1_320550	1;1;1	0.0159	3	APFYLLDLLQTER;GGQLETQTDSLSR;LAIEPVVQPHIVLR	8133305	66124.4	274215	hypothetical protein
TGGT1_324600	1;1;1	0.1946	3	AVMTNGLLEVK;IAEIQAPAEIR;SFQLPPNAVEDSVR	111682904	1.11683e+07	20235.4	heat shock protein
TGGT1_200460	1;1;1	0.0642	3	ITAYLFR;LTSVAVAWR;NTPQFQSVELLR	55186620	1.97095e+06	48442	hypothetical protein
TGGT1_206590	1;1;1	0.0509	3	DLKPENFLFLDSAR;QVAEAPISR;YTAEQALQHPWVTTLAR	44564497	825268	86293.6	calcium-dependent protein kinase CDPK2A
TGGT1_222380	1;1;1	0.0244	3	HFVLNYLYQR;ITTAFIVSR;VLELFHETR	0	0	129388	importin-beta N-terminal domain-containing protein
TGGT1_201270	1;1	0.0114	2	SVAAYADEAR;SVAAYADEARR	25493674	432096	103467	hypothetical protein
TGGT1_202680	1;1	0.0426	2	MGSVTKEELQR;TVASPVYTGGDVR	29799414	903013	62103.4	putative peptidase M16, alpha subunit
TGGT1_202690	1;1	0.132	2	EKEDDSLSSPSEPR;SKEDIVISSDLSKDPTLGR	20113994	1.43671e+06	28134.1	DNA-directed RNA polymerase II RPB9
TGGT1_202950	1;1	0.024	2	HAPSALAAAASVFDFLEKR;QAHTSQAADVSGALR	9100725	146786	151781	hypothetical protein
TGGT1_203240	1;1	0.0325	2	LVSPEATAQLLQTK;VSLNGVPVYR	62724029	1.74233e+06	80194.5	hypothetical protein
TGGT1_203990	1;1	0.0975	2	HFFPNGVPIVVVRPQR;TITVNVR	55141170	6.89265e+06	25421	rhoptry protein ROP12
TGGT1_205150	1;1	0.0195	2	IDILNTR;WSSASAIPR	26451252	489838	91845.5	ACR, YagE family COG1723 domain-containing protein
TGGT1_208350	1;1	0.0434	2	IDGGRLPTALVAFLER;LPTALVAFLER	17122618	744462	40000.6	hypothetical protein
TGGT1_208530	1;1	0.0441	2	LAAGWDKELLEFGAR;LDSGDLAYLSR	82322160	2.8387e+06	65503.4	nicotinate phosphoribosyltransferase
TGGT1_209850	1;1	0.0227	2	AGPVGFAEVLSHGR;LGSNPNFIPMGGASGPPR	68536226	901792	170870	RNA recognition motif-containing protein
TGGT1_210370	1;1	0.0898	2	AASGVAQVGVVVDLLLLKR;EVLLHIASTAATDTPGTGPAHDAR	7492688	299708	52429.7	hypothetical protein
TGGT1_210980	1;1	0.0379	2	ALYEQEFMK;LKNPHADIATIR	42155918	1.10937e+06	64472.3	putative alternative splicing type 3 and
TGGT1_212770	1;1	0.0266	2	KLSIDTLSLIGSASK;SLFGLLSIGR	0	0	99772.5	hypothetical protein
TGGT1_212960B	1;1	0.0568	2	KLFDTETLLR;TLQEENNELGR	3.425e+07	1.42708e+06	42473.3	hypothetical protein
TGGT1_213890	1;1	0.0257	2	AEVSTMLHLR;LAPSPHPTQFFQAAQVEGR	18861276	523924	118193	Myb family DNA-binding domain-containing protein
TGGT1_215380	1;1	0.0389	2	AVDQPEKEDACSTMVK;GNKPTSLPNASESCR	36047542	1.16282e+06	85255.7	hypothetical protein
TGGT1_215590	1;1	0.0389	2	EVEKAEFPLTYR;LGANSLLDLVVFGR	32298980	734068	72669.4	flavoprotein subunit of succinate dehydrogenase
TGGT1_218960	1;1	0.0101	2	FQDSEGFTR;MSLVGQPGVSQSGR	45367736	315054	247634	AP2 domain transcription factor AP2XII-1
TGGT1_220100	1;1	0.0341	2	KFQEGLIAR;VPISAADVAR	75454980	2.09597e+06	60983.5	phosphoribosylpyrophosphate synthetase
TGGT1_220240	1;1	0.057	2	GMQQEGPVGGSSSPEQGGR;GPVASPTGGLR	0	0	54060.2	hypothetical protein
TGGT1_223760	1;1	0.0151	2	LLALNEAGTSAYTPR;LTFAAVAAR	42473266	544529	168930	hypothetical protein
TGGT1_224160	1;1	0.0165	2	QPALPFLTALQLALPFGRPK;TESLPDVYVHPTAR	6.03871e+06	56969	217980	hypothetical protein
TGGT1_224960	1;1	0.1012	2	HGLLSEETWQSFSR;WIGLSQEVNAK	26363442	1.75756e+06	28640.9	hypothetical protein
TGGT1_226410	1;1	0.0762	2	KVPVAFGLYK;SDIGVGKLNEYLASR	129796886	6.83142e+06	35988.4	EF-1 guanine nucleotide exchange domain-containing protein
TGGT1_227060	1;1	0.0196	2	FLEAGEISDR;VASPNTTLHLQQQLR	13722311	240742	139258	hypothetical protein
TGGT1_227810	1;1	0.0551	2	LSNEGLVLAMDGSGK;STLPQTPFVIETLR	28330398	1.0118e+06	58152.7	rhoptry kinase family protein ROP11 (incomplete catalytic triad)
TGGT1_227960	1;1	0.0553	2	ILQGKEEEVSSLLTGK;YYSMDAASASNR	12513075	463447	55629.2	PCI domain-containing protein
TGGT1_228340	1;1	0.018	2	ALAENLSAGLLR;SSSASPAGGVDGTAAAAAGR	35374090	401978	190047	hypothetical protein
TGGT1_228770	1;1	0.0406	2	GSASDTSTPTSPLAK;VYVDGLK	25720854	756496	58999.4	hypothetical protein
TGGT1_229790	1;1	0.0323	2	ASLSSAAAWYATR;SGASPSGGSSASDTGPGHLAER	27347305	463514	112508	hypothetical protein
TGGT1_229940	1;1	0.0494	2	HVVVGQLVEGMELLR;IFNEGDNVTYINER	19244028	520109	66082.6	putative cyclophilin
TGGT1_230850	1;1	0.0504	2	QNVDLLSPAR;TLSSTVSSAQTASR	20423532	972549	50495.1	hypothetical protein
TGGT1_232520	1;1	0.0524	2	ASQSVQNMLADLR;NLNLAVSR	0	0	43206.7	brix domain-containing protein
TGGT1_233160	1;1	0.0135	2	VGPLLSPLEGR;VLNAFHLSQVAQTK	38732480	421005	196582	hypothetical protein
TGGT1_233520	1;1	0.0375	2	IFEPAPGPK;TLATDVLFGLLK	33679609	732165	88820.4	ATP-dependent RNA helicase
TGGT1_234410	1;1	0.0091	2	EACASTTASAPTEESQEPAGDRK;QVADLLFK	35954777	216595	370818	transporter, small conductance mechanosensitive ion channel (MscS) family protein
TGGT1_234610	1;1	0.0499	2	KVESVFLQDFPVLAAR;TGYVDFFSLSDSASTKPVK	9969030	249226	76370.9	WD-40 repeat protein
TGGT1_236070	1;1	0.0593	2	SLVEDLGYK;VMPNTPSQVAR	52943281	2.78649e+06	36156.1	pyrroline-5-carboxylate reductase
TGGT1_239800	1;1	0.0712	2	LPVASPTLPR;TQHVSFVSCTPR	71944482	6.54041e+06	34043.5	hypothetical protein
TGGT1_240510	1;1	0.0218	2	AAAAVATLEFHAAR;AADVDLQESAAGR	0	0	134816	hypothetical protein
TGGT1_240710	1;1	0.0205	2	VFAFSQGDTLR;VLIDLLAK	73076980	1.78237e+06	102000	RNA recognition motif-containing protein
TGGT1_243440	1;1	0.0223	2	TPISFAAGILFFR;TVASSQPELR	767525905	1.34654e+07	111395	histone lysine acetyltransferase GCN5-B
TGGT1_244040	1;1	0.0135	2	LALTLVQR;LASTQAVETEGR	10898148	143397	163949	HEAT repeat-containing protein
TGGT1_247330	1;1	0.0144	2	EFVAGTVMPALVR;FFTDLPHIGALGFQR	0	0	209408	hypothetical protein
TGGT1_249260	1;1	0.0157	2	EIQTTLAQR;IGPPSESDLASLR	0	0	212070	putative cell-cycle-associated protein kinase CDK
TGGT1_249270	1;1	0.0439	2	DAASLIEFAVMHAGK;VLASTYGIR	562415460	1.75755e+07	59824.6	putative protein disulfide isomerase-related protein (provisional)
TGGT1_251690	1;1	0.0622	2	SVPVSNDEVNNQVVR;VVSIVSGALNDAAAK	30626264	957071	54094.4	putative seryl-tRNA synthetase, cytoplasmic
TGGT1_254370	1;1	0.005	2	AMIGNITEVR;ATPLDIVNFIQR	25420206	125843	476768	guanylyl cyclase
TGGT1_254620	1;1	0.1765	2	QKQNRPIPPWIR;QNRPIPPWIR	8404992170	2.80166e+09	8251.6	ribosomal protein RPL39
TGGT1_255450	1;1	0.04	2	SFSENGQDVEEK;SSSAYSGSNLDTR	20595909	686530	68301.9	hypothetical protein
TGGT1_258240	1;1	0.0104	2	LLEQDLQQEVGR;YHLVENHAEVGEQK	7373485	64679.7	271661	chromodomain helicase DNA binding protein CHD1/SWI2/SNF2
TGGT1_258560	1;1	0.0259	2	GASEQLQQDIR;LMGTPADIPAR	223067200	4.20882e+06	96737.7	hypothetical protein
TGGT1_259720	1;1	0.0225	2	AQAAEGEAPNVR;TVMSAVNALR	0	0	105797	hypothetical protein
TGGT1_260670	1;1	0.1218	2	GNAGVSGGAAAPGAVGR;ILERDPAEEMAK	23387754	1799058	26547.4	putative centrin
TGGT1_262935	1;1	0.0352	2	AAPAIATIGSR;LVLANEVAGPDTR	0	0	76563.1	hypothetical protein
TGGT1_263300	1;1	0.0828	2	TAPSGDAMFGR;YAVGASYTGVASK	64292660	3.06156e+06	31314	eukaryotic porin protein
TGGT1_263510	1;1	0.0139	2	LGSEGVPAQESAHAGTR;VGAWEGEVR	3.46945e+07	333601	202092	Spc97 / Spc98 family protein
TGGT1_264450	1;1	0.027	2	LGMGPQQAMQTAER;NYVSLVSNR	0	0	94806.5	putative DNA topoisomerase III beta-1
TGGT1_268890	1;1	0.05	2	HDLWKPALADALSLIAK;VIPGYGHAVLR	28167196	1.12669e+06	60380.6	citrate synthase I
TGGT1_269250	1;1	0.1137	2	TAAAASGEPQLDSLSSFASVAGLVASK;VLGWYSTGPQVR	49876150	2.93389e+06	38396.8	Mov34/MPN/PAD-1 family protein
TGGT1_269770	1;1	0.0222	2	FLGSLDNAHEGPIR;LLAVSEAESPK	102984600	1.80675e+06	121140	WD domain, G-beta repeat-containing protein
TGGT1_271380	1;1	0.0356	2	AEIQLGGLREPDTEQTQPR;VPAGAAPSPPPTADAAR	56754030	1.13508e+06	107509	PUB domain-containing protein
TGGT1_273850	1;1	0.0401	2	FNEVAEEVGSVEK;GTEAPAASAAPAEGTK	53078966	3.79135e+06	68615.6	hypothetical protein
TGGT1_275690	1;1	0.0274	2	GLQNVLTAAQR;GVVNENDVVSIAAEGGR	86834570	1.42352e+06	114507	putative ClpB
TGGT1_276170	1;1	0.0155	2	IALFDIR;LMNIFTDAPLKK	21931442	317847	134506	phosphatidylinositol 3- and 4-kinase
TGGT1_276180	1;1	0.0072	2	AGLSFLSGASR;TVEVWQLQR	43198284	308559	295984	histone acetyltransferase TAF1/250
TGGT1_280610	1;1	0.0504	2	NVAEEVIDLLLHSVQSR;VPSSPFDHLIK	12326666	342407	60758.5	signal recognition particle receptor alpha subunit
TGGT1_281640	1;1	0.0327	2	LGASAVSAEPEGHELAR;VEPFLPPLVFAFLK	23059460	658842	99887.6	hypothetical protein
TGGT1_286620	1;1	0.0131	2	GLQSEEDIQVVR;SALQLLQR	0	0	167775	S1 RNA binding domain-containing protein
TGGT1_289520	1;1	0.0103	2	APAEGVSSAAPHEEPPPYGR;SPSAIVDLLDAHPK	257065054	1.44419e+06	355826	hypothetical protein
TGGT1_289970	1;1	0.1121	2	HRPAEVGSVTPAIAAAK;STGFFGWLR	59689854	3.73062e+06	24455.9	hypothetical protein
TGGT1_290850	1;1	0.0441	2	LILQFLQESNLTR;LLTLLGMSLK	58387088	1.94624e+06	58253.3	WD-40 repeat protein
TGGT1_293320	1;1	0.014	2	PSSLAASSSAVGQR;VAPGQAGVADTR	12664064	180915	198319	hypothetical protein
TGGT1_293480	1;1	0.0183	2	IVPDEQEQIQK;SRDPSELLHAAK	7.29561e+06	99939.9	133720	MoeA N-terminal region (domain I and II) domain-containing protein
TGGT1_294610	1;1	0.0167	2	GKDFVDTVER;SVPEALSTDAAPLLVALLR	18499720	222888	189650	putative histone lysine methyltransferase, SET
TGGT1_295410	1;1	0.0374	2	IPQNVFVSSPR;KAEEGENPHASLALQLFEAER	31617384	752795	92783.7	transcription initiation factor TFIID complex subunit TAF6
TGGT1_297880	1;1	0.1735	2	GVGEHIGGTPVDLVLNDLYPLIVK;MADLLFDSNLTLVK	6439677	495360	24119.8	dense granule protein DG32
TGGT1_300190	1;1	0.1562	2	QAVGIWK;YSCPFCGK	213460192	3.04943e+07	10379.6	ribosomal protein RPL37A
TGGT1_300310	1;1	0.0679	2	GVLMYGPPGTGK;VIAATNRPDVLDPALLR	68193182	2.84138e+06	47739.7	26S proteasome regulatory subunit, S6a family AAA ATpase
TGGT1_301410	1;1	0.0271	2	ILPTAVQEQLQK;VVTTALPGGTTSPASR	63875040	1.35904e+06	106198	hypothetical protein
TGGT1_306290	1;1	0.0269	2	GALINIAQMIACVGQQNVSGQR;GNLLAHVAVYEWLPIR	0	0	194309	DNA-directed RNA polymerase III RPC1
TGGT1_306400	1;1	0.0171	2	EAVALGWVPR;GPSSGGGAAPVVLR	17738250	186718	152108	hypothetical protein
TGGT1_308870	1;1	0.0332	2	ATGESFLGAR;GPAGAPAPFAVGK	37903938	1.1845e+06	75012.6	hypothetical protein
TGGT1_310630	1;1	0.0563	2	FVAAHGNAPATVALK;YGIRPGSGPAEEGR	10849331	349978	56949.7	hypothetical protein
TGGT1_310760	1;1	0.0552	2	IATEIPSCR;YGVSCVPTVK	46468200	2.44569e+06	37576.1	protein phosphatase 2C domain-containing protein
TGGT1_311480	1;1	0.0544	2	GYPDSSGVLR;MLQELTSCGFR	31643912	1.50685e+06	42335.5	hypothetical protein
TGGT1_313400	1;1	0.0887	2	FKEISEAYEVLSDPEKR;NFHFADAQR	45823742	3.27312e+06	31928.5	DnaJ domain-containing protein
TGGT1_313560	1;1	0.1445	2	LIQLAADRER;MTYLSPIASPLLDGK	104265932	1.15851e+07	19221.2	putative 60S ribosomal protein L7a
TGGT1_313640	1;1	0.1393	2	DANLTPFYVPADDR;SVNPHQQLGELGTK	103741820	7410130	22269.8	hypothetical protein
TGGT1_313910	1;1	0.0233	2	HLMAQLEYLR;SSPSVYELASR	0	0	99544.7	RNA recognition motif 2 protein
TGGT1_314480	1;1	0.0253	2	GVFLATDILQASR;NKEIFFSK	0	0	92121.2	hypothetical protein
TGGT1_315610	1;1	0.2342	2	AAGSVVLVRPK;DVHVGSAETSNDVAVASTGSGTKPSK	109735944	13716993	15943.2	hypothetical protein
TGGT1_318140	1;1	0.0279	2	DGVALTGPTLGR;LLGLSSLSAYHR	43490705	966460	97604	SART-1 family protein
TGGT1_318260	1;1	0.0311	2	KAPGTGESGAQESAEGEGEQAPR;VTALAMSPNGR	0	0	117930	transcription initiation factor TFIID subunit TAF5
TGGT1_320020	1;1	0.0663	2	SSLLDVSGKEPADEDPRAPSPEVAV;TPETAAGSFVATLK	46126724	2.5626e+06	62922.7	transporter, major facilitator family protein
TGGT1_206300	1;1	0.0339	2	LPSASAHSTEYYVK;NAVSEESPQVSEPR	29158991	711195	89895.5	hypothetical protein
TGGT1_209910	1;1	0.252	2	LLLPGELSK;SMSIMNSFINDIFDRLADEAVR	104488084	1.3061e+07	13705.5	histone H2Bv
TGGT1_217570	1;1	0.1391	2	LIPNPNSFFMDVK;LTEGCSFR	192543214	2.13937e+07	16920.5	ribosomal protein RPS27
TGGT1_219850	1;1	0.0398	2	GIQAATSHLLGTNFAK;IAIRPTSETIMYPAYAK	13766954	269940	93366.9	prolyl-tRNA synthetase (ProRS)
TGGT1_224260	1;1	0.0051	2	SITSLFLVGIHLER;VGSGDSVAQVEAERR	0	0	602206	PHD-finger domain-containing protein
TGGT1_224980	1;1	0.0292	2	SADSGNAPSAGVSGADAAGK;TVDEVHELLLLWR	5966909	93233	124455	hypothetical protein
TGGT1_233080	1;1	0.016	2	LAQTAAEVAAEGR;LTFDSQTAALR	14571276	165583	166618	G-patch domain-containing protein
TGGT1_237015	1;1	0.1364	2	DAPEPTSRAEGTEEEDADTAAR;FSVMSWQSSERPPR	21493786	1.65337e+06	29322.7	hypothetical protein
TGGT1_250700	1;1	0.0179	2	ALVFGSVAPQR;SADGRPAGQNSIANVR	11325703	153050	160503	hypothetical protein
TGGT1_256980	1;1	0.0259	2	QDLAQYQGALQR;TPETAGAVCELDRK	14028096	226260	110167	glycerol-3-phosphate-acyltransferase
TGGT1_293000	1;1	0.0107	2	SPSVSFSLPEAK;TSSLAPLPSPAR	0	0	243740	3'5'-cyclic nucleotide phosphodiesterase domain-containing protein
TGGT1_297060	1;1	0.0619	2	HYGALQGLNK;VLVAAHGNSLR	16757695	837885	38064.1	phosphoglycerate mutase PGMII
TGGT1_306670	1;1	0.0864	2	AIFGNWCTR;LPFTFMNPYR	0	0	25798.5	hypothetical protein
TGGT1_306960	1;1	0.0385	2	IQPPFVYDARPPK;VVYEDPSSAPIDR	28262990	706575	74491.1	phenylalanine--tRNA ligase, beta subunit protein
TGGT1_316540	1;1	0.1768	2	NFMNLTFNQK;VRPIQLDDIAAVLYGSDPR	83450334	5.96074e+06	18360.8	IMC sub-compartment protein ISP3
TGGT1_209690	1;1	0.0815	2	DFLGKPLR;TSLDILFGQYR	117909182	7.36932e+06	24863.9	small nuclear ribonucleoprotein
TGGT1_222070	1;1	0.0295	2	EHLLIAR;STGTVEENVVQK	536145966	1.34036e+07	68540.8	elongation factor Tu GTP binding domain-containing protein
TGGT1_225910	1;1	0.0222	2	HAQGEDEGGASASALAAEK;NYENFVLLR	0	0	129484	hypothetical protein
TGGT1_230860	1;1	0.0399	2	QASYLLTGSAAAFHR;SADLAGFLEAIAPLQGGDPER	12690413	248832	96911.5	hypothetical protein
TGGT1_258462	1;1	0.0706	2	IGSAAASAIER;LSQQSALSDISR	9404930	447854	36441.8	hypothetical protein
TGGT1_289600	1;1	0.0956	2	LVLLFDLPGFEKK;VTTIPGGTTTTTK	12660794	791300	29612.9	heat shock protein HSP29
TGGT1_304520	1;1	0.0256	2	ASLGSTVEMLK;EAPHALAADLLDASR	0	0	110507	hypothetical protein
TGGT1_228150	1;1	0.0128	2	ASFVANTPDVSR;GYAPPGPVGASTPAR	0	0	214401	hypothetical protein
TGGT1_237820	1;1	0.1188	2	NILYTAEQLKR;VVNLSGIR	15430075	1.28584e+06	17367.6	IMC sub-compartment protein ISP2
TGGT1_265370	1;1	0.169	2	AALECSPEINPAR;TVGVHLPYTGR	135077040	13507704	16004.1	hypothetical protein
TGGT1_204160	1;1	0.0128	2	AVWSLLQAAAQK;TPGAATPGLEK	30007186	306196	187394	GYF domain-containing protein
TGGT1_211040	1;1	0.2121	2	FYTDDTPGLK;GVPASSQGILR	23033200	3.83887e+06	10079.2	Sec61beta family protein
TGGT1_247700	1;1	0.0057	2	LLQGVSAAR;TMSSFPGRPGEER	0	0	400766	AP2 domain transcription factor AP2XII-4
TGGT1_315950	1;1	0.0132	2	AFSPSIPLSAR;STLSYGTDEDLPR	20809519	212342	190798	zinc finger, C3HC4 type (RING finger) domain-containing protein
TGGT1_232680	1;1	0.0178	2	AMAPSLSALSEYRVDR;LYIGPNSQSLSDALR	0	0	180255	hypothetical protein
TGGT1_239885	1;1	0.0055	2	VFPFLGAQLAAVHK;VLLIDEEETGQPGEGGSER	0	0	656096	hypothetical protein
TGGT1_243400	1;1	0.0096	2	LAFQLVQQR;LVVAAVAR	26411500	251538	187866	hypothetical protein
TGGT1_310700	1;1	0.0817	2	ICGDIHGQYYDLLR;IKYPENFFLLR	0	0	34964.6	serine/threonine phosophatase PP1
TGGT1_225000	1;1	0.0149	2	LTVGDEAVKNER;QHGLYVQSVR	5753639	77751.9	154621	hypothetical protein
TGGT1_310802	1;1	0.0481	2	GSGMRPLLVLSLQR;LIDGLWSVAK	17018168	486233	55710	CRAL/TRIO domain-containing protein
TGGT1_226380	1;1	0.0582	2	ANSVAVANTIIPR;HKVNILINR	30739844	1.33651e+06	42618.5	hypothetical protein
TGGT1_238180	1;1	0.0408	2	AYSQFLEPYK;HYLYFIR	11103794	370126	47515.8	putative 26s proteasome regulatory complex subunit
TGGT1_271290	1;1	0.0161	2	AAEAAAIEEAR;VAFVLER	0	0	120811	hypothetical protein
TGGT1_293470	1;1	0.06	2	QQLSAEEEENAGK;VLLSFVPALHK	6318353	225655	43447.5	hypothetical protein
TGGT1_215430	1;1	0.0861	2	EQVITILR;IMSSSAPSEPNPR	15270098	848339	27519.3	hypothetical protein
TGGT1_218940	1;1	0.0583	2	IMDDQIR;TYLPFWASLTQK	34474178	2.02789e+06	35213.3	hypothetical protein
TGGT1_295680	1;1	0.019	2	AVAFSPAGDAALSGASR;LLDGILR	9943347	171437	136672	putative periodic tryptophan protein PWP2
TGGT1_286530	1;1	0.078	2	SGYQYDIGK;WISPFTTR	84623251	8.46233e+06	25401.6	hypothetical protein
TGGT1_278975	1;1	0.0141	2	ESVDQTLQR;LPSFATPHVR	20349430	313068	144940	ICE family protease (caspase) p20 domain-containing protein
TGGT1_290605	1;1	0.0624	2	ANAVAFIPANQAR;EFFPLVIEEAQVTDR	0	0	61681.9	hypothetical protein
TGGT1_235020	1;1	0.0167	2	EIDASPLPLR;VVPASTFPSVR	20096554	309178	136953	putative COPI protein
TGGT1_280560	1;1	0.02	2	AAGVSVHTQWKVASVR;VEEPIGYLPK	187661840	2.80092e+06	137770	selenide, water dikinase
TGGT1_233220	1;1	0.0257	2	TPIEIGQFGFEMEATIAQKLK;VSTVSPTTSVSGDRGER	2.68136e+07	335170	159837	hypothetical protein
TGGT1_241830	1;1	0.0365	2	ETGPSVLEGVR;GLVGVANLGR	0	0	64376.4	peptidyl-prolyl cis-trans isomerase
TGGT1_311140	1;1	0.0122	2	LLLPTLTEGR;VDAGLVAAVAR	0	0	187043	hypothetical protein
TGGT1_315700	1;1	0.0242	2	CQGPFDTLQVLR;RNTEGLPR	92191868	2.36389e+06	87993.5	hypothetical protein
TGGT1_201140	1	0.0162	1	LLLQQAAAQNPYKLDFR	0	0	113737	hypothetical protein
TGGT1_201800	1	0.0375	1	TAGDLIQEAR	0	0	28491.5	hypothetical protein
TGGT1_203870	1	0.0491	1	ELLEREASEQQKPR	0	0	32207.5	RAB43, member RAS oncogene family protein
TGGT1_204340	1	0.0114	1	IVPTVDAAPR	18790180	368435	97219.3	hypothetical protein
TGGT1_204480	1	0.0152	1	LTQFPQLVGK	24197796	733267	72098.5	thioredoxin domain-containing protein
TGGT1_205340	1	0.0704	1	NALIHDGLVR	116761390	1.29735e+07	15370.8	ribosomal protein RPS12
TGGT1_206470	1	0.0308	1	VVVDDRFCVPNYPNIR	0	0	55054.6	pyruvate dehydrogenase complex subunit PDH-E3II
TGGT1_206670	1	0.0072	1	QGAGAGPADGVPDGR	0	0	218301	hypothetical protein
TGGT1_207620	1	0.0151	1	LDNILLRPLK	0	0	71186.2	pyridine nucleotide-disulfide oxidoreductase domain-containing protein
TGGT1_207720	1	0.0049	1	LLAASLLR	0	0	176981	hypothetical protein
TGGT1_207760	1	0.0053	1	VLNIDIPR	43409090	549482	161478	DnaJ C terminal region domain-containing protein
TGGT1_208050	1	0.0061	1	LSLWPIPYSSLSTSSSAASASR	0	0	381568	putative ABC transporter
TGGT1_208560	1	0.0119	1	GFYAQVLR	15125104	387823	72267.6	carrier superfamily protein
TGGT1_208830	1	0.0317	1	TTSPGSLGGFGATVGR	0	0	54844.9	hypothetical protein
TGGT1_209985	1	0.0492	1	ASSSLVDVINVLR	15759162	1.05061e+06	29629.8	cAMP-dependent protein kinase
TGGT1_212090	1	0.0206	1	VTQPAEGFYSGIK	13190292	366397	70212	hypothetical protein
TGGT1_213030	1	0.037	1	VIQLIDADDRVR	30128902	2.15206e+06	35187.6	hypothetical protein
TGGT1_213900	1	0.0182	1	QGEVGCGAAAGAVVDKFEEIR	43055470	935988	122453	regulator of chromosome condensation RCC1
TGGT1_214820	1	0.0193	1	LGVETAEGR	17463402	793791	49533.8	G-patch domain-containing protein
TGGT1_214940	1	0.0394	1	NFSGEDSSEIDEK	14324927	1.43249e+06	34533.5	MIC2-associated protein M2AP
TGGT1_215730	1	0.0309	1	APDAAAQASSSVPHKE	9978591	475171	54649.4	putative Gas41
TGGT1_215980	1	0.0476	1	ALISILEGMR	21094536	1.62266e+06	24432.4	hypothetical protein
TGGT1_217050	1	0.0091	1	DLHNLFKPLAR	0	0	127117	ADA2-A transcriptional co-activator SAGA component
TGGT1_218610	1	0.0072	1	QLTLTTPIR	0	0	136222	ATPase (DUF699) protein
TGGT1_219790A	1	0.0428	1	GPAAAAAELTGEK	13759405	655210	32877.6	pre-mRNA processing factor PRP3
TGGT1_221620	1	0.4677	1	EIVHIQAGQCGNQIGAK	0	0	49987	putative beta-tubulin
TGGT1_222220	1	0.0233	1	NTVISDDLMR	0	0	46736.8	alveolin domain containing intermediate filament IMC7
TGGT1_222910	1	0.035	1	EAQLAAQGVQTHPPAAVR	0	0	55836.7	phosphoglycerate mutase
TGGT1_222920	1	0.1643	1	VLINPLYEVNGLITSQSFDQLVR	24278460	3.03481e+06	15808	mbp-1 interacting protein-2a family protein
TGGT1_224580	1	0.0204	1	IMRDPETGLSR	18913148	1.26088e+06	54333.1	RNA recognition motif-containing protein
TGGT1_225125	1	0.0042	1	GSGAVGPTVGLR	0	0	310472	pre-rRNA processing protein
TGGT1_225150	1	0.0246	1	NLVTEEETQAAIDEHVR	0	0	76783.7	hypothetical protein
TGGT1_226030	1	0.0496	1	LLTPDLAQR	91826500	5.73916e+06	39367.3	AGC kinase
TGGT1_226950	1	0.0073	1	FLPSSLFRPLLLSAR	0	0	217755	IgA-specific metalloendopeptidase
TGGT1_229640	1	0.0093	1	AQEGGISAEQVK	0	0	137260	hypothetical protein
TGGT1_230700	1	0.0092	1	QLPASSPGHLSGLEGQLR	12212626	107128	212353	hypothetical protein
TGGT1_231040	1	0.044	1	SGGAAEEHEVALGVR	0	0	35244.8	3' exoribonuclease family, domain 1 domain-containing protein
TGGT1_231910	1	0.0287	1	LMVIYNHFK	34325840	1.90699e+06	34489.9	ATP synthase F1 gamma subunit
TGGT1_232150	1	0.0256	1	GGPATSSESESFLASGGVSSLLDRR	0	0	107443	hypothetical protein
TGGT1_233010	1	0.0231	1	LAGQSAEGVAAHAVSR	11903118	350092	74374.4	putative cell-cycle-assocaited protein kinase ERK7
TGGT1_235660	1	0.0216	1	LVLFMADQSR	18250464	869070	51621.2	hypothetical protein
TGGT1_236210	1	0.0373	1	TQLLGHLDSTTAVAEDIGR	18758360	646840	56861.7	putative peptidase M16 family potein
TGGT1_237280	1	0.0091	1	TGVEGSGGVGTGPATPSSSR	0	0	233096	TLD protein
TGGT1_239330	1	0.0714	1	THFLCIR	0	0	11195.9	ribosomal protein RPL37
TGGT1_239820	1	0.0182	1	VVGNYDGLMVR	0	0	65134.9	D-3-phosphoglycerate dehydrogenase
TGGT1_242570	1	0.017	1	LIFATSLDGDEYAQK	0	0	94761.1	hypothetical protein
TGGT1_243490	1	0.0188	1	IGYATRPQLR	4318868	139318	58719.8	putative BCS1 family isoform 9
TGGT1_243620	1	0.0362	1	TPHLDNPNSLVGR	14496399	906025	39468.6	hypothetical protein
TGGT1_245620	1	0.0779	1	FYKVDGNDKVTR	17143654	2.44909e+06	17292.1	ribosomal-ubiquitin protein RPS27A
TGGT1_246630	1	0.0273	1	LLWLGLFSAVIPR	0	0	52899.2	DNA-directed RNA polymerase I RPA43
TGGT1_248290	1	0.0027	1	AAVQELLER	12300599	68336.7	358315	WD domain, G-beta repeat-containing protein
TGGT1_250060	1	0.0374	1	LGDDAETVAGPAK	0	0	37706.6	DNA-directed RNA polymerase I RPA12
TGGT1_259980	1	0.0168	1	FYVSPYFR	0	0	53454.3	DnaJ domain-containing protein
TGGT1_261250	1	0.2556	1	FLGGVTIASGGVMPNVHSVLLPK	36954000	4106000	19515.5	histone H2A1
TGGT1_266030	1	0.0153	1	AVGAFYLR	26908274	961010	63017.3	putative pre-mRNA splicing factor
TGGT1_267500	1	0.0348	1	QGVVEFFR	0	0	25662.8	hypothetical protein
TGGT1_268570	1	0.0223	1	FSVEEIAALR	0	0	47045.3	zinc finger (CCCH type) motif-containing protein
TGGT1_268810	1	0.0571	1	SAMAEQAAELLYGLVHAR	24531766	2.04431e+06	34103.7	ck2 beta subunit
TGGT1_269680	1	0.0234	1	LTLIIGASFGAGNYGMCGR	0	0	87831.2	putative acyl-CoA carboxyltransferase beta chain
TGGT1_269920	1	0.0124	1	SGILSSIAANTR	0	0	107987	phosphatidylserine decarboxylase
TGGT1_271350	1	0.0235	1	VGTYTSPHILSFR	0	0	61365.4	bifunctional protein FolC subfamily protein
TGGT1_273560	1	0.0085	1	AMAGAGLFDHLPQR	0	0	181325	putative kinesin heavy chain
TGGT1_273950	1	0.0328	1	EIEELSIHPEISR	4922511400	1.75804e+08	43352.1	putative replication factor C subunit 5
TGGT1_275990	1	0.0119	1	GSEGTPAQPPGPPR	26144632	502781	126086	hypothetical protein
TGGT1_276140	1	0.0145	1	MLNEDELR	0	0	61686.9	ADP ribosylation factor ARF1
TGGT1_278660	1	0.0127	1	VIMITGDQRPTAVAIAK	0	0	144553	putative P-type ATPase4
TGGT1_280730	1	0.053	1	LVVDLLTLLDLPLRREEEDSFE	6753810	397283	42776.5	putative cytosolic fe-s cluster assembling factor nbp35
TGGT1_281920	1	0.0612	1	ATWAAGDFKSQLLER	0	0	27417.5	V-type ATPase, D subunit protein
TGGT1_286590	1	0.0252	1	ILQHLPQPR	0	0	39628.3	microtubule associated protein SPM2
TGGT1_289680	1	0.137	1	AITSAYYR	16740512	1.11603e+06	24962.8	Ras-related protein Rab11
TGGT1_290700	1	0.0481	1	WIQTFYSHNALQQDR	59937896	5.99379e+06	34435.6	hypothetical protein
TGGT1_291890	1	0.0241	1	GFGNNVEVAWR	13613305	567221	48623.5	microneme protein MIC1
TGGT1_292920	1	0.0174	1	LFQPANEVGVSLHSR	0	0	95081.8	putative heat shock protein 75
TGGT1_297830	1	0.0131	1	NLELPGADDSTQGPSPR	0	0	138788	hypothetical protein
TGGT1_298630	1	0.0138	1	KADMLQVLQTVWDAVQQR	31091672	501479	141545	vacuolar transporter chaperone VTC2
TGGT1_304760	1	0.0105	1	GGGLDFSFPVDKPR	0	0	146951	RNA recognition motif-containing protein
TGGT1_304955	1	0.0045	1	HVGQSDERPLLQR	13376041	90993.5	303432	serine/threonine specific protein phosphatase
TGGT1_305010	1	0.0769	1	QQMLAQKEELER	14389962	2.05571e+06	17186.8	putative pre-mRNA branch site protein p14
TGGT1_305160	1	0.3534	1	SMMIMTSFIADTFDKIASEAGK	20733318	2.59166e+06	12575.8	histone H2Ba
TGGT1_307860	1	0.0024	1	SGGEVWSWVR	0	0	434160	hypothetical protein
TGGT1_309140	1	0.0202	1	LPSVEIVGPGVLAPFR	6258535	160475	84629.1	transducin beta-like protein TBL1
TGGT1_309752	1	0.0241	1	GAGGPILIGSAR	27623130	767309	53337.3	putative succinate-Coenzyme A ligase, beta subunit
TGGT1_309810	1	0.2566	1	LQKVPSGGVAAAAAPAAGAADAGAGAAAK	33501072	6.70021e+06	11742.8	ribosomal protein RPP2
TGGT1_310070	1	0.0804	1	AASEAAQAPAQVSSDAAK	21103226	1.31895e+06	25301.3	putative methyltransferase
TGGT1_310130	1	0.007	1	ALAALAEEAK	17549536	192852	155666	Spc97 / Spc98 family protein
TGGT1_313410	1	0.0137	1	VESVAAHVDSNNFQR	10608275	156004	117587	proteasome 26S regulatory subunit
TGGT1_314470	1	0.0414	1	KGEEMVAEDGSAQER	0	0	39672.5	hypothetical protein
TGGT1_314530	1	0.0042	1	LQWANPLDVEDAR	0	0	330620	RPAP1 family protein
TGGT1_314750	1	0.0618	1	NTIHAVSVQATDAPALPIYSDSSYTEAAR	0	0	49947.8	hypothetical protein
TGGT1_314830	1	0.1111	1	DTLASHVGHYSR	13069613	1.45218e+06	12153	putative pre-mRNA splicing factor subunit
TGGT1_315150	1	0.0286	1	GLSCFSTVEGFFR	24993602	1.0414e+06	49851.7	putative eukaryotic initiation factor-4E
TGGT1_319950	1	0.0348	1	LALALAK	0	0	22989.4	putative rRNA-processing protein FCF1
TGGT1_320430	1	0.0097	1	DGEFINPDLVR	0	0	131226	putative cell-cycle-control protein (translation regulation)
TGGT1_321500	1	0.0253	1	ILEQSMGPITVK	0	0	50901.4	RNA recognition motif-containing protein
TGGT1_359190	1	0.0201	1	SLLEGGDVLR	0	0	52092.8	leucine rich repeat protein
TGGT1_410360	1	0.2006	1	LTPEELSQHSQR	68187920	4.87057e+06	38037.4	putative transmembrane protein
TGGT1_200360	1	0.0806	1	LGRPGDSPGYYVEAK	25765974	2.5766e+06	20214.6	hypothetical protein
TGGT1_202480	1	0.0395	1	TGDPAGPSEGLQPDEQR	9388572	1.17357e+06	43578.6	hypothetical protein
TGGT1_208400B	1	0.0066	1	LALSPDFSFRPR	30807904	275071	199301	hypothetical protein
TGGT1_212950	1	0.0595	1	LLMLGLDNAGK	58958530	8.42265e+06	21001.8	putative ADP-ribosylation factor family protein 2
TGGT1_214130	1	0.0098	1	QGLVGSGETEDAASVR	0	0	176236	hypothetical protein
TGGT1_214790	1	0.0247	1	YCIGQVR	12564735	897481	31406.2	glycoprotein
TGGT1_219720	1	0.0864	1	FSSLAPMYYR	0	0	25670.8	putative Ras-related protein Rab-5C
TGGT1_219790B	1	0.0156	1	MGLMPPPPPK	72882056	3.16879e+06	72187.5	pre-mRNA processing factor PRP3
TGGT1_224150	1	0.01	1	LADDVLQHTADLR	0	0	138267	hypothetical protein
TGGT1_227990	1	0.0133	1	SEPSADALQAAR	0	0	98601.9	hypothetical protein
TGGT1_230230	1	0.0464	1	SVLVAGDDALPAR	27494444	2.49949e+06	29813.4	hypothetical protein
TGGT1_230350	1	0.0104	1	TFVDTQEVAQNVR	0	0	138974	hypothetical protein
TGGT1_239490	1	0.0385	1	ELGVLMLHGFTAEDALEQLFAR	0	0	63843	dehydrogenase E1 component family protein
TGGT1_240570	1	0.0179	1	RLHTDLDVR	7.8028e+06	251703	57347.9	hypothetical protein
TGGT1_246560	1	0.084	1	FSAEEELKVFR	11179839	1.59712e+06	14809.6	putative vacuolar ATP synthase subunit g
TGGT1_247510	1	0.021	1	FIQALVNR	0	0	42352.3	fructose-bisphospatase II
TGGT1_248890	1	0.0265	1	SLLLSEPNLTNRPLR	0	0	60802.6	actin-like protein ALP3b
TGGT1_261210	1	0.0247	1	QLAQTVQTMEAK	12198376	358776	54996.6	putative 26s proteasome subunit p55
TGGT1_267710	1	0.0111	1	ITSLLLCTLENTSWVLAGLSDGR	12101211	127381	222841	CPSF A subunit region protein
TGGT1_269840	1	0.0446	1	LINPHLLMLGQELR	20001524	1.2501e+06	35220.9	proteasome regulatory subunit
TGGT1_272010	1	0.0619	1	GTLSQQVPYFNGR	0	0	20900.6	Gar1 protein RNA binding region protein
TGGT1_272340	1	0.0132	1	AALNFDMSR	14229488	384581	74396.5	hypothetical protein
TGGT1_275860	1	0.0366	1	SGVPGDSGVSGIRR	0	0	43202.6	hypothetical protein
TGGT1_278130	1	0.0072	1	HLAEEEFSGLR	26087620	293119	168028	hypothetical protein
TGGT1_278490	1	0.0415	1	KNPHLLIGEGGK	7765057	369765	32709	Zn-finger, RING domain containing protein
TGGT1_282070	1	0.0094	1	TVVSDVSSQPR	0	0	124693	hypothetical protein
TGGT1_286450	1	0.1417	1	TAVGLAAAVVAVVSLLR	32051312	4.57876e+06	12950.8	dense granule protein GRA5
TGGT1_292360	1	0.0066	1	LFDDLPR	8.13137e+06	156373	117243	hypothetical protein
TGGT1_293170	1	0.004	1	TIQDLWAQISGAK	0	0	359380	hypothetical protein
TGGT1_309370	1	0.0096	1	SALAVAASPASLR	0	0	143969	adaptin n terminal region domain-containing protein
TGGT1_310670	1	0.0132	1	DLFPEFVEFYSR	0	0	105381	putative glycogen phosphorylase 1
TGGT1_314400	1	0.0449	1	GLLLSSIRDDNPVVFFEPK	13497091	642719	45552.1	putative pyruvate dehydrogenase E1 component, beta subunit
TGGT1_314540	1	0.0181	1	SVEDAVATLQR	0	0	66328.3	hypothetical protein
TGGT1_316230	1	0.014	1	SLGDLFEQLVAEQK	0	0	108261	putative SAC1 phosphoinositide phosphatase
TGGT1_320220	1	0.0472	1	AVGFAENVPNPESTNSDSHPDFR	36545220	1.30519e+06	54739.6	putative ubiquinol cytochrome c oxidoreductase
TGGT1_235170	1	0.0071	1	VQFPSWLGR	6180988	84671.1	138099	ATPase, AAA family protein
TGGT1_240860	1	0.0356	1	LVDAGTAYVK	18554168	1.3253e+06	31812.5	acyltransferase domain-containing protein
TGGT1_268260	1	0.0287	1	LSAAQLQQLLSASALVLFQHIQR	0	0	86679.6	hypothetical protein
TGGT1_304710	1	0.016	1	LSVLSAITSTQQR	27173644	603859	90031.5	putative eukaryotic peptide chain release factor
TGGT1_361650	1	0.0539	1	QLAGFIASR	13605473	1.36055e+06	18306.1	proteasome/cyclosome repeat protein
TGGT1_214575	1	0.1196	1	KPTIVERPPIR	17250228	2875038	10257.1	hypothetical protein
TGGT1_222160	1	0.0161	1	VTLELGGK	16013949	516579	53677.5	aldehyde dehydrogenase
TGGT1_225890	1	0.0062	1	SSLSSTENPAVGK	0	0	222895	hypothetical protein
TGGT1_234470	1	0.017	1	QLEQQAAQLK	0	0	63936.2	hypothetical protein
TGGT1_249702	1	0.0557	1	IGLGIWQTLFMVTGAK	7810430	459437	31133.2	putative MC family transporter
TGGT1_264990	1	0.0425	1	TDIPQMAGSPR	22392110	1.31718e+06	29032.2	hypothetical protein
TGGT1_278030	1	0.0054	1	TLGVGWTEATGR	0	0	243260	hypothetical protein
TGGT1_297470	1	0.03	1	VPLSATVWAIK	0	0	40498.4	putative myosin light chain 2
TGGT1_211700	1	0.004	1	AASSLQASLR	0	0	273779	hypothetical protein
TGGT1_244550	1	0.0174	1	LAYLLPLLPSR	10666301	627429	65635.3	hypothetical protein
TGGT1_264890	1	0.0046	1	FNPLLLIPR	28685482	337476	200418	hypothetical protein
TGGT1_316660	1	0.0087	1	VSIQGLR	23986680	470327	91506.1	cullin family protein
TGGT1_226400	1	0.0166	1	QFNPSLFTK	75203670	2.08899e+06	58596.9	lipoic acid synthase LIPA
TGGT1_253040	1	0.0138	1	VISANTSVER	10610320	286765	77097.3	actin-related protein ARP4A
TGGT1_237520	1	0.0105	1	ISANAYNNLEIR	0	0	114564	hypothetical protein
TGGT1_244700	1	0.0047	1	IPDAPASEPR	0	0	228817	NAD(+)/NADH kinase domain-containing protein
TGGT1_300260	1	0.013	1	AVWDSAEAALK	0	0	95807.7	threonyl-tRNA synthetase family protein
TGGT1_300200	1	0.1484	1	ATIAGGGVIPHIHK	0	0	15891.8	histone H2AZ
TGGT1_315690	1	0.0442	1	AADLEELKSEATR	0	0	34271.7	DnaJ domain-containing protein
TGGT1_289880	1	0.0098	1	NTVVGDFFYERPR	14570363	194272	148367	hypothetical protein
TGGT1_293060	1	0.0122	1	LLLQPSEAK	20324400	461918	80223.2	SPRY domain-containing protein
TGGT1_311310	1	0.02	1	IPVGLLLQGR	0	0	56392.4	protein phosphatase 2B catalytic subunit, calcineurin family phosphatse superfamily protein
TGGT1_287270	1	0.0142	1	LESILDSSLR	0	0	75090	hypothetical protein
TGGT1_223040	1	0.0293	1	FSSNWER	13005810	619324	27425.2	hypothetical protein
TGGT1_260440	1	0.0288	1	TYSVCMLQK	0	0	34060.7	nuclear factor NF3
TGGT1_260820	1	0.0455	1	VIPLSDIK	118395976	1.31551e+07	19382.9	IMC sub-compartment protein ISP1
TGGT1_310470	1	0.1047	1	FLITATDVIHSWAVPALGIK	31188792	2.83534e+06	21196.8	putative cytochrome C oxidase subunit IIb
TGGT1_243780	1	0.0189	1	TLLSEEALADLASSSR	0	0	91386.8	hypothetical protein
TGGT1_264760	1	0.0122	1	EGSPLVLLLENVIASR	13979228	221893	138648	Oxysterol-binding protein
TGGT1_213072	1	0.0076	1	VSVPVDTK	0	0	114793	Sec1 family protein
TGGT1_256840	1	0.0144	1	FSQAGPEGSWK	0	0	82681.2	hypothetical protein
TGGT1_214590	1	0.0205	1	GAFFQDLAR	7303471	331976	51914.9	micro-fibrillar-associated protein 1
TGGT1_255340	1	0.0118	1	ILASSGASDSPTAEAAHSGK	0	0	185239	tetratricopeptide repeat-containing protein
TGGT1_223620	1	0.0379	1	LVALTQQLLR	0	0	29103	putative SNARE protein
TGGT1_321450	1	0.0031	1	EFSLLAVVENFEK	0	0	436313	Myb family DNA-binding domain-containing protein
TGGT1_209130	1	0.014	1	VAGDADVSGATAGR	8859568	246099	101087	regulator of chromosome condensation (RCC1) repeat-containing protein
TGGT1_264900	1	0.0158	1	SSLPSNVPTAAGPR	0	0	94732.6	hypothetical protein
TGGT1_205700	1	0.0402	1	IIPQFMCQGGDFTR	0	0	38150.8	cyclophilin precursor
TGGT1_230010	1	0.0093	1	SGGPASAVMLIR	0	0	140168	hypothetical protein
TGGT1_239410	1	0.006	1	ALTATAFGEGESGAR	150464620	1.29711e+06	255637	hypothetical protein
TGGT1_215640	1	0.0127	1	DREEQQAAVGETPGTSDSR	0	0	162094	zinc finger, C3HC4 type (RING finger) domain-containing protein
TGGT1_216730	1	0.0088	1	QQLDLLQNR	6625075	103517	113158	MCM2/3/5 family protein
TGGT1_313140	1	0.0209	1	TVVSEAAHGTVTR	0	0	68254.3	isocitrate dehydrogenase
TGGT1_209060	1	0.0126	1	GPLDLPSGFQR	12702142	438005	93565.7	thrombospondin type 1 domain-containing protein
TGGT1_212980	1	0.0182	1	KLSFEAPPGVAER	0	0	75652	hypothetical protein
TGGT1_226870B	1	0.0543	1	CIVQYDR	15858364	1.76204e+06	14723.4	tubulin gamma chain
TGGT1_234900	1	0.003	1	GLGTQWLVAFEPMK	0	0	474816	PHD-finger domain-containing protein
TGGT1_226780	1	0.0111	1	STLMTLPASSSPSSCR	0	0	149532	zinc finger, C3HC4 type (RING finger) domain-containing protein
TGGT1_255510	1	0.0147	1	QLAGNSTRPMNAAEGAR	10111199	198259	122898	ankyrin repeat-containing protein
TGGT1_222000	1	0.0177	1	QTFIEIGPR	0	0	57380.2	brix domain-containing protein
TGGT1_258826	1	0.0148	1	AVAEAEASAAAAETR	29393580	612366	111835	hypothetical protein
TGGT1_226620	1	0.0037	1	GDGVGAAAPPATSR	0	0	394866	hypothetical protein
TGGT1_227970	1	0.0809	1	TGEQLTVPATTFPTFSFSK	0	0	25126.9	histone family DNA-binding protein
TGGT1_290620	1	0.0053	1	TPLTSPSGVVGQER	15110580	80375.4	296502	hypothetical protein
TGGT1_291980	1	0.0034	1	LFVKDPELFGSLLR	5.74992e+06	28324.7	444509	HECT-domain (ubiquitin-transferase) domain-containing protein
TGGT1_290030	1	0.0437	1	QFWEAQFANR	11468183	764546	26530.6	hypothetical protein
TGGT1_233500	1	0.032	1	TATAALAQETHR	12291028	682835	39507.2	triose-phosphate isomerase TPI-II
TGGT1_275750	1	0.1209	1	IMTQPINLIFR	65738990	13147798	10762.6	putative small nuclear ribonucleoprotein E
TGGT1_262910	1	0.0472	1	SFFLWSAELATPFLDK	0	0	37519.4	putative NADH-cytochrome b5 reductase 1
TGGT1_209440	1	0.0039	1	ASSAAPPLYTGALR	0	0	382967	hypothetical protein
TGGT1_220930	1	0.0175	1	DLPFLYVPLDPR	8534379	328245	74002.7	hypothetical protein
TGGT1_229000	1	0.0323	1	ALYVFGGSSSYGKPTSDVYR	18503932	474460	68096.9	kelch repeat-containing protein
TGGT1_204350	1	0.0119	1	ASAAEAVAGFGAQAAR	0	0	146974	hypothetical protein
TGGT1_278950	1	0.0661	1	VLPLTLLR	27815314	4.63589e+06	13308.8	LSM domain-containing protein
TGGT1_248100	1	0.0534	1	VLERNEQIESLVGR	0	0	29433	synaptobrevin protein
TGGT1_209450	1	0.0204	1	IFPPVLHPTASVLLPVLR	0	0	92196.8	TLD protein
TGGT1_262390	1	0.0072	1	TASFALSPLR	0	0	147955	TLD protein
TGGT1_276100	1	0.0274	1	AASLDSILEALLILHLQSR	7.38847e+06	199688	76703.7	hypothetical protein
TGGT1_295000	1	0.0152	1	LALLPLLVQHIHFIEK	14717194	334482	110420	hypothetical protein
TGGT1_309800	1	0.0416	1	AIQGMQGFVYHDQPLR	23370076	1.7977e+06	41258.8	RNA recognition motif-containing protein
TGGT1_316650	1	0.0133	1	SPSGISSSPSQGENVER	13153774	182691	135165	hypothetical protein
TGGT1_257340	1	0.1028	1	FIIIGDAGAGK	0	0	23548.1	Ras family protein
TGGT1_211340	1	0.0058	1	GRPLTPSSSGISR	0	0	239793	hypothetical protein
TGGT1_267090	1	0.0231	1	TPGETPLSAASLR	174166960	5.80557e+06	60151.6	hypothetical protein
TGGT1_290980	1	0.0158	1	LAFYWQALK	0	0	63591.2	putative glycine C-acetyltransferase
TGGT1_295658	1	0.0041	1	EGELALEGGAASPLQGGR	0	0	480648	zinc finger in N-recognin protein
TGGT1_304720	1	0.0018	1	ILSPDVFQPFR	31819778	107137	648936	hypothetical protein
TGGT1_246950	1	0.0199	1	EALQQLIAR	0	0	48592.3	hypothetical protein
TGGT1_209500	1	0.0034	1	AAEELWAAAR	0	0	312834	hypothetical protein
TGGT1_209250	1	0.0167	1	SYKGGEEDVTSDASPSR	0	0	108745	hypothetical protein
TGGT1_231600	1	0.0103	1	LTPFTQSTDILK	60260736	1.02137e+06	127991	HEAT repeat-containing protein
TGGT1_288530	1	0.0112	1	DLAAALIAR	0	0	87608.4	NOL1/NOP2/sun family protein
TGGT1_257020	1	0.0223	1	LGEDPSFIR	0	0	44561.6	hypothetical protein
TGGT1_214140	1	0.0071	1	LAGLGLGASGLQTR	0	0	204828	hypothetical protein
TGGT1_234560	1	0.0054	1	QEPLGIR	418649250	6.75241e+06	138767	hypothetical protein
TGGT1_224280	1	0.006	1	MAQYLPEPLGLFLPAGR	0	0	301599	CPSF A subunit region protein
TGGT1_261580	1	0.1704	1	AGLQFPVSR	54874964	9.14583e+06	14483	histone H2AX
TGGT1_287180	1	0.0043	1	VYLQEAAFR	8456952	70474.6	226622	hypothetical protein
TGGT1_315770	1	0.0163	1	ELVVLNDVR	7.03764e+06	227020	62540.9	cytochrome p450 superfamily protein
TGGT1_202120	1	0.0083	1	GAGDVAAQLAR	14802648	180520	147207	hypothetical protein
TGGT1_200280	1	0.019	1	IYQPETEGRGDGEGEGAR	15110153	265090	102006	WD domain, G-beta repeat-containing protein
TGGT1_203610	1	0.052	1	AGGLPVLSVVPFAK	16137924	1.00862e+06	28391.6	putative 3'-5' exoribonuclease csl4
TGGT1_209108	1	0.045	1	LGTPGPTHPTQSPVSGSR	23147856	1.36164e+06	41012	hypothetical protein
TGGT1_209880	1	0.0025	1	SPLFGLLLLPLR	0	0	525799	putative glutamic acid-rcih protein
TGGT1_211150	1	0.0077	1	AAAAAPEQEGPAPPR	7148547	76048.4	211013	hypothetical protein
TGGT1_211300	1	0.0456	1	GSYGGNPPNPSGGSAGR	9957043	343346	39704.9	putative DUF74 family protein
TGGT1_219600	1	0.0165	1	AGSQASGSAGAPLPR	12513798	266251	95117	hypothetical protein
TGGT1_223420	1	0.0313	1	QAFDALQLPETR	47245468	1.62915e+06	42180.8	DnaJ domain-containing protein
TGGT1_223940	1	0.0571	1	QMQEALKQEEMSPR	4.56556e+06	304371	27283.3	GAP45 protein
TGGT1_226000	1	0.071	1	TLLGQELLSSVIR	8205771	745979	19426.9	putative ATP synthase
TGGT1_229740	1	0.0218	1	IGANTPFFGFLR	4951262	154727	60178.7	hypothetical protein
TGGT1_233020	1	0.0231	1	GSSGEAASPAAPSADASR	7.61812e+06	177166	83594	Not1 N-terminal domain, CCR4-Not complex component protein
TGGT1_235690	1	0.0756	1	LEHCVVGNPQVGAEGAQR	10158048	2539512	24943.8	hypothetical protein
TGGT1_237150	1	0.0264	1	QNEVDEVTGEK	15769698	1.43361e+06	46152.9	putative minor histocompatibility antigen h13
TGGT1_237460	1	0.0194	1	GLAEASSDALAAAR	0	0	75519.3	hypothetical protein
TGGT1_242830	1	0.0064	1	LLPLLTLPIPLPR	15119567	138712	223648	putative XRN 5'-3' exonuclease
TGGT1_244390	1	0.0421	1	QVAAQNDDAPLSK	8838029	589202	33891.7	coatomer epsilon subunit protein
TGGT1_246670	1	0.0615	1	LCSLSNSLAVGQSTAAELILHR	0	0	37242.3	hypothetical protein
TGGT1_251630	1	0.0212	1	NLQASSSSPEKPEESPASR	12165186	238533	97138.4	slc30a2 protein
TGGT1_253950	1	0.0325	1	ASPAPVTAASALGER	9168502	305617	53078.4	putative protein fam50a
TGGT1_260260	1	0.1061	1	LVVASGNTVEPYMPTLFAR	54820860	6.09121e+06	18772.3	ribosomal protein RPP1
TGGT1_269340	1	0.0347	1	SHGSSVATTDTTDTATMSTR	0	0	64747.5	hypothetical protein
TGGT1_272400	1	0.0499	1	PAIAASHAVPASGVEEAR	23587772	1.57252e+06	39678.4	casein kinase ii regulatory subunit protein
TGGT1_273905	1	0.0643	1	TPFTNIQFGETVVQLAIALLQQHR	18228910	759538	41080.3	hypothetical protein
TGGT1_281570	1	0.0269	1	ILTAAASSSVASR	22942296	882396	52928.6	hypothetical protein
TGGT1_286440	1	0.0351	1	LTHLSSGSSVVGR	0	0	41807.4	malic enzyme
TGGT1_288030	1	0.0545	1	STGFGGEKGQGAQGGSQENSLR	8717028	435851	42607.1	hypothetical protein
TGGT1_289570	1	0.0078	1	LLGNVFPIAVHPLSR	0	0	209507	phosphatidylinositol transfer protein
TGGT1_291820	1	0.0084	1	AAAAGLATSLFSR	0	0	163298	RNA helicase (UPF2 interacting domain) protein
TGGT1_292220	1	0.0392	1	ANAEPEQGAGSSAPATTADAAR	10928922	280229	61582.2	PCI domain-containing protein
TGGT1_306600	1	0.0741	1	LAAAAGPAASSGAR	17014636	1.70146e+06	21174	RNA recognition motif-containing protein
TGGT1_308000	1	0.0221	1	YFDNFPPFLFPLFHTAR	6.84641e+06	195612	83476.8	Gpi16 subunit, GPI transamidase component protein
TGGT1_310430B	1	0.0374	1	LGGSPTGAGGPGTGDSR	7866271	271251	50538.9	Hsp90 domain-containing protein
TGGT1_310610	1	0.0345	1	ALGEQIVATQLQHLR	15438324	1403484	42988.6	hypothetical protein
TGGT1_312250	1	0.1321	1	KADEPLDESQEAAR	0	0	12351.8	DNA-directed RNA polymerase III RPC11
TGGT1_240520	1	0.0351	1	IPQFLLPPLFTAVR	10262164	427590	44417.2	hypothetical protein
TGGT1_257150	1	0.02	1	NHYGLLGILK	0	0	53044.6	NOT2 / NOT3 / NOT5 family protein
TGGT1_257350	1	0.0158	1	SVPTEGTDIENFR	24308044	607701	90121.6	putative eukaryotic translation initiation factor
TGGT1_273770	1	0.067	1	GTLPQNPHLAPR	11353073	1.62187e+06	20092.9	hypothetical protein
TGGT1_297420	1	0.0073	1	ATIVEEKEESAEGQR	5372312	45528.1	221068	putative beta-tubulin cofactor D
TGGT1_306280	1	0.0423	1	TFQAEEEVLER	0	0	28650.5	mediator complex subunit MED7
TGGT1_310950	1	0.0093	1	LAAVLPLSAGAGR	0	0	135164	AP2 domain transcription factor AP2XI-3
TGGT1_313570	1	0.0179	1	FQQTAAVSESGR	5326722	143965	71372.8	regulator of chromosome condensation (RCC1) repeat-containing protein
TGGT1_226350	1	0.011	1	TQQGAGAPTTPDTEAAQK	0	0	167964	hypothetical protein
TGGT1_255350	1	0.0178	1	TSMIVTTDAVEAR	0	0	80569.3	putative ATPase
TGGT1_259830	1	0.0159	1	VLIYDLLANR	14563286	393602	69529.4	diacylglycerol kinase catalytic domain-containing protein
TGGT1_265850	1	0.0071	1	LFFSDAFASVTALR	0	0	214380	hypothetical protein
TGGT1_297690	1	0.0089	1	FLPLTAEEEDELHLLQEQR	0	0	218674	hypothetical protein
TGGT1_315680	1	0.0243	1	GILLYGPPGTGK	17215516	521682	54304.6	putative vacuolar protein sorting-associated protein vps4
TGGT1_226810	1	0.0019	1	NASEAGEAEAPAVR	0	0	803322	histone lysine methyltransferase SET1
TGGT1_271440	1	0.0239	1	VAALAGPSPVAK	7.70035e+06	256678	55750.4	NPL4 family protein
TGGT1_202540	1	0.0072	1	LTPQSLADFQAR	18982448	213286	182300	3'5'-cyclic nucleotide phosphodiesterase domain-containing protein
TGGT1_214440	1	0.0343	1	AENIIAAEEVSSALR	0	0	48441.2	4'-phosphopantetheinyl transferase superfamily protein
TGGT1_250900	1	0.0534	1	LSETLLELEDAKPR	0	0	29062.2	hypothetical protein
TGGT1_262730	1	0.017	1	AVLQEAVLSEQR	0	0	76069.9	rhoptry protein ROP16
TGGT1_310640	1	0.0396	1	FLTDVTEVSSSR	25079516	1.39331e+06	33003.6	phosphorylase family protein
TGGT1_311680	1	0.0543	1	NLSSYTLACK	25824868	3.68927e+06	19955.9	FUN14 family protein
TGGT1_229650	1	0.034	1	DVGSLPAPEPQQVR	43816292	1.62283e+06	46748.1	josephin protein
TGGT1_232180	1	0.0064	1	NSGLVSLPAEPR	24235690	247303	206707	UBA/TS-N domain-containing protein
TGGT1_268750	1	0.069	1	AAFLPFGDIK	0	0	16234	putative peptidyl-prolyl cis-trans isomerase E
TGGT1_271600	1	0.0337	1	GSFPLGVVDAGGPAHLR	0	0	55273.5	hypothetical protein
TGGT1_288750	1	0.0513	1	ALSSALMPVWFK	19301670	1.20635e+06	26706.5	ubiquinol-cytochrome c reductase
TGGT1_212840	1	0.0204	1	QFQEEQVVAAVR	50743024	1.81225e+06	64500.7	HIT zinc finger protein
TGGT1_294930	1	0.0344	1	IFNSKPLQPR	0	0	32693.4	leucine rich repeat-containing protein
TGGT1_307570	1	0.0201	1	GLYVEGGRPQLFSDTIR	27281900	514753	92371.3	putative glycerol-3-phosphate dehydrogenase (gpdh)
TGGT1_260630	1	0.0133	1	VLNAPIIVR	15540330	431676	76692.3	DnaJ family Sec63 protein
TGGT1_207060	1	0.0281	1	FLTEIQVPEAR	0	0	44522.5	ribonucleoside-diphosphate reductase small subunit
TGGT1_208790	1	0.029	1	TQDLPIGIK	23470968	1.30394e+06	33548.4	putative MC family transporter
TGGT1_220880	1	0.069	1	LKALDEQGNELTDR	0	0	23518.8	hypothetical protein
TGGT1_214200	1	0.0115	1	LIALSPPFEAPFLLSK	34206440	438544	150428	WD domain, G-beta repeat-containing protein
TGGT1_243330	1	0.0059	1	GEGLCLAVSHAAAK	26243240	188800	262671	hypothetical protein
TGGT1_294780	1	0.0372	1	TLSVNSNQPGMK	36642040	1.59313e+06	35023.8	hypothetical protein
TGGT1_292020	1	0.0013	1	GIYGIPDAAR	0	0	799453	cysteine repeat modular protein CRMPB
TGGT1_278530	1	0.0903	1	KIEEDTGDYHVER	0	0	16049.4	putative multiprotein bridging factor type 1 family transcriptional co-activator
TGGT1_229250B	1	0.2037	1	AVAERRPDLLK	51267470	25633735	6247.64	ribosomal protein RPL28
TGGT1_259240	1	0.0976	1	IVDLYIPR	29767928	4.25256e+06	9010.56	ribosomal protein RPS21
TGGT1_313290	1	0.0186	1	IYVANFAR	35624850	1424994	45994	MORN repeat-containing protein
TGGT1_273790	1	0.0178	1	VYSADVQIPTDR	23246818	645745	73699.8	hypothetical protein
TGGT1_214320	1	0.0194	1	GLSIEESPYFK	0	0	61630	facilitative glucose transporter GT1
TGGT1_316250	1	0.0228	1	ESLVDLGAK	0	0	44733.8	hypothetical protein
TGGT1_318160	1	0.0544	1	SYLVRPSTGIIPR	11986972	922075	25941.4	MSP (Major sperm protein) domain-containing protein
TGGT1_212310	1	0.1059	1	SGVGISSMGVMRPDLVMR	22559192	5639798	17447	vacuolar ATP synthetase
TGGT1_220260	1	0.0285	1	TSSALAAPLFLMLLSSR	6332920	186262	63326.3	hypothetical protein
TGGT1_265010	1	0.0141	1	IGTSTLLTATQDR	0	0	100446	glutamate 5-kinase domain-containing protein
TGGT1_285830	1	0.0027	1	TLELIVSVR	49650440	278935	360060	hypothetical protein
TGGT1_221360	1	0.0155	1	HEEATAAMLR	13243198	389506	70694.3	hypothetical protein
TGGT1_233838	1	0.015	1	LRDDEGEAASASAVGR	9367894	191182	113468	PET112 family, C terminal region domain-containing protein
TGGT1_262950	1	0.0107	1	LVSFAQTALQR	0	0	112943	hypothetical protein
TGGT1_224070	1	0.008	1	ELFSAAAPSLAR	0	0	156073	hypothetical protein
TGGT1_313020	1	0.0089	1	SDAPSLIVPR	0	0	122648	STAS domain-containing protein
TGGT1_258070	1	0.0177	1	GENAASAVVNLR	0	0	75648.6	hypothetical protein
TGGT1_254220	1	0.0206	1	SSGVGLLQFVSGEDAAR	0	0	84221.9	hypothetical protein
TGGT1_255690	1	0.0133	1	FTTLLTR	0	0	56222	2-C-methyl-D-erythritol 2,4-cyclodiphosphate synthase domain-containing protein
TGGT1_209420	1	0.04	1	VSVVDAASVK	48247170	3.71132e+06	26818.6	hypothetical protein
TGGT1_201150	1	0.0056	1	LGLAADFASLR	0	0	206493	heavy metal translocating P-type ATPase subfamily protein
TGGT1_249670	1	0.0228	1	HVSGLPVGGHAIK	15066093	538075	62121	cathepsin B
TGGT1_248460	1	0.0556	1	IIDMRPGLVASR	0	0	24371.6	putative ubiquitin
TGGT1_277030	1	0.0061	1	IASVAAEVTPGPGAR	0	0	269571	putative isoleucyl-tRNA synthetase
TGGT1_213790	1	0.0051	1	LGRPCLVLR	0	0	191414	hypothetical protein
TGGT1_218540	1	0.0267	1	YAAAILADLLR	0	0	45101.3	putative peptidase S15
TGGT1_225940	1	0.0317	1	ILEPDTPLEK	12494457	961112	33694.9	hypothetical protein
TGGT1_309560	1	0.0528	1	VPSYYDPEIGGAAR	57881400	5788140	29238.8	nmda receptor glutamate-binding chain
TGGT1_230400	1	0.0063	1	LWHGAALYGVQTPR	0	0	237250	hypothetical protein
TGGT1_318400	1	0.0119	1	GAAGVAEGWEGALGFPK	0	0	155786	hypothetical protein
TGGT1_290920	1	0.0145	1	IVEVNPDTNRVETR	0	0	100775	oxidoreductase, 2OG-Fe(II) oxygenase family protein
TGGT1_250830	1	0.0372	1	IGAALPSAHVFIEK	13542366	902824	41029	SAC3/GANP family protein
TGGT1_234990	1	0.0086	1	LPELLLDQQVMR	0	0	149151	hypothetical protein
TGGT1_249180	1	0.0131	1	FNAVVMGR	0	0	68689.9	bifunctional dihydrofolate reductase-thymidylate synthase
TGGT1_286932	1	0.005	1	DVDTAMPALEAALASLDALDK	65597600	271064	466934	ATPase family associated with various cellular activities (AAA) domain-containing protein
TGGT1_293190	1	0.0147	1	VEGDALFSAK	115842610	3.21785e+06	76160.2	endonuclease/exonuclease/phosphatase family protein
TGGT1_242660	1	0.0106	1	VLVGSTLVR	0	0	95538.6	putative vacuolar sorting protein 35
TGGT1_261410	1	0.025	1	TYTQTFASGGR	11258376	703648	47735.8	protein-tyrosine-phosphatase
TGGT1_247920	1	0.0355	1	ILTLHALSAR	0	0	31425.5	methyltransferase domain-containing protein
TGGT1_224240	1	0.0096	1	AGFIATDNALR	79859730	1.47888e+06	122563	protein phosphatase 2C domain-containing protein
TGGT1_232050	1	0.023	1	YLPLFSFGYVHNLESLLASK	8718730	229440	96079.9	DnaJ domain-containing protein
TGGT1_310030	1	0.064	1	VNSVIIDNCDNLR	0	0	22451.2	putative cyclase-associated protein
TGGT1_262750	1	0.0345	1	ALAAAACASVGVSLEGGK	0	0	53625.8	putative histone lysine methyltransferase, SET
TGGT1_228690	1	0.0018	1	WFFFSPSSSLPR	40193244	119623	730284	phosphatidylinositol 3- and 4-kinase
TGGT1_265390	1	0.0413	1	DLPTSGSLSAVSAHAPLHVVDR	0	0	58783.4	hypothetical protein
TGGT1_298970	1	0.0833	1	RLPLIFLR	18364800	4591200	10727.7	LSM3, U6 small nuclear RNA associated isoform 2 family protein

## Sheet: PR48-Rep3
Protein_ID	PepIsUnique	Coverage	Unique_Peptide_Num	PeptideSeqs	Abundance	iBAQ	Mol. weight	Description
TGGT1_221320	1;1;1;1;1;1;1;1;1;1;1;1;1;1;1;1;1;1;1;1;1;1;1;1;1;1;1;1;1;1;1;1;1;1;1;1;1;1;1;1;1;1;1;1;1;1;1;1;1;1;1;1;1;1;1;1;1;1;1;1;1;1;1;1;1;1;1;1;1;1;1;1;1;1;1;1;1;1;1;1;1;1;1;1;1;1;1;1;1;1;1;1;1;1;1;1;1;1;1;1;1;1;1;1;1;1;1;1;1;1;1;1;1;1;1;1;1;1;1;1;1;1;1;1;1;1;1;1;1;1;1;1;1;1;1;1;1;1;1;1;1;1;1;1;1;1;1;1;1;1;1;1;1;1;1;1;1;1;1;1;1;1;1;1;1;1;1;1;1;1;1;1;1;1;1;1;1;1;1;1;1;1;1;1;1;1;1;1;1;1;1;1;1;1;1;1;1;1;1;1…	0.798	293	AACEFLSSTEGK;AACEFLSSTEGKEATQAIVER;ADKIVEVPGGPNR;AEAFKVSAQGTLYLDPDWR;AELLQLPSASSSK;AELLQLPSASSSKAGSASER;AGSTYIFDFLGLMEIALLQSWQTHLK;AHVVLAAVLFR;AKIEDLLK;AKIEDLLKSHGVDIAGDK;ALEVAVR;ALEVAVRR;ALMHRVDDVLK;ALMHRVDDVLKELDK;ALQNFPNFFPEWTMPVSLELCLTR;ANPEFIR;ANPEFIRR;ARGVISSIVNWK;ARLGGIPFGAIAVETR;ASEDVPHVLTGDPIAQR;ATLDSTGAIPR;ATLDSTGAIPRDIFDQATVK;AYDETFTLSYVTGR;AYGQIALEAIR;DADPYPEVDR;DADPYPEVDRIAMAR;DDKFFF…	1389216190140	8.47083e+09	287613	acetyl-CoA carboxylase ACC1
TGGT1_280660	1;1;1;1;1;1;1;1;1;1;1;1;1;1;1;1;1;1;1;1;1;1;1;1;1;1;1;1;1;1;1;1;1;1;1;1;1;1;1;1;1;1;1;1;1;1;1;1;1;1;1;1;1;1;1;1;1;1;1;1;1;1;1;1;1;1;1;1;1;1;1;1;1;1;1;1;1;1;1;1;1;1;1;1;1;1;1;1;1;1;1;1;1;1;1;1;1;1;1;1;1;1;1;1;1;1;1;1	0.0882	108	AAALLSLPVDGSVSK;AAFWRPVVADLEDVR;AFALAEHLK;AFVIGASDSNSR;ALGVETAVVSDGVR;ALIDNLWEVLNAFTKK;ALLLGDLALR;ALTADVDGVPSVR;ASGESVVPLVAPSALPR;ATYTPYAYPSLPSR;DGTHLQASLAQR;DIASTSPAQAFGR;DIFALVPK;DLHAALTDLK;DPIQAPLSVSEER;DVAILNPHVR;EAEQREEDSNELEVAR;EAFLLGDTEPLSAISR;EAFRLPSVPR;EAVEASNWPWVAPMEQRPR;EGEQSLVSREDEAR;ELFPLVSR;ELSPLPLPSR;ESSVFAATSAAR;ETGATPPSGLFAPPR;FAVSLSSPSHVVGLLPLPR;FGPCVTVVQVTR;FIYDAVR;FLDGLAAALLGE…	2394912846	2.70001e+06	1.85328e+06	HECT-domain (ubiquitin-transferase) domain-containing protein
TGGT1_284190	1;1;1;1;1;1;1;1;1;1;1;1;1;1;1;1;1;1;1;1;1;1;1;1;1;1;1;1;1;1;1;1;1;1;1;1;1;1;1;1;1;1;1;1;1;1;1;1;1;1;1;1;1;1;1;1;1;1;1;1;1;1;1;1;1;1;1;1;1;1;1;1;1;1;1;1;1;1;1;1;1;1;1;1;1;1;1;1;1;1	0.7002	90	AAIPGGAGSIAGAPEDLDLR;ACKELGITSVGIYSQEDSQALHR;AEELSFPSSVVEFLQGR;AHDFPEAVAR;ANVQAVPGTNEPVTDFEEAAAFCR;ATSEAQAAFGNGAMFVEK;DAHQSLLATR;DCDLVSSVFYPAVFDEYQQFLK;DMAGLLTPPAADLLISALR;DMAGLLTPPAADLLISALRR;DVFFEVMGLPR;EAVKYGMDIFR;EAVPNIPFQMLLR;EEELKEAFER;EGDPVQQGDLLVR;ELGITSVGIYSQEDSQALHR;ERILSDAVR;FIDEHNELLFYDPLDMSSQNICK;FLRESPWR;FRDCDLVSSVFYPAVFDEYQQFLK;FVSYQNAGTVEFLVEGDR;FVSYQNAGTVEFLVEGDRHFFIEVNAR;FYAPFEA…	253251585082	3.37669e+09	151967	pyruvate carboxylase
TGGT1_244200	1;1;1;1;1;1;1;1;1;1;1;1;1;1;1;1;1;1;1;1;1;1;1;1;1;1;1;1;1;1;1;1;1;1;1;1;1;1;1;1;1;1;1;1;1;1;1;1;1;1;1;1;1;1;1;1;1;1;1;1;1;1;1;1;1;1;1;1;1;1;1;1;1;1;1;1;1;1;1;1;1;1;1;1;1;1	0.7634	86	AAMCTLNQLNEGTR;ADLDKVYDCR;ALDAPVFHVNADDPEAVTFVSELALEYR;AQQYYSEDEDSTK;CRDFLPSQQYEYSPQWK;CYGFPHK;DFLPSQQYEYSPQWK;DVCAATAVGDK;DVCAATAVGDKK;DVCAATAVGDKKLHDQELAQLLQDALDINR;EDVIHHENWELEK;EFRKPLIIFSPK;EGVNSVVIGMPHR;FGLDGCETMIVAMK;FKGDVFIDLIGYR;FKGDVFIDLIGYRR;GAPFISSAPGSLPAGASFVTPESLPVSPQQSVHDTSR;GDVFIDLIGYR;GDVFIDLIGYRR;GHEIAAVNPLSLPQETPFVSGSR;GPTPAGTLDFEAYGFTK;GPTPAGTLDFEAYGFTKADLDKVYDCR;GRLNVLVNVLHKPM…	118465602566	2.27818e+09	124154	putative 2-oxoglutarate dehydrogenase e1 component, mitochondrial precursor
TGGT1_291180	1;1;1;1;1;1;1;1;1;1;1;1;1;1;1;1;1;1;1;1;1;1;1;1;1;1;1;1;1;1;1;1;1;1;1;1;1;1;1;1;1;1;1;1;1;1;1;1;1;1;1;1;1;1;1;1;1;1;1;1;1	0.15	61	AGADEGPEATGPPRPGR;ALLDMSHEATQR;APSPCDTGGLDTGGGR;ARPPLSPSAGSVSLSPEAPK;ASVVPLVR;ATLGSEVLSGPR;ATYAYTFLLEDK;CLASPLVGPSVGR;EAAASFGDQHRLPSGK;EGVGGFFK;EIQASANIR;FILYTDLK;FSTVADEELPHR;GEAAGSAGPATGIEDPWR;GGPVRAPDDEDSGLRPK;GIVELNETR;GLLRPVVTLDLK;GLTEKEFIGLYTR;GLVDVELDTTPWR;GPASAAGKAEAGVEPQSR;HLALLFYPK;HLLASSLSGVEK;HPSQAPVLLPASAVLPEMGPR;KQQIDVVEQQLLDAR;KSTLSGLAPAEPPSR;KTEFVEHLK;LADIQIDNQLANAQKPVLLANR;LAPLVA…	1.51003e+09	5.29834e+06	578447	hypothetical protein
TGGT1_297745	1;1;1;1;1;1;1;1;1;1;1;1;1;1;1;1;1;1;1;1;1;1;1;1;1;1;1;1;1;1;1;1;1;1;1;1;1;1;1;1;1;1;1;1;1;1;1;1;1;1	0.1794	50	AFAARPPEAGR;AGATVDVFPPLELWVR;ASVPYTCGVFR;EFNLGHLTAPTGR;EGDLASPLLR;EGLDVATLVLGATQTER;ERPLPALPR;ETRPALELQFFR;FLASNAFLPGFFPPVK;FSLPVSVSLQTSR;GGPPERPAVYTQVR;GLIIALR;GVLQAEDITSDAEAASATR;IGPAQVLLPSPAQAAGR;KPGQAEVEALASETR;LAPLFVAETTQLPLLSFESEER;LASAEAVPVLPGSVVHVLPDSR;LDVFSSHPSVISAEVEAGDSR;LFYHPEMVYR;LGVLPSPDLERDAGR;LHALLYDSEGR;LLAAAGCAGHFVEK;LLLQFTSPQTR;LLSLADER;LQESSETVSGGGVSSLAVSRPR;LQNPAVADGETR;LQPLL…	1716704560	9.3809e+06	413371	hypothetical protein
TGGT1_223390	1;1;1;1;1;1;1;1;1;1;1;1;1;1;1;1;1;1;1;1;1;1;1;1;1;1;1;1;1;1;1;1;1;1;1;1;1;1;1;1;1;1;1;1;1;1;1;1;1	0.3	49	AAEFAEDDAGGGAGLHASHASSAFPK;ALLEILAASSEFSTLPLRPGEEGTLK;ALVAEQVQAFSQR;AVDEEELADRDAYELDISK;AVYIAPHPLVVK;AYTQLVR;DTSTGVAPAVHLGEPTGEPESLAGR;DVGDWLGVSSSGLFNFHPSVR;EIAINVR;EILQSEAEAVK;EILSILPTPDIQK;EKEEQWWLVVGR;ELLPYGFAVHHAGLPR;ELTGDVNLTR;FLHVSDEVMR;GAADEVLAALK;GLFFFGNHYRPVPLK;GPVLESIIAR;ILDKNFLIK;IVAMANSLANAK;KLYPMGDKVER;KPTAAVDLAAVAFHQGGHFMSNSR;LAELTGEMQHDMK;LELAAFVQPLTR;LFSLSSEFK;LLEQHCVNLVDSALK;LPAN…	1668744649	1.3567e+07	248239	putative activating signal cointegrator 1 complex subunit 3 family 1 ASCC3L1
TGGT1_311470	1;1;1;1;1;1;1;1;1;1;1;1;1;1;1;1;1;1;1;1;1;1;1;1;1;1;1;1;1;1;1;1;1;1;1;1;1;1;1;1;1;1;1;1;1;1	0.3608	46	AAQTDAQPLPK;AEMVTYAMAK;AFFQLGAR;AKDVLLFASETWK;ATGESTTFTIR;AVQEAYEEARPLQEATIDKFK;AYQGALLVIK;DATVMQQEISK;DATVMQQEISKVFSAVSSIK;DVLLFASETWK;EIVQESFR;FFDMYLHQSGFMK;FMLDLWCSK;GGPDVDASAVILGSR;GGVDPTEIHEIVQSR;GSSAAGQAAQTDAQPLPK;HGEFTLDTVR;IAIPDYKDLWDFSLR;IDKIILK;ISAGYHLR;LFVHWASHNEVK;LVEAVAANPPGPGTVIPLEELR;LVGWMDVMAR;NDLCDVTASDAQIFPSAPADEGLQGFPR;NLVSGVHSTGDSVEVR;QDAAAAAEAADHFAQVSAFNAMQSALTK;QLKVELFQEIVTR…	3.15718e+09	3.3587e+07	186833	rhoptry neck protein RON5
TGGT1_247550	1;1;1;1;1;1;1;1;1;1;1;1;1;1;1;1;1;1;1;1;1;1;1;1;1;1;1;1;1;1;1;1;1;1;1;1;1;1;1;1;1;1;1	0.7391	43	AAVEEGIVPGGGTALLYASETLK;AAVEEGIVPGGGTALLYASETLKTIETTNYDQK;AMLHDIAVMTGGQVVTEETGGSLEDAHQMPQMLGR;AVDAGMNPMDLLR;DGTITVSEGK;DRIQDALCATK;DTTLVIEGGGEK;EADPTKGFNAQTGEYVDMMAAGIIDPTK;GFNAQTGEYVDMMAAGIIDPTK;GFNAQTGEYVDMMAAGIIDPTKVVK;GINLAVEKVLAHLNSVTK;GYISPYFITNSK;GYISPYFITNSKEQK;ICAVKAPGFGDHR;IQDALCATK;KAMLHDIAVMTGGQVVTEETGGSLEDAHQMPQMLGR;LADAVGVTLGPK;LIADAMEK;LIADAMEKVGR;MMNLGAQLVK;MTGGVAVIK;NQMLAGCNR;NVT…	26385918974	7.76056e+08	60857.2	heat shock protein HSP60
TGGT1_213392	1;1;1;1;1;1;1;1;1;1;1;1;1;1;1;1;1;1;1;1;1;1;1;1;1;1;1;1;1;1;1;1;1;1;1;1;1;1;1;1;1;1	0.2102	42	AALDATQEASEVQELR;AWQEELTLATR;CSQLSSQLSAKEEEAPR;DAELSELR;EAFNTLTQLLASQLEMQSASR;ELEAQAQQFAASEATLQAALSEAEKK;ELENAAGALR;ERELENAAGALR;EVADLQR;FGESPVAR;FLSSHAVTEFR;GLHVQLDNER;ITSLSDELEAVR;LASELATVR;LEAVTLDVER;LLEAVQTQLEEKEK;LLHLLQPAASPK;LQFFEDALDSLGPSGR;LQMSPLPADGSQNVSDGTR;LQVLEEELETEKR;LRVEAQAAQGEFAGPLGSSLPANAR;MLQAYEAVAR;MREELQNHVAAASR;QAEIDVLNAMQDELQEQLAELR;QAQEELLR;QLAETVEEK;QLELELDAAR;QLQSAVHELK;Q…	3171754409	2.33217e+07	253235	surface antigen repeat-containing protein
TGGT1_216670	1;1;1;1;1;1;1;1;1;1;1;1;1;1;1;1;1;1;1;1;1;1;1;1;1;1;1;1;1;1;1;1;1;1;1;1;1;1;1;1;1	0.5058	41	AAEEGLLLLDR;ACGLVLDK;ACLDESLR;AGTVAVVGLQAANVDR;ALAGASFR;AMLTTLLK;AMLTTLLKEEGHSEAMGVGK;ATGMASHYAEQEAPLR;ATGMASHYAEQEAPLRR;DMVAAIIGR;DRLGALKAEGEGLLK;EAAAGAIVHASDNGDEETR;EFADEKDEGVLER;EFADEKDEGVLERVPVPK;ELETAFHCSVR;EQLILTQQQNELR;ETGVTFRPPR;EVSTQDLLAATALVARPQVDTSNLSASQK;EVVASPVASASGAGSPGGATSLVFPVPIAR;GENELTVVGPSEEIDAAVK;GGEAAVQACVAALR;GGSEGLLLVQQATPENAAAAAK;GGSEGLLLVQQATPENAAAAAKR;GNAPGFTASSR;GSAATPE…	3335070929	5.75012e+07	99971.4	FUSE-binding protein 2 / KH-type splicing regulatory protein
TGGT1_206610	1;1;1;1;1;1;1;1;1;1;1;1;1;1;1;1;1;1;1;1;1;1;1;1;1;1;1;1;1;1;1;1;1;1;1;1;1;1;1	0.4962	39	AVALTLEKHPIMNAAYNPK;AVSTYGAATAGAPDTR;DFASLLETRPSALLI;DPSGQPLATFNAIELAK;EGDAAPVGTTVALLAEKEEDISLIQAK;EGKIESLGVPPPGSVPLDAMQK;EGVTVDVGSTVGYLAPSAEVASAFK;GAVQEISMPALSSTMK;GAVQEISMPALSSTMKEGK;GIYVDKLEAMVQELK;GPARDPSGQPLATFNAIELAK;GVGTIMAVGGTESVPFFPK;HIYGSHAAAFLK;HIYGSHAAAFLKDFASLLETRPSALLI;HPIMNAAYNPK;IEATMPTTFAALQANPQMQK;IESLGVPPPGSVPLDAMQK;ITAADVR;KNKLNLEEVK;LNLEEVKGTGTNR;LNLEEVKGTGTNRR;LSSSDSVSVSSSQS…	5080324137	1.2391e+08	96777.3	pyruvate dehydrogenase complex subunit PDH-E2
TGGT1_227610	1;1;1;1;1;1;1;1;1;1;1;1;1;1;1;1;1;1;1;1;1;1;1;1;1;1;1;1;1;1;1;1;1;1;1;1;1;1;1	0.1557	39	AGSLFLPVVR;APVEVTVLAPR;ASGGFAAASNPFAAVLK;ESEVAPTAGSAASPHYR;FLRLPTDATGK;FQLIPLR;GDDAFKSEAGASPPR;GGAASVASHPGGVLGSVDQELLEQAVIR;GGTADWITPR;GSPGPFSGDIAAGEAR;GTTGVSQTEGPGASPR;IAPAAISGVK;IRAPADQDADVLAIVPR;IRVDVLPGLLVFPQPAR;LALYPSHSGTVR;LDENNTTLRPR;LDIQPAGPNTSFLFLNAK;LLPVLSPSGGNASDSGGPAGGR;LSQLPCAEFASGAGGSLGK;LVTLHEQEER;MAPQTPACLLPGYTPFAATLIHSEAPLER;MLRPLSFEFRPPATAVR;NAAHLYAYGAQQLQR;NTDSQPLVYHIPLMLPVQK;P…	1275856179	6.85944e+06	389863	hypothetical protein
TGGT1_244380	1;1;1;1;1;1;1;1;1;1;1;1;1;1;1;1;1;1;1;1;1;1;1;1;1;1;1;1;1;1;1;1;1;1;1;1	0.5349	36	AKGEELEGLLLEEADAR;AKGEELEGLLLEEADARK;APTWFLEPSDTPDTVIIR;AQLIDLIVK;AVCLQTWHMMTQSAADAER;DVLDQLAR;EHYEEYAQKEELFHR;EKEEELMQQQR;EKEEELMQQQREELQR;FHAGPPYEDIAFK;FNIFYPDLIDK;FNIFYPDLIDKTK;GIMQLYFSFKR;GKTTVAALIHSSK;HAEILAPDDDEDRR;ILNQEWQLER;KDVLDQLAR;LEQNRAQLIDLIVK;LLAEPFVWK;LLAEPFVWKK;LLHEHFGYSNTNNPFGDR;LTMHYTWEEK;MDVLPGPPHEVLETYK;MDVLPGPPHEVLETYKNEPVTVAMLEDLIADVK;NEPVTVAMLEDLIADVK;NLEADEEVMASSSEHK;NQLLQ…	7120550250	1.78014e+08	79489.7	cactin
[truncated: 1,036 more rows]

## Sheet: RH-Rep1
Protein_ID	PepIsUnique	Coverage	Unique_Peptide_Num	PeptideSeqs	Abundance	iBAQ	Protein_Mass	Description
[truncated: 1,690 more rows]

## Sheet: RH-Rep2
Protein_ID	PepIsUnique	Coverage	Unique_Peptide_Num	PeptideSeqs	Abundance	iBAQ	Protein_Mass	Description
[truncated: 1,756 more rows]

## Sheet: RH-Rep3
Protein_ID	PepIsUnique	Coverage	Unique_Peptide_Num	PeptideSeqs	Abundance	iBAQ	Protein_Mass	Description
[truncated: 1,867 more rows]
