# Supplementary material for: The PP2A-2 holoenzyme orchestrates daughter cell emergence during cytokinesis in Toxoplasma gondii
Source: PLoS Pathog. 2025 Sep 3;21(9):e1013475. doi: 10.1371/journal.ppat.1013475 (PMC12425318; doi:10.1371/journal.ppat.1013475)
Supplement: S2 Table — (XLSX) [file ppat.1013475.s009.xlsx]

## Sheet: Summary
Header line description of table 1			Table 1. Spectrum database search analysis summary
Identified peptides	Number of peptides which spectrum hit
Unique peptides	Number of unique peptides which spectrums hit		Identified peptides	Unique peptides	Identified proteins	Comparable proteins
Identified proteins	Number of proteins detected by spectrum search analysis		101791	101584	5522	5518
Comparable proteins	Number of proteins comparable
Header line description of worksheet "Protein_quant"			Table 2. Differentially expressed protein summary
Protein accession	Protein accession number of database used for search
Protein description	Protein functional description		Compare group	Regulated type	fold change >1.2	fold change >1.3	fold change >1.5	fold change >2
Gene name	Name of the gene associated to the protein sequence		PP2A-C2-IAA/+IAA	Up-regulated	127	55	16	4
Coverage [%]	Percent of identified peptide sequence covering in protein sequence			Down-regulated	124	51	15	4
Peptides	Number of peptides which spectrum hit
Razor + unique peptides	Number of razor and unique peptides which spectrums hit
Unique peptides	Number of unique peptides which spectrums hit
Header line description of worksheet "Peptide_quant"
Sequence	Identified peptide amino acid sequence
Length	Identified peptide amino acid length
Protein accession	Protein accession number of database used for search
Protein description	Protein functional description
Gene name	Name of the gene associated to the protein sequence
Charge	The charge-state of the peptide
Unique [yes/no]	The peptide is or no unique to a single protein group
Coverage [%]	Percent of identified peptide sequence covering in protein sequence

## Sheet: Protein_quant
Protein accession	Protein description	Coverage [%]	Peptides	Razor + unique peptides	Unique peptides	Intensity PP2A-C2-IAA_Rep1	Intensity PP2A-C2-IAA_Rep2	Intensity PP2A-C2-IAA_Rep3	Intensity PP2A-C2-IAA_Rep4	Intensity PP2A-C2+IAA_Rep1	Intensity PP2A-C2+IAA_Rep2	Intensity PP2A-C2+IAA_Rep3	Intensity PP2A-C2+IAA_Rep4	PP2A-C2-IAA_Rep1	PP2A-C2-IAA_Rep2	PP2A-C2-IAA_Rep3	PP2A-C2-IAA_Rep4	PP2A-C2+IAA_Rep1	PP2A-C2+IAA_Rep2	PP2A-C2+IAA_Rep3	PP2A-C2+IAA_Rep4	PP2A-C2-IAA/+IAA Ratio	PP2A-C2-IAA/+IAA P value
TGGT1_292920	putative heat shock protein 75	54.01	36	36	36	1195030	1178630	1188760	1172430	1079270	1090830	1106810	1121080	1.0468	1.03243	1.04131	1.027	0.945397		0.969521	0.982021	1.07659	0.000217371
TGGT1_292950	hypothetical protein	44.42	68	68	68	180101	186884	184063	185974	182936	191077	191282	186277	0.967899	1.00435	0.989191	0.999461	0.983134	1.02689	1.02799	1.00109	0.980641	0.200291
TGGT1_292960	hypothetical protein	1.12	1	1	1		37182.6	36357.1	43543.7	42393.5	38077.9	42331.5	43366.4		0.91889	0.89849	1.07609	1.04767	0.941016	1.04613	1.07171	0.939471	0.322031
TGGT1_292975	hypothetical protein	29.1	55	55	55	87152.8	84862.1	89283.7	85551.7	88292.9	86647.3	84931.2	83984.5	1.00943	0.982902	1.03411	0.99089	1.02264	1.00358	0.983703	0.972738	1.00871	0.603083
TGGT1_293000	3'5'-cyclic nucleotide phosphodiesterase domain-containing protein	37.67	67	67	67	137354	134583	131666	138571	133323	132944	135803	131691	1.02128	1.00068	0.978989	1.03033	0.991309	0.988491	1.00975	0.979174	1.01576	0.280691
TGGT1_293040	hypothetical protein	6.85	2	2	2	96114	81375.6	93355.8	86101.3	116809	121985	102679	83765.2	0.983031	0.83229	0.954821	0.880623	1.19469	1.24763	1.05018	0.85673	0.839404	0.121282
TGGT1_293050	sybindin family protein	69.86	9	9	9	163536	153070	157124	148489	169578	156914	146037	158983	1.04352	0.976733	1.0026	0.947501	1.08207	1.00126	0.931855	1.01446	0.985285	0.716127
TGGT1_293060	SPRY domain-containing protein	42.57	24	24	24	202646	210207	197061	188804	200128	211112	206799	204075	1.00021	1.03753	0.972641	0.931887	0.987779	1.04199	1.02071	1.00726	0.971542	0.28859
TGGT1_293170	hypothetical protein	23.87	58	58	58	84171.7	84221.5	88064.6	80857.9	75012.1	80384.9	81058.5	79962.4	1.03004	1.03065	1.07768	0.989491	0.917953	0.983702	0.991945	0.978532	1.06604	0.0423951
TGGT1_293180	NADP-specific glutamate dehydrogenase	55.19	27	27	27	5556640	5399060	5522220	5445930	5516940	5415950	5424290	5385600	1.01801	0.989142	1.01171	0.997728	1.01074	0.992236	0.993764	0.986676	1.00833	0.359918
TGGT1_293190	endonuclease/exonuclease/phosphatase family protein	27.13	16	16	16	256446	237385	226916	253074	251483	275162	242078	259131	1.02493	0.948745	0.906904	1.01145	1.00509	1.09973	0.967502	1.03566	0.947431	0.217948
TGGT1_293200	hypothetical protein	10.71	1	1	1	129205	120250	113133	143332	141254	151031	148604	153257	0.939616	0.874493	0.822736	1.04235	1.02724	1.09834	1.08069	1.11453	0.851508	0.0225561
TGGT1_293220	DHHC zinc finger domain-containing protein	16.5	18	18	18	82547.8	67536	62604.9	67970.7	77518.5	77664	76658.7	64221.1	1.14506	0.936826	0.868424	0.942856	1.0753	1.07732	1.06337	0.890844	0.947974	0.486206
TGGT1_293230	hypothetical protein	41.18	15	15	15	486577	487485	459101	475779	474345	471132	498055	475686	1.01684	1.01873	0.959419	0.994272	0.991275	0.984561	1.04082	0.994078	0.994646	0.783652
TGGT1_293240	triacylglycerol lipase	16.82	13	13	13	36400	39118.1	41076.8	42676.3	44959.1	46634	45687.7	47334.3	0.846792	0.910024	0.95559	0.9928	1.04591	1.08487	1.06286	1.10116	0.86272	0.00614791
TGGT1_293260	ATPase/histidine kinase/DNA gyrase B/HSP90 domain-containing protein	6.34	6	6	6	18925	14405.7	16645	17458.4	11009.4	12266.1	9231.52	10015.2	1.37691	1.0481	1.21103	1.27021	0.801002	0.892434	0.67165	0.728668	1.58586	0.00150486
TGGT1_293300	Yip1 domain-containing protein	42.86	21	21	21	213775	213521	210621	214579	228481	242263	249209	232559	0.947475	0.946349	0.933496	0.951038	1.01265	1.07374	1.10452	1.03073	0.894998	0.00950082
TGGT1_293310	putative ribosomal protein L20	19.01	2	2	2	51701.7	52804.6	57116.6	69345.3	39421.3	44767.2	36394.2	43339.4	1.04741	1.06976	1.15711	1.40485	0.798628	0.906929	0.737302	0.878004	1.40901	0.00600308
TGGT1_293320	hypothetical protein	28.17	40	40	40	297594	285066	293435	314234	327351	305713	309116	303535	0.977303	0.93616	0.963644	1.03195	1.07502	1.00397	1.01514	0.996813	0.955539	0.137986
TGGT1_293330	hypothetical protein	23.66	27	27	27	72529.8	67521.2	67510.5	64155.7	71939.4	76232.6	67664.7	72585.5	1.03588	0.964349	0.964196	0.916282	1.02745	1.08877	0.966398	1.03668	0.942081	0.140084
TGGT1_293340	putative ran binding family protein 1	42.92	9	9	9	3396610	3368930	3304010	3350950	3454480	3378050	3363210	3338060	1.00811	0.999894	0.980626	0.994557	1.02529	1.0026	0.998196	0.990732	0.991628	0.406677
TGGT1_293350	mitochondrial carrier superfamily protein	16.69	11	11	11	92850.5	90852.3	90890.4	90810.5	85982.2	82680.3	81931.5	89697.7	1.05258	1.02993	1.03036	1.02946	0.974723	0.937292	0.928803	1.01684	1.0738	0.01534
TGGT1_293360	hypothetical protein	71.6	11	11	11	1059450	1094060	1022230	1055660	1043950	959966	1074390	1036380	1.01552	1.04869	0.979841	1.01189	1.00066	0.920159	1.02984	0.993405	1.02837	0.343668
TGGT1_293370	histone arginine methyltransferase PRMT2	17.93	17	17	17	63482.1	63840.3	62269.1	62042.3	70040.8	60942.2	66966.3	64350.7	0.988176	0.993751	0.969294	0.965763	1.09027	0.948639	1.04241	1.0017	0.959336	0.233464
TGGT1_293380	histone lysine acetyltransferase HAT1	36.44	22	22	22	279620	298671	291661	283153	278597	262699	280518	271627	0.995733	1.06357	1.03861	1.00831	0.99209	0.935477	0.998931	0.96727	1.05457	0.0446928
TGGT1_293390	putative cytochrome C-type heme lyase	57.14	17	17	17	209636	212204	196876	194252	189256	188948	189011	190414	1.0678	1.08088	1.00281	0.989443	0.963995	0.962426	0.962747	0.969894	1.07304	0.0506786
TGGT1_293400	hypothetical protein	24.03	6	6	6	143454	143597	132797	137023	112780	116374	108210	127963	1.12271	1.12383	1.03931	1.07238	0.882647	0.910775	0.846881	1.00147	1.19673	0.00420272
TGGT1_293430	hypothetical protein	41.36	15	15	15	959253	917446	927319	964449	882986	918418	896070	882131	1.04436	0.998843	1.00959	1.05002	0.961325	0.999901	0.97557	0.960395	1.05276	0.0162548
TGGT1_293440	hypothetical protein	45.54	22	22	22	844728	842353	868465	852988	845250	823831	839519	818665	1.00327	1.00045	1.03146	1.01308	1.00389	0.978451	0.997083	0.972315	1.02443	0.0565204
TGGT1_293460	ATP-dependent DNA ligase domain-containing protein	8.23	9	9	9	161836	171306	157608	169341	156864	176502	158858	120377	1.01728	1.07681	0.990706	1.06446	0.98603	1.10947	0.998564	0.756676	1.07752	0.356444
TGGT1_293470	hypothetical protein	65.5	21	21	21	536063	545045	542090	553994	496936	488960	520943	497442	1.0256	1.04278	1.03713	1.0599	0.950739	0.935479	0.996669	0.951707	1.08627	0.00160856
TGGT1_293480	MoeA N-terminal region (domain I and II) domain-containing protein	38.33	36	36	36	135401	137006	138406	132835	215291	201126	200387	209514	0.790682	0.800055	0.80823	0.775698	1.2572	1.17449	1.17017	1.22347	0.657916	6.33576e-07
TGGT1_293500	hypothetical protein	1.92	4	4	4	90249.8	95232.7	101976	103478	121819	124251	114606	98811.6	0.848986	0.895861	0.959295	0.973425	1.14596	1.16884	1.07811	0.929528	0.85081	0.0396453
TGGT1_293510	poly(ADP-ribose) polymerase and DNA-Ligase Zn-finger region domain-containing protein	55.87	18	18	18	466458	453257	470583	472330	472531	460851	454528	431895	1.01337	0.98469	1.02233	1.02613	1.02656	1.00119	0.987452	0.938282	1.02353	0.305341
TGGT1_293540	hypothetical protein	37.73	19	19	19	104789	94521.5	94798.7	87853.9	96473	99245.5	95199.4	105441	1.07708	0.971541	0.974391	0.903008	0.9916	1.0201	0.978509	1.08378	0.96368	0.405753
TGGT1_293550	hypothetical protein	9.64	7	7	7	51735.7	52046.5	55620.2	53986.8	51192.2	53416.1	47782.4	52861.2	0.988641	0.99458	1.06287	1.03166	0.978255	1.02075	0.913095	1.01015	1.03965	0.241274
TGGT1_293570	putative translocation protein sec62	56.67	20	20	20	1405650	1342920	1372560	1303920	1330750	1319300	1318310	1332440	1.04842	1.00163	1.02374	0.972544	0.992555	0.984015	0.983277	0.993816	1.02344	0.249861
TGGT1_293580	prefoldin subunit protein	81.76	13	13	13	1146550	1141740	1158880	1198290	1134950	1092150	1147340	1057920	1.01042	1.00618	1.02128	1.05602	1.0002	0.962478	1.01112	0.932312	1.04808	0.070771
TGGT1_293590	putative 3-oxoacyl-acyl-carrier protein synthase I/II	50.27	21	21	21	998637	1016620	975628	1003900	962990	999404	963755	949166	1.01512	1.0334	0.991731	1.02047	0.978885	1.0159	0.979662	0.964832	1.03083	0.0720869
TGGT1_293600	ribosomal protein RPL27	15.66	4	4	4	25201.3	29724.6	30975.1	28423.1	31275.2	28919.3	17012.5	25566.6	0.928662	1.09534	1.14143	1.04738	1.15248	1.06567	0.626907	0.942123	1.11239	0.399799
TGGT1_293610	dihydroorotase	20.35	7	7	7	268067	316466	272407	248917	290936	279691	296297	282147	0.951044	1.12275	0.966442	0.883104	1.03218	0.992284	1.0512	1.001	0.962392	0.451481
TGGT1_293630	hypothetical protein	47.23	34	34	34	605268	612976	610350	600252	606632	602925	608192	609879	0.997049	1.00975	1.00542	0.988787	0.999296	0.99319	1.00187	1.00464	1.0005	0.9304
TGGT1_293660	hypothetical protein	12.68	12	12	12	37329.2	35237.7	40428.8	41033	37390.5	34354.1	40314.4	40393.1	0.974396	0.919802	1.0553	1.07108	0.975996	0.896737	1.05232	1.05437	1.01034	0.846574
TGGT1_293670	transcription elongation factor A TFIIS	61	20	19	19	428249	410842	413309	403426	408471	410571	420755	397197	1.04044	0.998152	1.00415	0.980135	0.992392	0.997494	1.02224	0.965001	1.0115	0.53174
TGGT1_293680	hypothetical protein	16.8	9	9	9	44037.4	54423.9	49693.3	49398.4	53411.6	54332.9	48712.1	53585.7	0.864336	1.06819	0.975346	0.969558	1.04833	1.06641	0.956088	1.05174	0.940539	0.253798
TGGT1_293690	profilin PRF	63.64	9	9	9	6103620	6058830	6113520	6181850	6290330	6101860	6147520	6442180	0.987647	0.980399	0.989249	1.00031	1.01786	0.987362	0.99475	1.04243	0.979022	0.155834
TGGT1_293700	WD domain, G-beta repeat-containing protein	42.19	17	17	17	165982	162038	155081	165066	145651	157578	160276	156081	1.04741	1.02252	0.97862	1.04163	0.919113	0.994377	1.0114	0.98493	1.04613	0.132146
TGGT1_293710	Zn-finger in Ran binding protein and others domain-containing protein	36.97	18	18	18	184854	198353	195832	205471	166496	184359	178587	176387	0.992279	1.06474	1.05121	1.10295	0.893735	0.989622	0.958638	0.946829	1.11147	0.0135927
TGGT1_293730	DHHC zinc finger domain-containing protein	49.43	37	37	37	522856	508343	494509	512963	512707	533319	528452	514963	1.01326	0.985134	0.958325	0.994087	0.993591	1.03354	1.0241	0.997963	0.975702	0.153131
TGGT1_293740	hypothetical protein	52.08	5	5	5	1514160	1396480	1412770	1439080	1439490	1379340	1415210	1352840	1.06731	0.984358	0.99584	1.01439	1.01467	0.972276	0.99756	0.953597	1.03143	0.22113
TGGT1_293760	EF hand domain-containing protein	13.17	5	5	5	28532.4	25035.4	29287.9	33384.7	26693.7	25299.8	20036	19853	1.09675	0.962331	1.12579	1.28327	1.02607	0.972495	0.77016	0.763126	1.2651	0.0492209
TGGT1_293770	chitinase-like protein CLP1	49.58	25	25	25	464900	485058	475859	515893	453890	459875	448076	456152	0.989227	1.03212	1.01255	1.09773	0.9658	0.978535	0.953429	0.970613	1.06805	0.0296689
TGGT1_293810	carboxyvinyl-carboxyphosphonate phosphorylmutase	40.11	10	10	10	250603	243391	257298	234536	307329	275733	291313	282708	0.935561	0.908637	0.960555	0.875579	1.14733	1.02938	1.08754	1.05542	0.851994	0.00198332
TGGT1_293820	calpain family cysteine protease domain-containing protein	17.67	29	29	29	107150	104685	108756	110366	85616.2	97307.8	99797.7	94467.9	1.0607	1.0363	1.0766	1.09253	0.847531	0.963269	0.987917	0.935156	1.14255	0.00891614
TGGT1_293840	hypothetical protein	1.74	4	4	4	235864	208095	240930	251747	284412	294175	270742	265178	0.919932	0.811626	0.939691	0.98188	1.10928	1.14736	1.05597	1.03426	0.840404	0.0098071
TGGT1_293860	hypothetical protein	70.09	12	12	12	321077	356731	318191	327798	329925	312710	326712	333550	0.977889	1.08648	0.9691	0.998359	1.00484	0.952406	0.995052	1.01588	1.01604	0.627514
TGGT1_293870	putative thioredoxin	66.98	9	9	9	9124150	9020600	8889610	8992200	9490000	9452520	9302420	9498720	0.989467	0.978238	0.964032	0.975158	1.02914	1.02508	1.0088	1.03009	0.954506	0.000661458
TGGT1_293900	sporozoite protein with an altered thrombospondin repeat SPATR	29.03	17	17	17	718410	699738	714087	687988	639037	640715	644561	641959	1.06698	1.03925	1.06056	1.0218	0.949095	0.951587	0.957299	0.953435	1.09896	0.00196052
TGGT1_294010	yrdC domain-containing protein	28.14	17	17	17	322965	299284	325147	332931	312262	299466	308543	319049	1.02543	0.950241	1.03236	1.05707	0.991447	0.950819	0.979639	1.013	1.03309	0.273741
TGGT1_294020	zinc finger, C3HC4 type (RING finger) domain-containing protein	5.21	3	3	3	11851	11808.8	16080.5	22150.7	18454.4	21460.5	24455.3	12118.8	0.685128	0.682688	0.929643	1.28057	1.06688	1.24067	1.41381	0.70061	0.809149	0.355225
TGGT1_294040	putative KDEL endoplasmic reticulum proteinretention receptor 2 (KDELR2)	24	7	7	7	184655	175533	189724	165878	169978	166788	198331	190248	1.02505	0.974415	1.05319	0.920819	0.943578	0.92587	1.10097	1.0561	0.986827	0.825688
TGGT1_294050	hypothetical protein	21.78	8	8	8	202625	207237	187509	211095	193481	202995	196634	199983	1.01214	1.03518	0.936632	1.05445	0.966463	1.01399	0.982213	0.998942	1.01938	0.537113
TGGT1_294180	tRNA -methyltransferase family protein	48.62	12	12	12	220381	206935	197367	217615	213364	210397	223877	213498	1.035	0.971849	0.926914	1.02201	1.00204	0.988108	1.05141	1.00267	0.978124	0.456805
TGGT1_294190	enoyl-CoA hydratase/isomerase family protein	21.09	12	12	12	91407.8	83421.3	86175.7	87284.3	84427	88481	68758.2	71758.8	1.1051	1.00855	1.04185	1.05525	1.02071	1.06972	0.831274	0.867551	1.11124	0.16833
TGGT1_294200	glucose-6-phosphate 1-dehydrogenase	61.43	29	27	27	1325050	1301680	1316680	1310910	1396500	1406960	1401220	1381080	0.977889	0.960642	0.971712	0.967454	1.03062	1.03834	1.0341	1.01924	0.940663	3.03743e-05
TGGT1_294210	hypothetical protein	1.97	2	2	2	447863	547214	638127	592464	642237	620921	605381	658922	0.753799	0.921017	1.07403	0.997177	1.08095	1.04507	1.01892	1.10903	0.880594	0.136037
TGGT1_294220	hypothetical protein	52.07	25	25	25	333793	346235	350126	342866	338108	353935	347339	337979	0.9709	1.00709	1.01841	0.99729	0.983451	1.02949	1.0103	0.983075	0.996848	0.843706
TGGT1_294240	hypothetical protein	0.46	1	1	1	68479.4	71703	65144.2	54805.4	56594.3	64748.3	66403.3	69326.4	1.05922	1.10909	1.00764	0.847718	0.875388	1.00151	1.02711	1.07233	1.0119	0.899828
TGGT1_294250	WD domain, G-beta repeat-containing protein	39.58	18	18	18	722609	675726	697921	697298	736645	755390	750727	766097	0.996288	0.931648	0.962249	0.96139	1.01564	1.04148	1.03505	1.05625	0.928443	0.00342723
TGGT1_294270	histone arginine methyltransferase PRMT4/CARM1	29.24	13	13	13	115442	122685	115426	111468	112581	100115	105394	105643	1.03914	1.10433	1.03899	1.00336	1.01338	0.901172	0.94869	0.950931	1.09744	0.0244008
TGGT1_294280	putative E3 ubiquitin-protein ligase	36.43	32	32	32	249351	257320	249529	252752	235611	225885	234271	244950	1.02315	1.05585	1.02388	1.03711	0.966773	0.926865	0.961275	1.00509	1.07254	0.00819832
TGGT1_294290	Der1ER1	26.62	6	6	6	123258	123737	119360	111803	116512	100289	109865	123399	1.06231	1.06644	1.02872	0.963587	1.00417	0.864353	0.946885	1.06353	1.06242	0.257658
TGGT1_294330	EGF family domain-containing protein	45.82	37	37	37	471795	469166	473709	476356	429599	426748	389260	418462	1.06168	1.05576	1.06598	1.07194	0.966723	0.960307	0.875948	0.941661	1.13639	0.00134081
TGGT1_294340	hypothetical protein	35.07	10	10	10	301827	279751	316063	299265	307340	301580	278621	283892	1.01954	0.944969	1.06763	1.01089	1.03816	1.01871	0.941152	0.958957	1.02175	0.557295
TGGT1_294350	DEAD/DEAH box helicase domain-containing protein	40.55	90	90	90	1011660	1006660	1006900	1012530	999804	1011230	1003360	1017720	1.0029	0.997945	0.998183	1.00376	0.991148	1.00248	0.994674	1.00891	1.0014	0.751055
TGGT1_294360	putative ubiquitin specific protease 39 isoform 2	53.77	23	23	23	546816	559072	536694	557512	570941	581201	544595	574969	0.978248	1.00017	0.96014	0.997383	1.02141	1.03976	0.974274	1.02861	0.968477	0.113763
TGGT1_294380	PP-loop domain-containing protein	24.09	30	30	30	62276.6	69261.6	67947.3	69267.3	59900.1	55072.8	56892.9	51138.8	1.01313	1.12676	1.10538	1.12685	0.974466	0.895934	0.925544	0.831935	1.20514	0.00415713
TGGT1_294390	putative myosin light chain MLC4	38.37	5	5	5	46175.1	50229.8	47732.7	44785.8	45125	63383.1	46205.8	51375	0.935163	1.01728	0.966708	0.907026	0.913896	1.28367	0.935785	1.04047	0.916708	0.370923
TGGT1_294420	programmed cell death protein 2, c-terminal domain-containing protein	51.2	23	23	23	360631	358312	370186	359693	359612	345039	369141	360043	1.00083	0.994394	1.02735	0.998226	0.998001	0.957558	1.02445	0.999198	1.01045	0.527711
TGGT1_294430	hypothetical protein	25.9	20	20	20	215304	231746	232176	237720	208062	215395	211011	197213	0.98502	1.06024	1.06221	1.08757	0.951887	0.985436	0.965379	0.902253	1.10252	0.0142939
TGGT1_294440	NOL1/NOP2/sun family protein	35.57	26	26	26	158993	163466	160933	162967	149511	145766	160011	153635	1.01327	1.04178	1.02564	1.0386	0.952844	0.928977	1.01976	0.979127	1.06148	0.0282237
TGGT1_294550	dynein heavy chain	41.64	180	180	180	647068	640363	653712	638734	659339	649157	656696	655891	0.995305	0.984992	1.00553	0.982486	1.01418	0.998519	1.01012	1.00888	0.984279	0.0442126
TGGT1_294560	rhoptry kinase family protein ROP37 (incomplete catalytic triad)	44.85	28	28	28	236936	236387	221870	229011	235375	211372	232745	223503	1.03737	1.03497	0.97141	1.00268	1.03054	0.925447	1.01902	0.97856	1.02349	0.441863
TGGT1_294610	putative histone lysine methyltransferase, SET	48.42	66	66	66	318950	316400	319420	323363	261532	259889	262077	258430	1.0998	1.09101	1.10142	1.11502	0.901811	0.896145	0.90369	0.891115	1.2267	2.55437e-08
TGGT1_294620	putative eukaryotic initiation factor-3, subunit 8	43.36	44	44	44	2672290	2668590	2687700	2691280	2654910	2581790	2572100	2606560	1.0115	1.0101	1.01734	1.01869	1.00492	0.977247	0.973579	0.986622	1.02924	0.00785304
TGGT1_294630	hypothetical protein	46.25	32	32	32	400357	376698	385894	389770	378774	375986	386434	384102	1.04056	0.979067	1.00297	1.01304	0.984463	0.977217	1.00437	0.998311	1.01798	0.257027
TGGT1_294640	ribonucleoside-diphosphate reductase large chain	57.13	42	42	42	1263300	1281500	1297950	1273010	1169840	1137700	1135890	1143480	1.04161	1.05662	1.07018	1.04962	0.964551	0.938051	0.936559	0.942817	1.1153	1.80756e-05
TGGT1_294670	translation initiation factor 3 subunit	48.38	13	13	13	1684550	1696630	1576540	1600590	1647700	1514050	1590660	1632520	1.04119	1.04866	0.974433	0.989298	1.01842	0.935809	0.98316	1.00903	1.02715	0.348007
TGGT1_294690	rhomboid protease ROM5	26.99	16	16	16	76476.3	73807.5	85130.7	89125.3	82859.4	80368.1	89770	83785.9	0.925131	0.892846	1.02982	1.07815	1.00235	0.97221	1.08594	1.01355	0.963645	0.464142
TGGT1_294700	polynucleotide 5'-hydroxyl-kinase	27.33	13	13	13	94641.7	91908	89140.3	96009.2	86294.8	94692.1	90587.1	90545.7	1.03177	1.00197	0.971796	1.04668	0.940775	1.03232	0.987569	0.987118	1.02645	0.336211
TGGT1_294710	RNA recognition motif-containing protein	34.84	35	35	35	793461	800508	757971	778597	787385	776913	776068	784117	1.01481	1.02383	0.969424	0.995804	1.00704	0.993651	0.99257	1.00286	1.00194	0.894767
TGGT1_294720	hypothetical protein	14.6	11	11	11	75623.1	69788.2	67844.1	76042.8	67411.3	72923.5	72751.6	70177.6	1.05663	0.9751	0.947937	1.06249	0.94189	1.01891	1.01651	0.980541	1.0213	0.572361
TGGT1_294730	hypothetical protein	26.52	44	44	44	580783	582659	570049	573893	582111	561395	563774	563843	1.0148	1.01808	0.996043	1.00276	1.01712	0.980922	0.985079	0.9852	1.01597	0.157015
TGGT1_294750	hypothetical protein	3.64	1	1	1	20334.5	18023.8	23880.6	20573.9	19119.6	4008.86	11770	11562.4	1.25838	1.11539	1.47783	1.2732	1.1832	0.248085	0.728377	0.71553	1.78242	0.0773164
TGGT1_294770	Armadillo/beta-catenin family repeat-containing protein	40.7	24	24	24	362624	357204	347460	350544	368240	353963	363595	348560	1.01711	1.00191	0.974577	0.983228	1.03286	0.992817	1.01983	0.977663	0.988478	0.492595
TGGT1_294780	hypothetical protein	33.13	10	10	10	135652	129013	128431	130789	137613	118409	130727	144683	1.02833	0.978004	0.973592	0.991467	1.0432	0.897618	0.990997	1.09679	0.985799	0.799809
TGGT1_294790	hypothetical protein	31.62	12	12	12	546314	530676	542369	541798	550690	509620	523029	544544	1.019	0.989827	1.01164	1.01057	1.02716	0.950553	0.975564	1.01569	1.01564	0.452372
TGGT1_294800B	putative elongation factor 1-alpha (EF-1-ALPHA)	79.35	30	3	1	14143400	15617500	15392500	15486800	15306800	13751200	15457400	15588800	0.93708	1.03475	1.01984	1.02609	1.01416	0.911095	1.02414	1.03285	1.00892	0.810433
TGGT1_294830	methyltransferase domain-containing protein	19.53	12	12	12	55920.1	50952.7	45841.9	47106.6	46612.3	46832.1	52081.6	44687.6	1.14698	1.04509	0.940263	0.966203	0.956064	0.960573	1.06824	0.916587	1.05051	0.419747
TGGT1_294840	zinc finger (CCCH type) motif-containing protein	6.42	5	5	5	22620.8	20917.8	20327.4	16361.2	14403		11593.1	25674.9	1.20051	1.11013	1.0788	0.868309	0.764385		0.61526	1.3626	1.16449	0.386318
TGGT1_294860	hypothetical protein	33.54	59	59	59	2423100	2522520	2377480	2369550	2414930	2474890	2639300	2502660	0.982781	1.0231	0.964278	0.961062	0.979468	1.00379	1.07047	1.01505	0.966194	0.198009
TGGT1_294880	8-oxoguanine DNA glycosylase, N-terminal domain-containing protein	7.82	5	5	5	24552.4	21139.6	18719.6	26720.3	19253.4	20282.1	23412.2	22684	1.1112	0.95674	0.847215	1.20931	0.871374	0.917931	1.05959	1.02664	1.06423	0.561727
TGGT1_294890	hypothetical protein	29.21	17	17	17	193815	198437	206628	204861	199291	194417	202357	215054	0.960158	0.983055	1.02363	1.01488	0.987286	0.96314	1.00247	1.06538	0.990904	0.747936
TGGT1_294898	tetratricopeptide repeat-containing protein	68.56	48	48	48	1419160	1418230	1423340	1447770	1446440	1433860	1440730	1439030	0.989948	0.989299	0.992864	1.00991	1.00898	1.0002	1.00499	1.00381	0.991049	0.132503
TGGT1_294920	general transcription factor IIH polypeptide 2 GTF2H2	39.33	11	11	11	24806	18958.9	21377	24558.4	26913.8	28649	27382.2	32814.7	0.965872	0.738203	0.832357	0.956231	1.04794	1.11551	1.06618	1.27771	0.774884	0.0162434
TGGT1_294930	leucine rich repeat-containing protein	12.71	4	4	4	85503.3	90921.7	78058	78053	79149.6	87771.4	85710.4	90781	1.01195	1.07608	0.923834	0.923775	0.936753	1.03879	1.0144	1.07441	0.968328	0.511914
TGGT1_294940	hypothetical protein	8.23	3	3	3	20251.6	28873.2	26525.6	30196	29186.6	28935.5	22808.1	36308.1	0.726239	1.03542	0.95123	1.08285	1.04666	1.03765	0.817917	1.30204	0.902831	0.471442
TGGT1_294960	hypothetical protein	39.11	16	16	16	71141.5	73858.3	72361.5	76634.2	73047.2	79525.2	73768	71450.9	0.961718	0.998445	0.97821	1.03597	0.98748	1.07505	0.997224	0.965901	0.987253	0.675898
TGGT1_294970	hypothetical protein	27.62	8	8	8	196300	189867	176574	209287	240085	246538	228386	204607	0.928328	0.897905	0.835041	0.989745	1.13539	1.16591	1.08007	0.967613	0.839511	0.0183664
TGGT1_294980	hypothetical protein	52.22	9	9	9	405410	405642	388360	398885	391660	412484	409195	381476	1.01571	1.01629	0.972994	0.999364	0.981262	1.03343	1.02519	0.955747	1.00218	0.908295
TGGT1_295000	hypothetical protein	33.43	28	28	28	243974	242392	222274	238786	228561	242900	239088	234966	1.03109	1.0244	0.939381	1.00916	0.965951	1.02655	1.01044	0.99302	1.00202	0.95143
TGGT1_295010	DEAD/DEAH box helicase domain-containing protein	31.09	18	18	18	82769	102796	91845.1	94555.5	98050.4	90021.3	94101.5	97953.1	0.880414	1.09344	0.976956	1.00579	1.04296	0.957556	1.00096	1.04193	0.978532	0.641314
TGGT1_295030	hypothetical protein	4.72	3	3	3	12993.6	10923.8	16382.4	11222.7	14087	18542.3	16896.3	16270.5	0.886039	0.744898	1.11712	0.76528	0.960598	1.26441	1.15217	1.10949	0.783063	0.0592456
TGGT1_295040	HEAT repeat-containing protein	34.19	28	28	28	788250	754377	752788	726816	795197	744331	767802	802605	1.02835	0.984157	0.982084	0.948201	1.03741	0.971051	1.00167	1.04708	0.971799	0.277974
TGGT1_295050	tRNA ligase class II core domain (G, H, P, S and T) domain-containing protein	15.81	16	16	16	57827.1	55933.8	54348.9	52672.3	53734.4	58091.2	48293.3	57592.4	1.05501	1.02047	0.991557	0.960969	0.980346	1.05983	0.881077	1.05073	1.0141	0.744289
TGGT1_295060	exonuclease	20.58	9	9	9	30618.2	34668.3	35436.9	34681.2	33659.2	32537.4	38136.5	36617	0.886345	1.00359	1.02584	1.00396	0.974377	0.941903	1.10399	1.06	0.960656	0.453185
TGGT1_295070	helicase associated domain (ha2) protein	23.27	31	31	31	160978	163296	152566	164175	166671	167186	164686	167152	0.985547	0.999738	0.934047	1.00512	1.0204	1.02355	1.00825	1.02335	0.962926	0.067551
TGGT1_295080	hypothetical protein	23.71	4	4	4	203144	201555	212236	202767	213408	205237	223323	231060	0.960078	0.952568	1.00305	0.958296	1.00859	0.969969	1.05545	1.09201	0.938918	0.0717548
TGGT1_295090	hypothetical protein	19.86	12	12	12	237652	237114	229485	246627	258418	251438	275371	241293	0.961474	0.959297	0.928432	0.997784	1.04549	1.01725	1.11407	0.976204	0.926312	0.0524659
TGGT1_295105	putative rhoptry protein	59.8	4	2	2	83113	90949.6	88848.6	70827.3	64330.2	81104.9	66233.4	66155	1.08722	1.18974	1.16225	0.92651	0.84152	1.06095	0.866416	0.865391	1.20126	0.0566922
TGGT1_295125	rhoptry protein ROP4	55.07	18	7	7	6937190	6713660	7127020	7302940	6957850	6886320	6677380	6674060	1.004	0.971649	1.03147	1.05693	1.00699	0.996638	0.966398	0.965918	1.03255	0.181578
TGGT1_295320	putative embryo sac development arrest EDA7	17.54	10	10	10	140439	132701	141081	137497	140334	142503	134125	132120	1.02063	0.964397	1.0253	0.999251	1.01987	1.03563	0.974746	0.960174	1.0048	0.834019
TGGT1_295330	Vps54 family protein	13.32	17	17	17	79735	85803.4	86521.2	86337.2	101033	85639.8	84379.4	78174.7	0.927659	0.99826	1.00661	1.00447	1.17545	0.996357	0.981693	0.909506	0.968988	0.647801
TGGT1_295340	UV excision repair protein Rad23 protein	29.47	11	11	11	1332590	1297120	1257250	1301220	1286230	1290280	1307960	1285870	1.02917	1.00178	0.970988	1.00495	0.99337	0.996498	1.01015	0.993092	1.00345	0.80484
TGGT1_295350	putative nucleoside diphosphate kinase	61.94	9	9	9	8210990	7812080	7828430	7959640	8201970	8102430	8092480	8212260	1.01968	0.970139	0.97217	0.988464	1.01856	1.0062	1.00496	1.01984	0.975528	0.0857653
TGGT1_295360	hypothetical protein	59.7	15	15	15	2046350	2014390	1903120	1996870	2061220	2043840	2085760	1984170	1.01457	0.998723	0.943556	0.990037	1.02194	1.01332	1.03411	0.98374	0.973791	0.207015
TGGT1_295370	hypothetical protein	20.88	4	4	4	401445	379589	347446	362436	452828	439446	441330	460826	0.977541	0.92432	0.84605	0.882552	1.10266	1.07008	1.07466	1.12214	0.830858	0.00131141
TGGT1_295380	hypothetical protein	22.08	33	33	33	71330.2	71110.1	64616.3	66296.2	62598.6	66434.3	55170.1	60853.6	1.10075	1.09736	0.997147	1.02307	0.96601	1.0252	0.851375	0.939082	1.11547	0.0533932
TGGT1_295400	hypothetical protein	26.42	12	12	12	42527.2	38490.9	34806.5	45911.3	36265.1	36944.5	42690.4	41157.9	1.0672	0.965913	0.873455	1.15213	0.910058	0.927107	1.0713	1.03284	1.02979	0.72786
TGGT1_295410	transcription initiation factor TFIID complex subunit TAF6	34.23	21	21	21	130676	137181	137662	129533	135715	125916	133344	133727	0.982754	1.03167	1.03529	0.974158	1.02065	0.946956	1.00282	1.0057	1.01201	0.620404
TGGT1_295420	hypothetical protein	30.48	22	22	22	187567	185782	176073	172609	205581	197696	207595	203182	0.976857	0.967561	0.916996	0.898955	1.07068	1.02961	1.08116	1.05818	0.886957	0.00188057
TGGT1_295440	hypothetical protein	8.66	3	3	3	33237.2	19541.4	39889.2	22343.6	28974	26613.6	40310.2	26459.9	1.12019	0.6586	1.34438	0.753042	0.976505	0.896952	1.35857	0.891772	0.93996	0.667069
TGGT1_295450	sjoegren syndrome nuclear autoantigen 1 family protein	43.33	5	5	5	271851	295233	285481	289372	277202	266079	279214	286389	0.966229	1.04933	1.01467	1.0285	0.985248	0.945714	0.992399	1.0179	1.02981	0.255281
TGGT1_295468	C2 domain-containing protein	4.89	3	3	3	18477.8	16350.9	12016.6	16527.3	25172.8	21247.8	20401	24379.2	0.956325	0.846247	0.621923	0.855376	1.30283	1.09969	1.05586	1.26175	0.694869	0.0124382
TGGT1_295472	C2 domain-containing protein	1.21	2	2	2	88540.2	79946.8	69483.2	68042	76701.3	71989.7	87493	83794.1	1.13152	1.0217	0.887978	0.86956	0.980223	0.92001	1.11814	1.07087	0.956354	0.553962
TGGT1_295590	hypothetical protein	7.64	9	9	9	19743.1	18407.7	19109.4	23148.8	19496.7	15459.1	14253.2	17245	1.07546	1.00271	1.04094	1.26097	1.06203	0.842096	0.776408	0.939379	1.20999	0.0620868
TGGT1_295610	putative histone lysine methyltransferase, SET	7.44	29	29	29	47573.1	39036.4	50840.4	49613.9	46859.9	45236.4	47070.8	49055.3	1.01412	0.832141	1.08377	1.05762	0.998915	0.964307	1.00341	1.04571	0.993845	0.865869
TGGT1_295620	hypothetical protein	22.23	23	23	23	108866	117029	103829	109534	99259.9	98806.1	108725	107264	1.02064	1.09717	0.97342	1.02691	0.930584	0.926329	1.01932	1.00562	1.06087	0.144045
TGGT1_295630	hypothetical protein	56.13	5	5	5	343395	357896	375509	379525	330150	341999	362762	333489	0.972541	1.01361	1.06349	1.07487	0.935029	0.968587	1.02739	0.944486	1.06425	0.0941495
TGGT1_295650	hypothetical protein	46.71	26	26	26	141592	142017	141724	143349	155729	162492	154481	146804	0.953331	0.956192	0.954219	0.96516	1.04851	1.09405	1.04011	0.988423	0.91796	0.00678177
TGGT1_295658	zinc finger in N-recognin protein	19.76	71	71	71	134481	146086	133441	143174	135990	129309	135196	131136	0.988093	1.07336	0.980451	1.05196	0.99918	0.950092	0.993346	0.963515	1.04806	0.134558
TGGT1_295680	putative periodic tryptophan protein PWP2	26.3	24	24	24	503518	515616	489271	493341	467252	441760	455170	438753	1.05873	1.08417	1.02878	1.03733	0.982478	0.928877	0.957074	0.922554	1.11027	0.00135457
TGGT1_295690	ubiquinone/menaquinone biosynthesis methyltransferase subfamily protein	18.48	8	8	8	140652	149847	130597	142795	115257	125371	117383	112245	1.08806	1.15919	1.01028	1.10464	0.89161	0.969851	0.908057	0.86831	1.19911	0.00270796
TGGT1_295710	HECT-domain (ubiquitin-transferase) domain-containing protein	36.88	220	220	220	351442	348411	350455	352020	352618	349245	352068	350500	1.0017	0.993063	0.998889	1.00335	1.00505	0.99544	1.00349	0.999017	0.998503	0.650426
TGGT1_295730	tetratricopeptide repeat-containing protein	29.38	9	9	9	890308	797273	889756	763527	810085	872056	856917	824217	1.0624	0.95138	1.06174	0.911111	0.966669	1.04062	1.02255	0.983532	0.993337	0.8508
TGGT1_295750	IgA-specific serine endopeptidase	2.52	1	1	1	2857800	2663720	2555820	2831180	2725470	2609500	2676980	2653970	1.0597	0.987732	0.947721	1.04983	1.01063	0.967627	0.992649	0.984116	1.02275	0.485662
TGGT1_295760	calcium-dependent protein kinase CDPK4A	10.68	5	5	5	47019.3	49023.5	42643.6	46779.8	42507.3	42738.1	47150.8	43790.8	1.0401	1.08443	0.943304	1.0348	0.940289	0.945394	1.04301	0.96868	1.05267	0.227574
TGGT1_295770	hypothetical protein	9.82	16	16	16	667181	783104	698729	702352	712141	752741	648065	776697	0.929705	1.09124	0.973667	0.978716	0.992356	1.04893	0.903068	1.08231	0.986753	0.815256
TGGT1_295850	cyclic nucleotide-binding domain-containing protein	34.06	78	78	78	232797	233828	227777	223493	237263	217950	229351	231492	1.0155	1.02	0.993601	0.974914	1.03498	0.950734	1.00047	1.00981	1.00201	0.914478
TGGT1_295910	ATP-dependent Clp protease adaptor protein ClpS protein	16.97	4	4	4	53516.3	59195.2	57661.1	51453.3	51260.9	60723.7	62571.2	57433.2	0.943403	1.04351	1.01647	0.907036	0.903644	1.07046	1.10303	1.01245	0.956191	0.456046
TGGT1_295990	putative ubiquitin conjugating enzyme E2	36.51	18	18	18	118464	112884	116738	122622	126704	117615	119445	120046	0.99287	0.946103	0.978404	1.02772	1.06193	0.985754	1.00109	1.00613	0.972919	0.288241
TGGT1_296010	phosphatidylinositol 3- and 4-kinase	30.32	36	36	35	514183	524613	465781	494214	477748	464172	481011	465552	1.05819	1.07965	0.958576	1.01709	0.983204	0.955265	0.989919	0.958105	1.05841	0.090392
TGGT1_359190	leucine rich repeat protein	42.17	17	17	17	294403	281196	276794	274918	298187	302138	287023	307977	1.01403	0.968541	0.953379	0.946917	1.02706	1.04067	0.988611	1.06078	0.9431	0.0339574
TGGT1_366970	HECT-domain (ubiquitin-transferase) domain protein	38.1	3	3	3	55878.8	57536.7	53966.9	51061.2	46756.5	42296.1	46557.4	50924.5	1.10384	1.13659	1.06607	1.00867	0.923635	0.835524	0.919702	1.00597	1.17106	0.0132519
TGGT1_410650	tubulin-binding cofactor A	48.86	5	5	5	140727	191526	164348	163056	182205	156478	163226	137336	0.866744	1.17962	1.01223	1.00427	1.12221	0.963756	1.00532	0.845859	1.03193	0.733965
TGGT1_207370	hypothetical protein	33.36	32	32	32	453108	477837	486143	482368	417668	427198	443966	428536	1.00222	1.05692	1.07529	1.06694	0.923834	0.944913	0.982002	0.947872	1.10603	0.00255821
TGGT1_207390	putative coatomer protein complex, gamma sub-unit	30.17	14	14	14	206596	213268	195631	198673	200178	207103	202737	204234	1.01495	1.04773	0.961084	0.976028	0.983422	1.01744	0.995994	1.00335	0.999897	0.978438
TGGT1_207400	hypothetical protein	35.32	12	12	12	81969.1	74589.6	76598.4	85925.1	82131.4	81797.1	84834	76195.8	1.01819	0.926521	0.951473	1.06733	1.0202	1.01605	1.05377	0.946472	0.981917	0.645375
TGGT1_207430	putative ATP-dependent RNA helicase DDX1	54.56	36	36	36	1037390	988274	991862	1023450	1019180	977772	1056400	1003870	1.02481	0.97629	0.979835	1.01104	1.00682	0.965916	1.04359	0.991697	0.995996	0.854679
TGGT1_207440	ribosomal protein RPS4	49.36	19	19	19	9019720	8583010	8813380	8870450	8278500	8030270	8055650	7961930	1.06722	1.01555	1.0428	1.04956	0.979517	0.950146	0.953149	0.94206	1.09157	0.000594193
TGGT1_207450	DNA segment, Chr 10, Wayne State University 52, expressed family protein	44.12	20	20	20	240061	232824	223479	233485	237498	238506	238560	240230	1.01902	0.9883	0.948632	0.991105	1.00814	1.01242	1.01265	1.01974	0.973874	0.122991
TGGT1_207460B	Rab5B protein	75.62	12	12	12	319609	324261	330868	338562	338406	346716	338628	351741	0.950937	0.964779	0.984436	1.00733	1.00686	1.03159	1.00752	1.04654	0.954786	0.0254288
TGGT1_207590	protein phosphatase 2C domain-containing protein	27.77	11	11	11	49549.9	54335.2	44764.3	52593.1	44824.7	43256.2	44642.6	33172	1.0797	1.18397	0.975422	1.14601	0.976738	0.94256	0.97277	0.722824	1.21307	0.0564922
TGGT1_207620	pyridine nucleotide-disulfide oxidoreductase domain-containing protein	52.56	31	31	31	3325390	3306520	3236290	3324460	3004720	2920640	2929110	3048940	1.06005	1.05404	1.03165	1.05975	0.95783	0.931027	0.933727	0.971926	1.10831	0.000149571
TGGT1_207630	peptidyl-tRNA hydrolase domain-containing protein	15.9	6	6	6	23577.2	20056.9	25033.4	26907.6	25470.3	22646.9	15287.8	20343	1.05183	0.894783	1.1168	1.20041	1.13629	1.01033	0.682023	0.907546	1.14122	0.297559
TGGT1_207640	isoleucyl-tRNA synthetase family protein	33.74	41	41	41	1795220	1693540	1712950	1734710	1703090	1703920	1687690	1715430	1.04475	0.98558	0.996876	1.00954	0.991137	0.99162	0.982175	0.998319	1.01854	0.213767
TGGT1_207665	kinesin motor domain-containing protein	1.33	1	1	1	30283.2	33282.4	46397.6	40176.9	39065.8		38157.6	27048.6	0.833225	0.915746	1.2766	1.10544	1.07487		1.04988	0.744226	1.07992	0.632039
TGGT1_207680	putative suppressor of kinetochore protein 1	32.35	5	5	5	285863	313853	352806	345023	410374	384003	391321	398257	0.793651	0.87136	0.979507	0.957898	1.13933	1.06612	1.08644	1.10569	0.81918	0.00685231
TGGT1_207690	programmed cell death 5 protein	73.77	8	8	8	973915	924920	922429	933160	939133	858361	918303	909599	1.05576	1.00265	0.999947	1.01158	1.01806	0.930495	0.995475	0.986039	1.03559	0.175186
TGGT1_207710	putative phosphatidylinositol synthase	18.99	4	4	4	193236	184409	210807	177975	186021	210709	207431	186896	0.992555	0.947215	1.08281	0.914167	0.955495	1.0823	1.06547	0.959989	0.968864	0.541221
TGGT1_207720	hypothetical protein	39.37	48	48	48	278117	279421	275640	274445	266827	258638	267123	258380	1.03074	1.03557	1.02156	1.01713	0.988893	0.958544	0.98999	0.957588	1.05391	0.00611839
TGGT1_207760	DnaJ C terminal region domain-containing protein	17.45	24	24	24	365097	344491	374518	356817	327128	344160	335944	337808	1.04839	0.989219	1.07544	1.02461	0.939361	0.988269	0.964676	0.970029	1.07129	0.015885
TGGT1_207770	PCI domain-containing protein	50.1	20	20	20	1141120	1114060	1145650	1168430	1113550	1059780	1106630	1090980	1.02111	0.996899	1.02517	1.04555	0.996443	0.948328	0.990251	0.976247	1.04537	0.0235476
TGGT1_207800	hypothetical protein	27.79	10	10	10	63236.2	64257.7	69023.4	64442.7	60504.5	61211.3	62375.2	61289.9	0.999109	1.01525	1.09054	1.01817	0.955949	0.967116	0.985505	0.968358	1.06349	0.0243475
TGGT1_207820	putative cell-cycle-associated protein kinase MAPK	42.34	20	20	20	194208	186502	182979	182101	194982	199612	195233	191819	1.01717	0.976811	0.958359	0.95376	1.02123	1.04547	1.02254	1.00466	0.954128	0.0306043
TGGT1_207830	MORN repeat-containing protein	42.35	14	14	14	403054	423866	408322	417503	427950	420071	431360	415559	0.963183	1.01292	0.975772	0.997712	1.02268	1.00385	1.03083	0.993066	0.975105	0.123098
TGGT1_207840	ribosomal protein RPS17	62.12	11	11	11	9034010	9103090	8831860	8628570	8024200	7681970	7487350	7729920	1.08646	1.09476	1.06214	1.0377	0.965013	0.923855	0.90045	0.929622	1.15115	0.000284817
TGGT1_207900	transcription initiation factor TFIIIB	28.04	18	18	18	64874.8	63256.3	63205.8	67983.7	57480.4	59631.3	74302.6	59890.7	1.0164	0.99104	0.990249	1.0651	0.900549	0.934247	1.1641	0.938311	1.0319	0.573179
TGGT1_207910	putative manganese resistance 1 protein	17.76	7	7	7	112524	105248	105646	101003	122909	117579	129394	130230	0.973672	0.910713	0.914157	0.873981	1.06353	1.01741	1.11965	1.12688	0.848652	0.00243047
TGGT1_207920	hypothetical protein	25.21	15	15	15	160342	153199	148466	157028	172265	177195	179001	171842	0.972257	0.928945	0.900245	0.952162	1.04455	1.07445	1.0854	1.04199	0.883953	0.000711585
TGGT1_207930	phosphatidylethanolamine-binding protein	22.22	4	4	4	344131	363133	361872	390398	389838	374353	356865	369587	0.933181	0.984708	0.981289	1.05864	1.05712	1.01513	0.967711	1.00221	0.97913	0.521268
TGGT1_207940	putative ribosomal protein S9	19.06	8	8	8	68727.4	73064.8	72879.6	78291.4	66379.3	63578.5	65880.8	64006.8	0.994592	1.05736	1.05468	1.133	0.960612	0.92008	0.953398	0.926278	1.12745	0.00599268
TGGT1_207950	hypothetical protein	10.73	1	1	1	42303.8	36302	44219.2	45105.2	44134.9	64064.7	47194.8	49284.3	0.908272	0.779412	0.949397	0.968419	0.947587	1.37548	1.01328	1.05815	0.820458	0.091732
TGGT1_207960	hypothetical protein	13.47	10	10	10	73138.5	76398.5	70014	69472.8	79154.4	76492.9	55904.5	70521	1.02453	1.0702	0.980766	0.973185	1.10881	1.07152	0.783118	0.987868	1.02464	0.703711
TGGT1_207990	ribosomal RNA large subunit methyltransferase J protein	50.25	38	38	38	534530	515953	528968	527791	489770	480416	487820	488773	1.05481	1.01816	1.04384	1.04152	0.966487	0.948029	0.962639	0.96452	1.08242	9.568e-05
TGGT1_208010	hypothetical protein	19.92	6	6	6	63233.5	60728.6	68296.8	67562.7	63978.7	72670.9	79414.7	64120.7	0.936781	0.899672	1.01179	1.00092	0.947821	1.07659	1.1765	0.949925	0.927322	0.268542
TGGT1_208030	microneme protein MIC4	40.86	23	23	23	5556900	5530720	5533070	5485910	5218650	5263660	5196550	5175810	1.03477	1.0299	1.03034	1.02155	0.971787	0.980168	0.967672	0.963809	1.06003	1.29045e-05
TGGT1_208040	aldo-keto reductase	6.74	8	8	8	30891.2	31363.3	30478.2	30757.6	35145.1	28346.5	32470.9	31412.8	0.985108	1.00016	0.971937	0.980847	1.12076	0.903958	1.03548	1.00174	0.9695	0.5551
TGGT1_208050	putative ABC transporter	3.17	7	7	7	14666.4	14075	13409.1	12640.1	16376.7	17385.4	10587.9	11125	1.06408	1.02117	0.972858	0.917066	1.18816	1.26135	0.768174	0.807142	0.987663	0.940708
TGGT1_208070	inositol polyphosphate kinase	16.59	36	36	36	433509	486965	427318	447841	485313	469332	442201	473400	0.946041	1.0627	0.932531	0.977318	1.05909	1.02422	0.965009	1.03309	0.960105	0.28468
TGGT1_208090	5-formyltetrahydrofolate cyclo-ligase	19.03	6	6	6	24238.3	27146.4	29631.2	25264.6	33423.2	18578.6	29203.8	34596.6	0.873127	0.977884	1.06739	0.910097	1.20399	0.66925	1.052	1.24626	0.917776	0.700438
TGGT1_208200	PHD-finger domain-containing protein	17.71	6	6	6	52174.4	70712.2	70550.2	54205.2	54635.4	57591.3	64022.9	60561.1	0.861581	1.1677	1.16503	0.895116	0.902221	0.951033	1.05724	1.00007	1.04574	0.704057
TGGT1_208300	hypothetical protein	59.05	8	8	8	224733	218742	226846	213579	221099	206944	228582	232706	1.01389	0.986863	1.02342	0.96357	0.997497	0.933636	1.03126	1.04986	0.993893	0.85923
TGGT1_208310	hypothetical protein	6.45	3	3	3	21131	15447.1	20648.3	24876.2	18188.3	16255	20623.7	20095.4	1.07492	0.785787	1.05037	1.26544	0.925231	0.826885	1.04912	1.02224	1.09234	0.513449
TGGT1_208320	polynucleotide kinase 3 phosphatase	42.39	24	24	24	174358	197208	187355	175626	190141	203423	202438	221277	0.898853	1.01665	0.965856	0.90539	0.980218	1.04869	1.04361	1.14073	0.898771	0.046484
TGGT1_208340	hypothetical protein	33	36	36	36	111258	100114	108960	103825	109306	111294	105532	102346	1.0439	0.939337	1.02234	0.974157	1.02558	1.04424	0.990173	0.96028	0.989915	0.741061
TGGT1_208350	hypothetical protein	35.23	9	9	9	349104	347810	367671	367091	344547	380153	378133	337895	0.972298	0.968694	1.02401	1.02239	0.959606	1.05877	1.05315	0.941079	0.993717	0.885352
TGGT1_208360	hypothetical protein	16.04	13	13	13	103238	113097	101282	102443	109533	112678	110824	106023	0.961339	1.05315	0.943125	0.953936	1.01996	1.04924	1.03198	0.987273	0.95673	0.164746
TGGT1_208370	putative myosin heavy chain	54.54	54	54	54	575144	572243	576715	575517	662790	676748	665611	668006	0.925269	0.920602	0.927796	0.925869	1.06627	1.08873	1.07081	1.07466	0.860264	6.92144e-08
TGGT1_208390	hypothetical protein	42.45	15	15	15	180502	172762	181226	166511	186297	188953	192032	177599	0.998709	0.955884	1.00272	0.921298	1.03077	1.04547	1.0625	0.982647	0.941091	0.0589051
TGGT1_208400A	hypothetical protein	34.8	8	8	8	364923	334050	345841	319480	330875	296478	307389	309581	1.11913	1.02445	1.06061	0.979768	1.01471	0.909227	0.942688	0.94941	1.09641	0.0446733
TGGT1_208400B	hypothetical protein	37.55	55	55	55	118450	115035	110989	112407	120000	113290	114067	119192	1.02617	0.996589	0.961537	0.973822	1.0396	0.981471	0.988203	1.0326	0.979278	0.348204
TGGT1_208420	Sodium:neurotransmitter symporter family protein	7.7	7	7	7	43462.3	39334.7	45098.2	41590.4	47912.2	44051	48050.3	54728.9	0.954617	0.863958	0.990549	0.913503	1.05236	0.967548	1.05539	1.20208	0.870307	0.0430111
TGGT1_208430	putative serine proteinase inhibitor PI-2	69.84	15	15	15	123244	126312	131352	133070	159380	169959	167318	171461	0.834071	0.854834	0.888943	0.90057	1.07863	1.15022	1.13235	1.16039	0.769292	3.50296e-05
TGGT1_208440	hypothetical protein	24.39	5	5	5	900277	943037	933904	966554	830775	822433	808920	761692	1.03367	1.08277	1.07228	1.10977	0.953873	0.944295	0.92878	0.874554	1.16128	0.000854227
TGGT1_208450	protease inhibitor PI2	51.57	13	13	13	766101	712079	751433	788175	942509	934908	910698	920798	0.911116	0.846869	0.893672	0.937369	1.12092	1.11188	1.08308	1.0951	0.813658	9.94344e-05
TGGT1_208490	hypothetical protein	32.73	29	29	29	118867	135906	140306	129916	125639	118201	125555	117814	0.939471	1.07414	1.10891	1.0268	0.992994	0.934207	0.99233	0.931148	1.07756	0.118816
TGGT1_208500	protein phosphatase 2C domain-containing protein	37.52	23	23	23	441246	448807	443737	432255	468407	451839	467147	448862	0.979921	0.996712	0.985453	0.959953	1.04024	1.00345	1.03744	0.996834	0.961765	0.0285821
TGGT1_208510	hypothetical protein	19.91	15	15	15	68182.4	76569.4	75981.5	62580.9	61379.4	64950	66204.9	64710.8	1.00906	1.13319	1.12449	0.926165	0.908384	0.961227	0.979799	0.957687	1.10134	0.114954
TGGT1_208530	nicotinate phosphoribosyltransferase	43.46	24	24	24	1109710	1083650	1084190	1040010	1058740	1080850	1099740	1106270	1.02476	1.0007	1.0012	0.960398	0.977694	0.998112	1.01556	1.02159	0.993547	0.706612
TGGT1_208540	DEAD/DEAH box helicase domain-containing protein	39.21	34	34	34	333487	339387	336425	338819	306447	296399	295795	303089	1.0463	1.06481	1.05551	1.06302	0.96146	0.929935	0.92804	0.950924	1.12181	0.000194523
TGGT1_208550	hypothetical protein	31.18	6	6	6	403482	435321	339271	389735	395542	412072	428535	394272	1.00926	1.0889	0.848647	0.974877	0.989402	1.03075	1.07193	0.986226	0.961598	0.473749
TGGT1_208560	carrier superfamily protein	38.81	24	24	24	761590	767102	756051	769940	745017	751848	735345	747874	1.0096	1.01691	1.00226	1.02067	0.987633	0.996689	0.974811	0.991421	1.02503	0.0072909
TGGT1_208570	putative ubiquitin conjugating enzyme E2	6.59	4	4	4	19365.3	28935.3	19414.7	25983.4	17734.4	18799	17319	16071.9	0.946825	1.41473	0.949241	1.2704	0.867086	0.919137	0.846776	0.785802	1.34	0.06735
TGGT1_208580	putative DNA ligase 1	19.21	23	23	23	395601	366111	361804	356671	363654	363820	371134	397521	1.06333	0.984065	0.972488	0.958691	0.977461	0.977907	0.997566	1.06849	0.989345	0.740651
TGGT1_208590	putative vacuolar ATP synthase subunit 54kD	65.26	29	29	29	707430	708713	699079	714201	701828	711956	719235	702150	0.99909	1.0009	0.987297	1.00865	0.991179	1.00548	1.01576	0.991634	0.997973	0.795115
TGGT1_208710	DNA/RNA non-specific endonuclease	20.03	12	12	12	407552	459447	480739	442972	405323	405292	375626	420959	0.959536	1.08172	1.13185	1.04293	0.954288	0.954215	0.88437	0.991101	1.11418	0.0446722
TGGT1_208718	putative protein tyrosine phosphatase type IVA A	5.45	2	2	2	50904.6	50781.9	56979.9	43977.3	52094	56876.1	50137.3	53127.5	0.981581	0.979215	1.09873	0.848003	1.00452	1.09673	0.966785	1.02444	0.954809	0.436697
TGGT1_208730	putative microneme protein	22.93	17	17	17	47530	49103.6	43791.6	45182.9	58276.1	63108.9	59282.3	54951.5	0.902696	0.932582	0.831696	0.85812	1.10679	1.19857	1.1259	1.04365	0.787747	0.000791369
TGGT1_208740	putative microneme protein	19.05	9	9	9	30453.9	32231.3	32721	29950	43071.2	44354.9	47702.1	43320	0.801934	0.848738	0.861633	0.788665	1.13418	1.16799	1.25613	1.14073	0.702479	3.18799e-05
TGGT1_208750	RWD domain-containing protein	31.34	8	8	8	446605	456743	427085	456258	411666	430943	457149	462971	1.0066	1.02945	0.962602	1.02836	0.92785	0.971298	1.03036	1.04349	1.01359	0.666576
TGGT1_208780	ubiquitin-conjugating enzyme subfamily protein	25.69	5	5	5	886066	896030	854796	862806	887544	906690	901209	867520	1.00366	1.01495	0.968242	0.977315	1.00534	1.02702	1.02082	0.982655	0.982244	0.270509
TGGT1_208790	putative MC family transporter	49.35	13	13	13	907779	936118	910596	937651	836569	857949	860355	922929	1.01287	1.04449	1.01601	1.0462	0.933417	0.957272	0.959957	1.02978	1.06163	0.0381903
TGGT1_208800	mediator complex subunit MED18	25.17	7	7	7	46512.5	44120.3	39352.8	39250.8	48890.2	45510.7	43138.1	50886.9	1.04037	0.986859	0.880222	0.877941	1.09355	1.01796	0.96489	1.13821	0.898159	0.102546
TGGT1_208820	1-deoxy-D-xylulose-5-phosphate synthase	6.25	7	7	7	17008.1	22903.3	33305.1	21698.1	22114.8	24652.1	15629	16849.6	0.781263	1.05206	1.52986	0.996697	1.01584	1.13239	0.717914	0.773982	1.19773	0.376337
TGGT1_208830	hypothetical protein	45.94	19	19	19	1132030	1051120	1087130	1113470	986093	984688	1030800	996876	1.08041	1.00319	1.03756	1.0627	0.94113	0.939789	0.983798	0.951421	1.09636	0.00314593
TGGT1_208842	DEAD/DEAH box helicase domain-containing protein	26.14	38	38	38	86214.3	91877.3	84640.9	90532.5	90852.3	81820.4	86805.6	83475.8	0.990657	1.05573	0.972578	1.04028	1.04395	0.940168	0.997452	0.95919	1.03006	0.36159
TGGT1_208850	SAG-related sequence SRS11	30.53	3	3	3	55790	65945	50961.1	55982.4	53122	48347	58019.6	50742.6	1.01688	1.20198	0.928867	1.02039	0.968254	0.88122	1.05752	0.924885	1.08775	0.261985
TGGT1_208910	hypothetical protein	3.83	10	10	10	12349.8	15298.2	16869.2	13032.5	13394.6	10703.7	13399.2	17950	0.874344	1.08309	1.19431	0.922678	0.948314	0.757803	0.948639	1.27083	1.03791	0.728833
TGGT1_208970	RNA recognition motif-containing protein	41.7	12	12	12	600029	610930	619486	657317	579960	621567	580890	601624	0.985309	1.00321	1.01726	1.07938	0.952354	1.02068	0.953881	0.987928	1.04351	0.150249
TGGT1_208980	hypothetical protein	5.97	1	1	1	43178.9	31529.3	32332.1	40680.2	51481.8	46582.9	60152.1	36619.9	1.00839	0.736328	0.755076	0.950036	1.20229	1.08789	1.40478	0.855213	0.758176	0.0845915
TGGT1_208990	hypothetical protein	29.58	9	9	9	88411.5	108770	105581	98206.5	105684	106927	114060	113938	0.840435	1.03396	1.00365	0.933546	1.00463	1.01644	1.08425	1.08309	0.910034	0.103109
TGGT1_209000	HECT-domain (ubiquitin-transferase) domain-containing protein	15.95	144	144	144	1132440	1164750	1093310	1101760	1118370	1091080	1122400	1117500	1.01319	1.04209	0.978177	0.985737	1.0006	0.976182	1.0042	0.99982	1.00964	0.575223
TGGT1_209010	elongation factor TS protein	39.38	18	18	18	197983	192103	213678	206304	200806	193237	213241	195024	0.982317	0.953142	1.06019	1.0236	0.996323	0.958769	1.05802	0.967635	1.00967	0.77662
TGGT1_209020	hypothetical protein	13.28	7	7	7	43427.7	46258.3	44009.7	40764.2	40969.7	36837.4	31849.8	35494.1	1.08701	1.15787	1.10158	1.02035	1.02549	0.922056	0.797214	0.888433	1.20192	0.0181998
TGGT1_209030	actin ACT1	73.67	34	34	34	85212600	83259100	84356600	83755900	84469300	83056300	81802700	82524400	1.01984	0.996463	1.0096	1.00241	1.01095	0.994036	0.979033	0.98767	1.01426	0.142843
TGGT1_209050	Tyrosine kinase-like (TKL) protein	10.47	9	9	9	36947.8	34379.5	41734.6	39865.2	39076.4	37417	44478	36672.8	0.951738	0.885581	1.07504	1.02689	1.00657	0.963824	1.14571	0.944654	0.970078	0.637023
TGGT1_209060	thrombospondin type 1 domain-containing protein	21.12	15	15	15	352548	358191	342271	348729	363270	364882	380370	372112	0.978494	0.994156	0.94997	0.967894	1.00825	1.01273	1.05571	1.03279	0.946715	0.00843792
TGGT1_209070	hypothetical protein	16.54	4	4	4	16233	15299.7	13505.6	9766.49	21208.1	19137.8	14338.1	17970.8	1.01886	0.960286	0.847679	0.612994	1.33113	1.20118	0.899931	1.12794	0.754318	0.084373
TGGT1_209080	transport protein particle (trapp) component, bet3 protein	13.12	2	2	2	184093	191208	195922	207687	205310	207520	184750	204909	0.931292	0.967285	0.991133	1.05065	1.03862	1.0498	0.934615	1.0366	0.970618	0.454901
TGGT1_209090	proteasome maturation factor ump1 protein	39.29	5	5	5	123987	124732	139366	129222	102852	103883	113743	114449	1.04165	1.04791	1.17086	1.08563	0.86409	0.872752	0.955589	0.96152	1.18941	0.00446221
TGGT1_209100	PUB domain-containing protein	50.32	24	24	24	442281	458892	446452	436516	498534	488683	475693	480499	0.949215	0.984866	0.958167	0.936843	1.06994	1.0488	1.02092	1.03124	0.918047	0.00115525
TGGT1_209108	hypothetical protein	45	12	12	12	323928	328399	344776	316823	343576	340235	336142	347102	0.966595	0.979937	1.02881	0.945394	1.02522	1.01526	1.00304	1.03575	0.961136	0.0816048
TGGT1_209120	hypothetical protein	12.39	1	1	1		35667.8	29512.2	34427.6	33261.3		42718.7			1.01567	0.840384	0.980354	0.947143		1.21645		0.873981	0.356342
TGGT1_209130	regulator of chromosome condensation (RCC1) repeat-containing protein	16.7	11	11	11	80560.6	79750.9	91520.9	79698.3	79268.7	89703.8	77710.4	87869.3	0.967574	0.95785	1.09921	0.957218	0.952058	1.07739	0.933342	1.05536	0.990969	0.863394
TGGT1_209140	anti-silencing protein, ASF1 family protein	45.35	10	10	10	575777	582032	596988	585328	647312	655179	679762	693323	0.918359	0.928336	0.952191	0.933593	1.03246	1.045	1.08421	1.10584	0.874625	0.000276019
TGGT1_209150	non-proton pumping type-II NADH dehydrogenase I	51.94	27	27	27	1298210	1353230	1338340	1321860	1246630	1263940	1271530	1261410	1.00295	1.04545	1.03395	1.02122	0.9631	0.976473	0.982336	0.974518	1.05316	0.00188846
TGGT1_209160	myristoyl CoA:protein N-myristoyltransferase	66.31	26	26	26	1179780	1189290	1151110	1163390	1205990	1243890	1193420	1201340	0.990558	0.998542	0.966486	0.976796	1.01256	1.04439	1.00201	1.00866	0.966753	0.027924
TGGT1_209170	hypothetical protein	43.51	13	13	13	795569	830209	868329	775475	753848	711062	748325	715108	1.02688	1.0716	1.1208	1.00095	0.973033	0.917807	0.965904	0.923029	1.11653	0.00926024
TGGT1_209180	PAN domain-containing protein	17.58	6	6	6	11156.2	16660	17533.8	12441.4	13699.9	14991.2	15221.3	15137.4	0.763854	1.14069	1.20052	0.85185	0.938018	1.02643	1.04219	1.03644	0.978689	0.752891
TGGT1_209190	ABC transporter transmembrane region domain-containing protein	36.59	22	22	22	205246	191151	208781	211007	189153	198732	202362	191210	1.02774	0.957166	1.04545	1.05659	0.947161	0.995127	1.0133	0.957461	1.04444	0.166009
TGGT1_209200	hypothetical protein	15.8	8	8	8	72279.3	71790.4	72222.2	74885	74155.5	56691.1	68423.7	74540.8	1.02345	1.01652	1.02264	1.06034	1.05001	0.802723	0.968852	1.05547	1.06342	0.338166
TGGT1_209210	hypothetical protein	44.3	62	62	62	839547	842490	836301	854576	854674	848406	855990	860430	0.988805	0.992272	0.984982	1.00651	1.00662	0.999239	1.00817	1.0134	0.986376	0.0477656
TGGT1_209240	RNA methyltransferase	41.05	17	17	17	119702	120992	126945	129862	126823	131151	141566	128224	0.934018	0.944084	0.990534	1.0133	0.989582	1.02335	1.10462	1.00051	0.942658	0.111439
TGGT1_209250	hypothetical protein	35.56	27	27	27	106032	107252	115978	110069	107170	100056	103173	93536.3	1.00592	1.01749	1.10027	1.04422	1.01671	0.949223	0.978794	0.887371	1.08763	0.0520943
TGGT1_209260	putative cytochrome c oxidase subunit	48.71	16	16	16	1657220	1671350	1684490	1730350	1456710	1454330	1482410	1399440	1.05755	1.06657	1.07495	1.10422	0.929595	0.928076	0.945995	0.893048	1.16408	6.05891e-05
TGGT1_209280	hypothetical protein	33.15	43	43	43	158480	151446	152177	147691	151928	134954	143850	150392	1.06459	1.01734	1.02225	0.992115	1.02058	0.906554	0.966313	1.01026	1.04934	0.16178
TGGT1_209290	ribosomal protein RPS28	21.19	2	2	2	4751080	4809480	4844190	4800990	5086870	4821260	4862520	4823900	0.979597	0.991638	0.998795	0.989887	1.04883	0.994067	1.00257	0.994611	0.980157	0.189973
TGGT1_209420	hypothetical protein	51.2	10	10	10	1496430	1490300	1413290	1431710	1517640	1537520	1525440	1495320	1.00536	1.00124	0.949501	0.961876	1.01961	1.03296	1.02485	1.00461	0.95981	0.056173
TGGT1_209430	putative 40S ribosomal protein S4	55.19	10	10	10	147996	135217	129036	150404	136190	141020	147809	134804	1.05478	0.963705	0.919653	1.07194	0.97064	1.00506	1.05345	0.960762	1.00506	0.932839
TGGT1_209440	hypothetical protein	15.39	40	40	40	181129	175205	183414	177845	168056	176035	177776	178513	1.0219	0.988481	1.0348	1.00338	0.948148	0.993164	1.00299	1.00714	1.02458	0.204662
TGGT1_209450	TLD protein	29.02	21	21	21	283997	293664	288464	291768	274935	274843	266923	274409	1.01021	1.0446	1.0261	1.03786	0.97798	0.977653	0.94948	0.976109	1.06121	0.00118103
TGGT1_209490	hypothetical protein	9.11	3	3	3	14960.6	24523.7	12516.4	21096.4	12088.4	22854.5	14246.1	14601.1	0.874332	1.43322	0.731487	1.23292	0.706474	1.33567	0.832575	0.853322	1.1459	0.549414
TGGT1_209500	hypothetical protein	33.69	69	69	69	212745	216074	218336	216395	221764	213288	214886	200109	0.993209	1.00875	1.01931	1.01025	1.03531	0.995744	1.0032	0.934217	1.01589	0.487818
TGGT1_209520	WD domain, G-beta repeat-containing protein	9.82	17	17	17	118072	97901.4	128226	127568	111241	108843	119699	109982	1.02501	0.849901	1.11315	1.10744	0.965705	0.944887	1.03913	0.954775	1.04892	0.545283
TGGT1_209530	hypothetical protein	4.5	2	2	2	43411.6	33632.2	34928.5			45654.1	43685.8	53169	1.02353	0.792959	0.823523			1.0764	1.03	1.25359	0.785721	0.0699439
TGGT1_209540	hypothetical protein	6.98	8	8	8	37108.3	33505.2	38553.4	20529.8	22673.7	29980.3	20446.4	28756	1.28207	1.15758	1.33199	0.70929	0.783361	1.0358	0.706409	0.9935	1.27333	0.239489
TGGT1_209550	hypothetical protein	6.36	6	6	6	12276.2	10139.7	19813.1	13591.2	14288.4	8630.03	14475.6	12863.2	0.925829	0.764702	1.49424	1.025	1.07758	0.650848	1.0917	0.970099	1.11069	0.62905
TGGT1_209570	suppressor of mitotic defects protein	20.78	6	6	6	117647	115905	113309	120386	128810	123000	136300	119686	0.965266	0.950973	0.929674	0.987739	1.05686	1.00919	1.11831	0.981996	0.920147	0.0387005
TGGT1_209580	RNA methylase family UPF0020 protein	19.26	10	10	10	87439.9	95358.4	104623	94171.7	66880.9	91876.3	86025.2	90725.2	0.975483	1.06382	1.16718	1.05058	0.746126	1.02498	0.9597	1.01213	1.13736	0.155492
TGGT1_209600	hypothetical protein	53.88	23	23	23	4523920	4486090	4495150	4516200	4498530	4317410	4461290	4429810	1.01296	1.00449	1.00652	1.01123	1.00727	0.966718	0.998934	0.991885	1.01775	0.0992956
TGGT1_209630	hypothetical protein	7.89	3	3	3	52013.5	68034.8	54900.7	52033.6	47776.9	47666.8	61334.5	45829.7	0.968615	1.26697	1.02238	0.96899	0.88972	0.88767	1.14219	0.853458	1.1203	0.262668
TGGT1_209640	hypothetical protein	18.75	5	5	5	58497.6	68494.4	43719.6	53367.5	53801.8	68749.9	58535.2	53717.6	1.01982	1.1941	0.762191	0.930388	0.93796	1.19856	1.02048	0.936492	0.954322	0.637911
TGGT1_209680	hypothetical protein	22.69	12	12	12	262870	258208	237780	262480	261082	256104	261132	249556	1.02623	1.00803	0.928279	1.02471	1.01925	0.999815	1.01944	0.974252	0.993641	0.796344
TGGT1_209690	small nuclear ribonucleoprotein	57.51	9	9	9	617413	584034	579208	599063	597316	644748	662300	569547	1.01765	0.962635	0.95468	0.987406	0.984527	1.06271	1.09164	0.938757	0.961925	0.375954
TGGT1_209700	hypothetical protein	36.24	7	7	7	1800930	1555990	1633670	1606620	1705710	1654610	1677590	1495940	1.0972	0.947975	0.995301	0.978821	1.03919	1.00806	1.02206	0.91139	1.0097	0.834376
TGGT1_209710	ribosomal protein RPL28	13.97	2	2	2	9332.43	8340.13	9916.02	7191.73	10618	7881.16	7913.41	17940.9	0.943459	0.843142	1.00246	0.727045	1.07342	0.796743	0.800003	1.81373	0.784162	0.391287
TGGT1_209720	hypothetical protein	32.11	5	5	5	933362	968530	935136	930836	992892	895625	911675	881708	1.0023	1.04007	1.0042	0.999587	1.06623	0.961775	0.979011	0.946831	1.02335	0.425563
TGGT1_209730	hypothetical protein	20.55	23	23	23	58277.9	60550.2	59890.9	61266	70274.4	58666	67448.3	65534.1	0.928902	0.965121	0.954612	0.97653	1.12012	0.935088	1.07507	1.04456	0.916243	0.0771455
TGGT1_209740	hypothetical protein	17.94	3	3	3	46369	55792	48159.2	50424.5	36552.8	50338.8	59544.8	43339.8	0.94989	1.14292	0.986563	1.03297	0.748801	1.03121	1.2198	0.887836	1.0578	0.553694
TGGT1_209770	putative helicase	11.72	12	12	12	18497.2	15143.4	16944.5	14768.5	22626.8	19757.4	15548.8	19233	1.0383	0.850039	0.951139	0.828995	1.2701	1.10903	0.872795	1.0796	0.846922	0.134948
TGGT1_209790	radical SAM domain-containing protein	19.34	10	10	10	106515	106311	96578.7	102926	102717	98457.6	103882	105071	1.03606	1.03408	0.939415	1.00115	0.999122	0.957691	1.01045	1.02202	1.00537	0.862
TGGT1_209800	formate/nitrite transporter protein	29.61	10	10	10	615726	598754	621944	600998	658824	635583	637414	656540	0.980108	0.953092	0.990005	0.956664	1.04871	1.01172	1.01463	1.04507	0.941685	0.00395902
TGGT1_209850	RNA recognition motif-containing protein	14.16	24	24	24	417000	427656	389313	423728	417536	423581	427123	420619	0.996846	1.02232	0.930659	1.01293	0.998127	1.01258	1.02104	1.0055	0.981548	0.41116
TGGT1_209860	SRP40, C-terminal domain-containing protein	25.71	8	8	8	168451	158131	164365	164014	138491	158326	162239	146291	1.06927	1.00376	1.04333	1.0411	0.879093	1.005	1.02984	0.928605	1.08196	0.110128
TGGT1_209870	HAD hydrolase, family IIA protein	17.82	14	14	14	296978	296163	315236	298359	323867	317095	331235	316135	0.952208	0.949595	1.01075	0.956636	1.03842	1.01671	1.06205	1.01363	0.936665	0.0117712
TGGT1_209880	putative glutamic acid-rcih protein	16.54	57	57	57	69802.9	70444	73227.3	74226.3	74790	72659.8	69206.3	73058.9	0.967108	0.97599	1.01455	1.02839	1.0362	1.00669	0.958842	1.01222	0.993047	0.764401
TGGT1_209890	hypothetical protein	87.56	13	13	13	671659	668828	677518	652194	627902	631158	616348	609292	1.04236	1.03797	1.05145	1.01215	0.974455	0.979508	0.956524	0.945574	1.07466	0.000796067
TGGT1_209900	hypothetical protein	22.38	3	3	3	32021.1	30194.5	16890.7	22606.7	20906.5	27996.1	21015.3	26009	1.29614	1.2222	0.683696	0.915066	0.846246	1.13322	0.85065	1.05278	1.06032	0.835325
TGGT1_209910	histone H2Bv	47.97	9	6	6	20486200	19952400	19813600	19955800	20591900	20213800	20242400	20342300	1.01418	0.987752	0.980881	0.987921	1.01941	1.00069	1.00211	1.00705	0.985472	0.133921
TGGT1_209945	hypothetical protein	17.24	1	1	1	190241	228431	246288	231558	257481	243422	287514	271012	0.778103	0.934303	1.00734	0.947093	1.05312	0.995618	1.17596	1.10846	0.846228	0.0423753
TGGT1_209950	putative thioredoxin	61.56	28	28	28	7386770	7235460	7240780	7364500	7514440	7463360	7454200	7312750	1.00207	0.981541	0.982263	0.999046	1.01939	1.01246	1.01121	0.992026	0.982611	0.070866
TGGT1_209960	glycosyltransferase	41.18	55	55	55	384852	394294	388526	401651	386823	384173	385593	387064	0.989027	1.01329	0.998468	1.0322	0.994092	0.987282	0.990931	0.994711	1.01663	0.176638
TGGT1_209970	Spc97 / Spc98 family protein	19.64	32	32	32	104602	99611	93234.5	100300	106039	100408	100760	102459	1.03642	0.986964	0.923784	0.993791	1.05065	0.994861	0.998348	1.01518	0.970907	0.304697
TGGT1_209985	cAMP-dependent protein kinase	51.52	12	12	8	255600	273683	259336	269596	219583	239389	235130	224989	1.03413	1.1073	1.04925	1.09076	0.888413	0.968546	0.951315	0.910285	1.15137	0.00146423
TGGT1_210095	hypothetical protein	19.18	6	4	1	315497	361243	321888	353013	304896	281947	386242	323650	0.953028	1.09121	0.972333	1.06635	0.921005	0.851683	1.16673	0.977656	1.04234	0.555903
TGGT1_321290	Prp18 domain-containing protein	36.38	14	14	14	73984.3	80752	76771.9	66401.7	70957.2	79715.7	76637.8	70159.5	0.994112	1.08505	1.03157	0.892226	0.953437	1.07112	1.02977	0.942719	1.00148	0.99484
TGGT1_321300	putative autophagy-related 12 variant 1	35.98	16	16	16	130584	132271	136438	143358	140273	129389	136776	141494	0.957902	0.970277	1.00084	1.05161	1.02898	0.949136	1.00332	1.03793	0.990362	0.747947
TGGT1_321310	16S rRNA processing protein RimM domain-containing protein	18.03	10	10	10	37417.7	45437.5	38480.1	46915.1	51595.2	44954.4	45299.3	44020.4	0.845312	1.02649	0.869313	1.05987	1.1656	1.01558	1.02337	0.994475	0.905208	0.180766
TGGT1_321340	putative membrane protein	8.9	26	26	26	73006.5	77842.4	84988.2	73524.9	76209.9	81189.8	82559.4	73412.3	0.937884	1.00001	1.09181	0.944544	0.979037	1.04301	1.06061	0.943098	0.987206	0.769952
TGGT1_321360	clustered-asparagine-rich protein	22.26	4	4	4	178926	183378	177483	139584	153444	132756	154162	176903	1.10394	1.13141	1.09504	0.861207	0.946721	0.81908	0.951151	1.09146	1.10061	0.314313
TGGT1_321370	hypothetical protein	11.75	25	25	25	44866.4	44961.2	42558.2	50547.3	48396.7	46230.7	38240.1	40818.5	1.00648	1.00861	0.954704	1.13392	1.08568	1.03709	0.857836	0.915677	1.05324	0.438616
TGGT1_321400	microsomal signal peptidase (spc12) domain-containing protein	33.59	3	3	3	1102110	1062870	1060600	1082350	1137810	1061320	1061630	1097350	1.01741	0.981182	0.979086	0.999165	1.05036	0.979751	0.980037	1.01301	0.988486	0.570873
TGGT1_321410	hypothetical protein	32.61	54	54	54	167603	168312	174207	164906	161821	152541	153832	154523	1.0332	1.03757	1.07391	1.01657	0.997552	0.940345	0.948303	0.952563	1.084	0.00371832
TGGT1_321420	kelch repeat-containing protein	42.42	23	23	23	2178650	2238310	2188550	2158750	2112310	2112520	2189380	2096270	1.00894	1.03657	1.01353	0.999726	0.978219	0.978316	1.01391	0.970791	1.02982	0.0555185
TGGT1_321430	hypothetical protein	9.36	4	4	4	30812.7	22295.4	26603.2	31990.7	37733.5	26677.5	31891.8	28410.4	1.04266	0.754449	0.90022	1.08253	1.27686	0.902734	1.07918	0.961373	0.895671	0.358999
TGGT1_321440	SWI2/SNF2 ISWI-like SANT	38.59	39	39	39	183586	170257	183058	177794	185176	177921	179244	175746	1.02506	0.950637	1.02211	0.99272	1.03394	0.99343	1.00082	0.981285	0.995276	0.817562
TGGT1_321450	Myb family DNA-binding domain-containing protein	34.12	107	107	107	341268	351015	343414	343037	342869	346969	336960	341076	0.994006	1.0224	1.00026	0.999158	0.998669	1.01061	0.981458	0.993446	1.00794	0.398817
TGGT1_321480	SAG-related sequence SRS12B	30.99	10	10	10	57944.5	59588.5	57419.6	49536	52032.8	50834.9	53577.5	54439.8	1.06473	1.09494	1.05509	0.910225	0.956104	0.934092	0.984488	1.00033	1.06451	0.221509
TGGT1_321500	RNA recognition motif-containing protein	47.16	22	22	22	7366350	7464530	7161940	7298740	7338700	7487820	7399960	7232990	1.00306	1.01643	0.975226	0.993854	0.999295	1.0196	1.00764	0.984901	0.9943	0.630165
TGGT1_321520	hypothetical protein	23.71	5	5	5	602542	646898	621805	573210	602448	620627	626304	625855	0.979805	1.05193	1.01113	0.932108	0.979652	1.00921	1.01844	1.01771	0.987565	0.639808
TGGT1_321530	cathepsin CPL	23.93	8	8	8	396046	377821	433219	387608	428176	382996	386920	419032	0.986472	0.941077	1.07906	0.965454	1.0665	0.953967	0.963741	1.04373	0.98613	0.741305
TGGT1_321540	hypothetical protein	26.12	20	20	20	76081.7	74538.3	67322.3	66926.1	77754.7	70964.1	73571.8	71465.8	1.0519	1.03056	0.93079	0.925313	1.07503	0.981141	1.0172	0.988078	0.969744	0.451136
TGGT1_321550	hypothetical protein	24.78	6	6	6	85097.7	87073.9	75023.9	77166.6	74320.5	88032.1	71834.1	69616.5	1.08376	1.10893	0.955467	0.982755	0.946509	1.12113	0.914843	0.886601	1.06767	0.328964
TGGT1_321560	zinc knuckle domain-containing protein	33.77	22	22	22	206792	216083	204982	214873	212990	208554	214792	205998	0.981764	1.02587	0.973171	1.02013	1.01119	0.99013	1.01975	0.977995	1.00047	0.984066
TGGT1_321570	beta-hydroxyacyl-acyl carrier protein dehydratase (FABZ)	54.55	10	10	10	522447	538681	555126	540605	535859	539933	527541	537791	0.972451	1.00267	1.03328	1.00625	0.997415	1.005	0.981932	1.00101	1.00735	0.614315
TGGT1_321590	hypothetical protein	27.2	8	8	8	217423	213647	200889	209090	227047	235526	242473	224767	0.982224	0.965166	0.907531	0.94458	1.0257	1.06401	1.09539	1.0154	0.904536	0.00623659
TGGT1_321600	hypothetical protein	7.11	6	6	6	44554.2	51196.1	44181.2	43672	40584.5	44957.1	37715.6	43046	1.01865	1.17051	1.01013	0.998483	0.927893	1.02786	0.862301	0.984171	1.10403	0.112733
TGGT1_321620	dynamin-related protein DRPB	53.37	45	45	45	2424310	2417230	2391380	2380990	2333110	2318990	2333250	2331240	1.02451	1.02152	1.01059	1.0062	0.985969	0.980002	0.986028	0.985178	1.03191	0.00304974
TGGT1_321630	RNA recognition motif-containing protein	43.25	14	14	14	227463	212485	211782	224248	204421	184658	213793	181849	1.09575	1.02359	1.02021	1.08026	0.984747	0.889543	1.02989	0.876012	1.11629	0.0576865
TGGT1_321640	cell division protein CDC48AP	45.79	42	41	41	548405	549846	521514	528075	545729	546615	552501	553610	1.00942	1.01207	0.959924	0.972	1.0045	1.00613	1.01696	1.019	0.976977	0.175475
TGGT1_321650	hypothetical protein	36.22	49	49	49	1776030	1781680	1772070	1770020	1735790	1699180	1711350	1764460	1.01411	1.01733	1.01185	1.01068	0.991131	0.970227	0.977176	1.0075	1.02735	0.0453218
TGGT1_321660	putative mannosyltransferase	19.66	13	13	13	68053.2	70661	76822.6	73221.9	71334.1	68583.8	64238.9	69850.4	0.96741	1.00448	1.09207	1.04089	1.01405	0.974953	0.913188	0.992959	1.05384	0.179392
TGGT1_321680	hypothetical protein	61.02	30	30	30	4396680	4380090	4375890	4345580	4338440	4221310	4271310	4264890	1.01674	1.01291	1.01194	1.00493	1.00328	0.976189	0.987752	0.986267	1.02353	0.0091006
TGGT1_321690	hypothetical protein	27.15	21	21	21	257858	261002	250161	288448	260961	265924	267716	282478	0.966417	0.978201	0.93757	1.08106	0.978047	0.996648	1.00336	1.05869	0.981793	0.601946
TGGT1_220860	DEAD/DEAH box helicase	46.18	25	25	25	548692	555528	556616	549993	556165	552425	549451	552544	0.99279	1.00516	1.00713	0.995144	1.00631	0.999544	0.994163	0.99976	1.00011	0.982314
TGGT1_220870	hypothetical protein	5.17	1	1	1					35550.6		22611.9						1.22246		0.777542
TGGT1_220880	hypothetical protein	45.32	8	7	7	210772	193756	208816	192460	211293	201499	216138	202858	1.02967	0.946541	1.02011	0.94021	1.03221	0.984367	1.05588	0.991006	0.968761	0.313798
TGGT1_220890	hypothetical protein	32.82	11	11	11	403856	417251	428319	460760	448054	485200	418479	407211	0.931314	0.962203	0.987727	1.06254	1.03324	1.1189	0.965035	0.93905	0.97228	0.595384
TGGT1_220900	hypothetical protein	48.16	33	33	33	3267920	3307930	3207920	3231740	4275590	4265110	4283630	4255060	0.868697	0.879333	0.852748	0.85908	1.13656	1.13378	1.1387	1.1311	0.762059	1.62645e-05
TGGT1_220910	HEAT repeat-containing protein	25.83	42	42	42	144253	149032	161341	162026	158189	158064	156218	159382	0.924325	0.954947	1.03382	1.03821	1.01362	1.01282	1.00099	1.02127	0.975942	0.444593
TGGT1_220920	hypothetical protein	15.76	20	20	20	1476990	1548930	1409340	1504180	1349450	1487820	1496280	1368210	1.01501	1.06445	0.968519	1.03369	0.927361	1.02245	1.02827	0.940254	1.04169	0.264673
TGGT1_220930	hypothetical protein	27.8	17	17	17	1199990	1138870	1189850	1191400	1188480	1237690	1200900	1174560	1.00821	0.956859	0.999691	1.00099	0.99854	1.03989	1.00898	0.986845	0.983022	0.334978
TGGT1_220940	ribosomal RNA methyltransferase (FtsJ ) family protein	7.68	3	3	3	49029.6	45452.3	41806.4	33926.1	48746.5	41849.3	44938.4	43594.2	1.12278	1.04086	0.957373	0.776913	1.1163	0.958355	1.0291	0.998313	0.950237	0.519511
TGGT1_220950	hypothetical protein	41.92	11	5	5	3620990	3468520	3571190	3693750	4025280	4061450	3971720	3749440	0.9604	0.91996	0.947192	0.979699	1.06763	1.07722	1.05342	0.994469	0.908056	0.00501842
TGGT1_221170	CAAX metallo endopeptidase	30.09	12	12	12	807686	780612	801729	797828	817505	772638	798514	828025	1.00889	0.975074	1.00145	0.996579	1.02116	0.965113	0.997435	1.0343	0.991038	0.623272
TGGT1_221180	hypothetical protein	27.56	19	19	19	1121640	1150560	1098360	1102290	1029150	1103250	1061410	1117090	1.02156	1.0479	1.00036	1.00394	0.937322	1.00481	0.966703	1.01742	1.03757	0.133903
TGGT1_221190	putative mrna cleavage factor family protein	23.67	8	8	8	151017	163444	153811	145038	172391	169700	182829	165617	0.926593	1.00284	0.943736	0.889908	1.05774	1.04123	1.12178	1.01617	0.888164	0.0106905
TGGT1_221200A	CW-type Zinc Finger protein	33.51	41	40	40	133463	132612	139772	129960	137434	143373	138029	145591	0.970434	0.964246	1.01631	0.944963	0.999307	1.04249	1.00363	1.05862	0.949294	0.0471666
TGGT1_221200B	CW-type Zinc Finger protein	44.69	41	41	41	102756	96431.9	95193.3	98546.8	99730.5	99273.6	99882.7	103019	1.03424	0.970587	0.95812	0.991873	1.00379	0.999189	1.00532	1.03689	0.977662	0.268036
TGGT1_221210	cyclophilin	64.8	11	11	11	4506330	4445980	4317310	4419930	4118140	4140770	4127390	4242210	1.05049	1.03642	1.00642	1.03034	0.959994	0.965269	0.96215	0.988916	1.06381	0.00154402
TGGT1_221230	hypothetical protein	52.61	24	24	24	452907	432193	453481	441244	463578	474651	484556	494041	0.980146	0.935318	0.981388	0.954905	1.00324	1.0272	1.04864	1.06916	0.928527	0.0060504
TGGT1_221250	hypothetical protein	10.55	6	6	6	37638.2	38606.4	40709.6	43198.5	33100	40674.1	27380.4	35476.7	1.01456	1.04066	1.09735	1.16444	0.892232	1.0964	0.738056	0.956297	1.17215	0.10524
TGGT1_221270	oxidoreductase, 2OG-Fe(II) oxygenase family protein	15.96	4	4	4	18022.3	18208.6	24318.3	19788.5	17378	24168	23159.6	17614.8	0.886389	0.895552	1.19604	0.973256	0.854701	1.18865	1.13906	0.866347	0.975915	0.861308
TGGT1_221280	hypothetical protein	8.08	23	23	23	199239	221931	192494	196923	150361	163613	186886	186294	1.06421	1.18542	1.02818	1.05184	0.803135	0.873919	0.998229	0.995067	1.17963	0.0346884
TGGT1_221295	hypothetical protein	5.1	1	1	1	13211.7	10592.6	12542.2	12167.2	16733.4	13437.6	18836.3	14500.1	0.943515	0.756472	0.895703	0.868922	1.19502	0.959648	1.3452	1.03553	0.763906	0.0247616
TGGT1_221310	aminopeptidase N protein	8.89	7	7	7	59624.4	41425.8	58045.5	64522.6	48462.7	47444.6	56556.6	35986.7	1.15756	0.80425	1.12691	1.25266	0.940866	0.9211	1.098	0.698654	1.18661	0.256363
TGGT1_221320	acetyl-CoA carboxylase ACC1	50.08	108	108	108	729549	738663	742560	734848	635672	642918	641983	644872	1.05903	1.07226	1.07792	1.06672	0.922757	0.933276	0.931919	0.936112	1.14819	1.29573e-07
TGGT1_221330	DNA gyrase/topoisomerase IV, A subunit domain-containing protein	26.73	32	32	32	160837	162549	148426	149931	141054	150718	159538	151185	1.05102	1.06221	0.969916	0.979751	0.921742	0.984893	1.04253	0.987945	1.03195	0.394437
TGGT1_221350	Ctr copper transporter family protein	18.67	4	4	4	87958.4	85299.3	80839	84037.4	97714.7	95740.3	92251.9	94222.7	0.979951	0.950326	0.900633	0.936267	1.08865	1.06665	1.02779	1.04974	0.889991	0.00155981
TGGT1_221360	hypothetical protein	21.89	11	11	11	44456.6	42494.4	47165.8	44978.8	47836.1	43988	45600.3	44028	0.986423	0.942885	1.04654	0.99801	1.06141	0.976025	1.0118	0.976913	0.987011	0.667145
TGGT1_221380	alba 1	42.91	12	12	12	3541760	3227600	3241940	3279010	3218140	3285870	3256570	3237730	1.07781	0.982204	0.986568	0.997849	0.979326	0.999937	0.99102	0.985287	1.02246	0.370464
TGGT1_221390	hypothetical protein	46.06	31	31	31	1392840	1506460	1418280	1452030	1501450	1445770	1494800	1467910	0.954038	1.03186	0.971463	0.99458	1.02843	0.990292	1.02388	1.00546	0.976257	0.248022
TGGT1_221400	hypothetical protein	6.93	11	11	11	36297.7	41283.5	50814.5	45237.8	28191.7	25661.3	33596	22388.7	1.02438	1.16508	1.43406	1.27668	0.795614	0.724202	0.948132	0.631844	1.58082	0.00598088
TGGT1_221410	actin-like protein ALP4	30.87	12	12	12	126532	132372	138983	136919	139235	136955	136869	133611	0.935995	0.979195	1.0281	1.01283	1.02996	1.0131	1.01246	0.98836	0.978298	0.356012
TGGT1_221430	hypothetical protein	8.38	5	5	5	85864	83056.7	84938.7	91656.8	55930.2	57852.5	91886.4	55342.6	1.13253	1.0955	1.12033	1.20894	0.73771	0.763065	1.21197	0.729959	1.32376	0.0501328
TGGT1_221440	putative RPGR	6.78	2	2	2	29420.2	21371.7	28106.7	24838.6	29439.5	23020.4	28110.7	18255.8	1.16191	0.844049	1.11004	0.98097	1.16268	0.909162	1.1102	0.72099	1.04969	0.671131
TGGT1_221450	SPRY domain-containing protein	11.13	4	4	4	28218.3	26093	28326.7	31604.9	34863.6	29045.8	24161	31376.1	0.96601	0.893254	0.969721	1.08195	1.1935	0.994339	0.827115	1.07411	0.956436	0.676117
TGGT1_221460	phosphoglycerate mutase family protein	53.11	21	21	21	203362	196373	196568	188448	191502	189119	188649	188430	1.05475	1.0185	1.01951	0.977395	0.993235	0.980875	0.978438	0.977302	1.0357	0.0732525
TGGT1_221470	hypothetical protein	61.41	35	35	35	2184140	2196210	2170100	2202860	2446970	2405000	2425900	2398750	0.948084	0.953323	0.941989	0.95621	1.06217	1.04395	1.05303	1.04124	0.904583	1.93131e-06
TGGT1_221480	hypothetical protein	25.52	5	5	5	280028	280217	296606	276361	291980	309319	282660	309883	0.962687	0.963336	1.01968	0.95008	1.00378	1.06338	0.971735	1.06532	0.949214	0.109389
TGGT1_221490	cell cycle regulator protein	72.22	13	13	13	465100	461353	455208	446193	486283	476805	485150	485277	0.989214	0.981245	0.968175	0.949001	1.03427	1.01411	1.03186	1.03213	0.945353	0.00145913
TGGT1_221500	dual specificity phosphatase, catalytic domain-containing protein	22.2	15	15	15	59253.8	66572.8	68464.2	54810.3	51880.3	48807.8	48588.6	53847.3	1.04822	1.17769	1.21115	0.969611	0.917778	0.863425	0.859547	0.952575	1.22635	0.0128152
TGGT1_221510	hypothetical protein	37.11	6	6	6	930362	870291	932400	939960	771173	800771	780470	776095	1.0943	1.02364	1.0967	1.10559	0.907059	0.941873	0.917995	0.912849	1.17405	0.00018535
TGGT1_221522	adaptor complexes medium subunit family protein	35.38	18	18	18	738690	767416	746015	726336	750382	728408	746600	746418	0.993152	1.03177	1.003	0.976543	1.00887	0.979328	1.00379	1.00354	1.00224	0.879834
TGGT1_221530	hypothetical protein	6.52	3	3	3	53111.7	33131.4	36505.6	19377.3	24060.8	35220.9	25070.5	33046.8	1.6372	1.02129	1.12531	0.597316	0.741687	1.0857	0.772812	1.01869	1.21062	0.555255
TGGT1_221570	putative pre-rRNA-processing protein	18.73	5	5	5	54926.9	48527.5	60770.9	51722.3	47626.9	55635.5	60999.3	59216	0.999977	0.883472	1.10637	0.941635	0.867076	1.01288	1.11053	1.07806	0.966305	0.66454
TGGT1_221580	ribosomal RNA large subunit methyltransferase J protein	25.09	43	43	43	155642	160180	151072	158222	146481	159263	159053	168935	0.989108	1.01795	0.960065	1.0055	0.930889	1.01212	1.01078	1.07358	0.986404	0.705706
TGGT1_221590	dual specificity phosphatase, catalytic domain-containing protein	21.63	6	6	6	104875	148008	111682	142044	95733.2	100880	115865	91294.8	0.921591	1.30062	0.981408	1.24821	0.841257	0.886485	1.01817	0.802255	1.25469	0.0703395
TGGT1_221600	hypothetical protein	9.71	6	6	6	38451.4	44612.4	38408.1	44807	46940.7	36631.8	46768.6	35101.9	0.927317	1.0759	0.926272	1.08059	1.13205	0.883434	1.1279	0.846538	1.00505	0.905254
TGGT1_221610	ubiquitin carboxyl-terminal hydrolase	34.97	22	22	22	217561	207681	236496	218112	232616	221876	223327	217057	0.980708	0.936172	1.06606	0.983192	1.04857	1.00016	1.0067	0.978436	0.983209	0.583754
TGGT1_221620	putative beta-tubulin	65.48	26	26	8	13103400	12812900	12514100	12743100	13246100	13512800	13008700	13190800	1.00668	0.984359	0.961404	0.978997	1.01764	1.03813	0.999402	1.01339	0.966296	0.0316498
TGGT1_221630	hypothetical protein	24.33	34	34	34	171876	168206	156495	168756	181465	167847	173862	186970	0.999659	0.978314	0.910201	0.981513	1.05543	0.976226	1.01121	1.08745	0.936899	0.0843609
TGGT1_221640	hypothetical protein	5.74	5	5	5	22939.3	26917.1	23990.2	21150.1	29487.2	23856.1	20027.3	23345.7	0.957235	1.12322	1.00109	0.882573	1.23047	0.995492	0.83572	0.974194	0.98222	0.901491
TGGT1_221660	DEAD/DEAH box helicase domain-containing protein	38.97	53	53	53	313469	306958	313252	328544	322311	324604	326913	334419	0.975601	0.955337	0.974925	1.02252	1.00312	1.01026	1.01744	1.0408	0.96482	0.0712499
TGGT1_221670	transcriptional elongation factor FACT140	44.91	47	47	47	1061480	1092750	1086330	1087540	1104110	1101440	1097030	1072560	0.97571	1.00445	0.998552	0.999664	1.0149	1.01244	1.00839	0.985895	0.989248	0.288961
TGGT1_221675A	hypothetical protein	26.75	5	2	2	30620.6	30869.9	24620.7	30437.8	28980.5	45033.7	52910.7	34032.3	0.882736	0.889923	0.70977	0.877467	0.835455	1.29824	1.52532	0.981089	0.724099	0.0861302
TGGT1_221675B	hypothetical protein	21.89	10	10	10	85742.4	67676.8	76818.1	71064.5	81924.9	92571.4	84780.1	99325.1	1.03945	0.820445	0.931265	0.861514	0.993175	1.12224	1.02779	1.20412	0.840213	0.0408616
TGGT1_221690	hypothetical protein	30.71	33	33	33	320117	314840	301237	333025	308196	310287	317875	300689	1.02181	1.00497	0.961548	1.06302	0.983762	0.990436	1.01466	0.959799	1.02601	0.328225
TGGT1_221700	hypothetical protein	23.66	5	5	5	134426	94292.3	91722.8	86322.3	87794.6	106822	102860	98664.8	1.3394	0.939512	0.91391	0.8601	0.87477	1.06436	1.02488	0.983078	1.02681	0.906926
TGGT1_221710	TBC domain-containing protein	24.14	31	31	31	63990.5	64712.1	67499.2	64659.3	68857.4	66168.2	61379.1	74777.3	0.962185	0.973035	1.01494	0.972242	1.03537	0.99493	0.922919	1.12438	0.961941	0.426768
TGGT1_221720	hypothetical protein	19.59	46	46	46	127810	128409	125809	128749	129841	131703	136742	131074	0.983024	0.987631	0.967634	0.990246	0.998645	1.01297	1.05172	1.00813	0.964895	0.0291867
TGGT1_221818	hypothetical protein	11.15	2	2	2	12906.4	31548.5	33194.9	41987.9	37199.4	24966.9	38124.5	40676.8	0.396198	0.968468	1.01901	1.28893	1.14194	0.766428	1.17034	1.24869	0.848689	0.440275
TGGT1_221850	putative prohibitin family protein	35.24	7	7	7	93900.4	92113.7	78770.6	87780	76024.9	84660.4	78280.7	70525.5	1.13465	1.11306	0.95183	1.0607	0.918652	1.023	0.94591	0.8522	1.13917	0.0542794
TGGT1_221870	hypothetical protein	38.02	48	48	48	774518	794143	760747	765768	757518	752873	778843	756192	1.00905	1.03461	0.991104	0.997646	0.986897	0.980846	1.01468	0.98517	1.01634	0.233485
TGGT1_221900	hypothetical protein	13.51	2	2	2	18820.5	34661.5	27539.6	20151.4	15123.2	22489.8	19581.6	15676.7	0.86509	1.59323	1.26587	0.926265	0.695143	1.03375	0.900074	0.720584	1.38838	0.117686
TGGT1_221910	AN1 family Zinc finger domain-containing protein	21.98	6	6	6	272355	278069	285412	276099	226374	224601	218262	225839	1.08561	1.10839	1.13766	1.10054	0.902333	0.895266	0.869998	0.9002	1.24228	2.89638e-06
TGGT1_221922	NifU family domain-containing protein	26.09	8	8	8	245600	249232	255494	251698	257838	275024	288486	272434	0.937491	0.951355	0.975258	0.960768	0.984206	1.04981	1.10119	1.03992	0.916109	0.0120662
TGGT1_221940	adaptin n terminal region domain-containing protein	31.68	32	32	32	164012	160120	159703	165489	163518	155934	151021	160531	1.02481	1.00049	0.997888	1.03404	1.02173	0.974338	0.943639	1.00306	1.02903	0.188002
TGGT1_221950	putative splicesome-associated protein	51.7	27	27	27	750847	754869	750882	764378	759569	730161	755789	737190	1.00051	1.00587	1.00056	1.01855	1.01214	0.97295	1.0071	0.982317	1.01283	0.283658
TGGT1_221970	hypothetical protein	24.12	7	7	7	280980	289470	295459	272001	256383	274967	264004	279982	1.01563	1.04632	1.06797	0.983175	0.926722	0.993896	0.954269	1.01202	1.05819	0.0791338
TGGT1_221980	U1 zinc finger protein	36.38	16	16	16	201568	188759	205376	199768	207764	195531	197379	192933	1.01477	0.950282	1.03394	1.00571	1.04596	0.984375	0.993678	0.971295	1.00235	0.929289
TGGT1_221990	hypothetical protein	32.42	15	15	15	137052	147007	144194	137947	110796	131766	119462	114485	1.05151	1.12789	1.1063	1.05837	0.850063	1.01095	0.916551	0.878366	1.18823	0.00558096
TGGT1_222000	brix domain-containing protein	54.72	23	23	23	328730	328705	340136	328276	299172	310753	305985	321777	1.02587	1.02579	1.06146	1.02445	0.933624	0.969764	0.954885	1.00417	1.07123	0.00773727
TGGT1_222010	HAD hydrolase, family IIID protein	26.93	14	14	14	45216.8	49512.8	52137.6	41926.8	42670.1	50097.9	47412.8	49209.8	0.956502	1.04738	1.1029	0.886907	0.90263	1.05976	1.00296	1.04097	0.99685	0.939837
TGGT1_222020	phosphoglycerate kinase PGKII	48.23	25	25	25	1285880	1275200	1263420	1268390	1150640	1150600	1145070	1154290	1.06123	1.05242	1.0427	1.0468	0.949619	0.949586	0.945022	0.952631	1.10701	3.07425e-07
TGGT1_222030	hypothetical protein	7.92	6	6	6	20194.8	16278	21448	23385.2	18460.9	25050.8	31382.8	19801.6	0.917935	0.7399	0.974897	1.06295	0.839122	1.13866	1.42647	0.900062	0.858599	0.369491
TGGT1_222040	Ran-interacting Mog1 protein	61.2	10	10	10	338189	350305	342422	339155	416077	377116	379275	378227	0.926302	0.959488	0.937896	0.928948	1.13964	1.03292	1.03884	1.03597	0.883521	0.00274816
TGGT1_222050	hypothetical protein	38.05	42	42	42	146867	146000	143829	146625	140770	139300	129801	138874	1.03787	1.03174	1.0164	1.03616	0.994783	0.984395	0.917268	0.981384	1.06301	0.0180785
TGGT1_222070	elongation factor Tu GTP binding domain-containing protein	20.78	11	11	11	740705	809187	801798	831999	832239	851246	856844	838362	0.902971	0.986456	0.977448	1.01426	1.01456	1.03773	1.04455	1.02202	0.942285	0.0581966
TGGT1_222090	hypothetical protein	9.02	1	1	1	46834.3	49663.2	40115.1	22728	63855.3	53767.7	52638.4	64797.1	0.949988	1.00737	0.813696	0.461015	1.29524	1.09063	1.06772	1.31435	0.677876	0.0622196
TGGT1_222100	hypothetical protein	48.77	47	47	47	864704	842822	845312	836254	803390	782321	773002	776757	1.06024	1.03341	1.03647	1.02536	0.985065	0.959232	0.947806	0.95241	1.08089	0.000441596
TGGT1_222110	PUB domain-containing protein	23.1	9	9	9	146315	135383	138659	130689	165996	162933	165817	152499	0.976824	0.903841	0.925712	0.872503	1.10822	1.08777	1.10702	1.01811	0.851372	0.00202904
TGGT1_222120	hypothetical protein	6.78	6	6	6	16468.5	21496.5	16181	13904	18703.5	7966.23	17458.1	25293.5	0.958367	1.25097	0.941636	0.809129	1.08843	0.463586	1.01596	1.47193	0.980246	0.861551
TGGT1_222130	hypothetical protein	56.06	7	7	7	242067	259930	263563	267019	281892	252426	238839	246065	0.943823	1.01347	1.02764	1.04111	1.0991	0.984212	0.931237	0.959411	1.01311	0.746595
TGGT1_222140	DEAD/DEAH box helicase domain-containing protein	30.83	30	30	30	241256	232430	241206	240614	228821	207975	206853	223616	1.05885	1.02012	1.05863	1.05604	1.00428	0.912786	0.907862	0.981433	1.10175	0.0251259
TGGT1_222160	aldehyde dehydrogenase	66	27	27	27	2552980	2631260	2611890	2520940	2845630	2790620	2814280	2735040	0.949829	0.978953	0.971747	0.937909	1.05871	1.03824	1.04705	1.01756	0.922355	0.000795325
TGGT1_222170	dense-granule antigen DG32	34	14	14	14	1752780	1694970	1684710	1652240	1845700	1831740	1843280	1886550	0.98804	0.955453	0.949669	0.931366	1.04042	1.03255	1.03906	1.06345	0.915951	0.000720462
TGGT1_222180	hypothetical protein	21	4	4	4	46427.1	35751.8	40230.2	47503.4	38197.6	30890.9	40669	39382.4	1.16412	0.89645	1.00874	1.19111	0.957776	0.774566	1.01974	0.987484	1.13928	0.204519
TGGT1_222192	hypothetical protein	37.04	15	15	15	174440	174361	175178	175553	165287	147768	157819	164904	1.04509	1.04462	1.04951	1.05176	0.990254	0.885296	0.945512	0.987959	1.10028	0.0103748
TGGT1_222200	putative LMBR1 family region protein	10.82	6	6	6	44423.5	48830.9	79921.8	59651.7	96513.9	98493.1	99413.3	81784.4	0.583529	0.641422	1.04982	0.78356	1.26777	1.29376	1.30585	1.07429	0.618886	0.0106956
TGGT1_222210	SPFH domain / Band 7 family protein	31.14	11	11	11	269221	286750	285246	281309	271012	249617	298071	256988	0.979781	1.04357	1.0381	1.02377	0.986299	0.908436	1.08478	0.935261	1.04354	0.323914
TGGT1_222220	alveolin domain containing intermediate filament IMC7	51.75	21	21	21	3199640	3157620	3191360	3243610	3498940	3441940	3414510	3552140	0.958702	0.946112	0.956221	0.971877	1.04838	1.0313	1.02308	1.06432	0.919806	0.000197823
TGGT1_222230	hypothetical protein	27.75	55	55	55	112344	107605	115364	114063	116527	107477	115323	114714	0.994836	0.952871	1.02158	1.01006	1.03188	0.951738	1.02122	1.01582	0.989726	0.684464
TGGT1_222240	hypothetical protein	26.1	19	19	19	105700	110122	105188	101697	105158	101535	109731	98724.1	1.00924	1.05147	1.00436	0.971022	1.00407	0.969476	1.04773	0.942637	1.01821	0.53566
TGGT1_222250	hypothetical protein	2.32	3	3	3	118919	91691.3	101252	105920	85784.3	84189.5	98564.9	83407.3	1.23596	0.952973	1.05234	1.10086	0.89158	0.875005	1.02441	0.866875	1.18706	0.0437879
TGGT1_222270	hypothetical protein	35.92	12	12	12	818653	806546	840818	875724	840240	824499	847413	838228	0.978647	0.964174	1.00514	1.04687	1.00445	0.985635	1.01303	1.00205	0.997421	0.878385
TGGT1_222280	hypothetical protein	13.18	2	2	2	10842.3	17506.7		15215.8	14589.2	18669.6	12441.7	13045.6	0.741818	1.19779		1.04105	0.998177	1.27735	0.851248	0.892566	0.98877	0.914675
TGGT1_222290	LSM domain-containing protein	26.9	4	4	4	261009	250955	257723	284708	253328	250120	253870	262224	1.00682	0.968033	0.99414	1.09823	0.977187	0.964812	0.979278	1.0115	1.03418	0.305088
TGGT1_222300	hypothetical protein	40.26	54	54	54	484846	501702	500292	497924	464895	482278	498606	492659	0.988674	1.02305	1.02017	1.01534	0.947991	0.983438	1.01673	1.00461	1.0239	0.215342
TGGT1_222310	hypothetical protein	19.03	7	7	7	112322	115088	128037	119825	130852	120399	126863	124541	0.918858	0.941485	1.04742	0.980237	1.07044	0.984932	1.03781	1.01882	0.945523	0.140891
TGGT1_222340	NOL1/NOP2/sun family protein	3.34	2	2	2		25375.7	23671.1	10237.9	46533.8	46974.9	25871.9	29364.6		0.853867	0.796509	0.344495	1.56582	1.58066	0.870564	0.98809	0.531421	0.0786096
TGGT1_222350	hypothetical protein	53.17	21	21	21	489718	492178	516116	477173	523765	512731	534230	514780	0.964797	0.969644	1.0168	0.940082	1.03187	1.01014	1.05249	1.01417	0.947101	0.0273923
TGGT1_222360	hypothetical protein	35.01	25	25	25	301241	312253	288866	299706	276766	292780	284133	286446	1.02892	1.06653	0.986652	1.02368	0.945323	1.00002	0.970486	0.978386	1.05433	0.0367982
TGGT1_222370	SAG-related sequence SRS13	38.33	21	21	21	440047	414919	450469	443743	508146	480658	458941	440040	0.967944	0.912671	0.990868	0.976074	1.11774	1.05727	1.0095	0.967928	0.926577	0.079957
TGGT1_222380	importin-beta N-terminal domain-containing protein	43.85	40	40	40	763855	767823	768826	772465	757987	746396	772356	775524	0.99765	1.00283	1.00414	1.0089	0.989986	0.974848	1.00875	1.01289	1.00678	0.501307
TGGT1_222390	hypothetical protein	9.49	3	3	3	59037.4	56573.2	55130.9	66281.9	53259.6	62134.2	56068	59437.3	1.00935	0.967223	0.942565	1.13321	0.910571	1.0623	0.958586	1.01619	1.02652	0.648399
TGGT1_222400	hypothetical protein	41.4	20	20	20	229019	237389	230836	217737	229481	230528	228383	230897	0.998845	1.03535	1.00677	0.94964	1.00086	1.00543	0.996071	1.00704	0.995314	0.785557
TGGT1_222410	hypothetical protein	24.96	16	16	16	304385	310351	278672	307193	290818	282072	289506	306994	1.02746	1.0476	0.940669	1.03694	0.981668	0.952145	0.977239	1.03627	1.02669	0.427964
TGGT1_222430	HECT-domain (ubiquitin-transferase) domain-containing protein	30.94	34	34	34	179500	178467	183096	173968	168375	171755	172422	173463	1.02495	1.01905	1.04548	0.993361	0.961425	0.980724	0.984533	0.990477	1.0423	0.0155108
TGGT1_222440	hypothetical protein	17.05	5	5	5	97648	111537	110027	102217	109752	99772.9	104236	86155.3	0.951103	1.08638	1.07168	0.995606	1.069	0.9718	1.01527	0.839163	1.05379	0.401166
TGGT1_222660	leucine rich repeat-containing protein	41.27	61	61	61	263242	280940	271660	277887	286639	287139	296316	279258	0.938859	1.00198	0.968882	0.99109	1.0223	1.02409	1.05682	0.99598	0.951605	0.0384442
TGGT1_222710	putative IMP-specific 5'-nucleotidase 1	18.74	11	11	11	119086	125686	134111	128315	158334	115945	128737	135512	0.91103	0.961521	1.02597	0.981634	1.21128	0.887001	0.984862	1.03669	0.941823	0.462452
TGGT1_222800	putative glycogen synthase	13.48	28	28	28	69235.5	69599.9	67397.1	67556.4	64119	74240.2	71737.7	63379.6	1.01209	1.01742	0.98522	0.987549	0.9373	1.08525	1.04867	0.926492	1.00114	0.937944
TGGT1_222840	Ser/Thr phosphatase family protein	26.56	11	11	11	1061070	1040990	984478	1022520	1112670	1115390	1151380	1055400	0.993523	0.974721	0.921807	0.957427	1.04184	1.04439	1.07808	0.988214	0.92654	0.0194588
TGGT1_222850	stress responsive a/b barrel domain-containing protein	63.37	5	5	5	337154	319068	332088	324003	309978	316927	283945	297759	1.06994	1.01254	1.05386	1.0282	0.983697	1.00575	0.901083	0.944921	1.0858	0.022273
TGGT1_222860	putative eukaryotic translation initiation factor	50.53	40	40	40	2070610	2083920	2079450	2049120	1990070	2049960	1956470	1953930	1.02041	1.02697	1.02477	1.00982	0.980721	1.01023	0.964162	0.962911	1.04184	0.0129161
TGGT1_222870	hypothetical protein	23.63	3	3	3	58689.6	44538.8	61970.5	59746.2	49289.7	43592.4	51690.9	50451.1	1.11798	0.84842	1.18048	1.13811	0.93892	0.830392	0.984661	0.961044	1.15342	0.15818
TGGT1_222880	hypothetical protein	12.21	7	7	7	39393.6	32197.3	35120.8	37741	28547.1	36569.6	32003.6	42993.1	1.10747	0.905162	0.98735	1.06101	0.802544	1.02808	0.899716	1.20866	1.03097	0.703769
TGGT1_222900	phosphoserine phosphatase	37.09	50	50	50	220173	218261	231572	216054	212840	233871	210112	218758	0.999854	0.991171	1.05162	0.981149	0.966553	1.06206	0.954165	0.993428	1.01197	0.677803
TGGT1_222910	phosphoglycerate mutase	58.17	18	18	18	493117	493472	490654	490494	463963	497520	481515	441883	1.02396	1.0247	1.01885	1.01852	0.963424	1.03311	0.999871	0.917574	1.04396	0.182565
TGGT1_222920	mbp-1 interacting protein-2a family protein	29.29	3	3	3	185791	175193	171212	195384	183988	209622	206424	174037	0.989796	0.933335	0.912127	1.0409	0.98019	1.11675	1.09972	0.927177	0.93994	0.30703
TGGT1_222930	hypothetical protein	5.84	2	2	2	6974.04	14359.2	14920.6	11343.6	8199.13	4983.25		11962.9	0.671109	1.38178	1.4358	1.09159	0.788999	0.479536		1.15118	1.41967	0.266601
TGGT1_222952	phosphohistidine phosphatase	43.52	14	14	14	683778	669266	656995	676430	756674	748482	762389	709142	0.965932	0.945432	0.928097	0.955552	1.06891	1.05734	1.07698	1.00176	0.902503	0.00145824
TGGT1_222960	SCY kinase-related protein (incomplete catalytic triad)	21.88	18	18	18	79211.7	87405.7	83687.1	87163.4	84120.2	88719.9	97595.5	87669.7	0.911038	1.00528	0.962511	1.00249	0.967492	1.02039	1.12248	1.00832	0.942371	0.182734
TGGT1_222970	putative inositol(myo)-1(or 4)-monophosphatase 2	40.4	10	10	10	341924	352293	361346	361468	379891	366268	392808	375234	0.933189	0.961488	0.986196	0.986529	1.03681	0.999629	1.07206	1.0241	0.935828	0.0149719
TGGT1_222990	putative ribosomal protein S18	15.85	10	10	10	85990.3	91054.5	100298	80772.7	78195.4	75533.4	75949	69120.7	1.0472	1.10888	1.22144	0.983662	0.952276	0.919857	0.924919	0.841763	1.19852	0.0150813
TGGT1_223000	dynein light chain DLC	29.71	4	4	4	1375060	1137730	1087440	1209100	939067	1044450	1157670	1007880	1.22795	1.01601	0.971102	1.07975	0.838603	0.932712	1.03382	0.900054	1.15914	0.0713825
TGGT1_223020	coproporphyrinogen III oxidase	32.97	11	11	11	321026	310236	324005	307564	300875	326759	299472	323342	1.02186	0.98751	1.03134	0.979005	0.957713	1.0401	0.953247	1.02923	1.0099	0.710352
TGGT1_223040	hypothetical protein	66.95	16	16	16	1434060	1447800	1436990	1446940	1268460	1236490	1281770	1244220	1.06259	1.07277	1.06476	1.07213	0.939885	0.916196	0.949747	0.921924	1.14607	0.000229241
TGGT1_223050	ribosomal protein RPS20	26.61	9	9	9	8887860	8685630	9010050	8842090	8802090	8894000	8871250	9063050	1.00066	0.977891	1.01442	0.995506	0.991003	1.00135	0.998789	1.02038	0.994253	0.575761
TGGT1_223070	hypothetical protein	61.14	12	12	12	979479	993561	1016450	1018310	1078060	1080580	1039360	1034450	0.950922	0.964593	0.986815	0.98862	1.04663	1.04907	1.00906	1.00429	0.946922	0.0107331
TGGT1_223080	hypothetical protein	19.94	47	47	47	104944	110564	107455	111136	105922	112571	107555	106978	0.968202	1.02005	0.991368	1.02533	0.977225	1.03857	0.992291	0.986967	1.00248	0.900136
TGGT1_223095	hypothetical protein	19.89	11	11	11	75279.6	65574.7	68287.5	76994.5	73557.1	80867.2	70681.7	72144.6	1.03231	0.899228	0.936428	1.05583	1.00869	1.10893	0.96926	0.989321	0.96261	0.453278
TGGT1_223110	glycolipid transfer protein GLTP	30.87	8	8	8	429315	413901	413366	397301	437012	425388	420963	411483	1.02562	0.988795	0.987517	0.949139	1.04401	1.01624	1.00567	0.983019	0.975831	0.268006
TGGT1_223125	ubiquitin family protein	27.56	6	6	6	53972.6	53037.7	53817.5	61494.5	87216.1	70419	70863	65615.3	0.836079	0.821596	0.833676	0.952599	1.35105	1.09085	1.09772	1.01643	0.755907	0.00782792
TGGT1_223130	hypothetical protein	20.69	14	14	14	69553.5	69836.9	64038.9	60353	66443.7	60361.9	59924.7	63122.8	1.08331	1.08773	0.997422	0.940013	1.03488	0.940152	0.933342	0.983153	1.05575	0.256359
TGGT1_223140	tRNA binding domain-containing protein	43.01	17	17	17	1214860	1267790	1246950	1194070	1161980	1213970	1218300	1218720	0.998176	1.04167	1.02454	0.981094	0.954728	0.997445	1.001	1.00135	1.023	0.24688
TGGT1_293372	TIP49 family protein	3.67	1	1	1	59956.7	56930.7	69175.8	39038.5	45179	74032	52751.3	63537.4	1.04136	0.988806	1.20149	0.678044	0.784696	1.28583	0.916216	1.10356	0.955847	0.773904
TGGT1_296950	hypothetical protein	24.71	27	27	27	383325	366035	384549	371555	407241	380230	376050	381239	1.00537	0.960021	1.00858	0.974499	1.06809	0.997251	0.986288	0.999898	0.974562	0.285451
TGGT1_297060	phosphoglycerate mutase PGMII	51.62	19	19	19	8096600	7845620	7860910	7993180	7943010	7887870	7900910	7852470	1.02197	0.990287	0.992217	1.00891	1.00258	0.99562	0.997266	0.991152	1.00671	0.449519
TGGT1_297070	hypothetical protein	39.5	17	17	17	3998240	3963010	4008820	4129520	3668050	3545510	3550780	3521260	1.05268	1.04341	1.05547	1.08725	0.965747	0.933484	0.934871	0.927099	1.12698	8.44159e-05
TGGT1_297080	pyridoxal kinase	27.76	12	12	12	120262	121563	148536	131981	141640	131570	134945	128782	0.908256	0.918081	1.12179	0.996761	1.06971	0.993657	1.01915	0.972601	0.972818	0.584572
TGGT1_297100	hypothetical protein	27.24	8	8	8	114587	109579	99251.9	103319	103864	111164	112808	96214.3	1.07747	1.03038	0.933271	0.971514	0.976639	1.04528	1.06074	0.904708	1.00634	0.892971
TGGT1_297110	kinesin motor domain-containing protein	15	18	18	18	107044	120409	138186	105105	136615	132516	131625	108939	0.873437	0.98249	1.12754	0.857616	1.11473	1.08128	1.07401	0.8889	0.92358	0.355115
TGGT1_297120	hypothetical protein	45.26	26	26	26	326844	316751	310318	315119	263549	267220	280859	263445	1.11546	1.08101	1.05906	1.07544	0.899444	0.911973	0.95852	0.899089	1.18041	0.000112192
TGGT1_297130	hypothetical protein	26.37	5	5	5	1298210	1367640	1352840	1420070	1364570	1480610	1362050	1377730	0.942121	0.992507	0.981767	1.03056	0.990279	1.07449	0.98845	0.999829	0.973823	0.367886
TGGT1_297140	putative U6 snRNA-associated sm family protein Lsm2	65.35	6	6	6	280233	259791	298646	287728	296906	273912	285479	300873	0.981737	0.910123	1.04624	1.00799	1.04015	0.959593	1.00012	1.05405	0.973408	0.476149
TGGT1_297150	MORN repeat-containing protein	33.11	14	14	14	134214	141181	140945	145169	135332	158623	156506	142976	0.929664	0.977923	0.976288	1.00555	0.937408	1.09874	1.08407	0.990356	0.946198	0.240687
TGGT1_297160	hypothetical protein	37.77	16	16	16	299910	290333	307595	316513	270255	278649	273384	276052	1.03744	1.00431	1.06402	1.09487	0.934859	0.963895	0.945683	0.954912	1.10562	0.00216883
TGGT1_297170	putative 50S ribosomal protein L17	15.38	4	4	4	106265	118100	117213	112878	106838	100077	104685	100346	0.981207	1.09049	1.0823	1.04227	0.986498	0.92407	0.966618	0.926554	1.10319	0.0150466
TGGT1_297180	hypothetical protein	29.85	21	21	21	183945	179379	184031	185338	179759	183320	184543	188057	1.00217	0.977295	1.00264	1.00976	0.979365	0.998766	1.00543	1.02457	0.995941	0.74426
TGGT1_297210	hypothetical protein	7.15	23	23	23	292965	302303	295300	264659	318168	282836	301814	294090	0.996422	1.02818	1.00436	0.900149	1.08214	0.961972	1.02652	1.00025	0.965176	0.387317
TGGT1_297220	AMP-binding enzyme domain-containing protein	17.7	11	11	11	52703.2	63991.6	61400.3	68103.9	67898.8	71533.9	71910.8	57225.9	0.819059	0.994492	0.95422	1.0584	1.05521	1.11171	1.11756	0.889346	0.916705	0.297388
TGGT1_297230	Vps53 family protein	27.6	24	24	24	139518	148952	147243	151706	147011	143977	152998	146946	0.947208	1.01126	0.999655	1.02995	0.99808	0.977481	1.03873	0.997638	0.994055	0.787934
TGGT1_297245	transporter, major facilitator family protein	14.72	6	6	6	703518	705976	714935	629764	639715	644809	684557	666311	1.04426	1.04791	1.06121	0.934787	0.949557	0.957119	1.01612	0.989035	1.04508	0.243596
TGGT1_297270	hypothetical protein	16.19	5	5	5	32105.9	30545.3	40786.7	37260.5	21878.8	27461.6	23924.2	14336.4	1.12505	1.07036	1.42924	1.30567	0.76667	0.962301	0.838345	0.502372	1.60613	0.0188756
TGGT1_297330	hypothetical protein	14.57	30	30	30	33710.5	33304	36805.9	32588.1	32034.8	32931.8	33453.2	34490	1.00136	0.989283	1.09331	0.968017	0.951582	0.978227	0.993715	1.02451	1.02632	0.4444
TGGT1_297340	hypothetical protein	39.55	37	37	37	128286	128975	130665	128206	116949	131682	120848	116594	1.02403	1.02953	1.04302	1.02339	0.933534	1.05114	0.964657	0.9307	1.06184	0.0770234
TGGT1_297350	hypothetical protein	3.41	2	2	2	73941	58173.4	73527.6	74677.7	77525.6	64987.3	64065.5	60228.3	1.08115	0.850603	1.07511	1.09193	1.13357	0.950235	0.936756	0.880649	1.05065	0.570634
TGGT1_297360	hypothetical protein	22.28	21	21	21	59268.7	61617.3	59147.8	55408.1	51852.2	56688.5	52503.8	51258.9	1.05897	1.10093	1.05681	0.989993	0.926459	1.01287	0.938101	0.915858	1.10899	0.0170404
TGGT1_297400	hypothetical protein	19.66	7	7	7	155430	145553	152245	154433	155365	163096	164365	158397	0.995641	0.932372	0.975239	0.989254	0.995225	1.04475	1.05288	1.01465	0.947659	0.0343007
TGGT1_297420	putative beta-tubulin cofactor D	34.98	58	58	58	851873	849656	876066	862168	851023	819344	833976	813562	1.00848	1.00586	1.03712	1.02067	1.00748	0.969972	0.987294	0.963128	1.03673	0.0255268
TGGT1_297430	hypothetical protein	29.03	9	9	9	2372690	2379010	2382710	2400130	2413170	2383240	2442330	2388450	0.990595	0.993234	0.994779	1.00205	1.0075	0.995	1.01967	0.997175	0.990376	0.166689
TGGT1_297460	hypothetical protein	46.61	19	19	19	158777	159901	159975	161217	183269	166712	166321	172065	0.956317	0.963087	0.963533	0.971013	1.10383	1.00411	1.00175	1.03635	0.929548	0.0193451
TGGT1_297465	hypothetical protein	26.6	2	2	2	93498.2	94862.8	87098.5	88323.5	83123.5	89162.1	83175.9	89835.5	1.05487	1.07026	0.982665	0.996486	0.937818	1.00595	0.938409	1.01354	1.05354	0.131315
TGGT1_297470	putative myosin light chain 2	61.85	20	20	20	1614260	1617920	1592510	1635090	1577590	1527300	1550500	1521920	1.02192	1.02424	1.00815	1.03511	0.998705	0.966868	0.981555	0.963462	1.04573	0.00387338
TGGT1_297492	hypothetical protein	26.13	6	6	6	18740.2	8068.07	14426.1	20125.9	40851.1	42716.1	35149.5	34022.6	0.700242	0.30147	0.539043	0.75202	1.52643	1.59612	1.31339	1.27128	0.401732	0.00413845
TGGT1_297500	T-complex protein 1 eta subunit	56.59	25	25	25	1977800	2048450	2041270	2091990	2008370	2031830	1990470	2019660	0.976098	1.01097	1.00742	1.03245	0.991186	1.00276	0.982351	0.996758	1.01356	0.32395
TGGT1_297510	hypothetical protein	34.87	11	11	11	75763.7	87174.7	83975.4	93234.6	90554.1	90537.3	89010.2	87135.3	0.869117	1.00002	0.963317	1.06953	1.03878	1.03859	1.02107	0.999566	0.952165	0.287515
TGGT1_297520	proteophosphoglycan PPG1	42.14	47	47	47	153959	154693	153370	160794	151075	151591	154744	156707	0.995747	1.00049	0.991937	1.03995	0.977094	0.980431	1.00082	1.01352	1.01417	0.354353
TGGT1_297530	DNA-directed RNA polymerase I RPA2	45.77	47	47	47	346790	355637	350142	343072	337115	334939	334373	323403	1.01792	1.04389	1.02776	1.00701	0.989524	0.983137	0.981476	0.949276	1.04949	0.00702909
TGGT1_297640	acyltransferase domain-containing protein	8.44	5	5	5	21316.8	25347.7	22178.4	20116.5	25382.1	20768.7	21284.9	21268.5	0.959872	1.14138	0.998669	0.905824	1.14293	0.935192	0.958436	0.957698	1.00288	0.971343
TGGT1_297647	hypothetical protein	5.23	1	1	1	283228	269897	228360	270451	232714	207969	206988	228976	1.17486	1.11957	0.947265	1.12186	0.965326	0.862681	0.858612	0.949821	1.19995	0.0188029
TGGT1_297650	Ser/Thr phosphatase family protein	34.25	21	21	21	1012540	1008530	998854	977793	952700	978370	946858	966661	1.0329	1.02881	1.01894	0.997455	0.971857	0.998043	0.965898	0.986099	1.03983	0.0108497
TGGT1_297690	hypothetical protein	34.99	49	49	49	122156	115704	123938	119114	115890	126375	118900	113684	1.02248	0.968476	1.0374	0.997019	0.970033	1.0578	0.995228	0.951568	1.01277	0.649888
TGGT1_297710	hypothetical protein	21.9	10	10	10	64454.9	58712.3	63020.9	65219	65737.1	65216.5	56980.6	66471.4	1.01943	0.928601	0.996747	1.03151	1.03971	1.03147	0.901213	1.05132	0.988214	0.811624
TGGT1_297720	trehalose-phosphatase	52.78	54	54	54	628664	627479	624603	613199	646710	636986	653263	658139	0.988263	0.9864	0.981879	0.963952	1.01663	1.00135	1.02693	1.0346	0.961022	0.00467932
TGGT1_297730	putative transcription elongation factor 1	25.22	6	6	6	262117	259987	250028	248014	291092	277326	253635	249260	1.00262	0.994471	0.956377	0.948674	1.11345	1.06079	0.970174	0.95344	0.952239	0.29908
TGGT1_297745	hypothetical protein	37.55	115	115	115	885457	896857	893537	887254	868221	865846	866721	856846	1.00896	1.02195	1.01817	1.01101	0.989321	0.986615	0.987612	0.97636	1.0305	0.000387054
TGGT1_297760	hypothetical protein	42.91	8	8	8	165247	177691	167618	163025	182531	145311	151782	164049	1.00358	1.07916	1.01798	0.99009	1.10855	0.882509	0.921809	0.996309	1.04646	0.397977
TGGT1_297770	hypothetical protein	15.93	5	5	5	24968.8	22084.4	20588.1	18141.2	19044.8	23945.3	16532.4	10443.2	1.28252	1.13436	1.05751	0.931822	0.978235	1.22995	0.849186	0.536415	1.22607	0.246718
TGGT1_297780	ATPase/histidine kinase/DNA gyrase B/HSP90 domain-containing protein	28.5	30	30	30	125993	122397	125881	129117	136977	121782	130776	125845	0.989375	0.961137	0.988496	1.01391	1.07563	0.956308	1.02693	0.988213	0.976732	0.440875
TGGT1_297800	RecF/RecN/SMC N terminal domain-containing protein	47.27	57	57	57	237236	241780	240668	222989	240566	234489	242508	241823	0.997807	1.01692	1.01224	0.937885	1.01181	0.986253	1.01998	1.0171	0.982579	0.407498
TGGT1_297810	hypothetical protein	60.53	14	14	14	1157670	1123160	1124780	1136830	990890	1035850	1006570	994901	1.08059	1.04838	1.04989	1.06114	0.924915	0.966881	0.939551	0.928659	1.12766	6.32593e-05
TGGT1_297830	hypothetical protein	32.77	33	33	33	243932	250376	235378	241428	235565	233316	241052	260661	1.00502	1.03157	0.969777	0.994704	0.970548	0.961282	0.993154	1.07395	1.00054	0.966064
TGGT1_297840	DNA primase, large subunit	47.77	23	23	23	113139	107018	113855	115373	124476	117409	117766	112518	0.982158	0.929022	0.988374	1.00155	1.08057	1.01923	1.02233	0.976768	0.951746	0.112874
TGGT1_297845	hypothetical protein	26.73	4	4	4	85948.8	67456.4	78857.2	83316.5	75677.3	71238	58282.3	67804.5	1.16822	0.916868	1.07183	1.13244	1.02861	0.968268	0.792174	0.9216	1.15596	0.110167
TGGT1_297850	Branched-chain-amino-acid aminotransferase	8.57	4	4	4	22616.1	21878.5	25332.3	11261.3	22576.6	18028.9	20117.4	20908.8	1.1119	1.07564	1.24544	0.553653	1.10996	0.886377	0.989057	1.02797	0.993342	0.807579
TGGT1_297870	hypothetical protein	33.37	23	23	23	278422	282246	272533	297790	265337	255214	263877	263508	1.02224	1.03628	1.00061	1.09335	0.974193	0.937026	0.968833	0.967478	1.07926	0.0108459
TGGT1_297880	dense granule protein DG32	39.27	8	8	8	1798210	1726080	1831330	1638550	1395620	1484350	1401620	1451670	1.13029	1.08495	1.15111	1.02993	0.877236	0.933008	0.881007	0.912467	1.21993	0.000458223
TGGT1_297890	hypothetical protein	18.88	25	25	25	4608690	4242230	4575940	4590920	4137690	3751830	4274640	3708730	1.0879	1.00139	1.08017	1.0837	0.976715	0.885631	1.00904	0.875457	1.13513	0.0195911
TGGT1_297900	hypothetical protein	32.77	19	19	19	183395	196357	199541	192552	235588	215590	226663	227892	0.87457	0.936383	0.951567	0.918238	1.12347	1.0281	1.08091	1.08677	0.852177	0.000825056
TGGT1_297925	HesB-like domain-containing protein	10	5	5	5	61280.6	56985.4	60209.1	61692.3	55507	77242.1	60121.6	56423.2	1.0016	0.931398	0.984088	1.00833	0.907234	1.26248	0.982657	0.922209	0.963391	0.728426
TGGT1_297940	single-strand binding protein	22.7	10	10	10	407119	426745	420126	426161	418384	440873	449410	392139	0.963323	1.00976	0.9941	1.00838	0.989978	1.04319	1.06339	0.927877	0.987856	0.745755
TGGT1_297960A	rhoptry neck protein RON6	48.94	24	24	24	331524	305294	319440	298647	318913	289999	313911	310372	1.06595	0.981613	1.0271	0.960241	1.0254	0.932435	1.00932	0.997941	1.0176	0.601377
TGGT1_297960B	rhoptry neck protein RON6	52.37	19	18	18	1155660	1115690	1139850	1131800	1073250	992546	1028560	1053240	1.06383	1.02703	1.04927	1.04186	0.987964	0.913674	0.946826	0.969545	1.09533	0.00251661
TGGT1_297970	aspartyl aminopeptidase	61.42	22	22	22	333572	319910	333568	348976	330526	334090	325777	346746	0.998283	0.957397	0.998271	1.04438	0.989168	0.999834	0.974955	1.03771	0.999168	0.964222
TGGT1_298010	hypothetical protein	4.91	11	11	11	215607	162638	203590	174651	178251	187227	178176	173967	1.1701	0.882639	1.10489	0.947834	0.967371	1.01608	0.966964	0.944121	1.05416	0.533363
TGGT1_298020	DEAD-family helicase	44.82	44	44	44	501801	512142	487288	503524	500169	482564	498254	483455	1.01139	1.03223	0.982139	1.01486	1.0081	0.972618	1.00424	0.974414	1.02052	0.199638
TGGT1_298030	putative Ubiquinol-cytochrome c chaperone	25.39	15	15	15	295391	276347	278953	270418	234647	249081	267472	260942	1.10776	1.03634	1.04611	1.01411	0.87996	0.93409	1.00306	0.97857	1.10766	0.0243041
TGGT1_298040	hypothetical protein	9.4	4	4	4	16155.1	19978.8	19465.2	15078.2	20222.5	13116.8	20721.2	15142.6	0.923938	1.14262	1.11325	0.862348	1.15656	0.750172	1.18508	0.866031	1.0213	0.81378
TGGT1_298050	hypothetical protein	10.46	4	4	4	36603.5	32632.5	38784.1	43737.4	34208.7	33858.3	28912.8	31610.6	1.04452	0.9312	1.10674	1.24809	0.976179	0.96618	0.825055	0.902039	1.18016	0.0657533
TGGT1_298080	hypothetical protein	10.13	1	1	1	51713.9	60565.9	69187.1	52327.5	59936.2	48076.1	60511.2	56888.4	0.900927	1.05514	1.20533	0.911616	1.04417	0.837551	1.05419	0.991074	1.03719	0.7139
TGGT1_410360	putative transmembrane protein	40.96	13	10	4	4944840	5065770	4888380	4965770	5884780	5830040	5720040	5587360	0.922395	0.944953	0.911863	0.926299	1.09773	1.08752	1.067	1.04225	0.862852	3.74287e-05
TGGT1_252190	KRUF family protein	4.97	2	2	2	99051.5	123353	148380	112158	115941	143437	142075	141208	0.77263	0.962189	1.15741	0.874864	0.904373	1.11885	1.10823	1.10146	0.889952	0.2594
TGGT1_252200	cell cycle regulator with zn-finger domain-containing protein	5.77	3	3	3	33627.7	37775.4	36701.4	37043.4	26557.8	23271.6	31001.4	30020.6	1.05087	1.18048	1.14692	1.15761	0.829934	0.727239	0.968796	0.938146	1.30939	0.00783075
TGGT1_252210	pentatricopeptide repeat domain-containing protein	28.62	36	36	36	75847.5	78083.7	70762.3	73349.6	56561.2	56435.4	59060.5	55353.2	1.15477	1.18882	1.07735	1.11674	0.861141	0.859226	0.899193	0.84275	1.3106	3.96214e-05
TGGT1_252220	tetratricopeptide repeat domain containing protein	56.11	31	31	31	1322830	1318920	1332540	1299580	1358340	1322370	1342990	1323890	0.996345	0.9934	1.00366	0.978833	1.02309	0.995999	1.01153	0.997144	0.986214	0.144731
TGGT1_252230	hypothetical protein	5.53	3	3	3		7610.11		9509.2	3425.47	6624.19	5775.45	5159.18		1.19833		1.49737	0.539393	1.04308	0.909434	0.812393	1.63163	0.0841848
TGGT1_252250	ATPase, AAA family protein	21.71	21	21	21	46016.1	53930.6	50933.6	57207	47534.2	49796.9	43396.5	57539.6	0.90593	1.06174	1.00274	1.12625	0.935817	0.980364	0.854357	1.1328	1.04953	0.526131
TGGT1_252270	L1P family of ribosomal protein	14.66	7	7	7	96670.1	92066.1	92481.2	89580.2	82488.4	88035.7	78221.7	75186	1.11318	1.06017	1.06495	1.03154	0.949877	1.01376	0.900744	0.865787	1.14468	0.0110101
TGGT1_252280	hypothetical protein	3.11	4	4	4	63754.7	96544.2	58211	76129.8	58663.7	39100.7	55793.5	37480.8	1.05015	1.59026	0.95884	1.254	0.966297	0.644059	0.91902	0.617376	1.5423	0.0359553
TGGT1_252290	putative importin alpha	32.11	16	16	16	2053840	2019020	2025410	2074380	1940680	1970440	2052210	2040970	1.01569	0.998468	1.00163	1.02584	0.959726	0.974443	1.01488	1.00932	1.02103	0.228184
TGGT1_252310	hypothetical protein	30.96	6	6	6	112105	110505	124062	104626	112980	134955	115319	127558	0.951948	0.938362	1.05348	0.88844	0.959378	1.14598	0.97924	1.08317	0.919493	0.181508
TGGT1_252320	Sas10/Utp3/C1D family protein	30.22	7	7	7	107743	109066	112490	113740	111631	111247	110175	112363	0.970161	0.982073	1.0129	1.02416	1.00517	1.00171	0.992059	1.01176	0.994663	0.700671
TGGT1_252340	hypothetical protein	41.35	43	43	43	256903	260758	275781	265120	260231	246066	258063	253547	0.989769	1.00462	1.0625	1.02143	1.00259	0.948017	0.994238	0.976839	1.03994	0.0943405
TGGT1_252360	rhoptry kinase family protein ROP24 (incomplete catalytic triad)	38.69	18	18	18	1379820	1357100	1350970	1373260	1180840	1215120	1190890	1188270	1.07838	1.06062	1.05583	1.07325	0.922867	0.949658	0.930722	0.928674	1.14367	2.70004e-06
TGGT1_252380	hypothetical protein	37.15	40	40	40	186907	180901	177360	177039	195116	194807	195689	202815	0.98982	0.958014	0.939261	0.937561	1.03329	1.03166	1.03633	1.07407	0.91601	0.0014549
TGGT1_252390	hypothetical protein	25.24	2	2	2	1225890	1336220	1344330	1285570	1275140	1295310	1238070	1239520	0.957722	1.04392	1.05025	1.00435	0.996198	1.01196	0.967237	0.96837	1.02852	0.293198
TGGT1_252400	HIT zinc finger protein	15.43	9	9	9	58632.9	54615.8	53529.3	49369.7	56140.5	44149.4	48653.7	51367.6	1.12631	1.04915	1.02828	0.948371	1.07844	0.848091	0.934617	0.98675	1.07906	0.251577
TGGT1_252420	histone arginine methyltransferase PRMT3	41.4	31	31	31	213909	229675	207626	213791	202076	204630	206506	204700	1.01685	1.0918	0.986984	1.01629	0.960601	0.972742	0.98166	0.973075	1.05757	0.045149
TGGT1_252430	hypothetical protein	51.76	36	36	36	575945	581490	583260	598070	561792	548131	564313	576901	1.00385	1.01351	1.0166	1.04241	0.979179	0.955369	0.983573	1.00551	1.03893	0.0275097
TGGT1_252440	peptidase c13 family protein	42.41	18	18	18	347619	337222	339390	323431	317886	326406	308017	331680	1.05673	1.02513	1.03172	0.983203	0.966347	0.992247	0.936346	1.00828	1.04959	0.0706152
TGGT1_252465	radical SAM domain-containing protein	9.5	4	4	4	17188.3	21017.3	16523.9	13574.9	17985.9	16974.7	17636.1	16742.9	0.999	1.22155	0.960385	0.788986	1.04536	0.986586	1.02503	0.973113	0.985071	0.779707
TGGT1_252480	hypothetical protein	31.19	8	8	8	98366.9	84420.8	95275.9	83084.9	67750.9	60926.9	83682.3	80750.1	1.20279	1.03226	1.16499	1.01593	0.828429	0.744988	1.02323	0.987378	1.23213	0.0469292
TGGT1_252490	putative vacuolar protein sorting 29	74.88	13	13	13	505173	525599	539288	526368	536302	526834	522130	544462	0.956279	0.994945	1.02086	0.996401	1.01521	0.997283	0.988378	1.03065	0.984364	0.370576
TGGT1_252500	polo kinase	42.47	25	25	25	250042	250497	260845	249149	257144	258209	253206	260061	0.980964	0.982749	1.02335	0.977461	1.00883	1.013	0.993377	1.02027	0.982416	0.19238
TGGT1_252510	hypothetical protein	54.27	33	33	33	383034	378577	389266	378559	389798	392958	396899	389521	0.988918	0.977411	1.00501	0.977364	1.00638	1.01454	1.02471	1.00567	0.974675	0.0175903
TGGT1_252630	hypothetical protein	58.82	7	7	7	790084	745817	726789	785310	687674	703625	720726	727798	1.07352	1.01337	0.987515	1.06703	0.934368	0.956041	0.979277	0.988886	1.07331	0.025801
TGGT1_252850	initiation factor, subunit 2 family protein	26.62	14	14	11	184364	176237	186401	184994	193867	187783	187677	195057	0.985653	0.942205	0.996544	0.989022	1.03646	1.00393	1.00337	1.04282	0.957629	0.0374866
TGGT1_252870	hypothetical protein	2.28	3	3	3	10700.5	11225.7	12789.1	10239.9	10396.5	10160.4	16493.2	12508.7	0.905728	0.950183	1.08251	0.866741	0.879997	0.860012	1.39604	1.05878	0.907108	0.528604
TGGT1_252880A	hypothetical protein	16.38	32	32	32	627592	579620	554072	567260	641799	664487	623004	640782	1.02493	0.946586	0.904863	0.9264	1.04813	1.08518	1.01744	1.04647	0.906023	0.0162538
TGGT1_252880B	hypothetical protein	24.04	20	16	16	102244	98042	101639	103641	115444	104963	119445	110882	0.955217	0.915959	0.949564	0.968268	1.07854	0.980619	1.11592	1.03592	0.89979	0.0134202
TGGT1_252990	hypothetical protein	12.47	3	3	3	63367.4	61324.8	56782.2	62030.4	37350.8	74468.1	39098.9	29027.5	1.19716	1.15857	1.07275	1.1719	0.705647	1.40688	0.738673	0.5484	1.35322	0.119519
TGGT1_253000	ELMO/CED-12 family protein	31.69	12	12	12	115865	109854	112922	109765	107625	105430	104030	108497	1.06056	1.00554	1.03363	1.00473	0.985139	0.965048	0.952233	0.993121	1.05363	0.0176168
TGGT1_253020	hypothetical protein	22.75	9	9	9	65811.8	69696.9	68079.2	66344.4	54730	63824.2	63820.7	72117.5	1.00395	1.06321	1.03854	1.01207	0.834896	0.973626	0.973573	1.10014	1.06067	0.316195
TGGT1_253030	glycosyl hydrolase, family 31 protein	8.43	10	10	10	51212.5	53731.6	47585.1	54102.8	41863.2	47401.5	41495.4	51671.4	1.05304	1.10484	0.978454	1.11247	0.860799	0.974679	0.853237	1.06248	1.13266	0.0793173
TGGT1_253040	actin-related protein ARP4A	53.92	27	27	27	234309	226955	226999	225286	225495	223954	234790	242384	1.01864	0.986669	0.98686	0.979413	0.980321	0.973622	1.02073	1.05374	0.985891	0.524574
TGGT1_253060	WD domain, G-beta repeat-containing protein	23.01	14	14	14	119152	116784	125583	144175	134843	123701	132612	131066	0.927329	0.908899	0.977379	1.12208	1.04945	0.962732	1.03208	1.02005	0.968351	0.517434
TGGT1_253070	hydrolase, TatD family protein	27.54	17	17	17	240261	235272	225980	234972	246160	222470	231716	237619	1.02541	1.00412	0.964464	1.00284	1.05059	0.949484	0.988945	1.01414	0.998422	0.964773
TGGT1_253080	hypothetical protein	30.22	6	6	6	113104	117022	110958	112501	142620	116519	147027	113904	0.929315	0.961507	0.911682	0.92436	1.17183	0.957374	1.20804	0.935888	0.872161	0.143643
TGGT1_253090	DEAD/DEAH box helicase domain-containing protein	31.76	18	18	18	117090	108988	113442	106776	98378.3	106362	107202	108091	1.08125	1.00643	1.04756	0.986008	0.908461	0.982185	0.989942	0.998152	1.06253	0.089028
TGGT1_253100	hypothetical protein	11.37	3	3	3	39272.3	48120.8	33206.3	31176.4	29413.4	27973.1	38237.7	31810.4	1.12524	1.37877	0.951434	0.893273	0.842759	0.801492	1.0956	0.911439	1.19101	0.208298
TGGT1_253130	transporter, major facilitator family protein	8.29	5	5	5	197238	208599	199964	190582	192602	196025	201458	194315	0.998179	1.05567	1.01197	0.964494	0.974717	0.99204	1.01954	0.983386	1.01528	0.509199
TGGT1_253140	hypothetical protein	31.4	35	35	35	117456	116870	128940	120396	109371	108794	105678	102161	1.03296	1.02781	1.13395	1.05881	0.961856	0.956782	0.929378	0.898448	1.13535	0.0037097
TGGT1_253160	hypothetical protein	27.48	8	8	8	42897.5	42114.1	43670.9	42629.4	53586.3	41370.3	47522.7	43395.4	0.960786	0.94324	0.978108	0.954782	1.20019	0.926581	1.06438	0.971938	0.921653	0.270957
TGGT1_253170	putative zinc carboxypeptidase	22.2	34	34	34	209563	227276	210258	221232	209096	232819	215299	208162	0.967006	1.04874	0.970214	1.02085	0.964852	1.07432	0.993475	0.960542	1.00341	0.910298
TGGT1_253290	valyl-tRNA synthetase	50.9	52	52	52	1408140	1405380	1406820	1414580	1387940	1387190	1385670	1380560	1.00795	1.00597	1.007	1.01256	0.99349	0.992953	0.991865	0.988207	1.01688	0.000109854
TGGT1_253310	hypothetical protein	30.18	17	17	17	67532.4	69599.6	80902.5	69072	81182.4	68493.1	65641	77970.5	0.93085	0.959344	1.11514	0.952071	1.119	0.944092	0.904779	1.07473	0.978927	0.76971
TGGT1_253320	hypothetical protein	10.87	4	4	4	44555.8	32310.2	47534.4	41699.3	52800	40518	41077.5	33451.8	1.06737	0.77402	1.13873	0.998944	1.26487	0.970645	0.984048	0.801368	0.989588	0.954878
TGGT1_253330	Rhoptry kinase family protein	25.99	8	8	8	67077.7	76111.8	59671	69821.4	72346.7	77159.5	61471.6	68073.3	0.972611	1.1036	0.865216	1.01239	1.04901	1.11879	0.891324	0.987047	0.977176	0.749154
TGGT1_253350	hypothetical protein	25.4	16	16	16	182391	178557	176550	187365	167323	174472	169535	175918	1.0333	1.01157	1.0002	1.06147	0.947931	0.988432	0.960463	0.996624	1.05473	0.0233629
TGGT1_253360	hypothetical protein	23.53	7	7	7	204901	206078	164237	188708	192634	211716	206020	165438	1.06461	1.07072	0.853328	0.980472	1.00087	1.10001	1.07042	0.859568	0.984682	0.850171
TGGT1_253370	hypothetical protein	40.69	61	61	61	331712	339414	334926	326885	319697	309380	324698	320757	1.01773	1.04136	1.02759	1.00292	0.980865	0.949212	0.996209	0.984118	1.04582	0.0136835
TGGT1_253380	AP2 domain transcription factor AP2III-2	18.08	20	20	20	195867	200809	214453	200837	187165	185669	190102	186911	1.00328	1.02859	1.09848	1.02874	0.958706	0.951043	0.97375	0.957405	1.08284	0.00759139
TGGT1_253400	hypothetical protein	15.98	11	11	11	154048	146924	145479	185618	133645	139872	129577	149221	1.04053	0.992408	0.982648	1.25377	0.902714	0.944775	0.875236	1.00792	1.1444	0.0878307
TGGT1_253410	hypothetical protein	7.34	3	3	3	45852	48763.2	52127.6	51792.6	55035.3	35881.1	51314.9	42837.2	0.956236	1.01695	1.08711	1.08013	1.14775	0.748295	1.07016	0.893363	1.07277	0.443879
TGGT1_253420	PQ loop repeat-containing protein	14.15	3	3	3	27312.8	32956.6	36287.2	36424.2	28698.2	34155.2	31681.3	29372.3	0.850575	1.02633	1.13006	1.13432	0.893719	1.06366	0.986619	0.914712	1.07323	0.427751
TGGT1_253430	putative asparagine synthetase	54.59	28	28	28	5208970	5131180	5153080	5226790	4882880	4963090	4907840	4812920	1.03438	1.01893	1.02328	1.03792	0.969625	0.985553	0.974581	0.955733	1.05894	0.000309037
TGGT1_253440	putative cell-cycle-associated protein kinase SRPK	40.05	54	54	54	736945	786980	744309	738773	694653	705261	712007	726614	1.00856	1.07703	1.01863	1.01106	0.950677	0.965195	0.974427	0.994418	1.05935	0.0195221
TGGT1_253470	alveolin domain containing intermediate filament IMC13	10.8	4	4	4	407568	437016	408345	431047	457757	447285	454764	455046	0.931896	0.999228	0.933673	0.98558	1.04665	1.02271	1.03981	1.04045	0.927886	0.0213315
TGGT1_253490	hypothetical protein	20.01	27	27	27	71291.8	89697.1	81355.4	74982.9	74695.8	94537.5	76224.4	74899.2	0.894384	1.12529	1.02064	0.94069	0.937088	1.18601	0.956265	0.93964	0.990543	0.917335
TGGT1_253510	transporter/permease protein	10.36	2	2	2	11613.4	9701.21	10793.5	8187.64	10372.7	12481.5	6006.88	8178.77	1.20135	1.00354	1.11654	0.846972	1.07301	1.29115	0.621383	0.846055	1.0879	0.546299
TGGT1_253520	U3 small nucleolar RNA-associated protein 6 protein	40.91	44	44	44	140608	135159	132571	128543	122213	125535	122689	128050	1.08644	1.04434	1.02434	0.993216	0.944306	0.969974	0.947984	0.989407	1.07702	0.0144095
TGGT1_253530	hypothetical protein	48.18	5	5	5	26689.7	29100.1	28743	22342.6	27362.1	29739.8	28272.3	30735.2	0.957543	1.04402	1.03121	0.801583	0.981667	1.06697	1.01432	1.10268	0.920472	0.235364
TGGT1_253540	hypothetical protein	10.04	5	5	5	12674.1	18052.1	16609.7	16238.7	15280.2	18048.2	17458.9	9604.52	0.817905	1.16497	1.07188	1.04794	0.986086	1.16472	1.12669	0.619814	1.0527	0.676
TGGT1_253560	hypothetical protein	5.15	7	7	7	14020.6	16427.9	16833	10444.9	14060.4	16806.4	15960.2	13947.5	0.946531	1.10905	1.1364	0.705136	0.949218	1.1346	1.07747	0.941596	0.949846	0.603147
TGGT1_253570	hypothetical protein	38.05	9	9	9	178076	194538	188903	164853	227977	229344	209561	232986	0.876014	0.956996	0.929276	0.810966	1.12149	1.12822	1.0309	1.14613	0.807196	0.00261038
TGGT1_253600	hypothetical protein	10.5	9	9	9	129199	123067	130800	137218	145599	158731	162144	144853	0.913381	0.87003	0.924699	0.970072	1.02932	1.12216	1.14629	1.02405	0.851073	0.00466139
TGGT1_253615	hypothetical protein	6.4	12	12	12	35945	31011.8	28938.7	46491	43051.9	39848.8	37916.9	37620.2	0.955907	0.824715	0.769584	1.23636	1.1449	1.05972	1.00835	1.00046	0.89869	0.306004
TGGT1_253640	hypothetical protein	32.17	5	5	5	186037	179831	207589	209917	241489	204392	202771	210912	0.905875	0.875656	1.01082	1.02215	1.17589	0.995251	0.987358	1.027	0.911362	0.150846
TGGT1_253650	DnaJ C terminal region domain-containing protein	31.74	17	17	17	388409	391087	396816	348054	426791	399559	399285	401702	0.985903	0.9927	1.00724	0.883469	1.08333	1.0142	1.01351	1.01964	0.936724	0.100399
TGGT1_253690	hypothetical protein	12.61	2	2	2	7230.42	7166.9	8935.56	7045.33	8786.4	6762.7		5012.98	0.993574	0.984845	1.22789	0.96814	1.20739	0.929302		0.688863	1.10804	0.450096
TGGT1_253700	transporter, major facilitator family protein	44.39	43	43	43	712893	701876	709696	697999	703150	689655	712565	709920	1.0116	0.995965	1.00706	0.990464	0.997773	0.978624	1.01113	1.00738	1.00255	0.778078
TGGT1_253730	importin-beta N-terminal domain-containing protein	33.27	32	32	32	1053450	1086700	1031220	1026520	1072510	1036730	1069160	1073490	0.997375	1.02886	0.976328	0.971879	1.01542	0.981545	1.01225	1.01635	0.9873	0.434396
TGGT1_253740	hypothetical protein	11.04	9	9	9	48232.4	56146.7	48912.2	39525.4	41171.4	46122	42469.1	38306.4	1.0692	1.24464	1.08427	0.876187	0.912675	1.02242	0.941442	0.849164	1.14725	0.158227
TGGT1_253750	PLU-1 family protein	41.41	251	251	251	1900040	1917060	1900300	1949800	1897930	1872330	1887640	1909050	0.997779	1.00672	0.997916	1.02391	0.996671	0.983228	0.991268	1.00251	1.01325	0.124165
TGGT1_253780	putative GTP cyclohydrolase I	17.05	6	6	6	26152.3	23573.3	21471.7	30696.4	22432.9	18268.2	13779.9	21701.9	1.17488	1.05902	0.964605	1.37902	1.00779	0.82069	0.619055	0.974947	1.33749	0.0685738
TGGT1_253800	putative ribosomal protein L15	11.13	7	7	7	75121.2	92871	86350.7	72606.4	87073.6	70826.9	67724.2	87317.2	0.939175	1.16108	1.07957	0.907734	1.08861	0.885487	0.846696	1.09165	1.04476	0.626703
TGGT1_253810	hypothetical protein	21.59	20	20	20	48150	52125.7	59820.2	51969.7	57883.7	66470.6	60762.6	59257.9	0.843922	0.913604	1.04846	0.910869	1.01452	1.16503	1.06498	1.03861	0.867788	0.0385594
TGGT1_253820	hypothetical protein	76.55	14	14	14	919030	919061	900634	945759	918021	883988	868877	876573	1.01663	1.01667	0.996284	1.0462	1.01552	0.977871	0.961155	0.969668	1.03863	0.052371
TGGT1_253850	hypothetical protein	16.98	8	8	8	51035.8	40936.5	41900.2	49547.7	42812	46917.5	41188.4	48391.4	1.12559	0.902855	0.924109	1.09277	0.944219	1.03477	0.90841	1.06727	1.02293	0.779888
TGGT1_253860	Tyrosine kinase-like (TKL) protein	10.86	19	19	19	39673.2	41584	39281.9	43178.6	44219.4	43575.1	46733.5	38282.3	0.943118	0.988542	0.933816	1.02645	1.05119	1.03587	1.11096	0.910053	0.947384	0.314963
TGGT1_253880	GNS1/SUR4 family protein	28.34	17	17	17	335880	320969	340608	340064	296060	284467	293833	283677	1.07673	1.02893	1.09189	1.09014	0.949078	0.911915	0.941939	0.909382	1.15499	0.00018593
TGGT1_253890	peptidase M16 inactive domain-containing protein	33.29	38	38	38	149040	145583	135178	147881	136142	132943	134068	131197	1.0722	1.04733	0.972476	1.06386	0.979411	0.956397	0.96449	0.943836	1.08109	0.0170312
TGGT1_253900	parasite porphobilinogen synthase PBGS	49.7	29	29	29	971881	1004140	989628	967446	969691	964431	965365	958863	0.997896	1.03102	1.01612	0.993342	0.995647	0.990246	0.991205	0.984529	1.01937	0.109287
TGGT1_253910	hypothetical protein	37.2	19	19	19	125522	143089	123583	132522	139115	124313	140935	132101	0.946282	1.07872	0.931665	0.999054	1.04876	0.937168	1.06248	0.99588	0.978101	0.623798
TGGT1_253940	CAM Kinase family, incomplete catalytic triad	40.74	22	22	22	263676	281556	264611	260001	293926	307896	301165	309801	0.924112	0.986777	0.927389	0.911232	1.03013	1.07909	1.0555	1.08577	0.882136	0.00106381
TGGT1_253950	putative protein fam50a	34.63	14	14	14	281188	298892	293417	303991	300603	290260	290887	299122	0.953843	1.0139	0.995326	1.03119	1.0197	0.984616	0.986743	1.01468	0.997134	0.87391
TGGT1_253970	hypothetical protein	7.34	3	3	3	112418	112765	111192	158853	130827	131095	139585	133422	0.873016	0.875711	0.863496	1.23362	1.01598	1.01806	1.08399	1.03613	0.925783	0.354069
TGGT1_253990	hypothetical protein	10.77	17	17	17	34112.4	38968.3	34926.4	38691.5	34679.7	37106.4	31640.3	31050.2	0.970566	1.10873	0.993726	1.10085	0.986707	1.05575	0.90023	0.883441	1.09089	0.154253
TGGT1_254000	hypothetical protein	20.88	9	9	9	185429	178833	177121	172929	165601	176805	168679	181954	1.05406	1.01657	1.00683	0.983004	0.941349	1.00504	0.958845	1.03431	1.0307	0.282912
TGGT1_254010	serine carboxypeptidase s28 protein	24.93	19	19	19	126968	134285	136148	123054	142097	150217	143896	137339	0.928465	0.981971	0.995594	0.899843	1.0391	1.09847	1.05225	1.0043	0.907429	0.0177377
TGGT1_254030	zinc finger CDGSH-type domain-containing protein	74.58	9	9	9	599088	603448	585795	595727	528471	565645	552137	476828	1.06336	1.0711	1.03976	1.05739	0.938016	1.004	0.980022	0.846352	1.12292	0.0215833
TGGT1_254050	optic atrophy 3 protein (opa3) protein	32.1	9	9	9	150120	159784	175345	154672	146657	152966	150540	151212	0.967505	1.02979	1.13008	0.996842	0.945186	0.985847	0.970212	0.974543	1.0641	0.132688
TGGT1_254060	SAG-related sequence SRS14A	30.32	11	11	11	97838.1	112546	105567	100886	77396	65390.8	71432.4	69207.5	1.11773	1.28576	1.20603	1.15255	0.884193	0.747042	0.816063	0.790645	1.47071	0.000165328
TGGT1_254070	hypothetical protein	11.67	2	2	2	46693.2	47935.6	45030.8	57354	45934.2	61098.9	54600.6		0.911348	0.935597	0.878901	1.11942	0.896534	1.19252	1.06568		0.914167	0.395962
TGGT1_254080	metal cation transporter, ZIP family protein	16.53	5	5	5	110202	110224	98919.2	102207	99929.4	97356.7	90378.6	109023	1.07745	1.07767	0.967141	0.999286	0.977018	0.951865	0.883639	1.06593	1.06268	0.238919
TGGT1_254090	hypothetical protein	25.42	12	12	12	2012630	2177180	2087390	2184120	2152850	1721650	2025140	2302390	0.966255	1.04525	1.00215	1.04859	1.03357	0.826556	0.972261	1.10537	1.03161	0.598038
TGGT1_254110	tryptophanyl-tRNA synthetase (TrpRS1)	16.17	8	8	8	63763.2	64846.3	65282.5	66657	65770.6	60277.2	54995.7	59037.8	1.01893	1.03623	1.0432	1.06517	1.051	0.963221	0.878823	0.943416	1.08525	0.0695979
TGGT1_254120	putative autophagy-related protein 8 atg8	41.94	6	6	6	2118910	2036540	2059620	2034020	2222150	2282880	2276700	2262420	0.980226	0.942121	0.952798	0.940955	1.02799	1.05608	1.05322	1.04661	0.912091	0.000181077
TGGT1_254135	hypothetical protein	9.08	10	10	10	45284.4	42892.9	55999.8	43794.2	44090.6	47638.5	44375.1	41794.6	0.990174	0.937883	1.22447	0.95759	0.964071	1.04165	0.970292	0.913868	1.05662	0.481538
TGGT1_254140	DNA-directed RNA polymerase II RPABC4	10.14	1	1	1	270815	292209	274864	281014	250635	238683	260421	258278	1.01862	1.09909	1.03385	1.05698	0.942716	0.897761	0.979524	0.971463	1.11	0.00663074
TGGT1_254200	anticodon binding domain-containing protein	10.19	8	8	8	38651.5	34969.2	47342.5	46544.3	40787.5	35681.6	43413.3	46974.5	0.924775	0.836673	1.13272	1.11362	0.975881	0.853718	1.03871	1.12391	1.0039	0.992884
TGGT1_254210	RNA recognition motif-containing protein	44.08	32	32	32	121084	130414	132975	134196	126703	138031	136480	124214	0.927761	0.999248	1.01887	1.02823	0.970814	1.05761	1.04573	0.951743	0.987136	0.730452
TGGT1_254220	hypothetical protein	23	16	16	16	100965	92018.8	97120.9	101942	102676	104666	111287	101059	0.995054	0.906885	0.957169	1.00468	1.01192	1.03153	1.09678	0.995981	0.934138	0.0727203
TGGT1_254230	hypothetical protein	18.9	11	11	11	58770.4	60505.5	52047	57057.2	53713.1	47606.9	48751.7	44803.8	1.11083	1.14362	0.983746	1.07844	1.01524	0.899823	0.921461	0.846841	1.17193	0.0187373
TGGT1_254250	PRELI family protein	17.32	6	6	6	41023.2	56167.4	54660.8	60926.3	46177.5	46557.7	49044.1	57855.5	0.79577	1.08954	1.06031	1.18185	0.895754	0.903129	0.95136	1.12228	1.06583	0.590241
TGGT1_254260	COX19 cytochrome c oxidase assembly family protein	51.17	11	11	11	93505.5	87331.1	95795.5	81915.2	80288.1	81364.8	81018.8	81574.8	1.09556	1.02322	1.12239	0.959765	0.940701	0.953316	0.949262	0.955777	1.10579	0.0674754
TGGT1_254270	hypothetical protein	10.57	4	4	4	94962.5	88315.1	92163.4	77454.6	91984.3	95468.3	96086.4	108626	1.01965	0.948273	0.989594	0.83166	0.987671	1.02508	1.03172	1.16636	0.899865	0.11438
TGGT1_254280	DNA-directed RNA polymerase III RPC9	35.97	10	10	10	85884.5	81042.4	90227.2	86256.5	81092.1	85677.5	80965.4	82495.8	1.01994	0.96244	1.07152	1.02436	0.96303	1.01748	0.961525	0.9797	1.03991	0.182266
TGGT1_254300	hypothetical protein	38.23	58	58	57	226080	240761	227394	227231	227682	229577	229176	225876	0.986292	1.05034	0.992025	0.991314	0.993281	1.00155	0.999799	0.985402	1.01003	0.551402
TGGT1_254365	phosphatidate cytidylyltransferase	26.27	5	5	5	378564	408799	394359	371674	394255	370252	362463	372410	0.992052	1.07128	1.03344	0.973996	1.03317	0.97027	0.949858	0.975925	1.03603	0.253364
TGGT1_254370	guanylyl cyclase	28.65	92	92	92	209585	211209	209348	213048	206592	205830	209458	210816	1.00047	1.00823	0.999342	1.017	0.986186	0.982549	0.999868	1.00635	1.0126	0.121346
TGGT1_254380	putative ribosomal protein L11	37.22	5	5	5	41583.8	42549.9	27363.7	33728.6	32969.5	37563	32278.7	35483.4	1.17336	1.20062	0.772112	0.951708	0.930289	1.0599	0.910797	1.00122	1.05012	0.757546
TGGT1_254390	CRAL/TRIO domain-containing protein	42.17	23	23	23	597950	592879	598965	576467	484049	484498	466290	458022	1.12314	1.11362	1.12505	1.08279	0.9092	0.910043	0.875843	0.860313	1.2501	1.03008e-05
TGGT1_254400	putative LSU ribosomal protein L2P	10.9	5	5	5	17071.6	18164.6	15351.9	22501.7	22101	25107.7	22509.8	16764.9	0.855863	0.910659	0.769648	1.12809	1.10801	1.25874	1.1285	0.840487	0.845131	0.204854
TGGT1_254410	putative protein phosphatase 2C	19.81	12	12	12	234487	240908	243440	250260	233172	255427	246260	234552	0.967702	0.994201	1.00465	1.0328	0.962275	1.05412	1.01629	0.96797	0.999674	0.996928
TGGT1_254420	phospholipase, patatin family protein	27.88	25	25	25	166558	173541	167769	169191	176029	172398	167555	167616	0.97928	1.02034	0.9864	0.994761	1.03496	1.01362	0.985142	0.9855	0.990434	0.547664
TGGT1_254440	ribosomal protein RPL12	46.67	7	7	7	5576500	5559120	5285140	5418430	5046250	4986440	4956460	4890580	1.06935	1.06601	1.01348	1.03904	0.967666	0.956197	0.950448	0.937815	1.09857	0.000563263
TGGT1_254450	putative Pelota	28.14	10	10	10	67919.5	57017.1	67153.7	64479.3	72930.4	64326.9	63708	77333	1.01587	0.852803	1.00442	0.964415	1.09082	0.962135	0.952878	1.15667	0.921923	0.244962
TGGT1_254460	hypothetical protein	28.37	4	4	4	61472.6	66816.6	59329.8	59466.7	65284.8	70880.2	81650.7	57150.5	0.942015	1.02391	0.909179	0.911276	1.00043	1.08618	1.25123	0.875783	0.898604	0.257693
TGGT1_254470	hypothetical protein	50.82	34	34	34	811839	835397	827386	816625	893006	913612	889187	902963	0.942627	0.96998	0.960678	0.948184	1.03687	1.0608	1.03244	1.04843	0.914548	5.50668e-05
TGGT1_254480	WD domain, G-beta repeat-containing protein	37.5	24	24	24	302566	310609	302915	311209	320763	289802	308170	313500	0.984141	1.0103	0.985276	1.01225	1.04333	0.942624	1.00237	1.01971	0.995994	0.887615
TGGT1_254490	Sel1 repeat-containing protein	20.75	26	26	26	255760	261674	263481	271211	241124	234792	254271	237563	1.01297	1.0364	1.04355	1.07417	0.955005	0.929926	1.00708	0.940901	1.08719	0.00773136
TGGT1_254500	hypothetical protein	18.47	9	9	9	100265	111323	106468	104575	104214	100389	100020	113415	0.954145	1.05938	1.01317	0.99516	0.991724	0.955325	0.951813	1.07928	1.01099	0.762148
TGGT1_254510	ankyrin repeat-containing protein	37.38	17	17	17	328448	348812	332326	304313	309650	318888	304160	305472	1.02959	1.09342	1.04175	0.953933	0.970663	0.999622	0.953454	0.957567	1.06116	0.101552
TGGT1_254520	mediator complex subunit MED11	71.24	11	11	11	820414	831794	824354	819065	830518	815004	799270	858578	0.994592	1.00839	0.999369	0.992957	1.00684	0.988034	0.968959	1.04086	0.997656	0.901599
TGGT1_254530	hypothetical protein	7.93	11	11	11	17660.2	15632.2	17996.5	19763.2	14076	16660	16675.9	16784.8	1.04461	0.924648	1.0645	1.169	0.832599	0.985443	0.986384	0.992825	1.10679	0.169559
TGGT1_254540	CDP-alcohol phosphatidyltransferase superfamily protein	24.81	18	18	18	480622	500956	497951	495518	516274	505404	513350	524348	0.953042	0.993363	0.987405	0.98258	1.02374	1.00218	1.01794	1.03975	0.959051	0.0127952
TGGT1_254555	histone lysine acetyltransferase GCN5-A	16.86	14	13	13	54954.3	60238.4	50456.4	52203.9	49273.2	48111.2	45629.1	52419.9	1.06375	1.16604	0.976686	1.01051	0.953783	0.93129	0.883244	1.01469	1.11472	0.0667107
TGGT1_254570	hypothetical protein	54.83	105	105	105	290342	295825	298462	293323	296807	292331	292326	295738	0.986235	1.00486	1.01382	0.996361	1.0082	0.992992	0.992975	1.00456	1.00064	0.934433
TGGT1_254580	UDP-galactose transporter family protein	17.19	6	6	6	257571	281012	274544	284960	256257	247333	282951	284250	0.950062	1.03652	1.01267	1.05109	0.945215	0.912298	1.04368	1.04847	1.02549	0.551425
TGGT1_254600	ubiquitin family protein	48.05	4	4	4	243517	229360	210697	245672	246803	209658	238028	229326	1.05131	0.990189	0.909617	1.06061	1.06549	0.905132	1.02761	0.990042	1.00588	0.910689
TGGT1_254610	Tim10/DDP family zinc finger superfamily protein	69.23	4	4	4	415095	382801	402522	425092	332842	338565	347078	338860	1.11328	1.02667	1.07956	1.14009	0.89268	0.908029	0.930861	0.908821	1.19757	0.000307462
TGGT1_254620	ribosomal protein RPL39	14.71	2	2	2	5111080	5499280	4571530	4914840	5555690	5889060	4913700	4148440	1.00702	1.08351	0.900714	0.968355	1.09462	1.1603	0.96813	0.817354	0.979999	0.879943
TGGT1_254630	CMGC kinase	8.3	5	5	5	20798.2	30989.2	29591.7	24666.3	28786.7	30887.2	24003.5	23079.3	0.78188	1.165	1.11246	0.927295	1.0822	1.16116	0.902378	0.867634	0.993337	0.923789
TGGT1_254650	zinc finger protein	41	14	14	14	491175	484878	508261	490889	478407	503236	484217	484943	1.00086	0.988033	1.03568	1.00028	0.974847	1.02544	0.986686	0.988166	1.01251	0.435314
TGGT1_254660	ankyrin repeat-containing protein	50	8	8	8	102320	96418.2	96835.1	99251	92567.6	88552.6	98303.1	93410	1.06631	1.0048	1.00915	1.03433	0.964676	0.922834	1.02445	0.973455	1.05898	0.0635312
TGGT1_254690	phospholipase/carboxylesterase	73.84	32	32	32	993744	992948	1015240	948463	989723	957926	980849	971190	1.01272	1.01191	1.03463	0.966576	1.00862	0.97622	0.999581	0.989737	1.013	0.456634
TGGT1_254710	serine esterase (DUF676) protein	16.29	20	20	20	97129.1	96124.4	96097.6	100376	98638.6	91028.2	97304.6	89566.1	1.01405	1.00356	1.00328	1.04795	1.02981	0.950358	1.01589	0.935093	1.03503	0.247756
TGGT1_254720	dense granule protein GRA8	21.72	8	8	8	8799910	8552540	8899880	8554620	9936370	9518730	9381860	9680200	0.960111	0.933122	0.971018	0.933349	1.0841	1.03854	1.0236	1.05615	0.903674	0.000713692
TGGT1_254730	POPLD (NUC188) domain-containing protein	22.42	30	30	30	49592.9	48136.8	48470.7	50145.2	55858.3	52213.8	49276.5	49801.7	0.983265	0.954395	0.961015	0.994215	1.10749	1.03523	0.976991	0.987404	0.947841	0.132148
TGGT1_254770	Ser/Thr phosphatase family protein	44.29	15	15	15	337938	337531	335819	342887	360544	380878	375877	369206	0.95171	0.950564	0.945743	0.965648	1.01537	1.07264	1.05855	1.03977	0.910979	0.000329083
TGGT1_254800	hypothetical protein	39.83	6	6	6	111369	118574	111854	102295	105900	107183	104765	101575	1.03177	1.09852	1.03627	0.947708	0.981106	0.992993	0.970591	0.941038	1.05882	0.135896
TGGT1_254810	hypothetical protein	12.29	15	15	15	34183	33690.4	30040.3	34079.9	35335.9	34631.1	31170.6	21752.1	1.0729	1.05744	0.942872	1.06966	1.10908	1.08696	0.978349	0.682731	1.07408	0.480353
TGGT1_254820	hypothetical protein	19.37	8	8	8	69560.2	64170.7	77140.1	60884.5	53411.4	61372.4	68443.9	59088.7	1.0825	0.998626	1.20046	0.947486	0.83119	0.955079	1.06513	0.91954	1.12149	0.165983
TGGT1_254830	hypothetical protein	5.28	5	5	5	15674.9	28587.2	21715.8	23628.9	19794.8	17293	28206.8	25707.5	0.694314	1.26626	0.961893	1.04663	0.876803	0.765987	1.24941	1.1387	0.984667	0.913581
TGGT1_254835	hypothetical protein	6.02	4	4	4	6857.09	13113.8	14495.4	17417.8		7380.13	12359.1	18082	0.535081	1.02331	1.13112	1.35917		0.575896	0.964421	1.411	1.02887	0.910648
TGGT1_254860	hypothetical protein	12.06	17	17	17	338978	374247	384334	310738	412244	318100	370130	366774	0.943064	1.04119	1.06925	0.864498	1.1469	0.88498	1.02973	1.0204	0.959822	0.596181
TGGT1_254870	hypothetical protein	36.92	12	12	12	696491	730625	715383	668041	700523	695066	713910	699419	0.991542	1.04014	1.01844	0.95104	0.997282	0.989513	1.01634	0.99571	1.00058	0.997323
TGGT1_254880	Alpha-galactosidase	46.59	32	32	32	988799	1000200	1018380	1016040	1092840	1090710	1119680	1088100	0.940063	0.950902	0.968186	0.965961	1.03898	1.03695	1.06449	1.03447	0.916219	9.8908e-05
TGGT1_254890	hypothetical protein	17	4	4	4	52575.4	51635.4	43226.7	42905.3	45691.7	39013.8	35812.7	54966.1	1.14973	1.12918	0.945292	0.938264	0.999198	0.853164	0.783161	1.20201	1.08467	0.440237
TGGT1_254900	putative proteasome subunit beta type 2	54.97	13	13	13	2246600	2357090	2369140	2344590	2283980	2296410	2359730	2366060	0.965055	1.01252	1.01769	1.00715	0.981112	0.986452	1.01365	1.01637	1.00121	0.944119
TGGT1_254910	hypothetical protein	9.95	8	8	8	35381	41122.9	37314.7	36190.6	27690.1	28766.3	35522.1	35000.1	1.02188	1.18772	1.07773	1.04526	0.799749	0.830832	1.02595	1.01088	1.18137	0.0714197
TGGT1_254920	hypothetical protein	19.24	5	5	5	52167	71431.7	60768.2	59791.6	61877.5	47957.6	53950.8	53197.6	0.905005	1.23921	1.05422	1.03728	1.07347	0.83198	0.935951	0.922884	1.12524	0.211769
TGGT1_254930	hypothetical protein	14.99	13	13	13	124988	122177	127778	125011	136594	131992	142501	133328	0.957424	0.935891	0.978796	0.9576	1.04633	1.01108	1.09158	1.02131	0.918333	0.00463244
TGGT1_254940	MIF4G domain-containing protein	37.43	111	111	111	594635	595600	579287	595147	577510	568451	558218	560147	1.02767	1.02934	1.00115	1.02856	0.998074	0.982418	0.964733	0.968067	1.04431	0.00558747
TGGT1_254950	RNA cap guanine-N2 methyltransferase	16.49	18	18	18	53674.3	60556.3	52966.6	54755.7	40007.1	41112	46911.2	38039	1.10662	1.24851	1.09203	1.12892	0.824841	0.847622	0.967186	0.784264	1.33651	0.00167186
TGGT1_275600	diacylglycerol acyltransferase	1.31	1	1	1	82453.4	78972.5	67806.3	84582	68501.2	54611.8	75335.1	60698.3	1.15126	1.10266	0.94675	1.18098	0.956453	0.762521	1.05187	0.847504	1.21095	0.0633973
TGGT1_275610	protein kinase, other	30	26	26	26	93876.7	90772.3	90411.5	103026	79416.7	72526.8	76943.8	74796.5	1.10156	1.06514	1.0609	1.20892	0.931888	0.851041	0.902871	0.877674	1.245	0.000919038
TGGT1_275630	HECT-domain (ubiquitin-transferase) domain-containing protein	27.56	37	37	37	137459	145410	149478	148104	157073	164445	145164	164151	0.907856	0.960369	0.987237	0.978162	1.0374	1.08609	0.958745	1.08415	0.920134	0.0550644
TGGT1_275640	hypothetical protein	8.94	2	2	2	17625.3	14951.2	10093.7	14105.2	20631.9	15658.4	9713.51	11534.7	1.23347	1.04633	0.706385	0.98712	1.44388	1.09582	0.679778	0.80723	0.986737	0.966309
TGGT1_275650	hypothetical protein	63.28	49	49	49	3027580	2981180	3020210	2975590	2476010	2512390	2534320	2461500	1.1015	1.08462	1.09882	1.08258	0.900827	0.914063	0.922041	0.895548	1.20235	4.38201e-07
TGGT1_275670	alveolin domain containing intermediate filament IMC15	25.43	15	15	15	152353	157379	165582	151358	175649	150899	179232	162648	0.941104	0.97215	1.02282	0.934958	1.08501	0.932123	1.10714	1.0047	0.937531	0.205871
TGGT1_275680	hypothetical protein	43.66	23	23	23	222395	239703	239860	224026	259224	236724	246205	244564	0.930182	1.00257	1.00323	0.937004	1.08422	0.990114	1.02977	1.02291	0.938449	0.0632373
TGGT1_275690	putative ClpB	55.28	51	50	50	1328510	1333090	1341600	1321110	1234440	1219080	1224510	1233440	1.03833	1.04191	1.04856	1.03254	0.964804	0.952799	0.957043	0.964022	1.08406	1.69785e-06
TGGT1_275740	hypothetical protein	13.22	14	14	14	85962.2	84202.6	85776.9	94366.3	92675.9	86315.7	94038.1	82029.8	0.974949	0.954993	0.972848	1.07027	1.05109	0.978959	1.06654	0.93035	0.986618	0.762146
TGGT1_275750	putative small nuclear ribonucleoprotein E	36.26	3	3	3	851739	902641	878029	990101	903454	964679	898411	866855	0.939085	0.995207	0.968071	1.09164	0.996103	1.06361	0.990543	0.955751	0.997003	0.925205
TGGT1_275770	hypothetical protein	24.38	5	5	5	301573	335649	329604	307536	317993	298270	318408	334105	0.948664	1.05586	1.03684	0.967422	1.00032	0.938274	1.00162	1.051	1.0044	0.90849
TGGT1_275802	SRP72 RNA-binding domain-containing protein	60.05	39	39	39	905511	878531	869615	858193	873502	900779	888378	885338	1.0261	0.995524	0.985421	0.972478	0.989825	1.02073	1.00668	1.00324	0.989812	0.456798
TGGT1_275810	ribosomal protein RPS10	61.84	9	9	9	2258900	2277290	2250940	2247780	2221290	2238100	2177390	2209410	1.01063	1.01886	1.00707	1.00566	0.993805	1.00133	0.974164	0.98849	1.02133	0.0174279
TGGT1_275830	hypothetical protein	3.28	2	2	2	14053.1	20073.2	15427.5	8559.97	14268.3	11643.6	10837.3	12979.6	1.04249	1.48907	1.14445	0.634997	1.05845	0.863748	0.803935	0.962855	1.16861	0.558357
TGGT1_275840	protein phosphatase 2C domain-containing protein	20.3	12	12	12	38346.1	44656.5	48359.2	48350	49327.1	49106.7	46321.4	41347.8	0.83859	0.976593	1.05757	1.05737	1.07873	1.07391	1.013	0.904235	0.965658	0.609542
TGGT1_275860	hypothetical protein	54.57	17	17	17	895820	865385	861038	885433	898712	950245	904123	916861	0.99846	0.964537	0.959692	0.986882	1.00168	1.05912	1.00771	1.02191	0.955785	0.0278058
TGGT1_275980	coenzyme q (ubiquinone) biosynthesis protein coq4 protein	25.81	8	8	8	144070	172479	158682	145627	158112	163384	160564	140775	0.926724	1.10946	1.02071	0.936739	1.01705	1.05096	1.03282	0.905529	0.996826	0.940634
TGGT1_275990	hypothetical protein	37.29	34	34	34	232863	241046	240697	248869	247467	235961	231647	241300	0.970338	1.00444	1.00298	1.03704	1.03119	0.983248	0.965271	1.0055	1.00742	0.719115
TGGT1_276100	hypothetical protein	20.46	11	11	11	41918.9	41482.9	42721.6	44775.6	46356.9	41966.4	45779	39812.3	0.972558	0.962442	0.991181	1.03884	1.07552	0.97366	1.06212	0.923683	0.98266	0.703608
TGGT1_276110	cytochrome b5 family heme/steroid binding domain-containing protein	13.29	3	3	3	465653	462699	582385	572896	476131	473110	453286	464695	0.942891	0.936909	1.17926	1.16004	0.964107	0.95799	0.917849	0.940951	1.1159	0.198835
TGGT1_276120	putative histone lysine methyltransferase, SET	31.71	22	22	22	130884	132603	131324	123020	146565	139108	130058	135818	0.979139	0.991999	0.982431	0.920309	1.09645	1.04066	0.97296	1.01605	0.938867	0.0836531
TGGT1_276130	cathepsin CPC2	48.21	28	28	28	251637	251800	251987	255807	229803	220178	220890	218697	1.05908	1.05976	1.06055	1.07663	0.967185	0.926676	0.929672	0.920442	1.13677	3.68724e-05
TGGT1_276140	ADP ribosylation factor ARF1	19.6	11	11	11	8743290	7888050	8147210	8409140	8356250	8117450	8698340	8035100	1.05349	0.950441	0.981668	1.01323	1.00686	0.978082	1.04807	0.96816	0.999414	0.977356
TGGT1_276155	hypothetical protein	11.57	6	6	6	38564.2	36474.1	46752	45650.6	42560.5	44143	41720.8	43196.8	0.909903	0.860588	1.10309	1.0771	1.00419	1.04153	0.984382	1.01921	0.975643	0.661495
TGGT1_276170	phosphatidylinositol 3- and 4-kinase	42.1	44	44	44	666763	675411	671341	665121	623639	627901	625089	621179	1.03046	1.04382	1.03753	1.02792	0.963811	0.970397	0.966052	0.960009	1.07239	2.74176e-06
TGGT1_276180	histone acetyltransferase TAF1/250	23.42	50	50	50	2109770	2077480	2163580	2167990	2250800	2073440	2079580	2125400	0.990035	0.974883	1.01529	1.01736	1.05622	0.972987	0.975868	0.99737	0.998781	0.970627
TGGT1_276190	hypothetical protein	8.24	4	4	4	91026	97744.7	101685	102819	115388	98896.5	96125.8	115556	0.888881	0.95449	0.992968	1.00404	1.12678	0.965738	0.938682	1.12842	0.923253	0.219025
TGGT1_276210	phosphoglycerate mutase family protein	34.55	27	27	27	317254	312005	300167	323793	299457	291556	297833	292037	1.0427	1.02545	0.986539	1.06419	0.984205	0.958238	0.978868	0.959818	1.06126	0.0146362
TGGT1_276220	hypothetical protein	35.72	26	26	26	153490	162787	168952	176634	191842	189120	167476	177898	0.884542	0.938119	0.973647	1.01792	1.10556	1.08987	0.965141	1.0252	0.911235	0.0744059
TGGT1_298970	LSM3, U6 small nuclear RNA associated isoform 2 family protein	20.83	3	3	3	472924	465351	500694	501401	465301	503614	516900	515165	0.959923	0.944551	1.01629	1.01772	0.94445	1.02222	1.04918	1.04566	0.96971	0.367254
TGGT1_298980	RNA pseudouridine synthase superfamily protein	36.65	24	24	24	65866	63983.4	60957.3	61910.9	64067.5	60882.5	67148.8	66956	1.02961	1.00019	0.952881	0.967788	1.0015	0.951712	1.04967	1.04665	0.975537	0.428484
TGGT1_298990	ferredoxin NADP+ oxidoreductase FNR	32.8	15	15	15	114314	93953.3	107268	104592	105374	105844	107306	105495	1.08336	0.890398	1.01658	0.991222	0.998633	1.00309	1.01694	0.999779	0.990822	0.785832
TGGT1_299000	hypothetical protein	14.58	3	3	3	33507.3	27844.6	28914.2	28323.9	31653.4	27575.1	25347.8	33788.8	1.13126	0.94008	0.976192	0.956262	1.06867	0.930981	0.855784	1.14077	1.0019	0.946233
TGGT1_299030	RNA recognition motif 2 protein	26.34	8	8	8	115123	95086.7	103982	114209	100522	99130.5	96085.8	86556.7	1.13604	0.938322	1.0261	1.12702	0.991958	0.978226	0.948181	0.854147	1.1206	0.0926334
TGGT1_299040	phosphatidylinositol n-acetylglucosaminyltransferase	4.6	1	1	1	21810.6	12476.8	26670.9	14092.9	20909.4	27074.8	25696.3	28988.3	0.981796	0.561639	1.20058	0.634387	0.941229	1.21876	1.15671	1.3049	0.731003	0.141516
TGGT1_299050	ribosomal protein RPL17	49.74	11	11	11	5670550	5635450	5494820	5601760	5397940	5382120	5270620	5387850	1.03475	1.02834	1.00268	1.02219	0.985001	0.982114	0.961768	0.983159	1.04497	0.00248335
TGGT1_299060	sodium/hydrogen exchanger NHE2	23.82	16	16	16	362237	398512	389134	393297	362125	364575	368105	354784	0.968299	1.06527	1.0402	1.05133	0.968	0.974549	0.983985	0.948377	1.06456	0.0342955
TGGT1_299070	pyruvate kinase PyKII	37.35	30	30	30	420383	409783	417241	408728	407549	409873	400568	424876	1.01942	0.993714	1.0118	0.991156	0.988297	0.993932	0.971368	1.03031	1.00808	0.583135
TGGT1_299080	VTC domain-containing protein	29.67	32	32	32	136065	140708	129259	136217	134948	133096	131121	131432	1.01461	1.04923	0.963859	1.01574	1.00628	0.99247	0.977743	0.980062	1.02196	0.298583
TGGT1_299100	hypothetical protein	19.87	29	29	29	49827.5	51075.9	49168.8	48925	49994.4	49620.3	45183.8	48163	1.01699	1.04248	1.00355	0.998575	1.0204	1.01277	0.922216	0.983022	1.03128	0.25426
TGGT1_299110	cleft lip and palate transmembrane protein 1 (clptm1) protein	27.79	19	19	19	612745	608558	602866	597532	590865	566979	607974	585045	1.02711	1.02009	1.01055	1.00161	0.990436	0.950397	1.01912	0.98068	1.03013	0.0998868
TGGT1_299130	hypothetical protein	19.2	45	45	45	110431	112963	104199	118782	106195	109322	111784	105960	1.00433	1.02736	0.947656	1.08028	0.965809	0.994248	1.01664	0.963671	1.03027	0.371753
TGGT1_299168	ATPase, AAA family protein	16.78	5	5	5	30523.4	42042.5	33901.3	36947.1	44935	39128.1	37554.6	31735.3	0.822824	1.13335	0.913882	0.995988	1.21132	1.05478	1.01236	0.855493	0.935191	0.526383
TGGT1_299172	hypothetical protein	5.18	1	1	1	4135.03		5104.83	4828.07	10077.9	4301.98		4982.8	0.74214		0.916196	0.866524	1.80874	0.772103		0.894294	0.726549	0.406432
TGGT1_299180	putative prenylated protein	47.87	8	8	8	76085.6	65550.8	68395.5	78146	78584.6	82315.2	89253.5	73541.2	0.99479	0.857052	0.894245	1.02173	1.02746	1.07624	1.16696	0.961523	0.890277	0.093788
TGGT1_299190	B-box zinc finger domain-containing protein	35.29	20	20	20	116675	124524	116255	108766	137359	130213	135678	131740	0.932272	0.994988	0.928916	0.869076	1.09754	1.04045	1.08411	1.05265	0.871456	0.00380972
TGGT1_299200	putative Bet3 transport protein	47.06	10	10	10	328558	320137	320353	317941	329124	336133	339041	364302	0.989786	0.964417	0.965068	0.957802	0.991491	1.01261	1.02137	1.09747	0.940369	0.0395346
TGGT1_299210	CTP synthase	55.52	30	30	30	1553520	1536530	1546810	1547360	1479690	1524750	1490130	1491200	1.02121	1.01005	1.0168	1.01716	0.972681	1.0023	0.979544	0.980247	1.03315	0.00319567
TGGT1_299240	hypothetical protein	5.38	3	3	3	19965.3	17702.4	15800	15709.4	8781.13	13848.7	18825.8	12770.2	1.29432	1.14762	1.02429	1.01841	0.569266	0.897787	1.22044	0.82787	1.27572	0.150589
TGGT1_299250	hypothetical protein	26.82	21	21	21	113962	123602	120045	118243	119432	120818	123745	122291	0.947573	1.02773	0.998152	0.983169	0.993055	1.00458	1.02892	1.01683	0.978543	0.279847
TGGT1_321170	Toxoplasma gondii family C protein	14.66	3	3	3	16215	22498.4	9121.46	14377.5	15664.6	11664.2	14747.8	16962.4	1.06984	1.48441	0.601822	0.948608	1.03353	0.769588	0.97304	1.11916	1.05375	0.957086
TGGT1_359350	hypothetical protein	1.17	2	2	2	37245.8	37133.9	40453.8	28021.6	32455	22568.5	35097.7	33241.5	1.11926	1.1159	1.21566	0.842065	0.975292	0.678197	1.05471	0.998926	1.15801	0.283304
TGGT1_210690	ribosomal protein RPS6	39.06	13	13	13	7117700	6887140	7183510	7100600	6815100	6882150	6683760	6909040	1.02452	0.99133	1.03399	1.02206	0.98096	0.990612	0.962055	0.994482	1.0366	0.0224828
TGGT1_210700	hypothetical protein	22.78	138	138	138	88873.5	93095.8	86898.5	90405.4	92985	89700.8	91391	90474.5	0.982266	1.02893	0.960437	0.999197	1.02771	0.991409	1.01009	0.999961	0.985522	0.402579
TGGT1_210730	putative ATP-dependent hsl protease ATP-binding subunit hslU	37.5	19	19	19	436526	403191	402741	420435	431462	405725	416026	439202	1.0408	0.961321	0.960248	1.00244	1.02873	0.967363	0.991923	1.04718	0.982556	0.525803
TGGT1_210750	Ferredoxin-fold anticodon binding domain-containing protein	29.22	20	20	20	63221.4	65368.8	60260.7	70423.4	65127.1	64955	67235.5	64468.6	0.970657	1.00363	0.925201	1.08123	0.999916	0.997274	1.03229	0.989806	0.990405	0.754854
TGGT1_210760	putative glutamine amidotransferase	16.99	8	8	8	39298.9	34773.8	31787.6	33872.2	38774.7	46786.8	43291.1	42833.2	1.00955	0.893301	0.816589	0.87014	0.99608	1.2019	1.1121	1.10034	0.813885	0.0126064
TGGT1_210770	hypothetical protein	2.16	1	1	1	222030	223399	195920	227369	230937	261888	234364	227100	0.974346	0.980354	0.859766	0.997776	1.01343	1.14926	1.02847	0.996595	0.91033	0.0920856
TGGT1_210778	hemimethylated DNA binding domain-containing protein	33.66	16	16	16	160656	166462	170547	168089	171182	178032	175666	168141	0.945887	0.980071	1.00412	0.98965	1.00786	1.04819	1.03426	0.989956	0.960655	0.0680144
TGGT1_210781	ubiquitin carboxyl-terminal hydrolase	21.1	49	49	49	60382.8	65478.4	70757.1	69314.5	69721.4	68683.1	68302.4	65986.3	0.896842	0.972525	1.05093	1.0295	1.03554	1.02012	1.01447	0.980069	0.975209	0.500362
TGGT1_210787	Erv1 / Alr family protein	27.4	2	2	2	17061.8	12308	8870.71	22110.3	10461.3	19309.8	14387.2	13683.1	1.15485	0.833084	0.600426	1.49657	0.708087	1.30701	0.973817	0.926159	1.04338	0.971389
TGGT1_210790	putative dihydroorotate dehydrogenase reveal	36.66	21	20	20	666421	653010	647962	664074	616426	602086	616566	625140	1.04707	1.026	1.01807	1.04339	0.968522	0.945991	0.968742	0.982213	1.06961	0.00060887
TGGT1_210800	putative activator of hsp90 ATPase	27.82	9	9	9	483096	478607	478236	485432	479144	466534	488255	490992	1.00376	0.994432	0.993661	1.00861	0.995547	0.969347	1.01448	1.02016	1.00023	0.974025
TGGT1_210810	hypothetical protein	45.79	5	5	5	285384	275189	283186	290823	294092	304623	293000	283527	0.988418	0.953108	0.980805	1.00726	1.01858	1.05505	1.0148	0.981987	0.965403	0.108641
TGGT1_210820	hypothetical protein	16.85	14	14	14	98627.7	112205	101432	108021	107973	101408	108765	101662	0.939207	1.0685	0.965911	1.02866	1.0282	0.965683	1.03574	0.968102	1.00114	0.991673
TGGT1_210830	RIO1 family protein	29.56	26	26	26	141743	132275	138048	137579	137491	142031	146302	139556	1.01697	0.949037	0.990457	0.987092	0.98646	1.01903	1.04968	1.00128	0.972169	0.197936
TGGT1_210840	arginyl-tRNA synthetase family protein	58.32	35	35	35	1320840	1279010	1276710	1291770	1290580	1258620	1306470	1308670	1.02265	0.990265	0.988484	1.00014	0.999223	0.974478	1.01153	1.01323	1.00077	0.948544
TGGT1_210960	putative replication factor C subunit 4	60.11	19	19	19	334466	339748	354607	346723	353837	361208	350334	352346	0.95792	0.973048	1.0156	0.993024	1.0134	1.03451	1.00337	1.00913	0.970247	0.0780612
TGGT1_210980	putative alternative splicing type 3 and	42.06	26	26	26	447516	445529	449557	445200	455724	449858	468199	473041	0.985006	0.980633	0.989499	0.979909	1.00307	0.990161	1.03053	1.04119	0.968042	0.0670068
TGGT1_211010	hypothetical protein	13.91	19	19	19	122413	140051	131123	119743	138492	137535	131981	139991	0.922715	1.05567	0.988368	0.902589	1.04391	1.0367	0.994836	1.05521	0.936735	0.126273
TGGT1_211020	RNA recognition motif-containing protein	38.43	11	11	11	1394140	1408280	1368550	1387290	1344480	1388610	1360670	1335170	1.0151	1.0254	0.99647	1.01011	0.978944	1.01108	0.990732	0.972165	1.02382	0.0647369
TGGT1_211030	hypothetical protein	71.2	15	15	15	4655110	4499610	4652550	4678510	4680390	4753550	4590140	4711190	1.00053	0.967111	0.999983	1.00556	1.00597	1.02169	0.986569	1.01259	0.986683	0.291656
TGGT1_211040	Sec61beta family protein	65.66	6	6	6	9506620	8255050	9018970	9069340	8866220	9042050	9393590	9514450	1.04661	0.908818	0.992919	0.998465	0.976103	0.99546	1.03416	1.04747	0.973753	0.44607
TGGT1_211060	hypothetical protein	9.43	1	1	1	267832	259658	243827	237125	154296	148515	152864	155928	1.32259	1.28223	1.20405	1.17096	0.761934	0.733387	0.754863	0.769993	1.64885	0.000102696
TGGT1_211090	aminotransferase, class V superfamily protein	26.42	16	16	16	215656	217048	229354	216211	219827	224628	222928	215630	0.979541	0.985864	1.04176	0.982062	0.998486	1.02029	1.01257	0.979423	0.994627	0.756471
TGGT1_211150	hypothetical protein	19.51	31	31	31	117059	115292	118192	120332	112609	122388	113786	113420	1.00364	0.988488	1.01335	1.0317	0.965484	1.04933	0.975575	0.972437	1.01876	0.408571
TGGT1_211220	hypothetical protein	20.8	14	14	14	208964	209258	208202	205868	197061	193304	210906	200726	1.0229	1.02434	1.01917	1.00774	0.964632	0.946241	1.0324	0.982573	1.03777	0.0961039
TGGT1_211230	putative eukaryotic initiation factor-2B, alpha subunit	30.08	11	11	11	183114	189192	187943	173973	185873	169022	180193	161595	1.02377	1.05775	1.05076	0.97266	1.03919	0.94498	1.00744	0.903456	1.05388	0.1967
TGGT1_211240	putative peptidyl-tRNA hydrolase	21.03	3	3	3	218660	232932	254828	257909	236593	240897	208205	248486	0.921396	0.981536	1.0738	1.08678	0.996963	1.0151	0.877341	1.04708	1.03227	0.586034
TGGT1_211250	hypothetical protein	33.82	8	8	8	720666	697376	722016	706099	678355	683656	669859	594388	1.05353	1.01948	1.0555	1.03223	0.991672	0.999421	0.979252	0.868922	1.08373	0.0524073
TGGT1_211260	rhoptry kinase family protein ROP26 (incomplete catalytic triad)	61.15	22	22	22	1462940	1473080	1460010	1437350	1532750	1506810	1514790	1505720	0.984031	0.990851	0.98206	0.966818	1.03099	1.01354	1.01891	1.01281	0.962593	0.00118918
TGGT1_211290	rhoptry protein ROP15	53.75	18	18	18	2033710	2039040	2067490	1928730	2064330	2092220	1973500	2006850	1.00394	1.00657	1.02061	0.952114	1.01905	1.03282	0.974215	0.990678	0.991652	0.690016
TGGT1_211300	putative DUF74 family protein	6.97	2	2	2	416343	357330	400179	412025	465738	466862	449005	405864	0.987371	0.84742	0.949038	0.977131	1.10451	1.10718	1.06483	0.96252	0.887219	0.0466914
TGGT1_211330	methionine aminopeptidase	23.24	10	10	10	96097.5	90821.3	93240.6	108519	90929.9	90691.9	78783.7	82615.5	1.05068	0.99299	1.01944	1.18649	0.994178	0.991576	0.861378	0.903273	1.1331	0.0571577
TGGT1_211340	hypothetical protein	11.7	20	20	20	60298.9	63058.6	57861.2	74587.6	70526.9	74303.6	73581.2	73946	0.880013	0.920288	0.844436	1.08854	1.02928	1.0844	1.07386	1.07918	0.874977	0.0516154
TGGT1_211350	CBS domain-containing protein	18.43	24	24	24	167968	172206	171332	158448	156580	162535	154437	156704	1.03348	1.05956	1.05418	0.974907	0.963414	1.00005	0.950228	0.964177	1.06299	0.0328492
TGGT1_211390	hypothetical protein	29.38	9	9	9	257674	266678	262957	249578	254376	255191	266840	260407	0.994064	1.0288	1.01445	0.962831	0.981341	0.984485	1.02943	1.00461	1.00007	0.99766
TGGT1_211400	DEAD/DEAH box helicase domain-containing protein	33.27	28	28	28	74460.4	78046.6	67336	78313.9	71644.1	74156.9	72703.2	79775.9	0.998736	1.04684	0.903177	1.05042	0.960961	0.994665	0.975167	1.07003	0.999587	0.975221
TGGT1_211410	translation initiation factor sui1 protein	47.86	29	29	29	315817	308415	310902	316130	317649	320168	334690	336766	0.986721	0.963595	0.971365	0.987699	0.992445	1.00032	1.04569	1.05217	0.955694	0.0500654
TGGT1_211420	RNA recognition motif-containing protein	48.68	11	11	11	2027620	1718750	2154560	2033540	1957180	1994340	1784540	1830200	1.04646	0.887055	1.11198	1.04952	1.01011	1.02929	0.92101	0.944575	1.04866	0.446848
TGGT1_211440	hypothetical protein	21.68	29	29	29	88483.7	93794.6	92302.1	89217	87565.6	94312.4	87039.8	85381.6	0.985758	1.04492	1.0283	0.993927	0.97553	1.05069	0.969672	0.951199	1.02681	0.33817
TGGT1_211450	hypothetical protein	3.98	5	5	5	39438.2	34205.1	34935.1	43029.5	31080	29470.6	39403.8	34660.7	1.10231	0.956041	0.976444	1.20268	0.868693	0.82371	1.10135	0.968775	1.12623	0.199746
TGGT1_211460	hypothetical protein	39.31	29	29	29	557013	536705	556056	543814	592922	575278	589819	566954	0.986178	0.950223	0.984483	0.962809	1.04975	1.01852	1.04426	1.00378	0.94349	0.00573254
TGGT1_211470	Fcf2 pre-rRNA processing protein	41.85	12	12	12	214855	228667	223501	214405	189703	208136	199028	193192	1.02833	1.09444	1.06971	1.02618	0.907948	0.996172	0.952579	0.924647	1.11565	0.00520115
TGGT1_211480	putative GTP-binding protein engA	5.19	6	6	6	25714.4	26764	30314.8	31496.3	29520	32393.7	23808.2	29227.5	0.897383	0.934013	1.05793	1.09916	1.03019	1.13048	0.830861	1.01998	0.994259	0.97038
TGGT1_211600	hypothetical protein	9.18	14	14	14	141520	167843	155454	140988	146103	146072	126146	119057	0.990358	1.17457	1.08787	0.986635	1.02243	1.02221	0.88277	0.833161	1.12733	0.119201
TGGT1_211610	hypothetical protein	2.97	3	3	3	11269.4	8372.25	7562.83	8360.51	9306.6	5565.98	7483.18	7955.36	1.36856	1.01673	0.918431	1.0153	1.13019	0.675933	0.908758	0.9661	1.17333	0.27658
TGGT1_211630	hypothetical protein	44.13	8	8	8	773485	754501	723344	799698	680357	665171	671901	690761	1.07443	1.04806	1.00478	1.11084	0.945069	0.923974	0.933323	0.959521	1.12659	0.00194653
TGGT1_211640	hypothetical protein	8.63	22	22	22	1309800	1472240	1440110	1326580	1783220	1470220	1475450	1547810	0.88609	0.995982	0.974246	0.897442	1.20636	0.994616	0.998154	1.04711	0.88402	0.0649214
TGGT1_211670	S1 RNA binding domain-containing protein	37.3	11	11	11	107711	113069	104158	110097	90783.2	109014	108204	99191.6	1.02311	1.074	0.989357	1.04577	0.862315	1.03548	1.02779	0.942183	1.06838	0.190429
TGGT1_211680	protein disulfide isomerase	64.97	36	36	35	14605700	14387600	14216300	14718200	14476100	14425400	13936900	14283800	1.01561	1.00044	0.98853	1.02343	1.0066	1.00307	0.969102	0.993224	1.0141	0.270151
TGGT1_211690	AAA family protein	53.45	65	65	64	387151	383837	381353	382395	374535	358357	370396	369609	1.02978	1.02097	1.01436	1.01713	0.996225	0.953193	0.985216	0.983123	1.04198	0.00624123
TGGT1_211695	hypothetical protein	15.51	4	4	4	41934.3	26254.4	33337.3	35293.4	37416.7	42193.9	41002.7	38762.3	1.13261	0.709111	0.900415	0.953248	1.0106	1.13962	1.10745	1.04694	0.858471	0.151098
TGGT1_211700	hypothetical protein	24.13	46	46	46	156201	159540	158114	148689	144345	152553	153633	140813	1.02943	1.05143	1.04203	0.979919	0.95129	1.00538	1.0125	0.928013	1.05276	0.0978247
TGGT1_211710	TB2/DP1, HVA22 family protein	23.21	3	3	3	969782	945234	950842	969688	1001060	1003000	998916	996440	0.99021	0.965145	0.970871	0.990114	1.02215	1.02413	1.01996	1.01743	0.959027	0.00663283
TGGT1_211720	AP2 domain transcription factor AP2IV-5	19.68	28	28	28	213021	218055	214009	211536	190739	187661	193403	207972	1.04142	1.06603	1.04625	1.03416	0.932483	0.917436	0.945507	1.01673	1.09855	0.00699743
TGGT1_211730	histone lysine methyltransferase SET8	37.67	56	56	56	669062	711598	693872	692604	702320	657389	698086	693619	0.96991	1.03157	1.00588	1.00404	1.01812	0.952988	1.01198	1.00551	1.00571	0.77919
TGGT1_237820	IMC sub-compartment protein ISP2	57.5	9	9	9	1081700	1126900	1126210	1129360	1020630	1046360	1086640	1055640	0.997713	1.0394	1.03877	1.04167	0.941384	0.965116	1.00227	0.973676	1.06056	0.0120618
TGGT1_237830	DNA polymerase I domain-containing protein	1.52	2	2	2	21407	16404	5846.33	9330.13		9334.91	8077.54	8590.28	1.89706	1.4537	0.518094	0.826823		0.827247	0.71582	0.761259	1.52832	0.369101
TGGT1_237840	hypothetical protein	10.25	9	9	9	52750.1	58752.8	57335.9	57992.8	59739.6	48826.7	49284.7	62333.8	0.944039	1.05147	1.02611	1.03786	1.06913	0.873824	0.88202	1.11555	1.03019	0.636051
TGGT1_237870	FYVE zinc finger domain-containing protein	31.27	16	16	16	97996	92242.2	97093.3	93741.5	94242.2	104303	108263	97125.1	0.998677	0.94004	0.989478	0.95532	0.960422	1.06295	1.10331	0.989802	0.943406	0.174865
TGGT1_237880	hypothetical protein	56.1	8	8	8	1544110	1463180	1602490	1501710	1547000	1468520	1513610	1545780	1.01366	0.960533	1.05199	0.985827	1.01556	0.964039	0.993639	1.01476	1.00602	0.813937
TGGT1_237890	calcium-dependent protein kinase CDPK4	20.9	20	20	20	151011	174204	160907	157311	154194	152149	169059	165005	0.940996	1.08552	1.00266	0.980253	0.96083	0.948087	1.05346	1.0282	1.00473	0.916186
TGGT1_301010	putative serine/threonine protein phosphatase	36.64	23	23	23	93978.5	108768	103241	107949	104373	110111	105674	112327	0.888243	1.02803	0.975788	1.02029	0.986487	1.04072	0.998784	1.06166	0.957112	0.277686
TGGT1_301120	acetyl-CoA acetyltransferase	41.89	14	14	14	653025	635434	622470	634960	598398	564861	591464	580132	1.07037	1.04154	1.02029	1.04076	0.980831	0.92586	0.969465	0.950891	1.09038	0.00163826
TGGT1_301130	hypothetical protein	40.94	5	5	5	655376	762065	728724	654657	787971	605002	735016	673670	0.935837	1.08818	1.04057	0.93481	1.12517	0.863906	1.04956	0.96196	0.999701	0.974056
TGGT1_301150	SAG-related sequence SRS19B	16.58	5	2	2	100987	87740	96862.3	118782	89828.6	87665	94881.3	85863.9	1.05938	0.920418	1.01611	1.24606	0.942328	0.919631	0.995332	0.900737	1.12878	0.133078
TGGT1_301160	SAG-related sequence SRS19C	25	7	6	6	118829	141892	126063	127400	130450	135656	138657	137833	0.899555	1.07415	0.954318	0.964439	0.987528	1.02694	1.04966	1.04342	0.947637	0.208222
TGGT1_301170	SAG-related sequence SRS19D	38.3	12	7	7	200284	210640	198566	188750	283921	281396	289538	265831	0.834984	0.878158	0.827821	0.786899	1.18367	1.17314	1.20708	1.10825	0.712278	2.34255e-05
TGGT1_301180	SAG-related sequence SRS19F	42.71	15	15	15	482639	490833	469950	492890	494340	461622	481054	464759	1.006	1.02308	0.97955	1.02737	1.03039	0.962192	1.0027	0.968731	1.01816	0.38082
TGGT1_301210	putative NAD(P) transhydrogenase subunit beta	15.76	16	16	16	59367.9	50085.7	56042.9	56881	77853.1	78040.4	69225.9	77092	0.905363	0.763809	0.854656	0.867437	1.18726	1.19012	1.0557	1.17566	0.735834	0.000565633
TGGT1_301222	DNA repair protein Rad4 domain-containing protein	3.35	5	5	5	17669.5	17563.7	23898.8	24353.7	16194.9	25870.4	24385.4	21161.1	0.826172	0.821225	1.11744	1.13871	0.757224	1.20962	1.14019	0.989429	0.952905	0.756328
TGGT1_301250	hypothetical protein	24.32	20	20	20	177652	175755	185158	160823	146569	160395	147040	152977	1.08791	1.0763	1.13388	0.984855	0.897566	0.982234	0.90045	0.936807	1.15224	0.00818877
TGGT1_301270	Tyrosine kinase-like (TKL) protein	30.91	86	86	86	325421	330070	331149	334428	336864	335793	331202	317515	0.985213	0.999288	1.00255	1.01248	1.01986	1.01661	1.00271	0.961277	0.999768	0.999829
TGGT1_301340	DnaJ domain-containing protein	18.35	13	12	12	197409	175503	200106	192998	184649	176645	163333	174629	1.0778	0.9582	1.09253	1.05372	1.00814	0.964435	0.891755	0.953428	1.09547	0.0585967
TGGT1_301350	SNARE associated protein	19.81	6	6	6	35787.5	24545.2	32823	34288.4	29409.4	45923.3	44828.4	44441.2	0.980324	0.672364	0.899117	0.939259	0.805609	1.25797	1.22798	1.21737	0.774255	0.116995
TGGT1_301380	elongation factor Tu GTP binding domain-containing protein	15.9	14	14	14	90581.6	83233.7	84826.5	90837.4	84914.1	88514.5	84819.7	82050	1.05056	0.96534	0.983813	1.05353	0.984829	1.02659	0.983734	0.951611	1.02698	0.373526
TGGT1_301390	putative ribosome biogenesis protein BOP1	41.44	33	33	33	378022	377804	389794	380932	403368	383882	390524	376902	0.981484	0.980918	1.01205	0.989039	1.04729	0.996699	1.01394	0.978576	0.98191	0.307984
TGGT1_301400	hypothetical protein	7.02	11	11	11	23365	18706.2	20651.2	19421.2	27695.6	23890.9	30023.8	23853.8	0.996334	0.797673	0.880612	0.828162	1.181	1.01876	1.28028	1.01718	0.778877	0.01606
TGGT1_301410	hypothetical protein	37.75	31	31	31	300708	308693	297613	306561	298498	283910	280900	292184	1.01545	1.04241	1.005	1.03521	1.00799	0.958723	0.948559	0.986664	1.05027	0.0227763
TGGT1_301420	hypothetical protein	44.49	12	12	12	1535040	1502260	1528410	1479350	1709130	1686500	1707030	1743640	0.952601	0.932259	0.948486	0.918041	1.06064	1.04659	1.05933	1.08205	0.882967	2.74399e-05
TGGT1_301430	putative septum formation protein maf	29.49	9	9	9	146776	155477	152401	146475	161768	156276	167757	154558	0.945807	1.00188	0.982054	0.943867	1.04241	1.00702	1.08101	0.995953	0.938737	0.0369694
TGGT1_301440	calcium-dependent protein kinase CDPK1	50.17	26	23	23	3425780	3489290	3477290	3394310	3196730	3185750	3199810	3165330	1.03286	1.05201	1.04839	1.02337	0.963803	0.960493	0.964732	0.954336	1.08151	0.000426953
TGGT1_301450	FG-GAP repeat-containing protein	20.25	25	25	25	113701	111135	109537	117499	107634	122616	116856	124393	0.985095	0.962863	0.949018	1.018	0.932531	1.06233	1.01243	1.07773	0.958373	0.295498
TGGT1_301460	hypothetical protein	19.57	10	10	10	738889	790855	787086	755579	943595	949224	926075	990229	0.858982	0.919394	0.915013	0.878385	1.09696	1.1035	1.07659	1.15117	0.806592	6.00867e-05
TGGT1_317705	enoyl-CoA hydratase/isomerase family protein	2.43	1	1	1	361384	319549	338248	315497	295697	316257	283397	292924	1.14591	1.01325	1.07255	1.00041	0.937622	1.00282	0.89862	0.928829	1.12321	0.024287
TGGT1_317720	putative eukaryotic translation initiation factor 3 subunit 7	58.95	33	33	33	3503450	3486780	3415760	3501840	3326900	3330400	3300950	3280670	1.03245	1.02754	1.00661	1.03197	0.980419	0.981451	0.972772	0.966796	1.05053	0.000400562
TGGT1_318140	SART-1 family protein	39.02	28	28	28	173874	170944	172801	168955	172252	167562	166307	167555	1.0226	1.00537	1.01629	0.99367	1.01306	0.985478	0.978097	0.985437	1.01915	0.10576
TGGT1_318150	transporter, major facilitator family protein	11.19	8	8	8	139990	137072	131988	143244	137927	134929	142353	159561	0.993661	0.972949	0.936863	1.01676	0.979018	0.957738	1.01043	1.13258	0.960896	0.388691
TGGT1_318160	MSP (Major sperm protein) domain-containing protein	48.12	9	9	9	2385770	2441690	2470280	2436590	2507780	2414200	2466880	2547190	0.9703	0.993042	1.00467	0.990968	1.01992	0.981862	1.00329	1.03595	0.979698	0.183808
TGGT1_318170	hypothetical protein	27.74	6	6	6	1085900	1355470	1298810	1119120	1156890	1148890	1105070	1065840	0.930507	1.1615	1.11295	0.958973	0.991338	0.984483	0.946933	0.913317	1.08547	0.252829
TGGT1_318190	phosphoglycerate mutase family protein	11.92	16	16	16	46724.8	43430.1	48513.4	38338.7	56528.3	49135.1	55422.2	47134.4	0.970333	0.901912	1.00748	0.796179	1.17392	1.02039	1.15095	0.978839	0.850096	0.0541359
TGGT1_318210	hypothetical protein	28.61	27	27	27	104862	109075	103503	115329	117544	97917	111400	105694	0.969459	1.00841	0.956895	1.06623	1.08671	0.905252	1.0299	0.977151	1.00049	0.968901
TGGT1_318230	phosphoglycerate kinase PGKI	78.18	35	35	35	9461700	9569190	9438430	9411940	9349760	9444060	9549760	9397200	1.00095	1.01232	0.998485	0.995682	0.989104	0.99908	1.01026	0.994123	1.00372	0.544423
TGGT1_318260	transcription initiation factor TFIID subunit TAF5	40.31	31	31	31	200637	202962	191868	197598	189516	194241	201662	203562	1.01457	1.02633	0.970227	0.999202	0.958334	0.982227	1.01975	1.02936	1.00518	0.803597
TGGT1_318275	peptidyl-prolyl cis-trans isomerase, FKBP-type domain-containing protein	16.64	8	8	8	111720	95702.2	107142	118560	117180	96133.7	117470	114878	1.01704	0.871222	0.975364	1.07931	1.06674	0.87515	1.06938	1.04579	0.971868	0.68508
TGGT1_318290	hypothetical protein	16.98	10	10	10	37718.5	48948.9	46716.6	43122.6	50215.7	46010.8	45675	44434.9	0.831621	1.07923	1.03001	0.950772	1.10716	1.01445	1.00705	0.979705	0.947247	0.39259
TGGT1_318300	hypothetical protein	27.2	5	5	5	90415.4	77159.6	83764.9	88003.4	90900.6	82858.4	83875.6	88549.1	1.05513	0.900441	0.977524	1.02699	1.0608	0.966945	0.978816	1.03336	0.980241	0.627883
TGGT1_318310	transketolase	52.07	34	34	34	2684710	2683320	2644230	2622270	2612340	2639920	2673030	2639600	1.01313	1.0126	0.99785	0.989563	0.985816	0.996223	1.00872	0.996103	1.00659	0.412454
TGGT1_318330	histone lysine acetyltransferase MYST-A	27.86	12	12	12	264574	244631	251226	281097	273580	265693	258965	253618	1.01109	0.934873	0.960076	1.07423	1.0455	1.01536	0.989651	0.969217	0.990181	0.764801
TGGT1_318340	hypothetical protein	9.44	2	2	2	17425.3	22261.4	19076.5	14111	23517.9	23821.6	28004.3	19853	0.829426	1.05962	0.908021	0.671669	1.11943	1.13388	1.33297	0.944982	0.765511	0.06039
TGGT1_318350	Pumilio-family RNA binding repeat-containing protein	1.46	2	2	2	8208.57	10270.6		19067		19748.8	16982.7	6086.63	0.612852	0.766803		1.42354		1.47445	1.26793	0.454428	0.876876	0.86737
TGGT1_318370	hypothetical protein	31.53	12	12	12	214289	225478	221040	230116	243573	233650	252060	236113	0.923501	0.971721	0.952595	0.991709	1.0497	1.00694	1.08628	1.01755	0.922858	0.0126851
TGGT1_318390	hypothetical protein	21.75	20	20	20	50886.2	57597.8	57529.9	53726.4	51790	47304.7	47724.5	52701.5	0.970969	1.09903	1.09774	1.02516	0.988215	0.90263	0.91064	1.00561	1.10134	0.0559003
TGGT1_318400	hypothetical protein	21.13	24	24	24	74080	84799	74372.8	77106.3	81323.4	68058.5	67031.7	71551.9	0.990501	1.13382	0.994416	1.03096	1.08735	0.909989	0.89626	0.956698	1.07776	0.20711
TGGT1_318410	putative TCP-1 chaperonin	46.93	24	24	24	2068910	2030400	2010890	2053360	2023030	1993090	1963050	1995740	1.02558	1.00649	0.996818	1.01787	1.00284	0.987995	0.973103	0.989308	1.02366	0.037266
TGGT1_318420	putative 30S ribosomal protein S16	26.95	3	3	3	47763.1	43228.7	41135.9	44891.4	36814.7	28488.5	32448.2	44879	1.19539	1.0819	1.02953	1.12352	0.921377	0.712993	0.812094	1.12321	1.2411	0.065688
TGGT1_318430	malate dehydrogenase MDH	37.96	15	15	15	3053690	3132950	3054860	3021170	3101670	2799000	2925210	3048310	1.01213	1.0384	1.01251	1.00135	1.02803	0.92771	0.969541	1.01034	1.03272	0.22259
TGGT1_318440	helicase associated domain (ha2) protein	43.06	80	80	80	834440	850126	849965	826056	867203	840626	857684	880709	0.980712	0.999148	0.998959	0.970858	1.01922	0.987982	1.00803	1.03509	0.975151	0.0835081
TGGT1_318460	P-type ATPase of unknown pump specificity (type V) protein	27.29	34	34	34	260431	254410	263924	251373	259100	241713	254142	250243	1.02364	0.999972	1.03737	0.988035	1.01841	0.950066	0.998919	0.983594	1.02481	0.228347
TGGT1_318470	AP2 domain transcription factor AP2IV-4	19.91	35	35	35	52215.5	55387.8	61021.8	58426	49590.5	51042.6	51369.8	48227.2	0.977633	1.03703	1.14251	1.09391	0.928485	0.955672	0.961798	0.902959	1.13395	0.0147054
TGGT1_318480	SWI2/SNF2-containing protein RAD5	30.21	39	39	39	380207	386568	357557	368197	384760	389335	399249	400847	0.991827	1.00842	0.932741	0.960497	1.0037	1.01564	1.0415	1.04567	0.948124	0.0361824
TGGT1_318490	hypothetical protein	16.36	4	4	4	176262	174342	154330	167676	177001	158673	168121	155545	1.05867	1.04714	0.926942	1.0071	1.06311	0.953027	1.00977	0.934239	1.02013	0.652694
TGGT1_318510	putative N-ethylmaleimide-sensitive fusion protein	55.79	36	36	36	389845	398160	382469	383962	384210	385889	384441	393510	1.00525	1.02669	0.986226	0.990076	0.990715	0.995045	0.991311	1.0147	1.00413	0.719441
TGGT1_318525	hypothetical protein	31.81	31	31	31	891654	936696	917183	878177	800724	778705	774659	790474	1.05392	1.10716	1.0841	1.03799	0.946444	0.920418	0.915636	0.934329	1.15237	0.000125579
TGGT1_318550	hypothetical protein	26.48	6	6	6	114614	118055	115004	134222	130983	112450	109528	109205	0.971242	1.0004	0.974547	1.1374	1.10995	0.952905	0.928143	0.925406	1.04269	0.484672
TGGT1_318560	ATPase/histidine kinase/DNA gyrase B/HSP90 domain-containing protein	36.75	13	13	13	148634	156211	134651	146481	162257	149164	149345	143266	0.999213	1.05015	0.90521	0.984739	1.0908	1.00278	1.00399	0.963125	0.970109	0.476235
TGGT1_318570	SFT2 family protein	25.55	7	7	7	114353	107997	109607	101863	92099.7	80982	104759	95532	1.13334	1.07035	1.0863	1.00955	0.91279	0.802604	1.03826	0.946807	1.1619	0.0393342
TGGT1_318580	glucosephosphate-mutase GPM2	35.51	17	17	17	1010470	1002690	1028850	920407	976386	969101	944493	977672	1.0324	1.02445	1.05118	0.940382	0.997576	0.990133	0.964991	0.99889	1.0245	0.40389
TGGT1_318590	MRP family domain-containing protein	31.68	16	16	16	141223	129909	132176	132757	132340	148357	143489	136224	1.03038	0.94783	0.96437	0.968609	0.965567	1.08243	1.04691	0.993905	0.956559	0.211993
TGGT1_318600	DNA /pantothenate metabolism flavoprotein	28.29	11	11	11	78209.4	74776.5	66520.6	65705.2	92577.6	87107	98795.8	92219.6	0.953902	0.912031	0.811336	0.801391	1.12915	1.06242	1.20499	1.12478	0.769387	0.00190389
TGGT1_318620	RNA-directed RNA polymerase	26.2	28	27	27	180362	169045	176132	175119	156983	167321	168720	149634	1.07413	1.00673	1.04894	1.04291	0.934898	0.996465	1.0048	0.891132	1.09025	0.0316901
TGGT1_318640	hypothetical protein	15.74	13	13	13	426304	331472	409990	360677	353206	355741	354801	348115	1.15989	0.901871	1.1155	0.981332	0.961005	0.967902	0.965344	0.947153	1.08257	0.290191
TGGT1_318660	putative PP2C	13.59	4	4	4	30431.8	46074.2	45365.4	38859.4	34987	41312.8	52098.9	32600.7	0.756704	1.14566	1.12804	0.966261	0.869971	1.02727	1.29547	0.810635	0.998332	0.990804
TGGT1_318690	RNA recognition motif-containing protein	39.46	34	34	34	367038	358869	367352	389461	344876	331748	325552	352959	1.03469	1.01166	1.03558	1.0979	0.972216	0.935208	0.917741	0.995002	1.09415	0.0119981
TGGT1_318700	putative eukaryotic initiation factor-6	37.12	7	7	7	1109610	1077210	1136490	1077020	1042330	1130200	1039140	1108440	1.01794	0.988216	1.0426	0.988042	0.956218	1.03683	0.953291	1.01687	1.01857	0.480096
TGGT1_318710	ATP-binding cassette sub-family F member 1	50.68	33	33	33	3304070	3167580	3226210	3111470	3032070	3051620	3204080	2986070	1.0538	1.01026	1.02896	0.992369	0.967045	0.97328	1.02191	0.952374	1.04363	0.0752766
TGGT1_318720	pyridoxal phosphate enzyme, YggS family protein	24.82	11	11	11	119787	121182	109923	126159	131197	119804	118501	126818	0.984513	0.995978	0.903442	1.03688	1.07829	0.984652	0.973943	1.0423	0.961176	0.329182
TGGT1_318730	glycosyl transferase	40.63	19	19	19	459504	454775	452855	472811	478635	486694	484228	489756	0.972686	0.962676	0.958611	1.00085	1.01318	1.03024	1.02502	1.03672	0.948761	0.00284132
TGGT1_318750	deoxyribose-phosphate aldolase	28.32	6	6	6	142971	136899	143251	144908	168716	190186	189646	174454	0.885934	0.848308	0.887669	0.897937	1.04547	1.17851	1.17516	1.08102	0.785653	0.00181111
TGGT1_318760	hypothetical protein	40.88	12	12	12	216960	201345	191769	210469	196576	198746	212062	203433	1.06395	0.987372	0.940413	1.03212	0.963986	0.974627	1.03993	0.997612	1.012	0.734462
TGGT1_319090	IgA-specific serine endopeptidase	30.3	6	3	3	48822.2	49027.2	51208.4	40675.9	51848.1	38220	47348.6	36524.5	1.07397	1.07848	1.12647	0.894775	1.14054	0.840751	1.04156	0.803454	1.09079	0.377586
TGGT1_319300	hypothetical protein	22.45	21	21	21	369243	360375	362349	364831	354412	352985	357660	362660	1.02407	0.999475	1.00495	1.01183	0.982937	0.978979	0.991945	1.00581	1.02037	0.0444554
TGGT1_319308	hypothetical protein	2.36	5	5	5	333920	388036	376779	416837	284419	385295	350069	367053	0.920394	1.06956	1.03853	1.14894	0.783953	1.062	0.964906	1.01172	1.09283	0.300259
TGGT1_319320	hypothetical protein	5.21	7	7	7	282670	275132	232158	267446	286000	263856	227804	224917	1.09776	1.06848	0.901592	1.03863	1.11069	1.02469	0.884683	0.873471	1.05469	0.47512
TGGT1_319340	hypothetical protein	32.02	16	16	16	1962600	1944980	2004550	1990260	2079610	2067190	2105110	1999670	0.971947	0.963221	0.992722	0.985645	1.02989	1.02374	1.04252	0.990305	0.957682	0.0156383
TGGT1_319350	SAG-related sequence SRS17B	49.87	15	15	15	1772590	1653320	1685760	1654100	1975370	1942460	2018180	1992380	0.965058	0.900124	0.917785	0.900548	1.07546	1.05754	1.09877	1.08472	0.85336	0.000126869
TGGT1_319500	hypothetical protein	7.84	5	5	5	28680.6	39241.5	40861.7	42880.3	47607.1	50545.1	34526.6	38546.1	0.7106	0.97226	1.0124	1.06242	1.17953	1.25232	0.855442	0.95503	0.88576	0.378186
TGGT1_319510	hypothetical protein	60.56	14	14	14	356370	335231	371530	344213	326019	319909	330838	309443	1.05844	0.995654	1.10346	1.02233	0.968294	0.950147	0.982607	0.919063	1.09418	0.0149245
TGGT1_319530	splicing factor SF2	30.22	16	16	16	2010830	1856470	1902290	1914510	1936050	1929820	1914260	1795210	1.05421	0.973283	0.997305	1.00371	1.015	1.01174	1.00358	0.941167	1.01436	0.579955
TGGT1_319540	hypothetical protein	12.47	9	9	9	68505	74984.8	77850.4	65523.1	59793.8	59259.9	61557.9	66593.1	1.02616	1.12322	1.16615	0.981494	0.895673	0.887676	0.922098	0.997522	1.16043	0.0214742
TGGT1_319550	putative membrane protein C17G8.08c	19.53	4	4	4	440811	434204	470564	455956	433081	413859	447448	429523	1.0003	0.985303	1.06781	1.03466	0.982755	0.939136	1.01536	0.974681	1.04503	0.117761
TGGT1_319560	microneme protein MIC3	69.97	26	26	26	11105400	11043200	11010000	11021600	12006500	11798700	12085400	12455900	0.96019	0.954812	0.951941	0.952944	1.0381	1.02013	1.04492	1.07696	0.913824	0.000226173
TGGT1_319570	WD domain, G-beta repeat-containing protein	43.19	24	24	24	323929	319252	334026	332478	319122	321681	317054	313675	1.00396	0.989462	1.03525	1.03045	0.989059	0.99699	0.98265	0.972177	1.03001	0.0495833
TGGT1_319580	hypothetical protein	6	11	11	11	54901.9	54799.9	48395.3	55436.6	50312.5	56562.1	51659	51281.9	1.03748	1.03555	0.914523	1.04758	0.950752	1.06885	0.976196	0.96907	1.01772	0.695148
TGGT1_319600	putative alpha-tubulin N-acetyltransferase	2.09	2	2	2	54364.5	33444.2	24045.6		45195.5	47814.7	37370.6	43883.7	1.33005	0.818224	0.588284		1.10572	1.1698	0.914285	1.07363	0.85582	0.362182
TGGT1_319610	eIF2 kinase IF2K-D (incomplete catalytic triad)	18.92	41	41	41	80702.2	86815.8	73423.1	82329.6	70021.1	74807.9	81544.6	75103.8	1.0334	1.11169	0.940195	1.05424	0.896631	0.957927	1.04419	0.961716	1.07229	0.188816
TGGT1_319620	hypothetical protein	19.02	12	12	12	52026.3	52184.1	49216.1	48044.1	48979.6	49146.2	51529.2	52706.1	1.03065	1.03378	0.974982	0.951765	0.970297	0.973598	1.02081	1.04412	0.995599	0.873186
TGGT1_319640	hypothetical protein	24.7	19	19	19	113303	128074	128782	128940	150679	131574	144971	137165	0.852312	0.963426	0.968752	0.96994	1.13347	0.989754	1.09053	1.03181	0.884317	0.0301569
TGGT1_319650	3' exoribonuclease family, domain 1 domain-containing protein	23.1	6	6	6	134627	128849	132928	133889	130689	140181	135873	125837	1.01331	0.969817	1.00052	1.00775	0.983666	1.05511	1.02268	0.947146	0.995706	0.891256
TGGT1_319658	CBF/Mak21 family protein	30.27	20	20	20	180596	174982	197463	175586	178777	181443	176133	187004	0.99503	0.964099	1.08796	0.967427	0.985008	0.999697	0.97044	1.03034	1.00729	0.845638
TGGT1_319662	putative histone lysine methyltransferase, SET	4.34	4	4	4	44769	44156.6	38147.3	58378.2	51488.2	78379.9	46334.7	61802.9	0.845782	0.834212	0.720684	1.10289	0.972722	1.48076	0.875361	1.16759	0.779188	0.147888
TGGT1_319670	hypothetical protein	22.42	9	9	9	155739	146112	132637	153549	133135	138128	136674	159310	1.07845	1.01178	0.918472	1.06328	0.92192	0.956496	0.946427	1.10317	1.03665	0.52595
TGGT1_319695	hypothetical protein	67.39	5	5	5	68508	70485.9	78022.6	79398.1	82980.8	80142.5	70471.3	78144.5	0.901193	0.927212	1.02635	1.04445	1.09158	1.05424	0.92702	1.02796	0.950842	0.357425
TGGT1_319710	kinesin motor domain-containing protein	25.53	25	25	25	1432100	1432090	1402030	1312700	1544150	1482440	1582780	1507010	0.979607	0.9796	0.959038	0.897933	1.05625	1.01404	1.08268	1.03085	0.912128	0.0103526
TGGT1_319720	hypothetical protein	45.3	38	38	38	235639	234500	241212	241699	239371	235865	216991	229399	1.00557	1.00071	1.02935	1.03143	1.02149	1.00653	0.925988	0.978938	1.0341	0.18849
TGGT1_319730	YOU2 family C2C2 zinc finger protein	52.35	10	10	10	813947	806818	790308	810259	703752	715726	724714	722472	1.06958	1.06021	1.03851	1.06473	0.924773	0.940508	0.952319	0.949373	1.12372	1.53957e-05
TGGT1_319740	transporter, major facilitator family protein	4.54	2	2	2	11093.6	10383	8191.21	5209.83	10259.1	8007.4	8987.1	10158.1	1.22769	1.14905	0.906492	0.576553	1.13534	0.88615	0.99457	1.12416	0.932266	0.580307
TGGT1_319850	splicing factor U2AF family SnRNP auxilary factor large subunit, RRM domain-containing protein	28.89	13	13	13	1245390	1287480	1204640	1281780	1309720	1344820	1304570	1307740	0.968597	1.00133	0.936903	0.996899	1.01863	1.04593	1.01462	1.01709	0.952997	0.0288262
TGGT1_319860	DNA polymerase family B protein	24.43	60	60	60	136965	138102	130614	133502	138378	132843	133595	134495	1.01597	1.02441	0.968862	0.990285	1.02645	0.985396	0.990974	0.99765	0.999763	0.982611
TGGT1_319870	ubiquitin-conjugating enzyme subfamily protein	11.58	4	4	4	3236640	2949470	2980420	3098050	2998780	3128840	3161350	2982670	1.0553	0.961671	0.971762	1.01011	0.977748	1.02015	1.03075	0.972495	0.999425	0.972578
TGGT1_319880	MORN repeat-containing protein	16.29	22	22	22	77400	78362.6	75575.8	82337.8	85104.3	83253.3	76960.7	80578.4	0.968146	0.980187	0.945328	1.02991	1.06451	1.04136	0.962651	1.0079	0.962502	0.228724
TGGT1_319900	hypothetical protein	26.17	50	50	50	152123	162609	151332	157759	154860	142389	148038	148367	0.999595	1.0685	0.994397	1.03663	1.01758	0.935633	0.972753	0.974915	1.05082	0.084705
TGGT1_319910	WD domain, G-beta repeat-containing protein	41.5	14	14	14	191333	199860	188594	187789	186937	189815	188665	189525	1.00535	1.05016	0.990958	0.986729	0.982252	0.997374	0.991331	0.99585	1.01674	0.308003
TGGT1_319920	2-oxo acid dehydrogenases acyltransferase (catalytic domain) domain-containing protein	33.03	19	19	19	2257440	2218970	2155740	2225590	2057970	2047180	2076750	2069780	1.05553	1.03754	1.00798	1.04064	0.962263	0.957218	0.971044	0.967785	1.07345	0.000437855
TGGT1_319930	hypothetical protein	19.31	16	16	16	92723.9	89912.9	86621.6	85370.7	86814.2	83161.4	91687.9	89572.9	1.0509	1.01904	0.981735	0.967558	0.983918	0.942518	1.03915	1.01518	1.00966	0.740943
TGGT1_319940	hypothetical protein	17.88	6	6	6	106210	96940.7	84188.8	74664.6	95868.9	68323.7	98731.1	96134.9	1.17837	1.07553	0.934052	0.828384	1.06364	0.758033	1.0954	1.06659	1.0082	0.93437
TGGT1_319950	putative rRNA-processing protein FCF1	24.38	5	5	5	382189	422697	397641	409807	364196	392692	397366	366849	0.975769	1.07919	1.01522	1.04628	0.929831	1.00258	1.01452	0.936605	1.05998	0.110638
TGGT1_320000	SCY kinase (incomplete catalytic triad)	24.06	22	22	22	106389	110302	107604	105482	106542	101913	111230	101851	0.999764	1.03654	1.01118	0.991241	1.0012	0.957702	1.04526	0.957119	1.01955	0.423759
TGGT1_320010	hypothetical protein	22.51	16	16	16	227385	237736	228841	229954	231778	244203	225968	230890	0.979709	1.02431	0.985983	0.990778	0.998637	1.05217	0.973604	0.994811	0.990435	0.644035
TGGT1_320015	hypothetical protein	28.28	10	10	10	114120	114680	132033	135498	122502	127283	118892	118578	0.928195	0.93275	1.07389	1.10207	0.99637	1.03526	0.967008	0.964455	1.01863	0.761566
TGGT1_320020	transporter, major facilitator family protein	23.47	12	12	12	2562010	2586010	2628040	2625420	2489230	2502900	2420140	2485930	1.00968	1.01913	1.0357	1.03466	0.980993	0.98638	0.953765	0.979692	1.05085	0.00221888
TGGT1_320030	hypothetical protein	53.06	28	28	28	404238	387176	403072	406296	446292	432479	445010	436388	0.962199	0.921587	0.959424	0.967098	1.0623	1.02942	1.05925	1.03873	0.909448	0.000402534
TGGT1_320040	CHORD protein	60.71	9	9	9	229172	208940	219879	217364	211564	201276	199763	203558	1.08387	0.988179	1.03991	1.02802	1.00059	0.951932	0.944776	0.962725	1.07253	0.0226467
TGGT1_320050	ribosomal protein RPL5	59.68	18	18	18	8183620	8422160	8305320	8822900	7780760	7700770	7551770	7530620	1.01821	1.04789	1.03335	1.09775	0.968089	0.958136	0.939597	0.936966	1.10372	0.00159435
TGGT1_320070	CDK-activating kinase assembly factor MAT1 protein	41.22	11	11	11	128211	126488	132642	127714	133614	123922	130360	150544	0.973605	0.960521	1.00725	0.969831	1.01463	0.941035	0.989924	1.1432	0.956569	0.361761
TGGT1_320080	hypothetical protein	40.53	50	50	50	355224	361366	360251	350304	324999	323332	335144	333348	1.03565	1.05356	1.05031	1.02131	0.94753	0.94267	0.977108	0.971871	1.08378	0.000416263
TGGT1_320100	RNA recognition motif-containing protein	39.56	39	39	39	190715	182103	183302	186492	156085	159362	156705	152095	1.11622	1.06582	1.07284	1.09151	0.91354	0.932719	0.917168	0.890187	1.18961	1.77313e-05
TGGT1_320110	proliferating cell nuclear antigen PCNA2	49.13	12	12	12	866540	838711	810453	852908	899263	808037	898045	859447	1.01448	0.981895	0.948813	0.998516	1.05278	0.945985	1.05136	1.00617	0.972241	0.378604
TGGT1_320120	diadenosine tetraphosphatase family protein	47.81	10	10	10	183864	204021	185811	179218	207728	187574	194200	177795	0.967571	1.07365	0.977817	0.943122	1.09315	0.987095	1.02196	0.935633	0.981255	0.682541
TGGT1_320130	hypothetical protein	17.99	3	3	3	135820	135697	122845	123784	122466	132731	107971	123698	1.08114	1.08016	0.977859	0.985334	0.974842	1.05655	0.85946	0.984649	1.06425	0.258579
TGGT1_320140	putative ubiquinol-cytochrome c reductase hinge protein	64.04	8	8	8	2278890	2191850	2269660	2036170	2095430	1748610	2070880	2001720	1.09213	1.05042	1.0877	0.975808	1.00421	0.837998	0.992442	0.959298	1.10862	0.0770179
TGGT1_320160A	hypothetical protein	31.01	32	32	32	225221	209838	227211	242398	238393	230563	221336	222110	0.991579	0.923852	1.00034	1.0672	1.04957	1.0151	0.974474	0.977882	0.991523	0.794261
TGGT1_320160B	hypothetical protein	49.47	16	16	16	105430	108528	114522	102540	129264	109896	115821	112959	0.93824	0.965809	1.01915	0.912521	1.15034	0.977983	1.03071	1.00524	0.921101	0.106263
TGGT1_320170	SAG-related sequence SRS16E	26.21	6	6	6	60124.1	79793.4	78351.9	61146.9	90983.4	66950.3	82530.8	76624.2	0.806352	1.07015	1.05081	0.820069	1.22022	0.897901	1.10686	1.02764	0.881193	0.245865
TGGT1_320180	SAG-related sequence SRS16C	39.45	13	13	13	551462	571213	589544	569848	457533	474831	479645	479188	1.05713	1.095	1.13014	1.09238	0.877075	0.910234	0.919463	0.918587	1.20668	3.9926e-05
TGGT1_320190	SAG-related sequence SRS16B	40.95	12	12	12	180275	171800	183012	188217	254928	254276	264293	263865	0.819122	0.780614	0.831558	0.855208	1.15833	1.15536	1.20088	1.19893	0.697253	3.12001e-06
TGGT1_320200	SAG-related sequence SRS16A	38.89	12	12	12	133003	135301	143999	144241	124970	111250	118307	122657	1.02931	1.04709	1.11441	1.11628	0.96714	0.860961	0.915575	0.94924	1.16631	0.00348678
TGGT1_320210	WD domain, G-beta repeat domain containing protein	69.9	26	26	26	820004	804913	825947	821915	796956	802162	785120	803433	1.01541	0.996727	1.02277	1.01778	0.986874	0.99332	0.972217	0.994894	1.0267	0.0142295
TGGT1_320220	putative ubiquinol cytochrome c oxidoreductase	42.71	17	17	17	2238440	2213680	2214220	2276690	1970510	1996440	2011680	2010950	1.05758	1.04588	1.04613	1.07565	0.930989	0.94324	0.950441	0.950096	1.11934	9.09864e-06
TGGT1_320230	SAG-related sequence SRS15C	45.89	12	12	12	191224	190916	195109	204205	202127	197229	194362	212626	0.963468	0.961916	0.983042	1.02887	1.0184	0.993723	0.979278	1.0713	0.969132	0.262386
TGGT1_320250	SAG-related sequence SRS15A	3.83	1	1	1	6675.92	12342.5	15547.4	11987.5			10181.5	6284.33	0.635609	1.17512	1.48025	1.14132			0.969372	0.598326	1.41363	0.343509
TGGT1_320260	hypothetical protein	3.64	2	2	2	25342.5	18204.4	20361.8	19966.6	19376.4	14315	22891.7	19571.7	1.26689	0.910049	1.0179	0.998142	0.968638	0.715615	1.14437	0.978401	1.10138	0.426175
TGGT1_320300	putative SWI2/SNF2 Brahma	29.98	41	41	40	214472	210327	206969	211121	215555	220856	215913	214934	1.00329	0.983901	0.968193	0.987616	1.00836	1.03316	1.01003	1.00545	0.971901	0.0250745
TGGT1_320430	putative cell-cycle-control protein (translation regulation)	22.85	24	24	24	331550	299762	321725	313379	335159	320462	325039	305620	1.03906	0.939437	1.00827	0.982111	1.05037	1.00431	1.01865	0.957795	0.984557	0.604544
TGGT1_320440A	hypothetical protein	7.85	3	3	3	8726.08	10474	6096.92	13390.3	8319.81	6480.27	8815.35	13359.6	0.922634	1.10745	0.644645	1.4158	0.879678	0.685178	0.932073	1.41255	1.04631	0.862698
TGGT1_320440B	hypothetical protein	7.51	8	8	8	22307.8	23588.9	21688.4	23028.1	23003.4	18178.3	23898.9	27460.3	0.974384	1.03034	0.947329	1.00585	1.00477	0.794011	1.04388	1.19944	0.979169	0.905868
TGGT1_320450	ribosome biogenesis regulatory protein (rrs1) protein	33.23	10	10	10	184967	187309	194940	173825	176621	167467	172372	174269	1.0335	1.04659	1.08923	0.971245	0.986868	0.93572	0.963127	0.973726	1.07284	0.0381771
TGGT1_320460	ABC transporter transmembrane region domain-containing protein	30.28	47	47	47	112828	119868	117221	118874	112424	118274	109346	113455	0.978677	1.03974	1.01678	1.03112	0.975173	1.02592	0.948474	0.984116	1.03372	0.164987
TGGT1_320470	hypothetical protein	8.3	2	2	2	59530.1	63892.6	78529	56523.6	71257.4	103370	74292.3	88246	0.799543	0.858136	1.05472	0.759163	0.957052	1.38835	0.997813	1.18522	0.766612	0.0570147
TGGT1_320480	Rab11b	58.85	13	12	12	1199330	1232890	1128160	1208150	1213400	1221670	1208020	1296610	0.9883	1.01595	0.929652	0.995568	0.999894	1.00671	0.995461	1.06846	0.965348	0.211078
TGGT1_320490	N-acyl-phosphatidylethanolamine-hydrolyzing phospholipase D family protein	43.03	40	40	40	2147070	2264350	2057430	2125740	2326520	2549830	2474150	2463170	0.93309	0.984058	0.894133	0.92382	1.01108	1.10812	1.07523	1.07046	0.875777	0.00297485
TGGT1_320515	hypothetical protein	8.3	6	6	6	63016.8	59781.2	66757.1	81475.2	75362.5	62690.4	60455.3	52543.4	0.965623	0.916043	1.02294	1.24847	1.1548	0.960622	0.926373	0.805137	1.07958	0.46788
TGGT1_320525	hypothetical protein	9.7	3	3	3	41852.7	41685.8	26460	26790.6	30626	34419.7	35083.6	34943.2	1.23159	1.22668	0.778631	0.78836	0.901223	1.01286	1.0324	1.02826	1.01271	0.939294
TGGT1_320550	hypothetical protein	13.43	25	25	25	64965.9	65479.2	66725.2	67122.9	70347.1	67869.3	66042.9	72176.1	0.961161	0.968755	0.98719	0.993073	1.04077	1.00412	0.977095	1.06783	0.956076	0.0788731
TGGT1_320570	putative elongation factor Tu	53.24	31	31	31	2531030	2498430	2490510	2503320	2491230	2470510	2533140	2445040	1.01428	1.00121	0.99804	1.00317	0.998328	0.990025	1.01512	0.979818	1.00839	0.347499
TGGT1_320588	glycosyl hydrolases family 35 protein	21.27	32	32	32	109286	116647	121017	106335	126371	126235	122867	127063	0.914698	0.976308	1.01288	0.889999	1.0577	1.05656	1.02837	1.06349	0.901995	0.0347813
TGGT1_320592	hypothetical protein	19.35	30	30	30	67357.1	73142.4	70188.8	72746.6	65178.5	66677.2	66145.7	59273.1	0.996574	1.08217	1.03847	1.07631	0.964341	0.986514	0.978651	0.876968	1.10168	0.0263734
TGGT1_320600	cold-shock DNA-binding domain-containing protein	28.23	6	6	6	7462650	7398130	7397550	7666370	7259460	7421630	7290430	7676090	1.00216	0.993499	0.993421	1.02952	0.974877	0.996655	0.979036	1.03083	1.00935	0.558549
TGGT1_320610	hypothetical protein	27.24	18	18	18	128226	123567	122800	130623	139239	134848	139511	134034	0.974317	0.938916	0.933088	0.992531	1.058	1.02463	1.06007	1.01845	0.922547	0.00431578
TGGT1_320620	queuine tRNA ribosyl transferase	6.96	6	6	6	54584.8	41842.9	43286.8	50498.5	34521.5	28326.5	44867	27454.3	1.34205	1.02877	1.06427	1.24158	0.848762	0.696448	1.10312	0.675004	1.40722	0.0335034
TGGT1_320630	phosphotransferase enzyme family protein	51.59	31	31	31	707217	692429	703877	698905	753525	741997	759770	728048	0.977871	0.957424	0.973253	0.966378	1.0419	1.02596	1.05054	1.00667	0.939359	0.000984886
TGGT1_320640	peptidylprolyl isomerase domain-containing protein	40.03	25	25	25	325098	336425	336923	344308	368407	340542	334712	357386	0.947876	0.980902	0.982354	1.00389	1.07415	0.992906	0.975908	1.04202	0.958393	0.144048
TGGT1_320670	putative vacuolar protein sorting 16	37.5	29	29	29	167068	170034	189793	161746	176297	169288	168157	170417	0.97359	0.990874	1.10602	0.942576	1.02737	0.986527	0.979936	0.993106	1.00655	0.897718
TGGT1_320690	putative gamma-soluble NSF attachment protein	53.32	21	21	21	272501	282705	286211	280990	294495	285939	299820	297430	0.947792	0.983283	0.995477	0.977318	1.02429	0.994531	1.04281	1.0345	0.953063	0.0170562
TGGT1_320700	AP2 domain transcription factor AP2IV-1	8.94	4	4	4	62045.4	73414.7	69434.5	69405.8	55137.2	58442.4	44935.1	54516.7	1.01853	1.20517	1.13983	1.13936	0.905128	0.959386	0.737651	0.894942	1.28761	0.00888839
TGGT1_320740	hypothetical protein	44.14	14	14	14	1425780	1469250	1475380	1451660	1418310	1430670	1415020	1491190	0.985228	1.01527	1.0195	1.00311	0.980066	0.988607	0.977793	1.03043	1.01162	0.448806
TGGT1_320750	hypothetical protein	29.99	31	31	31	122067	121583	125646	115503	133942	123710	127228	126613	0.98017	0.976284	1.00891	0.927463	1.07552	0.993363	1.02161	1.01667	0.947812	0.0688001
TGGT1_320760	hypothetical protein	47.9	14	14	14	191310	177533	182237	189339	211505	218436	218774	210640	0.956685	0.88779	0.911314	0.946829	1.05767	1.09233	1.09402	1.05335	0.861599	0.000302933
TGGT1_410450	hypothetical protein	15.98	8	8	8	64964.3	60093.6	51774.8	55944.3	65547.4	56974.3	66208.3	68330.7	1.06099	0.981445	0.845583	0.913679	1.07052	0.930501	1.08131	1.11597	0.905533	0.162919
TGGT1_212760	hypothetical protein	35.62	4	4	4	146895	137685	128737	111710	152071	134469	136557	144340	1.0757	1.00825	0.942728	0.818041	1.1136	0.984702	0.999993	1.05699	0.92526	0.256116
TGGT1_212770	hypothetical protein	38.19	27	27	27	190846	198538	191423	189815	178980	177804	188832	169864	1.02736	1.06877	1.03047	1.02181	0.963487	0.957156	1.01652	0.914414	1.07707	0.0205846
TGGT1_212780	hypothetical protein	13.53	25	25	25	124042	114534	122353	126479	106053	107116	122753	128873	1.04215	0.962265	1.02796	1.06262	0.891012	0.899943	1.03132	1.08274	1.04865	0.397093
TGGT1_212800	hypothetical protein	33.98	20	20	20	122583	118418	109525	121641	117517	116084	121964	123231	1.03123	0.996194	0.921382	1.02331	0.988615	0.97656	1.02603	1.03668	0.986155	0.637578
TGGT1_212820	ubiquitin family protein	40.59	33	33	33	508168	503232	508872	505739	503666	487855	494138	469607	1.02112	1.0112	1.02253	1.01623	1.01207	0.980299	0.992924	0.943631	1.03618	0.053991
TGGT1_212840	HIT zinc finger protein	20.24	10	10	10	85331.8	87242.4	81427.2	79428.2	88543.3	93673.2	84952.5	98257.6	0.976817	0.998688	0.93212	0.909237	1.01358	1.0723	0.972475	1.12478	0.912439	0.0558777
TGGT1_212850	hypothetical protein	23.03	9	9	9	98016.4	108634	100882	96913	112709	108510	101530	112099	0.934275	1.03548	0.96159	0.923758	1.07432	1.0343	0.967766	1.06851	0.930085	0.0843863
TGGT1_212860	hypothetical protein	9.29	7	7	7	97169.1	79292.3	114823	96123.8	105371	93739	76390.2	90698.8	1.03151	0.841736	1.21892	1.02041	1.11858	0.995097	0.810929	0.962823	1.05792	0.609243
TGGT1_212880	surface antigen repeat-containing protein	18.74	109	109	108	481451	485303	487534	468979	452205	432334	427232	464586	1.04108	1.04941	1.05423	1.01411	0.97784	0.934871	0.923839	1.00461	1.0827	0.00962943
TGGT1_212920	hypothetical protein	14.65	2	2	2	21781.6	20036.6	19571.8	28761.9		18546.8	18719.7	21819.3	1.02167	0.939817	0.918016	1.34908		0.869938	0.878048	1.02344	1.14433	0.319616
TGGT1_212930	NifU family domain-containing protein	52.7	15	15	15	227906	227825	204923	221620	223687	238306	248590	237308	0.996221	0.995866	0.895757	0.968743	0.977779	1.04168	1.08663	1.03732	0.930776	0.0730982
TGGT1_212940	hypothetical protein	12.63	12	12	12	58912.2	72487.8	50536.4	65925.3	73972.4	63275.6	62795.8	59415.6	0.928993	1.14307	0.796914	1.03958	1.16648	0.9978	0.990234	0.936931	0.955301	0.592795
TGGT1_212950	putative ADP-ribosylation factor family protein 2	17.84	3	3	3	204978	190040	208050	209335	204061	194978	207850	194646	1.01604	0.941994	1.03127	1.03764	1.01149	0.966471	1.03028	0.964825	1.01356	0.652899
TGGT1_212960A	hypothetical protein	25.53	1	1	1	194885	212897	222109	199086	219149	186399	179676	213450	0.957871	1.0464	1.09168	0.978519	1.07713	0.916162	0.883118	1.04912	1.03794	0.523785
TGGT1_212960B	hypothetical protein	34.05	11	11	11	266359	262169	244985	252302	265636	262881	256533	258287	1.02983	1.01363	0.94719	0.97548	1.02703	1.01638	0.991838	0.99862	0.983206	0.42937
TGGT1_212980	hypothetical protein	39.3	25	25	25	207662	212137	205903	206745	206549	201282	213429	220117	0.992515	1.0139	0.984108	0.988133	0.987196	0.962022	1.02008	1.05204	0.989386	0.638506
TGGT1_212990	hypothetical protein	14	13	13	13	121856	111442	116204	120532	131988	142684	132095	117136	0.980795	0.896974	0.935303	0.970138	1.06234	1.14843	1.06321	0.942804	0.897178	0.0574045
TGGT1_213000	putative replication factor C, subunit 5	61.56	19	19	19	662571	664198	661254	646136	708884	691931	693192	706763	0.975278	0.977673	0.97334	0.951087	1.04345	1.01849	1.02035	1.04033	0.940512	0.000487214
TGGT1_213010	hypothetical protein	43.34	43	43	43	283784	279102	288561	285011	285150	287651	281233	287714	0.996517	0.980076	1.01329	1.00083	1.00131	1.0101	0.98756	1.01032	0.995367	0.611517
TGGT1_213030	hypothetical protein	39.51	11	11	11	1172660	1149790	1088180	1136310	1151500	1118880	1144140	1118710	1.03316	1.01301	0.958731	1.00114	1.01452	0.985779	1.00803	0.985629	1.00302	0.881191
TGGT1_213040	hypothetical protein	29.5	37	37	37	162440	158985	178704	166810	175730	175803	171013	168358	0.957047	0.936692	1.05287	0.982794	1.03535	1.03578	1.00756	0.991914	0.965314	0.238004
TGGT1_213050	hypothetical protein	33.85	6	6	6	311230	314791	345811	312558	367546	327006	357764	346426	0.92796	0.938578	1.03107	0.93192	1.09587	0.974998	1.06671	1.0329	0.918247	0.0533494
TGGT1_213060	WD domain, G-beta repeat-containing protein	21.59	48	48	48	74044.8	70202.4	73938.2	77333.7	77054.1	73112	69820	72367.1	1.00763	0.955342	1.00618	1.05239	1.04858	0.994937	0.950138	0.9848	1.01083	0.716612
TGGT1_213067	hypothetical protein	50.88	17	17	17	470846	463881	452404	480808	568162	554558	572603	556847	0.91424	0.900716	0.878431	0.933583	1.1032	1.07678	1.11182	1.08123	0.829395	1.59552e-05
TGGT1_213069	hypothetical protein	40	4	4	4	62735.9	63742.8	70471.5	63444.7	73557.8	67660.6	70900.7	72289.1	0.921227	0.936012	1.03482	0.931635	1.08014	0.993542	1.04112	1.06151	0.915567	0.033913
TGGT1_213072	Sec1 family protein	22.08	19	19	19	521704	482338	515043	508881	512129	536383	520964	524775	1.01247	0.936075	0.999546	0.987587	0.99389	1.04096	1.01104	1.01843	0.968349	0.150818
TGGT1_213240	hypothetical protein	14.85	11	11	11	121553	124693	137639	121206	130135	128051	120309	122030	0.966993	0.991973	1.09496	0.964233	1.03527	1.01869	0.957097	0.970788	1.00912	0.822967
TGGT1_213280	SAG-related sequence SRS25	25.13	3	3	3	6099960	6316490	6421940	6523420	6794640	6193310	6920620	7050730	0.932696	0.965804	0.981927	0.997444	1.03891	0.946969	1.05818	1.07807	0.940744	0.110718
TGGT1_213300	hypothetical protein	24.72	99	99	99	127798	121731	126040	127471	130366	127636	131080	124469	1.0057	0.957955	0.991864	1.00313	1.02591	1.00442	1.03153	0.979501	0.979533	0.250455
TGGT1_213310	hypothetical protein	21.9	32	32	32	213974	221658	222900	214114	202291	202662	204032	203156	1.01603	1.05252	1.05841	1.01669	0.960553	0.962315	0.96882	0.964661	1.0745	0.00636804
TGGT1_213325	TBC domain-containing protein	4.74	9	9	9	353445	373301	351217	367186	388278	431515	397865	395812	0.924456	0.976391	0.918629	0.960397	1.01556	1.12865	1.04064	1.03527	0.895678	0.00737043
TGGT1_213350	ribosomal protein RPS15	50.67	8	8	8	2883350	2743900	2588030	2629760	2785870	2668900	2779060	2554700	1.06625	1.01468	0.957042	0.972474	1.0302	0.986948	1.02768	0.944717	1.00524	0.880549
TGGT1_213370	formin FRM3	7.93	16	16	16	68880.2	65581.2	65914.6	55891.4	59538.9	79123	70103.8	63499.2	1.04259	0.992654	0.9977	0.845987	0.901196	1.19763	1.06111	0.96114	0.941243	0.481781
TGGT1_213388	hypothetical protein	25.71	28	28	28	54421.4	63473.3	61456.4	61827	56041.1	56390.4	56942	62112.4	0.921101	1.07431	1.04017	1.04644	0.948515	0.954427	0.963763	1.05127	1.04187	0.374966
TGGT1_213392	surface antigen repeat-containing protein	40.18	80	80	80	241234	250114	249395	257694	230960	224874	219765	229887	1.01363	1.05094	1.04792	1.08279	0.970459	0.944887	0.92342	0.965951	1.10265	0.00147893
TGGT1_213400	zinc finger (CCCH type) motif-containing protein	36.53	10	10	10	55800.1	55665.9	48371.2	55223	52171.5	55026.4	51217.4	46574.1	1.06273	1.06018	0.921247	1.05174	0.993626	1.048	0.975454	0.887021	1.04913	0.366518
TGGT1_213410	putative small nuclear ribonucleoprotein f (snrnp-f)	43.68	5	5	5	2582760	2623600	2682210	2624710	2492020	2376850	2574050	2520960	1.00903	1.02499	1.04788	1.02542	0.97358	0.928586	1.00563	0.984887	1.05514	0.0270775
TGGT1_213420	RAP domain-containing protein	26.23	14	14	14	91298.7	101034	95897.5	100287	84554.1	76634.1	84073.6	80041.8	1.02321	1.13232	1.07475	1.12395	0.947623	0.858861	0.942238	0.897052	1.19432	0.00166284
TGGT1_213490	hypothetical protein	12.85	3	3	3	16004.8	21633.1	7753	19666.6	9175.74	5006.6	13262.4	6479.34	1.29356	1.74845	0.626622	1.58952	0.741612	0.404649	1.07191	0.52368	1.91774	0.0846827
TGGT1_213520	peptidase M20D, amidohydrolase	32.88	14	14	14	231936	235064	233259	230502	226134	205513	212307	222384	1.03249	1.04642	1.03838	1.02611	1.00666	0.914866	0.94511	0.989969	1.07436	0.0425697
TGGT1_213550	DHHC zinc finger domain-containing protein	21	17	17	17	483514	492614	492116	491743	494512	562256	506786	473381	0.967773	0.985987	0.98499	0.984243	0.989786	1.12538	1.01435	0.947491	0.962224	0.359368
TGGT1_213570	hypothetical protein	4.83	1	1	1	15452.4	17262.4	15323.2	22313.6	14835.6	20898	20869.7	15094.7	0.870254	0.97219	0.862977	1.25667	0.835517	1.17694	1.17535	0.850109	0.981221	0.899701
TGGT1_213600	hypothetical protein	6.86	4	4	4	36804.5	36146.1	34248.1	40666.7	39776.4	44582.6	34717	31489.6	0.986613	0.968964	0.918084	1.09015	1.06628	1.19512	0.930654	0.844138	0.982066	0.897541
TGGT1_213610	hypothetical protein	41.77	37	37	37	457883	478655	475779	458808	475339	463231	472825	474834	0.974905	1.01913	1.01301	0.976875	1.01207	0.986292	1.00672	1.011	0.991992	0.557093
TGGT1_213650	ATP-binding domain 1 family protein	18.26	5	5	5	93095.3	123202	109006	107507	107207	92883.2	114219	101242	0.877883	1.16179	1.02792	1.01378	1.01096	0.875883	1.07708	0.954706	1.04153	0.611686
TGGT1_213660	zinc finger (CCCH type) motif-containing protein	23.28	19	19	19	95343.1	105049	96911.6	91496.4	90202.3	104632	96425.4	101265	0.97622	1.0756	0.99228	0.936833	0.923583	1.07133	0.987302	1.03685	0.990511	0.8381
TGGT1_213670	hypothetical protein	30.13	19	19	19	612202	609971	601142	582139	529420	536545	538358	538471	1.07681	1.07289	1.05736	1.02394	0.931207	0.943739	0.946928	0.947127	1.12258	7.71542e-05
TGGT1_213680	MmgE/PrpD family protein	47.79	19	19	19	177546	161393	165888	171997	190617	174059	190534	189650	0.999074	0.908179	0.933473	0.967849	1.07263	0.979453	1.07216	1.06719	0.908659	0.0201451
TGGT1_213690	ring box protein 1 family protein	11.02	1	1	1	133949	134190	134895	147957	134294	138267	129859	115167	1.00282	1.00462	1.0099	1.10769	1.0054	1.03515	0.9722	0.862208	1.06454	0.220872
TGGT1_213710	WD domain, G-beta repeat-containing protein	20.39	10	10	10	91675.5	83765.8	83467.1	93442.1	79673	96394.6	87872	87037.5	1.04276	0.952794	0.949397	1.06286	0.906241	1.09644	0.9995	0.990008	1.00391	0.923949
TGGT1_213730	lanthionine synthetase C family protein	37.26	13	13	13	660804	696120	722520	703961	766135	749363	777517	760063	0.905756	0.954164	0.99035	0.964911	1.05013	1.02714	1.06573	1.04181	0.911672	0.00375583
TGGT1_213740	hypothetical protein	26.25	21	21	21	142675	142836	136162	142560	134928	128440	135232	141774	1.03331	1.03447	0.986139	1.03248	0.977202	0.930213	0.979404	1.02678	1.04415	0.110713
TGGT1_213746	hypothetical protein	13.27	2	2	2	14893.8	22127.3	28572.9	24914.7	20390.9	33792.3	21824	20423.5	0.637374	0.946929	1.22277	1.06622	0.872621	1.44613	0.93395	0.874016	0.938588	0.729155
TGGT1_213752	herpesviridae ul52/ul70 dna primase	8.88	9	9	9	58070.7	67579.2	52601.8	57325.3	73135.8	54551.9	59113.5	58699.8	0.965676	1.1238	0.874732	0.953281	1.2162	0.907161	0.983017	0.976138	0.959577	0.648763
TGGT1_213770	putative Superkiller viralicidic activity 2 family 2	49.75	49	49	49	308549	315753	306988	305165	319245	316128	323229	313239	0.984091	1.00707	0.979113	0.973298	1.01821	1.00826	1.03091	0.99905	0.972177	0.0307561
TGGT1_213790	hypothetical protein	30.5	41	41	41	241090	246253	240407	247652	226073	239338	246112	242725	0.999518	1.02092	0.996686	1.02672	0.93726	0.992255	1.02034	1.0063	1.02217	0.308085
TGGT1_213800	putative protein phosphatase 2b regulatory subunit	63.28	10	10	10	646297	641939	656552	653151	621491	639904	624959	634419	1.01009	1.00328	1.02612	1.02081	0.971324	1.0001	0.976744	0.991529	1.03061	0.011586
TGGT1_213810	iron-sulfur cluster protein ISCA	6.15	2	2	2	41536.3	40641	40930.9	44316.8	54341.8	46843.7	47920.9	34776.2	0.945867	0.92548	0.932081	1.00919	1.23748	1.06673	1.09126	0.791926	0.910499	0.431179
TGGT1_213830	putative Ufm1-conjugating enzyme 1	29.94	5	5	5	632635	604002	624735	608539	628192	608664	636366	581511	1.0277	0.981191	1.01487	0.988561	1.02049	0.988764	1.03377	0.944655	1.00618	0.782664
TGGT1_213870	UBA/TS-N domain-containing protein	39.59	31	31	31	617386	592611	588372	594765	583182	597286	593646	584219	1.03949	0.997774	0.990636	1.0014	0.981898	1.00564	0.999516	0.983644	1.01476	0.281723
TGGT1_213880	hypothetical protein	26.8	5	5	5	194324	189851	162999	177307	221146	198351	224592	237042	0.968224	0.945937	0.812146	0.883436	1.10187	0.988289	1.11903	1.18107	0.822217	0.0112913
TGGT1_213890	Myb family DNA-binding domain-containing protein	24.98	20	20	20	275795	275771	289492	271228	300070	259444	272731	293267	0.985951	0.985866	1.03492	0.969625	1.07273	0.927497	0.974998	1.04841	0.988249	0.782835
TGGT1_213900	regulator of chromosome condensation RCC1	33.07	28	28	28	924642	930950	944661	939118	1014390	1027430	1028990	995882	0.947614	0.954079	0.968131	0.96245	1.03959	1.05296	1.05455	1.02062	0.919512	8.24366e-05
TGGT1_213910	hypothetical protein	42.93	13	13	13	766774	765520	752250	761470	716170	699497	703465	690778	1.04752	1.04581	1.02768	1.04027	0.978387	0.955609	0.96103	0.943698	1.08403	8.6125e-05
TGGT1_213920	hypothetical protein	10.63	9	9	9	38860.7	34012.9	41636.8	39642.4	31236.3	27901.7	35065	37921	1.08596	0.95049	1.16354	1.10781	0.872898	0.779713	0.979891	1.0597	1.16673	0.0948661
TGGT1_213930	3' exoribonuclease family, domain 1 domain-containing protein	21.83	11	11	11	112204	112290	131080	120900	118382	115640	119121	109199	0.956132	0.956865	1.11698	1.03023	1.00878	0.985411	1.01507	0.930525	1.03057	0.520706
TGGT1_213940	CHCH domain-containing protein	36.24	4	4	4	825138	861760	858717	816550	739523	808894	767702	824715	1.01509	1.06014	1.0564	1.00452	0.909762	0.995103	0.944428	1.01457	1.07047	0.0515973
TGGT1_213950	hypothetical protein	17.64	10	10	10	182997	190010	187611	175809	218231	210113	183970	184641	0.954737	0.991325	0.978809	0.917235	1.13856	1.09621	0.959813	0.963314	0.924051	0.182404
TGGT1_213970	putative ribosomal RNA small subunit methyltransferase B	12.12	4	4	4	30965.1	35153.3	34185.7	36529.3	27492.6	34972.5	23478.2	30967.1	0.976263	1.10831	1.0778	1.15169	0.866783	1.10261	0.740217	0.976327	1.17041	0.121049
TGGT1_220090	hypothetical protein	41.6	10	10	10	668053	608310	619834	638665	627879	614449	625981	650719	1.05749	0.962918	0.981159	1.01097	0.993894	0.972635	0.99089	1.03005	1.00629	0.813035
TGGT1_220100	phosphoribosylpyrophosphate synthetase	37.88	18	18	18	1810680	1856600	1936910	1852130	1725870	1749450	1766100	1725460	1.00432	1.02979	1.07433	1.02731	0.957274	0.970353	0.979588	0.957047	1.07025	0.00426369
TGGT1_220110	hypothetical protein	17.1	33	33	33	135868	133879	129677	135546	133251	122636	135125	132823	1.02658	1.01155	0.979799	1.02414	1.0068	0.926599	1.02096	1.00357	1.02126	0.411463
TGGT1_220132	hypothetical protein	4.55	7	7	7	430874	416838	372939	482993	478579	558679	507358	408218	0.942708	0.911999	0.815952	1.05674	1.04708	1.22233	1.11005	0.893139	0.872396	0.16334
TGGT1_220140	EF hand domain-containing protein	38.93	9	9	9	90569.7	88896.2	84487.4	83118.2	101804	83787.9	93603.6	90883.7	1.01033	0.99166	0.942479	0.927205	1.13565	0.934676	1.04417	1.01383	0.93783	0.215662
TGGT1_220150	putative 50S ribosomal protein L16	17.11	3	3	3	139522	120907	126082	142798	116943	131852	105627	100076	1.13455	0.983177	1.02526	1.16119	0.950943	1.07218	0.858925	0.813786	1.1646	0.0759903
TGGT1_220160	WD domain-containing protein	35.02	16	16	16	184838	164982	180156	171660	171066	175757	183024	179281	1.04816	0.935561	1.02161	0.97343	0.970062	0.996663	1.03787	1.01665	0.989435	0.712001
TGGT1_220170	hypothetical protein	12.22	2	2	2	9272.34	8734.84	10816.3	13003.3	15418.2	11353.8	11621.7	12122.6	0.803295	0.756729	0.937053	1.12652	1.33573	0.983619	1.00683	1.05022	0.827986	0.139554
TGGT1_220175	hypothetical protein	6.9	4	4	4	21472.8	17744.9	22139.9	21638.2	18416	16303.6	23015.2	30020	1.00604	0.831383	1.0373	1.01379	0.862826	0.763856	1.07831	1.4065	0.945769	0.831339
TGGT1_220190	hypothetical protein	33.57	17	17	17	317938	313954	312808	321670	335759	357554	352841	346824	0.956439	0.944454	0.941007	0.967666	1.01005	1.07561	1.06144	1.04334	0.90911	0.000724218
TGGT1_220200	hypothetical protein	16.03	10	10	10	75742.8	75040	65206	74246.6	66181.1	64930.5	67822.4	60435.7	1.10251	1.09228	0.949132	1.08073	0.963326	0.945122	0.987216	0.879696	1.119	0.0413496
TGGT1_220208	hypothetical protein	2.74	6	6	6	25743.5	23686.3	15953.5	19029.5	25617.8	17342.6	26805.1	37008.8	1.07721	0.991125	0.667555	0.796267	1.07195	0.725681	1.12163	1.54859	0.790572	0.295604
TGGT1_220212	pseudouridine synthase	27.31	12	12	12	72329.9	71444.5	67304	70294.5	65260	65030.7	68232.9	72681	1.04716	1.03435	0.974401	1.0177	0.944809	0.941489	0.987849	1.05225	1.03749	0.262911
TGGT1_220230A	leucine rich repeat-containing protein	27.3	18	18	18	94033.6	98852.5	99132.9	95649.4	97975.3	98619.1	92383.1	101239	0.96707	1.01663	1.01951	0.983687	1.00761	1.01423	0.950095	1.04117	0.99347	0.796905
TGGT1_220230B	leucine rich repeat-containing protein	16.98	5	5	5	98249.5	84036.5	102028	109088	103144	103490	92663.4	87966.9	1.00683	0.861177	1.04555	1.1179	1.05698	1.06053	0.949583	0.901455	1.01585	0.848522
TGGT1_220240	hypothetical protein	49.43	22	22	22	2161120	2149800	2191030	2192030	2405210	2339580	2360720	2389270	0.95053	0.945551	0.963685	0.964125	1.05789	1.02902	1.03832	1.05088	0.915659	3.06508e-05
TGGT1_220250	Nucleotide-sensitive chloride conductance regulator (ICln) protein	55.34	8	8	8	880380	862148	869063	854794	927569	817744	874548	917699	1.00558	0.984757	0.992655	0.976357	1.05948	0.934038	0.99892	1.04821	0.97988	0.538688
TGGT1_220260	hypothetical protein	31.21	15	15	15	261351	276976	283567	275121	269793	285505	267329	269284	0.955175	1.01228	1.03637	1.0055	0.986029	1.04345	0.977023	0.984168	1.00467	0.848595
TGGT1_220270	alveolin domain containing intermediate filament IMC6	56.08	19	19	19	4630190	4622670	4562430	4616400	5118240	5032060	5172060	4939780	0.957298	0.955743	0.943288	0.954447	1.0582	1.04038	1.06933	1.02131	0.909662	0.000111434
TGGT1_220300	ribosomal protein L15 protein	12	11	11	11	106576	100019	120856	105854	92038.3	85416.3	103708	87147.8	1.06361	0.998174	1.20612	1.05641	0.918528	0.852442	1.03499	0.869722	1.17647	0.0329324
TGGT1_220320	BSD domain-containing protein	39.5	8	8	8	89587	93879.4	93608.2	80930.2	91612.8	85143.1	93587.7	95106.8	0.990657	1.03812	1.03512	0.89493	1.01306	0.941516	1.0349	1.0517	0.979626	0.630747
TGGT1_220330	hypothetical protein	22.2	8	8	8	53003.6	44587.8	54108.7	41703.1	43729.4	44513.3	45141.7	34487.6	1.1737	0.987343	1.19817	0.923464	0.968334	0.985693	0.999608	0.763686	1.15209	0.169447
TGGT1_220350	tRNA ligases class II (D, K and N) domain-containing protein	30.26	24	24	24	157325	158493	155346	148424	161355	145901	152654	150802	1.023	1.0306	1.01013	0.965124	1.04921	0.948718	0.992629	0.980587	1.01453	0.585038
TGGT1_220360	FAD binding domain-containing protein	28.2	33	33	33	196351	206585	198914	203600	192295	190221	178232	189769	1.00954	1.06216	1.02272	1.04681	0.988684	0.978021	0.916379	0.975697	1.07319	0.0139538
TGGT1_220370	hypothetical protein	13.84	13	13	13	79181.2	71621.9	81739.6	68215.4	85277.8	73545.8	83161.6	74557.5	1.02616	0.928194	1.05932	0.884047	1.10517	0.953128	1.07774	0.966239	0.950134	0.395995
TGGT1_220390	hypothetical protein	33.21	7	7	7	447461	455449	431618	421841	528612	533588	535644	536225	0.920125	0.936551	0.887546	0.867442	1.087	1.09723	1.10146	1.10265	0.823014	0.00114612
TGGT1_220400	actin depolymerizing factor ADF	89.83	13	13	13	21392200	21939300	19866300	21361700	20155300	19599400	19043400	18942700	1.05445	1.08142	0.979237	1.05295	0.993482	0.966081	0.938675	0.933711	1.08771	0.0174388
TGGT1_220430	hypothetical protein	11.5	12	12	12	45462	53716.2	50902.7	58022.2	53471.7	40538.9	53354.8	49909.1	0.897178	1.06007	1.00455	1.14505	1.05525	0.800022	1.05294	0.98494	1.05489	0.527238
TGGT1_220450	ribonuclease HI protein	37.75	21	21	21	157300	142141	151685	149350	151525	154289	146687	156015	1.04087	0.940559	1.00371	0.988261	1.00265	1.02094	0.97064	1.03236	0.986788	0.603151
TGGT1_220470	hypothetical protein	5.43	5	5	5	12415.9	11066	8144.08	12575.1	12185.7	10134.8	10336.7	13037.8	1.10491	0.984782	0.724755	1.11908	1.08443	0.901913	0.91988	1.16026	0.967307	0.735177
TGGT1_220480	hypothetical protein	10.01	6	6	6	30347.7	23757.8	22721.9	28322.5	26009.9	19416.4	24173.7	29876.3	1.18646	0.928827	0.888328	1.10729	1.01687	0.759097	0.945087	1.16803	1.05703	0.615085
TGGT1_220490	putative pre-rRNA-processing protein PNO1	36.61	13	13	13	301871	318044	309204	307849	315692	296720	293718	299273	0.98878	1.04175	1.0128	1.00836	1.03405	0.971908	0.962075	0.98027	1.02619	0.226751
TGGT1_220500	UBX domain-containing protein	37.21	14	14	14	1117940	1058340	1069110	1085340	1122700	1114380	1076750	1098780	1.0229	0.968362	0.978217	0.993067	1.02725	1.01964	0.985207	1.00536	0.981444	0.258072
TGGT1_220510	hypothetical protein	43.95	22	22	22	286759	293482	278578	296351	304541	315294	301886	302512	0.964138	0.986742	0.936632	0.996388	1.02392	1.06008	1.015	1.0171	0.943587	0.0144136
TGGT1_220520	hypothetical protein	12.93	21	21	21	45754.6	45353.4	44786.9	48500.7	61449.3	66849.9	59165	57598.7	0.852322	0.844848	0.834295	0.903476	1.14468	1.24529	1.10213	1.07295	0.752442	0.000256714
TGGT1_220570	hypothetical protein	36.86	20	20	20	164004	160360	145815	156530	176009	169928	175682	173621	0.992498	0.970446	0.882424	0.947268	1.06515	1.02835	1.06317	1.0507	0.901428	0.00784609
TGGT1_220600	hypothetical protein	30.99	16	16	16	796147	813067	829354	848198	903571	937424	932515	897693	0.915379	0.934833	0.953559	0.975225	1.03889	1.07781	1.07217	1.03213	0.895283	0.000709768
TGGT1_220610	protein phosphatase 2C domain-containing protein	34.85	13	13	13	406130	365221	355079	382936	418826	379703	411646	438197	1.02891	0.925272	0.899578	0.970153	1.06108	0.961962	1.04289	1.11015	0.915671	0.0804891
TGGT1_220630	hypothetical protein	5.54	3	3	3	35149.7	36479.5	39735.1	26420.2	28657.1	33410.8	25339.8	24883.1	1.12445	1.16699	1.27114	0.845192	0.916751	1.06882	0.810629	0.796019	1.22703	0.122649
TGGT1_283510	hypothetical protein	60.19	15	15	15	1188650	1194400	1169350	1160000	1152330	1146120	1185090	1154780	1.01695	1.02187	1.00044	0.992437	0.985875	0.980562	1.0139	0.987971	1.01597	0.168294
TGGT1_283520	hypothetical protein	24.34	42	42	42	318077	316163	311849	321541	333180	318168	313418	334737	0.991229	0.985264	0.97182	1.00202	1.03829	0.991512	0.97671	1.04315	0.975473	0.239952
TGGT1_283540	hypothetical protein	46.81	14	14	14	1491470	1473070	1422960	1477060	1745160	1658170	1803560	1782930	0.928225	0.916774	0.885588	0.919257	1.08611	1.03197	1.12246	1.10962	0.839014	0.000172185
TGGT1_283550	hypothetical protein	29.11	99	99	99	210638	210722	212294	213248	211925	213171	219006	212837	0.989003	0.989397	0.996778	1.00126	0.995046	1.0009	1.02829	0.999328	0.988287	0.196032
TGGT1_283580	DnaJ domain-containing protein	16.62	4	4	4	26503	32496.3	38052.9	29257.4	32168.1	34732.9	31402.6	23988.9	0.852865	1.04573	1.22454	0.941501	1.03517	1.1177	1.01053	0.771961	1.03285	0.7804
TGGT1_283590A	NLI interacting factor family phosphatase	11.94	4	4	4	131796	141027	145588	121929	132099	132229	138152	113404	0.998243	1.06816	1.10271	0.923509	1.00054	1.00152	1.04638	0.858939	1.04741	0.454184
TGGT1_283590B	NLI interacting factor family phosphatase	33.33	3	3	3	179600	165058	166367	183692	174896	164711	166298	140398	1.07142	0.984671	0.99248	1.09583	1.04336	0.982601	0.992069	0.837559	1.07491	0.222152
TGGT1_283698	hypothetical protein	12.89	4	4	4	24523.8	18156.2	22939.8	13923.7	22144.7	12318.4	13268.6	16364.1	1.36585	1.01121	1.27763	0.775481	1.23335	0.686074	0.738996	0.9114	1.24101	0.27795
TGGT1_283702	FATC domain-containing protein	15.67	68	68	68	325915	318091	322600	334608	335052	347123	365505	334625	0.971605	0.94828	0.961722	0.99752	0.998844	1.03483	1.08963	0.997571	0.941336	0.0422311
TGGT1_283710	longevity-assurance protein (LAG1) domain-containing protein	26.02	8	8	8	2168250	2257460	2224920	2252220	2362660	2171620	2270120	2319100	0.962258	1.00185	0.987408	0.999523	1.04854	0.963754	1.00747	1.0292	0.975815	0.280906
TGGT1_283720	phosphotyrosyl phosphate activator (ptpa) protein	17.43	12	12	12	217995	213987	237263	219512	209531	187195	199606	210999	1.02822	1.00932	1.11911	1.03538	0.988302	0.882949	0.941489	0.995227	1.10086	0.035922
TGGT1_283730	endomembrane protein 70 subfamily protein	20.03	11	11	11	220274	220741	228262	202132	223925	203672	221178	205177	1.02135	1.02351	1.05838	0.937228	1.03828	0.944368	1.02554	0.951346	1.02044	0.594094
TGGT1_283740	RNA recognition motif-containing protein	23.09	13	13	13	90807.9	97541	93947.1	104170	91691.8	86156.4	103837	97432.7	0.948901	1.01926	0.981704	1.08853	0.958137	0.900295	1.08505	1.01813	1.01938	0.697159
TGGT1_283760	hypothetical protein	19.79	17	17	17	119350	141887	143089	135763	173725	165346	173162	189248	0.769026	0.914242	0.921987	0.874783	1.11939	1.0654	1.11576	1.21941	0.769927	0.00199886
TGGT1_283780	glucose-6-phosphate isomerase GPI	40.7	23	23	23	1216390	1168390	1205130	1248570	1206330	1219760	1174980	1225100	1.00688	0.967145	0.997557	1.03351	0.99855	1.00967	0.9726	1.01409	1.00255	0.88988
TGGT1_283810	hypothetical protein	3.05	3	3	3	8684.92	17221.7	14844.1	14536.9			9183.75	12983.5	0.672773	1.33407	1.14989	1.12609			0.711414	1.00576	1.24706	0.455038
TGGT1_283820	glycine cleavage T-protein (aminomethyl transferase) domain-containing protein	16.89	23	23	23	50838.5	48039.3	50104.4	48819.9	42622.3	40793.5	44136	50697.1	1.08152	1.02197	1.06591	1.03858	0.906734	0.867829	0.938936	1.07852	1.1097	0.0697735
TGGT1_283830	type I inorganic pyrophosphatase PPase	33.94	12	12	12	245525	253244	270949	248946	263325	258943	265511	256712	0.952037	0.981968	1.05062	0.965302	1.02106	1.00407	1.02953	0.995415	0.975273	0.309924
TGGT1_283850	peptidyl-prolyl cis-trans isomerase	71.37	32	32	31	3612490	3503300	3457400	3481160	3648090	3673420	3700330	3663930	1.00556	0.975166	0.96239	0.969004	1.01547	1.02252	1.03001	1.01988	0.957005	0.0048194
TGGT1_283860	leucine rich repeat-containing protein	24.22	13	13	13	58565.1	54596.6	59561.7	65622.3	63948	64802.5	57476.2	68843.1	0.949546	0.885203	0.965705	1.06397	1.03682	1.05068	0.931891	1.11619	0.934433	0.250174
TGGT1_283878	RNA recognition motif-containing protein	22.97	12	12	12	218507	226092	199686	204164	201596	205079	202585	204606	1.05158	1.08808	0.961002	0.982553	0.970194	0.986956	0.974954	0.98468	1.04249	0.257779
TGGT1_283890	histone lysine demethylase JMJD6b	17.32	11	11	11	38214.8	37602.4	31655.4	40956.7	32367.7	32778.4	33475.1	34367	1.08635	1.06894	0.899884	1.1643	0.920133	0.931808	0.951614	0.976968	1.11611	0.109426
TGGT1_283900	ATPase, AAA family protein	20.55	17	17	17	28525.2	29049.2	25493	32213.5	26041.5	28584.3	28898.8	28255.8	1.00502	1.02348	0.898189	1.13497	0.917514	1.0071	1.01818	0.99553	1.03132	0.6164
TGGT1_284010	5'-3' exonuclease, N-terminal resolvase family domain-containing protein	6.68	6	6	6	23874.3	26465.5	21468.4	23679.4	26677.1	21117.1	25276.6	19804.2	1.01397	1.12402	0.91179	1.00569	1.13301	0.89687	1.07353	0.84111	1.02813	0.708268
TGGT1_284040	hypothetical protein	7.46	18	18	18	221269	228604	225079	203704	223843	202613	237602	217125	1.00586	1.0392	1.02318	0.926012	1.01756	0.921052	1.08011	0.987022	0.997132	0.959755
TGGT1_284050	DEAD/DEAH box helicase domain-containing protein	25.38	51	51	51	611505	624640	617029	632416	621448	608467	597688	622800	0.991095	1.01238	1.00005	1.02499	1.00721	0.986172	0.968702	1.0094	1.01436	0.283623
TGGT1_284170	DHHC zinc finger domain-containing protein	10.38	6	6	6	26775.3	18182.2	17232.8	21677.4	25867.8	22155.7	20803.3	20863.8	1.23418	0.838091	0.794329	0.999199	1.19235	1.02125	0.958908	0.961696	0.935078	0.510035
TGGT1_284180	hypothetical protein	16.02	18	18	18	244596	303408	268646	315778	231433	248118	258373	264295	0.916671	1.13708	1.0068	1.18344	0.86734	0.92987	0.968302	0.990496	1.12992	0.119155
TGGT1_284190	pyruvate carboxylase	34.22	36	36	36	623328	632457	658575	632890	581111	593012	573240	572584	1.02454	1.03954	1.08247	1.04025	0.955147	0.974708	0.94221	0.941131	1.09798	0.000628265
TGGT1_284530	hypothetical protein	2.49	1	1	1	20083.3	22135.4	15032.4	23208	17340	12995.3	29802.4	12616.9	1.04864	1.15579	0.784912	1.2118	0.905402	0.678545	1.55612	0.658787	1.1059	0.52101
TGGT1_284540	ATP synthase F1, delta subunit protein	40.87	11	11	11	1483830	1419250	1444460	1401300	1335090	1365800	1363830	1356130	1.06275	1.0165	1.03456	1.00364	0.956223	0.978219	0.976808	0.971293	1.06051	0.00478695
TGGT1_284560	ribosomal protein RPL9	68.95	12	12	12	7022720	7112030	6546160	6767240	6928660	6803650	6782990	6950610	1.02309	1.0361	0.953659	0.985866	1.00938	0.991171	0.988161	1.01258	0.999353	0.957961
TGGT1_284570	hypothetical protein	37.18	7	7	7	37800.6	42616.3	34499.8	53400.8	49356.9	47101.6	50637	45586.3	0.837688	0.944407	0.76454	1.1834	1.09378	1.0438	1.12215	1.01022	0.873552	0.179082
TGGT1_284580	ribose-phosphate diphosphokinase subfamily protein	11.15	5	5	5	78473	60083.5	92699.1	66560.2	81801.1	65443.8	80728.7	72954.3	1.0485	0.802794	1.23858	0.889331	1.09297	0.874415	1.07864	0.974765	0.989658	0.858855
TGGT1_284590	mediator complex subunit MED10	10.21	2	2	2	15333.2	24931.9	7785.79	20577.8	13686.6	19115	16627.1	18565.4	0.897841	1.4599	0.4559	1.20494	0.801424	1.11929	0.973606	1.0871	1.00933	0.803532
TGGT1_284620	hypothetical protein	15.69	26	26	26	282495	257644	236463	220633	267685	270917	283460	261960	1.08586	0.99034	0.908924	0.848076	1.02894	1.04136	1.08957	1.00693	0.91994	0.170081
TGGT1_284630	hypothetical protein	38.16	3	3	3	698246	661698	641270	714130	705404	710464	722486	738262	0.998928	0.946642	0.917417	1.02165	1.00917	1.01641	1.03361	1.05618	0.943937	0.0930529
TGGT1_284645	hypothetical protein	6.47	15	15	15	33265.7	32428.2	32364.8	34639.1	26146.1	33726.8	29569.3	32727.9	1.04417	1.01788	1.01589	1.08728	0.820695	1.05864	0.928145	1.02729	1.08617	0.194365
TGGT1_284670	flagellar associated protein	5.77	2	2	2	77400.4	35691.5	66283.6	63386.9	65539	64810.9	65455.1	85774.5	1.18091	0.544553	1.0113	0.967108	0.999943	0.988834	0.998663	1.30868	0.862145	0.362534
TGGT1_284780	hypothetical protein	32.38	38	38	38	220107	212780	226784	227007	228076	228234	231885	225156	0.978238	0.945674	1.00791	1.0089	1.01365	1.01436	1.03058	1.00068	0.970797	0.118675
TGGT1_285150	hypothetical protein	26.88	10	10	10	150684	143413	157271	145700	160859	171911	173573	163633	0.951405	0.905497	0.992995	0.919936	1.01565	1.08543	1.09592	1.03316	0.891178	0.00580259
TGGT1_285160	cyclin-dependent kinase family 5 protein	8.55	3	3	3	98023.6	86648.5	88435.6	114983	91322.6	86309.5	86750.9	77465.9	1.07432	0.949651	0.969237	1.26019	1.00088	0.945936	0.950773	0.849012	1.13527	0.146581
TGGT1_285170	putative ribosomal RNA large subunit methyltransferase I	10.79	7	7	7	23666.8	26439.9	25389.5	20100.6	28214.2	27313.8	26882.3	29388.8	0.912913	1.01988	0.979364	0.775352	1.08832	1.05359	1.03695	1.13363	0.855077	0.0441755
TGGT1_285180	hypothetical protein	40.35	18	18	18	639692	633174	635503	648429	686605	656103	666634	697074	0.972321	0.962414	0.965954	0.985602	1.04363	0.997266	1.01327	1.05954	0.944717	0.0196742
TGGT1_285190	zinc finger, C3HC4 type (RING finger) domain-containing protein	35.34	16	16	16	242800	230365	226256	250132	249589	229761	240787	235395	1.01959	0.967369	0.950114	1.05038	1.0481	0.964833	1.01113	0.988491	0.993743	0.827663
TGGT1_285200	cleavage and polyadenylation specifity factor protein	33.27	29	29	29	202449	194874	210453	193128	196645	193582	186332	191416	1.03232	0.993698	1.07314	0.984795	1.00273	0.98711	0.950141	0.976065	1.04288	0.116639
TGGT1_285210	hypothetical protein	27.85	28	28	28	76924.6	77473.8	85849.6	85118.8	74302.5	75683.6	72839.7	75293.2	0.987026	0.994073	1.10154	1.09217	0.953382	0.971103	0.934612	0.966094	1.0914	0.056477
TGGT1_285220	CAP-Gly domain-containing protein	31.11	21	21	21	121125	126495	121767	122224	123519	126234	122457	127912	0.977077	1.0204	0.982256	0.985943	0.996389	1.01829	0.987822	1.03183	0.982982	0.266054
TGGT1_285230	PRP38 family protein	37.62	20	20	20	385720	398851	408089	378761	384034	396896	407824	392433	0.978796	1.01212	1.03556	0.961137	0.974518	1.00716	1.03489	0.995831	0.993824	0.770149
TGGT1_285240	3-oxo-5-alpha-steroid 4-dehydrogenase	6.92	3	3	3	444365	471865	446573	489326	437908	439196	452561	467128	0.974238	1.03453	0.979079	1.07281	0.960082	0.962906	0.992208	1.02414	1.0308	0.320897
TGGT1_285250	hypothetical protein	24.85	24	24	24	267100	264688	257851	262343	254115	237676	264281	251119	1.0377	1.02833	1.00177	1.01922	0.987251	0.923384	1.02675	0.975611	1.04447	0.105341
TGGT1_285260	hypothetical protein	12.17	6	6	6	19526.8	21616.2	15791.6	16517.1	22178.5	22964.6	17371.3	23463.4	0.979834	1.08468	0.792405	0.82881	1.11289	1.15234	0.871673	1.17737	0.85431	0.16734
TGGT1_285268	DnaJ domain-containing protein	44.21	20	20	20	295258	300584	294783	294304	284640	302272	294378	296941	0.999536	1.01757	0.997928	0.996307	0.963591	1.02328	0.996557	1.00523	1.00568	0.679574
TGGT1_285272	hypothetical protein	16.57	11	11	11	46911	47627	48725.3	58659	51267.2	42049.6	45471.5	38308	0.990157	1.00527	1.02845	1.23812	1.0821	0.887547	0.959773	0.808572	1.14018	0.151191
TGGT1_285290	hypothetical protein	16.77	3	3	3	72119.9	81735.3	71833.7	85900.3	77701.2	85708.9	84450	69249.5	0.917704	1.04006	0.914062	1.09306	0.988724	1.09062	1.0746	0.881179	0.982592	0.805811
TGGT1_285425	hypothetical protein	9.77	14	14	14	19497.6	21649.3	16952.7	25087.9	22249.3	19969.8	24833.7	20854	0.911666	1.01227	0.792672	1.17306	1.04033	0.933745	1.16117	0.975088	0.946315	0.539614
TGGT1_285480	hypothetical protein	20.26	27	27	27	303058	323020	316211	348950	329462	336845	303723	361620	0.924349	0.985234	0.964466	1.06432	1.00488	1.0274	0.926377	1.10297	0.969653	0.540158
TGGT1_285490	helix-hairpin-helix motif domain-containing protein	14.42	12	12	12	275843	274402	274980	249516	304656	289772	273420	283250	0.991421	0.986242	0.988319	0.896798	1.09498	1.04148	0.982713	1.01804	0.933666	0.0845847
TGGT1_285500	hypothetical protein	13.11	19	19	19	53122.6	60966.2	58851.4	56371.1	59920.6	53246.6	52634.1	56871.5	0.940256	1.07909	1.04165	0.997754	1.06058	0.942451	0.93161	1.00661	1.02981	0.513076
TGGT1_285510	hypothetical protein	56.63	7	7	7	739131	712750	700701	712805	636323	644697	649153	672597	1.08136	1.04276	1.02514	1.04284	0.930951	0.943202	0.949721	0.98402	1.1009	0.00106795
TGGT1_285520	RNA cap guanine-N2 methyltransferase	25.98	32	32	32	123567	123617	118078	123869	132890	128939	130479	123252	0.98392	0.984319	0.940213	0.986325	1.05816	1.0267	1.03896	0.981412	0.948737	0.0380623
TGGT1_285540	DNA-directed DNA polymerase	16.54	17	17	17	68068.6	75640.2	62656.4	69125.9	73286.9	70321.7	67467.6	68782.9	0.98055	1.08962	0.902586	0.995781	1.05572	1.01301	0.971893	0.99084	0.984392	0.694809
TGGT1_285650	hypothetical protein	35.66	58	58	58	139588	146625	147062	136851	134119	126883	133290	127658	1.02255	1.0741	1.0773	1.0025	0.982488	0.929481	0.976416	0.935158	1.0923	0.0086238
TGGT1_285660A	DEAD/DEAH box helicase domain-containing protein	24.74	5	2	2	88840.7	106612	108331	120866	100815	84311.7	99816.3	102323	0.875369	1.05047	1.06741	1.19092	0.993354	0.830743	0.983514	1.00821	1.09653	0.298198
TGGT1_285660B	DEAD/DEAH box helicase domain-containing protein	28.26	30	30	30	238512	240218	241119	238455	249123	240291	245844	229928	0.991997	0.999092	1.00284	0.99176	1.03613	0.999396	1.02249	0.956295	0.99287	0.719381
TGGT1_285660C	DEAD/DEAH box helicase domain-containing protein	26.85	6	6	6	67793.1	61716.5	60167.9	64064.2	55773.7	68134.9	69953.5	57628.4	1.07346	0.977238	0.952717	1.01441	0.883138	1.07887	1.10766	0.912506	1.00895	0.848145
TGGT1_285670	hypothetical protein	5.77	1	1	1	11768.7	12172.7	11559.5	11316.9	13236.2		16377	15775.6	0.893438	0.924108	0.877556	0.859139	1.00485		1.24328	1.19763	0.773613	0.00722952
TGGT1_285680	putative dihydrolipoamide acyltransferase	15.96	5	5	5	113559	113996	135958	123993	114352	121378	112508	117512	0.95302	0.956687	1.141	1.04059	0.959675	1.01864	0.9442	0.986195	1.04671	0.379176
TGGT1_285700	ubiquitin fusion degradation protein UFD1AP	24.59	12	12	12	85797.7	79075.5	67669	75598.9	77421	78411.6	82806.8	79146.4	1.09658	1.01067	0.864881	0.966233	0.989521	1.00218	1.05836	1.01157	0.96965	0.532822
TGGT1_285710	hypothetical protein	42.12	10	10	10	449652	458484	453076	453789	469197	447347	442886	471003	0.986773	1.00616	0.994287	0.995852	1.02967	0.981715	0.971925	1.03363	0.991569	0.651596
TGGT1_285720	putative ATP binding protein	20.98	8	8	8	261299	265416	255522	273461	272135	248629	281115	275749	0.979875	0.995313	0.958211	1.02548	1.02051	0.932362	1.05418	1.03406	0.97965	0.5437
TGGT1_285730	TBC domain containing protein	23.02	9	9	9	62181.2	61629.8	49170.5	61954	58193.3	54116.4	54396.8	63578.6	1.06928	1.05979	0.845543	1.06537	1.0007	0.930593	0.935415	1.09331	1.02019	0.809506
TGGT1_285750	6,7-dihydropteridine reductase	30.87	10	10	10	274569	286644	308738	293985	310935	281425	307689	291528	0.932515	0.973526	1.04856	0.998458	1.05602	0.9558	1.045	0.990113	0.976803	0.513154
TGGT1_285760	U-snRNP-associated cyclophilin family protein	48.34	10	10	10	526300	494597	512189	497622	518982	517468	501590	494056	1.03633	0.973903	1.00854	0.979859	1.02192	1.01894	0.987673	0.972837	0.999317	0.968272
TGGT1_285770	hypothetical protein	3.1	2	2	2	330653	292169	327557	336804	316159	345449	327336	276885	1.03612	0.915527	1.02642	1.05539	0.990701	1.08248	1.02572	0.867634	1.01687	0.757164
TGGT1_285780	hypothetical protein	5.29	10	10	10	33906.9	32888.5	27709.4	27410	26086.7	27351.5	31074.3	23951.2	1.17743	1.14207	0.962222	0.951825	0.905873	0.949793	1.07907	0.831717	1.12401	0.184847
TGGT1_285830	hypothetical protein	11.87	29	29	29	2352880	2532790	2335340	2239750	2273500	2452370	2118740	2210220	1.0166	1.09434	1.00903	0.967725	0.982307	1.05959	0.91544	0.954966	1.04483	0.310642
TGGT1_285840	RAP domain-containing protein	28.14	11	11	11	502746	476392	482713	486871	470604	425941	458332	487198	1.06098	1.00537	1.01871	1.02748	0.993151	0.898895	0.967252	1.02817	1.0579	0.111469
TGGT1_285850	peptidyl-prolyl cis-trans isomerase, FKBP-type domain-containing protein	38.55	12	12	12	327288	333965	330230	330747	295074	318199	309122	302438	1.02797	1.04894	1.03721	1.03883	0.92679	0.999422	0.970913	0.949919	1.07952	0.0035436
TGGT1_285860	SAG-related sequence SRS20C	22.36	6	6	6	278601	272476	279183	271290	266968	274750	253141	242228	1.04216	1.01925	1.04434	1.01481	0.998647	1.02776	0.946925	0.906102	1.06216	0.113107
TGGT1_285870	SAG-related sequence SRS20A	57.01	17	17	17	2084260	1961400	2056570	2070100	1880080	1858110	1934870	1942360	1.05614	0.993884	1.04211	1.04897	0.952678	0.941545	0.980441	0.984237	1.07313	0.00696738
TGGT1_285895	AP2 domain transcription factor AP2V-2	12.46	32	32	32	53795.6	52227.7	56893.7	49805.7	52303.9	46665.7	57121.8	51458.8	1.02401	0.994167	1.08299	0.948064	0.995618	0.888293	1.08733	0.979531	1.02492	0.620887
TGGT1_285950	hypothetical protein	34.81	25	25	25	240779	243948	248125	234988	229967	238648	232922	220525	1.01922	1.03264	1.05032	0.99471	0.973456	1.0102	0.985964	0.933488	1.04965	0.0519327
TGGT1_285970	putative 30S ribosomal protein S5	17.46	18	18	18	249794	256240	268036	279963	271323	259719	268822	261609	0.944621	0.968997	1.01361	1.05871	1.02604	0.982154	1.01658	0.989301	0.992991	0.783899
TGGT1_285980A	glucosephosphate-mutase GPM1	59.56	14	14	14	3451100	3328150	3574670	3473630	3902680	3804540	3772820	3843190	0.947103	0.913361	0.981015	0.953286	1.07103	1.0441	1.03539	1.05471	0.902391	0.000757998
TGGT1_285980B	glucosephosphate-mutase GPM1	60.91	19	19	19	1547150	1479620	1452310	1495060	1609500	1579330	1586180	1553460	1.00606	0.96215	0.944391	0.97219	1.04661	1.02699	1.03144	1.01017	0.94401	0.00880525
TGGT1_285990	Filamin/ABP280 repeat-containing protein	3.02	3	3	3	27470.3	21139	30088.2	28647	21827.7	22939.3	22080.9	26154.8	1.09691	0.844095	1.20144	1.14389	0.871595	0.915982	0.881705	1.04438	1.15421	0.174476
TGGT1_286020	hypothetical protein	9.13	2	2	2	18361.6	10979.6		13881.5	11332.6		16824.2	18126.3	1.23087	0.736015		0.930543	0.759678		1.12781	1.21509	0.933877	0.752431
TGGT1_286030	hypothetical protein	10.18	18	18	18	314619	302196	351378	317864	341066	351546	329118	317109	0.958877	0.921015	1.07091	0.968767	1.03948	1.07142	1.00307	0.966466	0.960576	0.333557
TGGT1_286050	hypothetical protein	26.31	11	11	11	134189	134052	145716	149257	135648	142984	154707	143797	0.941388	0.940427	1.02225	1.0471	0.951624	1.00309	1.08533	1.00879	0.975877	0.551299
TGGT1_286070	hypothetical protein	39.53	3	3	3	64829.7	55550	65427	72390	61990.6	53994.3	59039.6	63669.7	1.04377	0.894361	1.05338	1.16549	0.998056	0.869314	0.950544	1.02509	1.0817	0.289949
TGGT1_286080	elongation factor 2 family protein	52.28	42	42	42	762191	756052	776634	784425	799244	776276	765952	754408	0.987425	0.979472	1.00614	1.01623	1.03543	1.00567	0.992297	0.977342	0.994645	0.736464
TGGT1_286090	putative translation initiation factor SUI1	40.35	4	4	4	2076730	1954470	1900650	1970010	2185280	2007770	2008960	2133420	1.02319	0.962954	0.936437	0.97061	1.07667	0.989214	0.989801	1.05112	0.947985	0.109432
TGGT1_286120	prolyl endopeptidase	37.82	32	32	32	1360510	1347320	1339790	1324330	1340620	1348930	1375310	1377090	1.00649	0.996732	0.991161	0.979724	0.991775	0.997923	1.01744	1.01876	0.987137	0.193169
TGGT1_286130	hypothetical protein	8.86	4	4	4	214098	229101	205244	237309	240774	292502	281504	322995	0.846435	0.905749	0.811431	0.938199	0.951898	1.1564	1.11292	1.27696	0.778495	0.0119351
TGGT1_286140	hypothetical protein	15.87	7	7	7	45391.2	39978	39009.9	41449.1	31168.8	34817.5	36821.6	41029.7	1.17265	1.0328	1.00779	1.07081	0.805224	0.899486	0.95126	1.05997	1.15288	0.0702767
TGGT1_286160B	non-specific serine/threonine protein kinase	30.8	44	44	44	182180	188651	180485	182753	179337	182235	178497	174195	1.00629	1.04203	0.996925	1.00945	0.990584	1.00659	0.985945	0.962182	1.02773	0.0874749
TGGT1_286180	tRNA ligases class I (M) protein	6.95	9	9	9	224994	224533	214999	231445	212411	200197	217020	210647	1.03669	1.03457	0.990638	1.06642	0.978714	0.922436	0.99995	0.970586	1.06628	0.0308008
TGGT1_286190	hypothetical protein	14.48	17	17	17	430859	500841	412022	404949	431157	410635	349242	412189	1.02834	1.19536	0.983377	0.966496	1.02905	0.980067	0.833539	0.983776	1.09072	0.243947
TGGT1_286210	protein phosphatase 4, catalytic subunit	43.2	12	12	10	562896	559697	577752	543851	571329	561399	559903	537182	1.00652	1.0008	1.03308	0.972463	1.0216	1.00384	1.00117	0.960538	1.00645	0.732355
TGGT1_286220	GDP-L-fucose synthetase	29.89	13	13	13	193634	180866	205106	198760	207898	203965	198413	217510	0.964462	0.900866	1.0216	0.989993	1.03551	1.01592	0.988265	1.08338	0.940299	0.109094
TGGT1_286230	hypothetical protein	29.71	65	65	65	371907	363702	375050	380543	354895	371563	352723	353783	1.01747	0.995024	1.02607	1.0411	0.97093	1.01653	0.964988	0.967888	1.04064	0.0422485
TGGT1_286240	putative kelch repeat protein	45.12	24	24	24	181368	187059	182036	190600	166265	164094	158085	158468	1.04537	1.07817	1.04922	1.09858	0.958317	0.945804	0.911169	0.913377	1.14554	0.000221272
TGGT1_286260	tetratricopeptide repeat-containing protein	35.1	15	15	15	188254	183776	186289	203918	184788	165893	184647	179372	1.0197	0.995444	1.00906	1.10455	1.00093	0.898579	1.00016	0.971589	1.06651	0.110812
TGGT1_286270	hypothetical protein	8.33	36	36	36	64017.2	62166.7	72588.1	68663.6	72501.1	61419.1	58369.7	68661.3	0.969248	0.94123	1.09901	1.0396	1.0977	0.929911	0.883742	1.03956	1.02485	0.679053
TGGT1_286410	hypothetical protein	24.6	35	35	35	67866.5	78172.9	72034	73269.8	68483.7	70391.9	71306.7	70020.5	0.949936	1.0942	1.00827	1.02557	0.958575	0.985284	0.998089	0.980086	1.03976	0.258017
TGGT1_286420A	putative elongation factor 1-alpha (EF-1-ALPHA)	73.88	39	39	14	92257400	93560600	92414800	91718700	91677800	89639200	90029300	88866300	1.01081	1.02509	1.01254	1.00491	1.00446	0.982127	0.986401	0.973658	1.02704	0.0139132
TGGT1_286430	hypothetical protein	9.93	3	3	3	21648	14062.3	24944.6	20419.6	20984.3	15980.1	14360	26767.7	1.08807	0.706797	1.25376	1.02633	1.05471	0.803189	0.721759	1.34539	1.03819	0.812084
TGGT1_286440	malic enzyme	63.51	24	24	24	583516	590377	608302	589643	630342	602533	616232	584458	0.971433	0.982855	1.0127	0.981633	1.04939	1.00309	1.0259	0.973001	0.974635	0.217403
TGGT1_286450	dense granule protein GRA5	47.5	6	6	6	21395700	22000000	19110100	21259700	21006400	19025400	20782900	23623300	1.01761	1.04635	0.908904	1.01114	0.999095	0.904875	0.988465	1.12356	0.992036	0.909405
TGGT1_286470	AGC kinase	30.54	13	13	13	73448.1	66897.3	73812.1	76794	55326.8	49524.4	53531.2	55912.3	1.16297	1.05924	1.16873	1.21595	0.876037	0.784163	0.847606	0.885308	1.35772	0.000265551
TGGT1_286490	putative G protein-coupled receptor 89 isoform 5	19.17	11	11	11	52791.9	53751.1	58721.9	57992.6	64262.3	62475	57362.1	49680.8	0.924071	0.940861	1.02787	1.0151	1.12485	1.09356	1.00407	0.869614	0.954989	0.531913
TGGT1_286500	hypothetical protein	6.84	5	5	5	35055.3	42741.5	41372	38078.4	42585.5	43307.5	44919.9	44106.6	0.844282	1.0294	0.996415	0.917091	1.02564	1.04303	1.08186	1.06228	0.898969	0.0875226
TGGT1_286510	hypothetical protein	25.81	9	9	9	147746	157439	168669	165601	177338	163391	162490	165235	0.903708	0.962997	1.03169	1.01292	1.08471	0.999403	0.993892	1.01068	0.956618	0.256888
TGGT1_286530	hypothetical protein	36.24	6	6	6	1050540	995227	951241	1033420	841381	812440	867574	824455	1.13937	1.07938	1.03168	1.1208	0.912526	0.881138	0.940934	0.894169	1.20461	0.000399885
TGGT1_286550	hypothetical protein	32.29	5	5	5	91496.7	138836	117993	127569	98996.1	103246	103281	112313	0.819009	1.24275	1.05618	1.1419	0.886138	0.92418	0.924493	1.00534	1.13895	0.249848
TGGT1_286560	U6 snRNA-associated Sm family protein	47.47	6	6	6	641550	602044	611759	631538	620752	620875	622998	640357	1.02815	0.964839	0.980408	1.01211	0.99482	0.995017	0.99842	1.02624	0.992778	0.663137
TGGT1_286580	hypothetical protein	66.81	59	59	59	2033400	2021380	2008760	2006670	2010070	2012670	1994720	1979510	1.01245	1.00646	1.00018	0.99914	1.00083	1.00213	0.99319	0.985617	1.00916	0.113138
TGGT1_286590	microtubule associated protein SPM2	69.75	27	27	27	900160	891995	895334	884094	978038	940562	935171	937968	0.977993	0.969122	0.97275	0.960538	1.06261	1.02189	1.01603	1.01907	0.941938	0.00178419
TGGT1_286600	hypothetical protein	60.57	22	22	22	1400160	1384280	1374520	1351380	1431170	1399800	1376540	1454660	1.00258	0.991204	0.984216	0.967646	1.02478	1.00232	0.985662	1.0416	0.973185	0.106156
TGGT1_286610	putative ribosomal protein RPS14	2.83	1	1	1	21285.4	28745.3	18808	37099.3	29469.6	33500.8	27149.5	17943.2	0.795712	1.07459	0.703099	1.38688	1.10166	1.25236	1.01493	0.67077	0.980335	0.888661
TGGT1_286620	S1 RNA binding domain-containing protein	17.93	23	23	23	60049.6	60748.8	54885.3	61428.3	57284.4	55383.2	57794.5	55601.2	1.03718	1.04926	0.947983	1.06099	0.989421	0.956583	0.998231	0.960348	1.04887	0.143341
TGGT1_286630	redoxin domain-containing protein	40.07	12	12	12	2287910	2298480	2214580	2148400	2364470	2317700	2287980	2338630	1.00247	1.0071	0.970341	0.941344	1.03602	1.01552	1.0025	1.0247	0.96139	0.0607655
TGGT1_286640	GTPase	20.27	9	9	9	31624.5	32046.9	26896.8	36207.2	30253.8	31638.5	35835.3	25841	1.01059	1.02409	0.859515	1.15704	0.966791	1.01104	1.14515	0.825776	1.02595	0.777709
TGGT1_286650	hypothetical protein	29.19	6	6	6	462686	472253	483270	486924	452311	429822	458984	468847	0.996337	1.01694	1.04066	1.04853	0.973996	0.925568	0.988365	1.0096	1.05258	0.0561185
TGGT1_286680	hypothetical protein	27.7	8	8	8	310306	304488	328696	325924	310808	334149	332403	297252	0.975795	0.9575	1.03362	1.02491	0.977374	1.05077	1.04528	0.934745	0.995922	0.922401
TGGT1_286690	DNA/RNA-binding protein KIN17 domain-containing protein	35.08	18	18	18	122927	124970	118460	123554	123059	112906	112008	124083	1.0223	1.03929	0.985148	1.02751	1.02339	0.938959	0.931491	1.03191	1.03782	0.268174
TGGT1_286710	zinc finger, c2h2 type domain-containing protein	15.68	5	5	5	658642	748788	641929	633042	766609	642782	726335	656548	0.962456	1.09418	0.938034	0.925048	1.12023	0.939281	1.06137	0.959396	0.960651	0.509208
TGGT1_286720	heat shock protein HSP28	52.54	15	15	15	1550890	1517910	1603040	1587760	1582640	1594110	1517060	1543250	0.992835	0.971722	1.02622	1.01644	1.01316	1.0205	0.971178	0.987944	1.00361	0.837961
TGGT1_286730	SRP19 protein	40.09	10	10	10	1162270	1132620	1132160	1101660	1245050	1181260	1171360	1102450	1.00751	0.98181	0.981412	0.954973	1.07927	1.02397	1.01539	0.955657	0.963531	0.22944
TGGT1_286740	microneme-like protein	5.67	3	3	3	27714	28669.2	34851.7	24558.8	27277.6	30539.9	36025.1	35754.5	0.903506	0.934646	1.1362	0.800643	0.889279	0.995633	1.17446	1.16563	0.89349	0.292333
TGGT1_286750	MA3 domain-containing protein	57.28	30	30	30	924227	896474	928031	923004	937923	973447	957917	959010	0.985838	0.956235	0.989895	0.984533	1.00045	1.03834	1.02177	1.02294	0.959104	0.00907853
TGGT1_286760	hypothetical protein	12	4	4	4	18250.7	9388.31	19002.9	22853.5	16585.7	21395.5	20626.7	21825.3	0.973834	0.500948	1.01397	1.21943	0.884992	1.14164	1.10061	1.16457	0.864014	0.386582
TGGT1_286770	hypothetical protein	20.26	3	3	3	64062.2	76179.3	63031.8	61360.1	63625.1	52512	73019.1	51925.1	1.01341	1.2051	0.997112	0.970667	1.0065	0.830698	1.1551	0.821413	1.09769	0.336713
TGGT1_286790	nuclear factor NF2	44.73	11	11	11	411235	428414	435062	462155	453990	436719	427310	426673	0.944945	0.984419	0.999695	1.06195	1.04319	1.0035	0.981882	0.980419	0.995514	0.863406
TGGT1_286800	hypothetical protein	31.64	20	20	20	124118	143861	142844	143697	148786	158204	149876	139173	0.86301	1.00029	0.993215	0.999146	1.03453	1.10001	1.04211	0.96769	0.930342	0.15364
TGGT1_286920	SWIRM domain-containing protein	46.54	35	35	35	2175910	2180180	2167030	2197210	2198620	2257870	2270460	2194040	0.986733	0.98867	0.982707	0.996393	0.997032	1.0239	1.02961	0.994955	0.977507	0.0785268
TGGT1_287040	hypothetical protein	26.49	7	7	7	177254	199971	218419	188888	128392	131176	132345	124086	1.09035	1.23009	1.34357	1.16191	0.789782	0.806907	0.814098	0.763294	1.52041	0.000109603
TGGT1_287160	internal kinesin motor domain protein	34.34	40	40	40	109642	109935	114247	103738	98053.7	103437	105447	103660	1.03416	1.03693	1.0776	0.978476	0.924861	0.975637	0.994596	0.97774	1.06567	0.046441
TGGT1_287170	hypothetical protein	45.18	12	12	12	434503	431466	451335	420773	423242	406661	403624	391671	1.03352	1.0263	1.07356	1.00086	1.00674	0.967298	0.960074	0.931642	1.06946	0.0206754
TGGT1_287180	hypothetical protein	37.93	66	66	66	320888	327240	322030	321078	285172	281019	289466	284179	1.05596	1.07686	1.05971	1.05658	0.938424	0.924757	0.952554	0.935156	1.13283	3.41709e-06
TGGT1_287210	putative proteasome subunit alpha2	50	11	11	11	2783790	2992910	2917790	2903180	2877370	2773400	2891580	2909580	0.966191	1.03877	1.0127	1.00763	0.998671	0.962585	1.0036	1.00985	1.01273	0.524617
TGGT1_287220	hypothetical protein	6.49	3	3	3	5449.87	14804.7	6565.1	11563.7	12991.5	13168.1	9130.56	7897.87	0.534488	1.45195	0.643863	1.13409	1.27412	1.29144	0.895467	0.774572	0.88875	0.536931
TGGT1_287230	inorganic anion transporter, sulfate permease (SulP) family protein	14.37	7	7	7	220633	232586	211845	220992	224350	209083	222325	239300	0.990989	1.04468	0.951517	0.992601	1.00768	0.939111	0.998589	1.07483	0.989943	0.786564
TGGT1_287260	hypothetical protein	11.9	14	14	14	29207.5	31914.3	35120.7	33894.3	31798.7	30720.9	34878.8	29134	0.910355	0.994722	1.09466	1.05644	0.991119	0.957525	1.08712	0.908064	1.02849	0.632557
TGGT1_287270	hypothetical protein	34.66	18	18	18	394417	380245	382530	394815	417797	372231	396031	383222	1.01091	0.974585	0.980441	1.01193	1.07083	0.954045	1.01505	0.982215	0.988992	0.71293
TGGT1_287480	hypothetical protein	31.36	107	107	107	2091100	2117750	2122650	2105480	2160070	2103550	2049230	1990410	0.999317	1.01205	1.01439	1.00619	1.03228	1.00527	0.979307	0.951198	1.0161	0.421278
TGGT1_287500	putative T complex chaperonin	72.12	36	36	36	3294710	3213280	3237570	3218060	3231890	3207940	3219440	3225040	1.01972	0.994518	1.00204	0.995998	1.00028	0.992866	0.996425	0.998158	1.00616	0.345669
TGGT1_410070	hypothetical protein	2.89	2	2	2	17347.8	13992.6	16091.8	14069.5	15737.2	12782.1	17681.2	11102.6	1.16815	0.942225	1.08358	0.947403	1.0597	0.860713	1.19061	0.74762	1.07327	0.505354
TGGT1_410800	hypothetical protein	7.16	2	2	2	14461.8	8456.71	9265.9	14100.1	11454.1	15859.3	16491.1	12871.7	1.12368	0.657082	0.719956	1.09557	0.889978	1.23226	1.28135	1.00013	0.816648	0.236991
TGGT1_410850	hypothetical protein	30.42	9	9	9	57053.3	45929.6	42678.5	60430.5	51830.7	52744.4	50929	57911.5	1.08801	0.875877	0.813878	1.15241	0.98841	1.00583	0.971215	1.10437	0.965683	0.64615
TGGT1_238000	peptidyl-prolyl isomerase	36.75	7	7	7	55274.4	53231.2	49123.1	54479.6	46870	58187.4	45639.1	45841.4	1.0821	1.0421	0.961675	1.06654	0.917566	1.13913	0.893469	0.89743	1.07922	0.255606
TGGT1_238010	ribosomal protein RPL23A	50.9	10	10	10	4847790	4923070	4767900	4919350	4777460	4573600	4617390	4707700	1.01699	1.03279	1.00023	1.03201	1.00224	0.959473	0.96866	0.987605	1.04187	0.0158514
TGGT1_238040A	protein disulfide-isomerase domain-containing protein	54.08	49	49	43	1321150	1321240	1341460	1330710	1301380	1338020	1327190	1343730	0.994759	0.994827	1.01005	1.00196	0.979874	1.00746	0.999307	1.01176	1.0008	0.918209
TGGT1_238040B	protein disulfide-isomerase domain-containing protein	69.95	12	6	6	193586	190756	201178	195031	170353	176620	187605	191433	1.02796	1.01293	1.06828	1.03563	0.904592	0.93787	0.996202	1.01653	1.07512	0.0655019
TGGT1_238050	nuclease and tudor domain-containing protein	51.17	52	52	52	2623060	2621900	2645790	2740460	2530420	2502750	2491460	2488610	1.01647	1.01602	1.02528	1.06196	0.980572	0.969849	0.965474	0.96437	1.06172	0.00172512
TGGT1_238070	glutaredoxin domain-containing protein	55.46	11	11	11	1595390	1541780	1564130	1504940	1543180	1556060	1556850	1536430	1.02939	0.994796	1.00922	0.971026	0.9957	1.00401	1.00452	0.991344	1.00222	0.879929
TGGT1_238080	hypothetical protein	5.34	2	2	2	24214.1	65140.4	56621.1	49198.2	54426.7	67273.6	60101.8	50883.1	0.452749	1.21798	1.05869	0.919896	1.01766	1.25786	1.12377	0.951399	0.838789	0.344943
TGGT1_238100	transmembrane protein	40.83	12	12	12	1958370	1995150	2061920	2012220	1924930	1943790	1926890	1897510	0.996577	1.01529	1.04927	1.02398	0.97956	0.989157	0.980557	0.965606	1.04349	0.0114212
TGGT1_238110	replication factor a protein 3 protein	63.96	5	5	5	186390	179264	168568	177544	185505	186887	185591	180704	1.02804	0.988734	0.92974	0.979247	1.02316	1.03078	1.02363	0.996676	0.963556	0.137269
TGGT1_238130	hypothetical protein	14.81	4	4	4	254613	250505	242622	245186	244642	246509	258505	244151	1.02525	1.00871	0.976969	0.987293	0.985103	0.992621	1.04092	0.983126	0.999114	0.965107
TGGT1_238140	hypothetical protein	6.43	5	5	5	145595	130479	162584	114226	144459	136578	137215	132944	1.05496	0.945431	1.17806	0.827665	1.04673	0.989624	0.99424	0.963293	1.00306	0.95236
TGGT1_238150	hypothetical protein	15.76	6	6	6	959820	1011250	932551	972251	947675	964970	972386	940136	0.997081	1.05051	0.968753	1.00999	0.984465	1.00243	1.01013	0.976633	1.01326	0.514641
TGGT1_238170	hypothetical protein	16.76	17	17	17	63823.3	61298.9	66900.4	62814.2	57541.6	48715.1	48926.7	58253.7	1.09036	1.04723	1.14293	1.07312	0.983042	0.83225	0.835865	0.995207	1.19397	0.0285418
TGGT1_238180	putative 26s proteasome regulatory complex subunit	47.96	21	21	21	707273	702708	710635	723842	700747	680326	702217	677040	1.00953	1.00301	1.01433	1.03318	1.00021	0.971064	1.00231	0.966374	1.03048	0.0399325
TGGT1_238190	DNA-directed RNA polymerase II RPB3	43.8	20	20	20	433780	430032	446395	441102	459121	467064	449470	454229	0.969018	0.960645	0.997198	0.985374	1.02563	1.04337	1.00407	1.0147	0.95706	0.00952888
TGGT1_238230	Ser/Thr phosphatase family protein	50	17	17	17	191052	180938	187932	205469	198681	205213	208212	207234	0.964464	0.913407	0.948714	1.03724	1.00298	1.03595	1.05109	1.04615	0.934156	0.052711
TGGT1_238240	bystin protein	37.75	14	14	14	186116	188015	199359	192438	189096	176390	178851	174148	1.00304	1.01328	1.07441	1.03711	1.0191	0.950625	0.963888	0.938542	1.06603	0.0353567
TGGT1_238250	ribosomal protein RPL36	52.48	7	7	7	7111270	6449580	6543460	6589490	5835270	6179950	6216390	5900360	1.11932	1.01517	1.02994	1.03719	0.918474	0.972727	0.978463	0.928719	1.10616	0.0100007
TGGT1_238380	hypothetical protein	35	22	22	22	215960	206068	216070	218955	227282	220078	232022	211248	0.988555	0.943274	0.989058	1.00226	1.04038	1.0074	1.06208	0.966985	0.9623	0.169725
TGGT1_238390	hypothetical protein	27.1	44	44	44	158603	161038	159580	155847	146253	148464	152767	151499	1.02818	1.04396	1.03451	1.01031	0.948116	0.96245	0.990345	0.982125	1.06024	0.00280582
TGGT1_238400	endonuclease/exonuclease/phosphatase domain-containing protein	23.81	47	47	47	120795	119084	116126	120143	111305	109854	117717	116905	1.03695	1.02226	0.996866	1.03135	0.955481	0.943025	1.01052	1.00355	1.04469	0.0792351
TGGT1_238410	hypothetical protein	30.68	38	38	38	118582	115343	114050	111872	109001	104601	107201	111317	1.06356	1.0345	1.02291	1.00337	0.977624	0.93816	0.96148	0.998396	1.06417	0.013279
TGGT1_238420	hypothetical protein	2.04	2	2	2	22592.7		37373.1	7939.41	12004.4	19308.5	21224.8	14425.9	1.17261		1.93975	0.412074	0.623056	1.00216	1.10162	0.748737	1.35208	0.740496
TGGT1_238440	SAG-related sequence SRS22A	29.38	3	3	3	14105.1	25762.7	14172.1	25376.7	27760.2	29123	20446.6	30698.6	0.601994	1.09953	0.604854	1.08306	1.18478	1.24295	0.872644	1.31019	0.735146	0.145986
TGGT1_238510	hypothetical protein	28.28	28	28	28	4019370	4158210	4079340	3849110	4108190	3991080	3940810	3957440	1.0016	1.0362	1.01655	0.959174	1.02373	0.994552	0.982025	0.986169	1.00678	0.743189
TGGT1_238870	hypothetical protein	20.58	7	7	7	33775.8	39336.4	32980.2	35872.5	29402.4	31930.1	32243.6	38014.6	0.987757	1.15037	0.96449	1.04907	0.859859	0.93378	0.942948	1.11172	1.07884	0.286206
TGGT1_238880	hypothetical protein	28.87	67	67	67	125074	120273	123527	124178	122034	131031	125647	123403	1.00545	0.966857	0.993015	0.998249	0.981013	1.05334	1.01006	0.992018	0.98195	0.352195
TGGT1_238895	hypothetical protein	20.56	23	23	23	311012	306511	307347	310702	295381	274840	258697	275500	1.06329	1.04791	1.05076	1.06223	1.00985	0.939628	0.884438	0.941884	1.11875	0.00607057
TGGT1_238930	hypothetical protein	3.46	5	5	5	413743	427520	439486	372399	374054	334074	381269	395232	1.05487	1.08999	1.1205	0.949459	0.953679	0.851747	0.972074	1.00767	1.11351	0.0808649
TGGT1_238940	putative GDP mannose 4,6-dehydratase	49.46	15	15	15	695412	678457	652452	622623	612640	666342	652278	652197	1.06324	1.03732	0.997557	0.95195	0.936687	1.01879	0.997291	0.997167	1.02535	0.445708
TGGT1_238950	putative fatty acyl-CoA desaturase	26.58	27	27	27	1260740	1254880	1256220	1256150	1170930	1176750	1164090	1140390	1.04192	1.03707	1.03818	1.03812	0.967696	0.972506	0.962043	0.942456	1.08079	3.09673e-05
TGGT1_238995	ion channel protein	7.13	12	12	12	31514.4	28810.6	33537	30668.4	27169.2	32637.9	28574.9	26811.7	1.05169	0.961459	1.11919	1.02346	0.906682	1.08918	0.953593	0.894752	1.08105	0.197186
TGGT1_239010	hypothetical protein	42.92	16	16	16	819227	851011	773923	828242	876250	846008	852181	879292	0.974381	1.01218	0.920497	0.985103	1.0422	1.00623	1.01358	1.04582	0.947498	0.0499715
TGGT1_239020	ABC transporter transmembrane region domain-containing protein	11.73	12	12	12	293523	292534	302304	329217	278233	270348	368893	282724	0.971217	0.967944	1.00027	1.08932	0.920625	0.894534	1.2206	0.935485	1.01448	0.791173
TGGT1_239050	hypothetical protein	3.8	4	4	4	92966.4	75225.2	61902.6	70807.6	71985.3	78244.2	81864.4	87925.4	1.19779	0.969208	0.797558	0.912291	0.927465	1.0081	1.05475	1.13284	0.940261	0.487263
TGGT1_239070	hypothetical protein	42.44	22	22	22	151757	158178	155377	156122	151385	143504	149453	145970	1.00191	1.0443	1.02581	1.03072	0.99945	0.94742	0.986695	0.9637	1.05272	0.0129639
TGGT1_239080	carrier superfamily protein	23.67	14	14	14	48573.5	56244.9	56494	51424.9	48003.7	52210.6	42993.3	53641.7	0.948732	1.09857	1.10343	1.00443	0.937603	1.01977	0.83974	1.04772	1.08071	0.246994
TGGT1_239087	hypothetical protein	43.33	4	4	4	42862.2	43090.5	30294.8	33034	34105.2	35932.9	36426.5	37682.3	1.16859	1.17481	0.825954	0.900635	0.92984	0.979671	0.993128	1.02737	1.03562	0.81409
TGGT1_239100	ribosomal protein RPS7	70.92	18	18	17	13392100	12217000	12961700	12761000	12251600	12295600	11938900	11905900	1.07434	0.980067	1.03981	1.02371	0.982843	0.986372	0.957757	0.95511	1.06075	0.0309072
TGGT1_239130	Tyrosine kinase-like (TKL) protein	3.65	5	5	5	21975.6	24751.8	27375.3	23656.6	24307.5	21364.9	25922.8	24282	0.907911	1.02261	1.131	0.977361	1.00425	0.882681	1.07099	1.0032	1.01963	0.770762
TGGT1_239250	putative diacylglycerol kinase	18.63	25	25	25	64856.5	70798.3	58930.7	70834.8	86767.8	72061.9	78330.9	83807	0.884827	0.96589	0.803982	0.966388	1.18376	0.983129	1.06866	1.14337	0.826938	0.0192109
TGGT1_239260	histone H4	66.99	13	13	13	40572900	39000400	36726800	37980000	34049800	34576200	34983900	35224600	1.10736	1.06444	1.00239	1.03659	0.929324	0.943691	0.954818	0.961388	1.11125	0.00333108
TGGT1_239270	hypothetical protein	4.57	2	2	2	15095	16736.8	10083.9	16181.7	13814.4	17708.6	12803.6	12524.9	1.05055	1.16482	0.701801	1.12618	0.961429	1.23245	0.891081	0.871685	1.02191	0.933084
TGGT1_239290	hypothetical protein	6.66	8	8	8	16269.9	20501.1	15737.5	17793.5	18229.7	27415.8	27113.1	17928.5	0.808497	1.01876	0.782041	0.884209	0.905885	1.36237	1.34733	0.890917	0.775215	0.139221
TGGT1_239300	hypothetical protein	36.28	43	42	42	141535	133993	138879	138267	157545	150252	163521	149589	0.964808	0.913396	0.946702	0.942531	1.07394	1.02423	1.11468	1.01971	0.890108	0.00290148
TGGT1_239310	ribulose 5-phosphate isomerase	45.17	10	10	10	953624	919977	915998	936217	971618	950484	947569	933209	1.01332	0.977568	0.97334	0.994825	1.03244	1.00999	1.00689	0.991629	0.979735	0.149186
TGGT1_239320	BolA family protein	27.62	7	7	7	264833	257387	282316	284252	284603	291273	281408	277281	0.952914	0.926122	1.01582	1.02279	1.02405	1.04805	1.01255	0.997704	0.959652	0.186987
TGGT1_239330	ribosomal protein RPL37	26.53	4	4	4	3766540	3722330	3832760	3700820	3323590	3367900	3332760	3384000	1.05985	1.04741	1.07848	1.04136	0.935212	0.94768	0.937792	0.95221	1.12039	1.35375e-05
TGGT1_239340	hypothetical protein	3.83	6	6	6	36243.1	32647.3	31021.9	37490.5	36275.1	29225.4	33004.4	31902.1	1.08265	0.975238	0.926685	1.11991	1.08361	0.87302	0.985906	0.952978	1.05365	0.436978
TGGT1_239350	RAP domain-containing protein	7.91	15	15	15	35826.1	37654.8	42192.8	31693.7	26745.5	25277.2	38223.5	31555.8	1.06479	1.11914	1.25401	0.94197	0.794905	0.751265	1.13604	0.937872	1.20989	0.121962
TGGT1_239400	hypothetical protein	61.34	63	63	63	407337	398985	408555	401242	395713	397758	398140	387237	1.01995	0.999034	1.023	1.00469	0.990841	0.995961	0.996918	0.969618	1.02361	0.0359322
TGGT1_239410	hypothetical protein	27.5	53	53	53	231229	239390	236800	236356	217914	230811	219143	218576	1.01072	1.04639	1.03507	1.03313	0.952516	1.00889	0.957888	0.955409	1.06468	0.0066965
TGGT1_239420	protein kinase	6.63	9	9	9	25876.3	32031.7	27697.6	32890.2	30977.7	25747	31845.2	29898.3	0.873594	1.0814	0.935082	1.11039	1.04582	0.869229	1.07511	1.00938	1.00023	0.98537
TGGT1_239440	protein kinase (incomplete catalytic triad)	5.83	8	8	8	47123.7	40195.9	49810.5	48389.1	63938.4	43719.1	62463	56735.9	0.91419	0.779792	0.966313	0.938738	1.24039	0.848141	1.21177	1.10066	0.817783	0.0992502
TGGT1_239480	RNB family domain-containing protein	43.54	41	41	41	400031	404609	383073	400168	435691	435154	419428	428668	0.967771	0.978847	0.926746	0.968103	1.05404	1.05274	1.0147	1.03705	0.923755	0.00183766
TGGT1_239490	dehydrogenase E1 component family protein	41.51	22	22	22	1658960	1526170	1536480	1582490	1411160	1377050	1429380	1439820	1.10953	1.02072	1.02762	1.05839	0.943801	0.920987	0.955986	0.962969	1.11431	0.00233678
TGGT1_239500	putative proteasome subunit alpha type	54.76	13	13	13	1610510	1645590	1664820	1615640	1574980	1591300	1650690	1579090	0.996247	1.01795	1.02984	0.99942	0.974268	0.984364	1.0211	0.976811	1.02197	0.154903
TGGT1_239530	alanine-glyoxylate aminotransferase	55.64	19	19	19	1835640	1844860	1779640	1768100	1525820	1544510	1499950	1499080	1.10434	1.10989	1.07065	1.06371	0.917952	0.929196	0.902388	0.901865	1.19094	1.02513e-05
TGGT1_239540	LEM3 (ligand-effect modulator 3) family / CDC50 family protein	31.01	12	12	12	121118	129518	111940	122219	139173	124379	128878	128199	0.963717	1.03055	0.890689	0.972477	1.10738	0.989664	1.02546	1.02006	0.931172	0.110476
TGGT1_239560	myosin E	17.11	13	13	13	71855.2	62904.3	64597.1	62546.1	77498.6	74124	68102.7	75046.4	1.03264	0.904001	0.928329	0.898854	1.11374	1.06524	0.978708	1.0785	0.888493	0.0313562
TGGT1_239590	WD domain, G-beta repeat-containing protein	43.57	22	22	22	140047	146014	132493	136160	121794	127078	131581	120862	1.06093	1.10614	1.00371	1.03149	0.922656	0.962686	0.996798	0.915596	1.10652	0.0123971
TGGT1_239610	hypothetical protein	45.59	23	23	23	383250	388963	391261	391797	388502	399198	375667	371948	0.992045	1.00683	1.01278	1.01417	1.00564	1.03333	0.972416	0.96279	1.013	0.482011
TGGT1_239620	5'-nucleotidase, C-terminal domain-containing protein	45.01	33	33	33	690090	684270	656337	672982	722514	705794	688393	711100	0.998055	0.989637	0.949239	0.973312	1.04495	1.02077	0.9956	1.02844	0.956107	0.0238887
TGGT1_239630	cytidine and deoxycytidylate deaminase zinc-binding region domain-containing protein	34.61	14	14	14	137817	150468	148951	143272	133405	146833	142602	151584	0.954633	1.04226	1.03176	0.992419	0.924072	1.01708	0.987778	1.04999	1.01059	0.755054
TGGT1_239680	hypothetical protein	42.1	21	21	21	186804	192351	193893	197044	204473	182348	194062	202545	0.961965	0.99053	0.998471	1.0147	1.05295	0.939018	0.999341	1.04302	0.982977	0.585672
TGGT1_239690	hypothetical protein	36.71	5	5	5	188788	219296	198396	249104	246497	222196	213092	215499	0.861619	1.00086	0.905469	1.1369	1.125	1.01409	0.972541	0.983526	0.953526	0.486605
TGGT1_239700	regulator of chromosome condensation (RCC1) repeat-containing protein	4	8	8	8	64420.8	68764.1	67190.5	69815.5	79209.6	67183.8	64873.9	70691	0.933382	0.996312	0.973512	1.01155	1.14766	0.973415	0.939947	1.02423	0.958265	0.424845
TGGT1_239710	phosphomannomutase	44.4	11	11	11	213374	203067	229564	224462	238911	230116	237630	223870	0.947805	0.902022	1.01972	0.997058	1.06124	1.02217	1.05555	0.994429	0.935456	0.0742888
TGGT1_239720	putative 50S ribosomal protein l24	32.75	6	6	6	108865	117562	105075	113158	98614.7	117052	117907	129857	0.959067	1.03569	0.925678	0.996887	0.868765	1.03119	1.03872	1.144	0.959496	0.569272
TGGT1_239740	dense granule protein GRA14	43.14	17	17	17	3629480	3626060	3676490	3620190	3785570	3937340	3863150	3796940	0.969956	0.969042	0.982519	0.967473	1.01167	1.05223	1.0324	1.01471	0.945994	0.00126938
TGGT1_239748	hypothetical protein	20.63	6	6	6	43788	30382.1	44774.7	46138.9	45277.9	54463.4	43706.2	45779.8	0.988691	0.685998	1.01097	1.04177	1.02233	1.22973	0.986844	1.03366	0.87241	0.231183
TGGT1_239752	hypothetical protein	46.74	40	40	40	773120	759499	768698	768407	765442	776302	781985	781081	1.00169	0.984041	0.995959	0.995582	0.991741	1.00581	1.01317	1.012	0.988699	0.115214
TGGT1_239760	ribosomal protein RPL22	46.62	8	8	8	5238540	4814800	4956000	5039850	4682980	4883930	4465240	4543230	1.08502	0.997251	1.0265	1.04386	0.969948	1.01157	0.92485	0.941003	1.07934	0.0273762
TGGT1_239770	alveolin domain containing intermediate filament IMC11	27.61	4	4	4	270048	252915	254350	253727	278852	275782	239955	259438	1.03612	0.970386	0.975892	0.973502	1.0699	1.05812	0.920661	0.995414	0.978191	0.605237
TGGT1_239790	BRCA1 C Terminus (BRCT) domain-containing protein	31.51	23	23	23	818453	851154	868299	794599	798371	769010	796697	846352	1.00072	1.0407	1.06166	0.971551	0.976163	0.940263	0.974116	1.03483	1.03802	0.231842
TGGT1_239800	hypothetical protein	48.22	12	12	12	443136	419809	450083	429916	461339	443986	456900	465466	0.992845	0.940581	1.00841	0.963226	1.03363	0.99475	1.02368	1.04288	0.953632	0.0428597
TGGT1_239820	D-3-phosphoglycerate dehydrogenase	36.92	23	23	23	1750600	1683180	1699420	1759620	1684370	1718620	1660290	1715920	1.02434	0.98489	0.994393	1.02962	0.985587	1.00563	0.971497	1.00405	1.01676	0.271566
TGGT1_239830	TBC domain-containing protein	16.34	26	26	26	189957	171723	178989	168217	173619	187867	177025	172323	1.07039	0.967644	1.00859	0.947888	0.978328	1.05861	0.997521	0.971025	0.99726	0.925176
TGGT1_239870	CBS domain-containing protein	33.01	26	26	26	276106	281370	264917	281853	284523	285994	275181	278534	0.991191	1.01009	0.951024	1.01182	1.02141	1.02669	0.987871	0.999908	0.982223	0.327672
TGGT1_239885	hypothetical protein	6.59	30	30	30	51411.8	47067	47434.7	41611	46634.5	46817.1	48192.9	41885.5	1.10845	1.01477	1.0227	0.89714	1.00545	1.00938	1.03905	0.903059	1.02176	0.719578
TGGT1_239890	SCP family extracellular subfamily protein	50.41	11	11	11	1287380	1306000	1301630	1291000	1283610	1333380	1342670	1354020	0.98089	0.995077	0.991747	0.983648	0.978017	1.01594	1.02302	1.03166	0.975973	0.0967742
TGGT1_239930	putative beta-catenin family protein 1	46.3	24	24	24	252471	252457	247164	261965	270636	263075	254099	264146	0.977616	0.977562	0.957067	1.01438	1.04795	1.01868	0.98392	1.02282	0.963973	0.0842864
TGGT1_240050	hypothetical protein	33.28	46	46	46	87217.6	86775.7	88903	91776.7	82034	79923	83777.1	89724.5	1.01103	1.0059	1.03056	1.06387	0.950937	0.926467	0.971143	1.04009	1.05728	0.0891728
TGGT1_240060	hypothetical protein	43.84	31	31	31	2610180	2654120	2633420	2612470	3079900	3111000	3197320	3104900	0.907758	0.923039	0.91584	0.908554	1.07112	1.08193	1.11195	1.07981	0.841278	1.31797e-06
TGGT1_240070	RNA recognition motif-containing protein	26.71	5	5	5	275285	231847	257609	251879	216730	232913	215935	208021	1.16509	0.981249	1.09028	1.06603	0.917269	0.985761	0.913905	0.88041	1.16371	0.0122759
TGGT1_240080	hypothetical protein	15.18	12	12	12	30868.4	31332.8	31014.9	32508.8	33804.4	33365	36810.4	30360.6	0.949558	0.963844	0.954065	1.00002	1.03987	1.02636	1.13234	0.933938	0.935868	0.16988
TGGT1_240090	putative rhoptry kinase family protein ROP34	53.71	27	27	27	1224720	1237350	1242370	1229790	1201210	1177040	1247440	1184840	1.00544	1.01581	1.01993	1.0096	0.986138	0.966296	1.02409	0.972699	1.02571	0.103725
TGGT1_240210	putative phosphate transporter family protein	12.53	9	9	9	34594	25994.6	35230.4	25676.1	29275	26802.8	33675	31247.2	1.14127	0.857571	1.16226	0.847064	0.965793	0.884234	1.11095	1.03086	1.00409	0.971735
TGGT1_240220	hypothetical protein	46.33	55	55	55	209382	200170	198605	199185	208845	196242	193145	194252	1.04702	1.00096	0.993133	0.996033	1.04434	0.981317	0.96583	0.971366	1.01875	0.422796
TGGT1_240250	macro domain-containing protein	29.62	20	20	20	361098	383927	379132	386472	382267	388752	384485	378809	0.948716	1.00869	0.996096	1.01538	1.00433	1.02137	1.01016	0.995248	0.984564	0.367595
TGGT1_240255	hypothetical protein	11.06	2	2	2	23793.7	29658	32047.6	30511.9	15563.2	27572.2	23151.8	23061.6	0.926907	1.15536	1.24845	1.18862	0.60628	1.0741	0.901901	0.898387	1.29841	0.0922197
TGGT1_240270	hypothetical protein	20.45	2	2	2	42129.8	42617.5	52692.9	50243.8	40060	30523.7	45758.8	39245.8	0.98184	0.993206	1.22801	1.17094	0.933603	0.711358	1.06641	0.914628	1.20629	0.106925
TGGT1_240280	S1/P1nuclease	47.38	18	18	18	1369310	1395670	1360830	1354740	1351850	1315030	1314790	1295150	1.01832	1.03793	1.01202	1.00749	1.00534	0.977957	0.977778	0.963172	1.03861	0.014069
TGGT1_240300	zinc finger domain, LSD1 subclass domain-containing protein	20.49	15	15	15	64497	56247.5	58902.8	59534.8	45901.5	47426.9	44071.7	52164.4	1.20345	1.04952	1.09907	1.11086	0.856478	0.88494	0.822336	0.973338	1.26175	0.00224385
TGGT1_240380	hypothetical protein	14.27	55	55	55	274161	291079	282856	274746	297149	279012	292058	280375	0.965595	1.02518	0.996219	0.967656	1.04656	0.982681	1.02863	0.987481	0.97758	0.320933
TGGT1_240390	calcium-dependent protein kinase	0.36	1	1	1	409167	403339	400405	383263	400144	401465	375683	381866	1.0374	1.02262	1.01518	0.971722	1.01452	1.01787	0.952503	0.96818	1.02374	0.321524
TGGT1_240400	hypothetical protein	7.73	3	3	3	51848.9	56428.9	54558.4	44812.6	72048.1	59123.2	59629.5	63318.8	0.898267	0.977614	0.945208	0.776365	1.24821	1.02429	1.03306	1.09698	0.81713	0.0251071
TGGT1_240410	protein kinase (incomplete catalytic triad)	8.54	11	11	11	35221.9	70251.9	54073.8	55165.1	43981.5	54678.5	56626.2	40469.7	0.686472	1.3692	1.05389	1.07516	0.857196	1.06568	1.10364	0.788751	1.09684	0.674096
TGGT1_240430	glyoxalase family protein	27.38	22	22	22	391445	395570	381863	370267	395896	336673	368165	347309	1.04833	1.05938	1.02267	0.991614	1.06025	0.901645	0.985984	0.93013	1.06291	0.155676
TGGT1_240440	hypothetical protein	35.14	10	10	10	70146.9	79258.2	80222.4	80659.2	84695.3	79109.2	93032	91726.5	0.85175	0.962383	0.97409	0.979394	1.0284	0.960574	1.12963	1.11378	0.890188	0.0606151
TGGT1_240450	Maf family protein	29.96	8	8	8	308248	294208	320798	288319	284428	278292	321210	300496	1.02921	0.982331	1.07111	0.962668	0.949677	0.929189	1.07249	1.00333	1.02292	0.58049
TGGT1_240460	AP2 domain transcription factor AP2VI-1	13.49	1	1	1	5214.77	3726.67	5060.24	1790.57		3785.91	3598.77	7502.11	1.18985	0.85031	1.15459	0.408552		0.863827	0.821127	1.71175	0.795617	0.51299
TGGT1_240490	hypothetical protein	23.78	2	2	2	82550.9	78512.1	81083.9	83639	73948.4	80853.4	67901.8	83016.1	1.04577	0.994602	1.02718	1.05955	0.936789	1.02426	0.860189	1.05166	1.06564	0.213355
TGGT1_240500	hypothetical protein	52.56	11	11	11	669424	664006	727267	657560	735916	687169	749592	756892	0.948222	0.940547	1.03015	0.931417	1.04241	0.973357	1.06178	1.07212	0.927869	0.0565742
TGGT1_240510	hypothetical protein	38.29	35	35	35	225970	231667	238651	225631	210726	213450	220058	221717	1.01112	1.03662	1.06787	1.00961	0.942914	0.955103	0.984671	0.992095	1.06463	0.0128943
TGGT1_240520	hypothetical protein	27.32	9	9	9	473411	423734	432351	469856	435367	469680	438803	493559	1.04139	0.932113	0.951068	1.03357	0.957703	1.03318	0.965261	1.08571	0.979288	0.630774
TGGT1_240540	hypothetical protein	38.7	18	18	18	165726	157909	158273	162946	160475	166221	171594	160815	1.01676	0.968797	0.971031	0.9997	0.98454	1.01979	1.05276	0.986626	0.978378	0.313058
TGGT1_240550	putative copper chaperone COX17-1	32.47	3	3	3	391620	361930	366666	362453	404645	417007	416640	422604	0.996626	0.921069	0.933121	0.9224	1.02977	1.06123	1.0603	1.07548	0.892692	0.00156782
TGGT1_240560	MAPEG family protein	18.05	3	3	3	48894.6	47365.2	47358.9	47262.5	42947.6	42907.3	41253.8	49007	1.06583	1.03249	1.03236	1.03025	0.936195	0.935317	0.899273	1.06828	1.08384	0.0755748
TGGT1_240570	hypothetical protein	35.91	16	16	16	442130	461413	427930	445790	443160	422119	444807	431963	1.00504	1.04887	0.972758	1.01336	1.00738	0.959549	1.01112	0.981926	1.02021	0.352256
TGGT1_240590	DNA-directed RNA polymerase II RPB5	53.66	13	13	13	717909	714025	702447	723746	713127	678821	691549	700385	1.01795	1.01244	0.996024	1.02622	1.01117	0.962524	0.980571	0.9931	1.02667	0.0727383
TGGT1_240600	putative chaperonin cpn60	41.23	26	26	26	3020570	3001910	2997990	3001950	2789010	2798830	2851590	2828450	1.03754	1.03113	1.02978	1.03114	0.957999	0.961372	0.979494	0.971546	1.06696	0.000432248
TGGT1_240630	ULK kinase	23	9	9	9	135455	134251	147455	144247	116495	111757	125299	127818	1.03919	1.02995	1.13125	1.10664	0.893729	0.85738	0.961272	0.980597	1.16627	0.00740151
TGGT1_240640	casein kinase I	35.49	13	13	13	1484760	1431870	1558840	1511390	1534400	1504900	1500770	1534180	0.984825	0.949743	1.03396	1.00249	1.01775	0.998183	0.995444	1.0176	0.985613	0.45625
TGGT1_240650	putative coatomer protein complex, subunit alpha	62	67	67	67	1533750	1545690	1546950	1539060	1503950	1492100	1524440	1501670	1.00676	1.0146	1.01542	1.01025	0.987199	0.979421	1.00065	0.985703	1.02379	0.00307479
TGGT1_240660	hypothetical protein	22.57	8	8	8	88781.1	96681.8	99485.2	95839.4	74643.1	77605.7	80752.9	81930.6	1.02088	1.11173	1.14397	1.10205	0.858312	0.892379	0.928568	0.94211	1.20911	0.00104644
TGGT1_240670	putative adrenodoxin-type ferredoxin	15.79	2	2	2	13791.2	24293.3	19133.7	21398.5	19730.6	16748.7	16410.7	21789.2	0.719717	1.26779	0.998524	1.11672	1.02967	0.874059	0.85642	1.13711	1.05273	0.797423
TGGT1_240690	S-adenosyl methionine synthetase	63.13	22	22	22	1561540	1497180	1536760	1525820	1550830	1536510	1497520	1462090	1.02663	0.984319	1.01034	1.00315	1.01959	1.01018	0.984543	0.961249	1.0123	0.4661
TGGT1_240700	ubiquitin family protein	48.11	24	24	24	179770	185968	175450	191637	194141	189055	190969	189091	0.961285	0.994427	0.938184	1.02474	1.03813	1.01093	1.02117	1.01113	0.96013	0.0887641
TGGT1_240710	RNA recognition motif-containing protein	35.09	30	30	30	284090	290375	276308	291882	283132	274537	290608	279414	1.00105	1.02319	0.973624	1.0285	0.99767	0.967384	1.02401	0.984569	1.01327	0.475633
TGGT1_240740	Sec1 family protein	36.97	17	17	17	115648	115230	105017	97239.8	114696	109249	112503	106012	1.05663	1.05282	0.959503	0.888446	1.04794	0.998169	1.0279	0.968594	0.978924	0.62102
TGGT1_240780	hypothetical protein	12.07	2	2	2	110282	102346	107433	91738.9	97003.5	109972	108778	80767.9	1.09147	1.01292	1.06327	0.907945	0.960049	1.0884	1.07658	0.799364	1.03853	0.621738
TGGT1_240810	hypothetical protein	18.73	11	11	11	978727	1008640	982445	1007320	1038450	1045090	1008290	977363	0.973092	1.00283	0.976789	1.00152	1.03247	1.03907	1.00248	0.971736	0.977376	0.239247
TGGT1_240830	hydrolase, alpha/beta fold family protein	19.8	10	10	10	200190	204520	214769	217173	196261	202465	190980	188654	0.991646	1.01309	1.06386	1.07577	0.972183	1.00292	0.946024	0.934502	1.07489	0.0279804
TGGT1_240840	histone lysine demethylase JmjC NO66	50.59	20	20	20	289837	316041	310427	307190	297049	316619	311044	294083	0.949394	1.03523	1.01684	1.00624	0.973018	1.03712	1.01886	0.963302	1.00386	0.88776
TGGT1_240850	WD domain, G-beta repeat-containing protein	28.7	13	13	13	116788	114274	112154	119937	108600	101182	102241	98411.7	1.0695	1.04648	1.02707	1.09834	0.994519	0.926588	0.936286	0.901219	1.12845	0.00302666
TGGT1_240860	acyltransferase domain-containing protein	37.72	8	8	8	1262790	1214790	1249690	1215500	1254830	1212200	1243290	1228750	1.02231	0.983452	1.01171	0.984027	1.01587	0.981356	1.00653	0.994754	1.00075	0.957417
TGGT1_240870	putative beta adaptin protein	42.32	40	40	40	692636	688082	694070	684054	686080	677655	685628	692758	1.00729	1.00067	1.00938	0.994813	0.99776	0.985507	0.997103	1.00747	1.0061	0.317637
TGGT1_240890	6-phosphofructokinase	45.46	46	45	45	743237	701167	703905	700787	803628	808501	819341	786421	0.980041	0.924567	0.928177	0.924066	1.05967	1.0661	1.08039	1.03698	0.885392	0.000334281
TGGT1_240910	hypothetical protein	8.06	12	12	12	429851	421501	446347	423231	488500	456944	471286	445332	0.959759	0.941115	0.996591	0.944978	1.09071	1.02025	1.05227	0.994324	0.924207	0.0166017
TGGT1_240950	hypothetical protein	12.42	5	5	5	39662.4	36986.9	34371.9	43916.3	43398.1	38151	40133	43578.4	0.990947	0.924101	0.858766	1.09723	1.08428	0.953185	1.0027	1.08879	0.937535	0.316036
TGGT1_240960	AIG2 family protein	30.9	9	9	9	57383.4	68269.3	64085	63433.6	59975.4	64938.3	59881	58249.6	0.925137	1.10064	1.03318	1.02268	0.966925	1.04694	0.965403	0.939101	1.04167	0.389814
TGGT1_240980	hypothetical protein	49.01	57	57	57	346898	346440	350648	343924	353499	356630	363725	346330	0.98828	0.986976	0.998964	0.979808	1.00709	1.01601	1.03622	0.986662	0.977275	0.0812674
TGGT1_241000	hypothetical protein	40.77	5	5	5	220592	237231	244522	249961	225858	233064	239588	233038	0.936769	1.00743	1.03839	1.06149	0.959132	0.989733	1.01744	0.989622	1.02228	0.504436
TGGT1_241010	K+ channel tetramerisation domain-containing protein	15.18	4	4	4	94146.9	84916.5	79107.2	76860	90032.3	83730.5	87447.3	85955	1.10405	0.995802	0.927677	0.901325	1.05579	0.981894	1.02548	1.00798	0.965047	0.451924
TGGT1_241140	DEAD/DEAH box helicase domain-containing protein	2.41	2	2	2	13959.3	13698.8	12039.7	11294.9	11665.6	13400.5		15870.6	1.06294	1.0431	0.916768	0.860055	0.888282	1.02039		1.20847	0.934236	0.534248
TGGT1_241150	hypothetical protein	36.99	16	16	16	675972	689641	679901	669317	733862	738338	699649	697154	0.96847	0.988054	0.974099	0.958935	1.05141	1.05782	1.00239	0.998818	0.946263	0.0291775
TGGT1_241160	hemolysin-III related subfamily protein	11	4	4	4	347051	349983	367824	373395	366017	311712	335246	353033	0.990068	0.998432	1.04933	1.06522	1.04417	0.889252	0.95639	1.00713	1.05289	0.226815
TGGT1_241170	hypothetical protein	33.57	35	35	35	460161	455994	458787	456157	465614	461116	464074	453657	1.00156	0.992489	0.998568	0.992844	1.01343	1.00364	1.01008	0.987402	0.992756	0.287648
TGGT1_241180	hypothetical protein	19.15	5	5	5	44226.8	39308.7	44269.4	40356.6	45084.8	36991.9	35853.1	38276.1	1.09078	0.969486	1.09183	0.995331	1.11194	0.912346	0.884259	0.944018	1.07654	0.247591
TGGT1_241240	hypothetical protein	31.43	12	12	12	226942	224724	216972	218953	246659	249671	233936	219747	0.987991	0.978335	0.944587	0.953211	1.07383	1.08694	1.01844	0.956667	0.934294	0.0744049
TGGT1_241820	putative membrane protein	12.71	3	3	3	215205	220043	235137	216464	217919	208886	190846	223654	0.996231	1.01863	1.0885	1.00206	1.00879	0.966979	0.883468	1.03534	1.05413	0.229645
TGGT1_241830	peptidyl-prolyl cis-trans isomerase	38.43	20	20	20	849980	944719	840642	872366	925217	1029010	943531	874880	0.934	1.0381	0.923739	0.958599	1.01667	1.13073	1.0368	0.961361	0.929776	0.142339
TGGT1_241840	hypothetical protein	40.4	16	16	16	381470	382644	373636	389775	389805	367571	377124	372807	1.00558	1.00867	0.984927	1.02747	1.02755	0.968939	0.994122	0.982742	1.01341	0.411002
TGGT1_241850	hypothetical protein	21.2	66	66	66	80308	81611.1	89075.7	84046.4	86184.9	82124.3	82232.8	85858.9	0.956842	0.972368	1.06131	1.00138	1.02686	0.978483	0.979775	1.02298	0.995958	0.867939
TGGT1_241860	N-acetylglucosaminyl-phosphatidylinositol biosynthetic protein PigA, family GT4 protein	15.42	7	7	7	217766	228505	182810	213475	194683	216095	236127	225920	1.01559	1.06568	0.852569	0.995581	0.907941	1.0078	1.10122	1.05362	0.965321	0.589865
TGGT1_241870	tRNA ligase class I (E and Q), catalytic domain-containing protein	6.41	6	6	6	56575.3	76192.4	68069.9	63921.4	67035.5	73404.6	72574.9	64822.3	0.834142	1.12338	1.00362	0.942452	0.988366	1.08227	1.07004	0.955735	0.952928	0.475321
TGGT1_241880	3'5'-cyclic nucleotide phosphodiesterase domain-containing protein	34.35	35	35	35	151173	153122	157380	161342	150076	153771	145011	157357	0.983853	0.996538	1.02425	1.05003	0.976714	1.00076	0.94375	1.0241	1.02772	0.272071
TGGT1_241890	hypothetical protein	20.57	3	3	3	116125	118704	107621	108681	123935	128091	122539	113039	0.98963	1.01161	0.917158	0.926191	1.05619	1.09161	1.04429	0.96333	0.9252	0.0740854
TGGT1_242000	DUF51 family protein	58.05	16	16	16	381852	383834	375108	395389	406857	376860	401122	377528	0.985886	0.991003	0.968474	1.02084	1.05044	0.972997	1.03564	0.974722	0.983241	0.504732
TGGT1_242010	glucose inhibited division protein A subfamily protein	14.26	15	15	15	209037	214241	188639	237159	226491	225035	212252	219818	0.965154	0.989182	0.870974	1.095	1.04574	1.03902	0.979999	1.01493	0.960932	0.417675
TGGT1_242020	mannosyl-oligosaccharide glucosidase	31.66	38	38	38	256412	240734	245130	242237	239216	243830	235180	247846	1.05163	0.98733	1.00536	0.993495	0.981105	1.00003	0.964552	1.0165	1.01909	0.342659
TGGT1_242030	hypothetical protein	31.07	30	30	30	796989	805449	826179	824151	827431	825323	820936	821493	0.973726	0.984062	1.00939	1.00691	1.01092	1.00834	1.00298	1.00366	0.987128	0.234633
TGGT1_242070	cAMP-dependent protein kinase regulatory subunit	42.34	19	19	19	4097510	3993290	3920400	3941850	4096310	4074930	3855930	4036030	1.02386	0.997816	0.979603	0.984962	1.02356	1.01822	0.963493	1.0085	0.993143	0.704446
TGGT1_242080	hypothetical protein	25.89	4	4	4	218848	249653	234099	201074	198371	219989	220840	194773	1.00756	1.14938	1.07777	0.92573	0.913286	1.01281	1.01673	0.896721	1.08358	0.216962
TGGT1_242090	zinc finger (CCCH type) motif-containing protein	34.39	21	21	21	53238.6	56915.2	56284.2	53354.4	44573.3	49538.9	44894.4	52453.2	1.03564	1.10716	1.09488	1.03789	0.867075	0.963669	0.873321	1.02036	1.14798	0.0302442
TGGT1_242260	hypothetical protein	21.38	43	43	43	279490	256020	256825	283931	271194	253527	258245	260339	1.05489	0.966309	0.969347	1.07165	1.02358	0.956899	0.974707	0.98261	1.03159	0.375418
TGGT1_242270	hypothetical protein	29.22	9	9	9	241788	231224	220024	218416	228496	237659	232075	234949	1.04861	1.0028	0.954224	0.947251	0.990967	1.03071	1.00649	1.01895	0.976717	0.371589
TGGT1_242290	putative proteasome subunit alpha1	68.38	17	17	17	1414700	1446040	1417840	1454440	1477600	1393230	1371690	1418460	0.993295	1.0153	0.995499	1.0212	1.03746	0.97822	0.963096	0.995935	1.01273	0.486458
TGGT1_242320	B-box zinc finger domain-containing protein	18.55	17	17	17	82804.3	81306.1	95515	79722	102727	92737.9	91097.1	92148.6	0.922536	0.905844	1.06415	0.888196	1.1445	1.03321	1.01493	1.02664	0.89606	0.0664753
TGGT1_242330	ribosomal protein RPS5	55.73	13	13	13	10170700	9977370	10222200	10350100	9626890	9738260	9654460	9618410	1.02529	1.0058	1.03048	1.04338	0.970472	0.981699	0.973252	0.969617	1.05389	0.000657973
TGGT1_242380	fatty acid elongase	13.43	3	3	3	155716	163527	144632	156555	145958	124954	137606	147350	1.05902	1.11215	0.983642	1.06473	0.99266	0.849812	0.935858	1.00213	1.11615	0.0509716
TGGT1_242415	histone lysine-specific demethylase	13.6	39	39	39	103737	96739.2	102303	103077	105489	113114	116307	105400	0.980772	0.914612	0.967214	0.974532	0.997336	1.06943	1.09961	0.996495	0.921751	0.0341956
TGGT1_242435	hypothetical protein	17.14	40	40	40	103785	101174	103668	104412	104981	97770.3	98565.8	102471	1.01647	0.990898	1.01532	1.02261	1.02818	0.957562	0.965353	1.0036	1.02291	0.250937
TGGT1_242460	mitochondrial carrier superfamily protein	34.57	14	14	14	190491	198955	199827	208829	197719	187871	200172	209850	0.956212	0.998699	1.00308	1.04826	0.992494	0.94306	1.00481	1.05339	1.00313	0.912744
TGGT1_242570	hypothetical protein	41.06	27	27	27	386862	395072	408877	382904	372185	380330	380433	376265	1.00388	1.02519	1.06101	0.993611	0.965796	0.986932	0.987199	0.976383	1.04274	0.0355729
TGGT1_242580	iron only hydrogenase large subunit, c-terminal domain-containing protein	25.99	21	21	21	130875	141565	146682	134777	147224	138116	132952	143746	0.938225	1.01486	1.05154	0.966198	1.05543	0.990135	0.953115	1.0305	0.985519	0.677433
TGGT1_242610	WD domain, G-beta repeat-containing protein	37.37	13	13	13	154302	167625	172032	152692	161634	179060	196291	188107	0.899889	0.977588	1.00329	0.890499	0.942649	1.04428	1.14477	1.09704	0.891819	0.0694024
TGGT1_242625	ATPase family associated with various cellular activities (AAA) subfamily protein	22.99	153	153	153	237383	241956	239405	241064	211824	208853	209250	208948	1.05581	1.07615	1.0648	1.07218	0.942129	0.928915	0.930681	0.929338	1.14416	2.67086e-07
TGGT1_242640	hypothetical protein	9.05	23	23	23	64208	71769.3	95446.4	84244.8	88248.6	76534.8	81295.1	75010.9	0.806686	0.901684	1.19915	1.05842	1.10872	0.961556	1.02136	0.94241	0.983117	0.789342
TGGT1_242650	hypothetical protein	6.05	1	1	1	9297.47	10953.2	11693.9	11183	12747.9	15049.2	8955.74	10969.6	0.818709	0.964508	1.02973	0.984744	1.12254	1.32519	0.788618	0.965953	0.903717	0.500835
TGGT1_242660	putative vacuolar sorting protein 35	37.44	28	28	28	1058580	1048440	1007020	1027560	1073440	1049110	1039400	1064830	1.01198	1.00229	0.962691	0.982326	1.02619	1.00293	0.993645	1.01796	0.979848	0.173464
TGGT1_242670	hypothetical protein	2.6	3	3	3	631267	628919	590054	598590	610794	602154	602508	565838	1.04555	1.04166	0.97729	0.991428	1.01164	0.997331	0.997917	0.937182	1.02836	0.292268
TGGT1_242680	ribosomal protein RPL24e	39.29	6	6	6	351171	353492	343043	375798	329788	332426	301154	335510	1.03195	1.03877	1.00807	1.10432	0.969116	0.976868	0.884972	0.985931	1.09595	0.0273241
TGGT1_242700	hypothetical protein	20.06	32	32	32	53367.6	57994.2	55385.6	51086.8	60624.8	62862.5	55803.8	52017.2	0.950569	1.03298	0.986513	0.909944	1.07983	1.11969	0.993962	0.926516	0.941748	0.289757
TGGT1_242720	aspartyl protease ASP5	11.96	9	9	9	374405	399427	394979	394598	350561	330994	354833	351880	1.01476	1.08258	1.07052	1.06949	0.950134	0.897101	0.961712	0.953709	1.12616	0.00147498
TGGT1_242730	guanylate kinase family protein	39.8	10	10	10	336550	347463	367637	322224	384935	334748	327910	348022	0.972165	1.00369	1.06196	0.930783	1.11193	0.96696	0.947207	1.0053	0.984422	0.752161
TGGT1_242780	hypothetical protein	14.88	40	40	40	60445.5	62958.5	63976	60656.5	60974.3	60756.1	61951.5	54719.6	0.994092	1.03542	1.05215	0.997562	1.00279	0.9992	1.01886	0.899923	1.04042	0.247831
TGGT1_242790A	putative trichohyalin	20.06	9	7	7	82208	80859.6	81807.1	84352	90155.5	77651.6	76823.9	82151.4	1.00252	0.986079	0.997634	1.02867	1.09944	0.946958	0.936864	1.00183	1.00748	0.811896
TGGT1_242790B	putative trichohyalin	43.74	42	42	42	824888	844502	799449	813042	851429	848274	832292	862169	0.988475	1.01198	0.957991	0.97428	1.02028	1.0165	0.997347	1.03315	0.966919	0.0490215
TGGT1_242800	putative ribosome biogenesis protein NSA2	42.31	9	9	9	201453	219075	193311	195897	186175	172003	170415	194087	1.05169	1.14368	1.00918	1.02268	0.971929	0.897944	0.889654	1.01323	1.12046	0.0353201
TGGT1_242810	hypothetical protein	16.47	14	14	14	70041.7	95401.6	78224.2	79162.7	82151.8	75401.8	79882.3	83254.1	0.870732	1.186	0.972454	0.984121	1.02128	0.937367	0.993067	1.03498	1.00667	0.987516
TGGT1_242820	hypothetical protein	13	2	2	2	360212	348781	396397	348942	419679	341541	368020	309502	0.996067	0.964458	1.09613	0.964903	1.16051	0.944438	1.01766	0.855843	1.01084	0.833236
TGGT1_242830	putative XRN 5'-3' exonuclease	37.46	62	62	62	244966	238350	239941	242205	237036	233250	231055	235669	1.0301	1.00227	1.00897	1.01849	0.996749	0.980829	0.971599	0.991001	1.03036	0.0107607
TGGT1_242840	membrane protein	34.45	4	4	4	1079430	1079170	1038220	1092880	862389	880848	840264	779866	1.12836	1.12809	1.08529	1.14242	0.901483	0.920779	0.878355	0.815219	1.27542	0.000147359
TGGT1_242860	hypothetical protein	25.74	13	13	13	103808	105975	102876	90331	100824	103833	97027.9	99691.2	1.03245	1.054	1.02318	0.898407	1.00277	1.03269	0.965012	0.991501	1.00402	0.953214
TGGT1_242870	putative histone lysine methyltransferase, SET	8.78	3	3	3	16626.1	14790.1	18065	25638.1	32526.4	33276.1	20024	25115	0.714867	0.635925	0.776735	1.10235	1.39853	1.43076	0.860966	1.07986	0.677107	0.0594942
TGGT1_242880	flavoprotein	43.16	10	10	10	106489	111668	104346	118713	112856	126563	121950	120186	0.923211	0.96811	0.904632	1.02919	0.97841	1.09724	1.05725	1.04196	0.916232	0.0566577
TGGT1_242890	hypothetical protein	25.22	65	65	65	136798	140722	143880	143071	132297	141556	142954	144044	0.972507	1.0004	1.02285	1.0171	0.940509	1.00633	1.01627	1.02402	1.00645	0.773057
TGGT1_243200	hypothetical protein	48.97	48	48	48	400029	400229	408120	406630	363792	370374	365789	363076	1.0397	1.04022	1.06073	1.05685	0.945516	0.962623	0.950707	0.943655	1.10388	7.17983e-06
TGGT1_243210	DUF862 domain-containing protein	31.75	26	26	26	79803.9	84626.8	88306.1	87955.1	86091.2	96678.2	87681.5	86936.6	0.914554	0.969824	1.01199	1.00797	0.986606	1.10793	1.00483	0.996295	0.953284	0.231407
TGGT1_243240	WD domain, G-beta repeat-containing protein	16.43	5	5	5	91196.6	84260.5	91634.3	84015.9	84802.9	88403.2	89044.8	91480.9	1.03509	0.956366	1.04006	0.95359	0.962522	1.00339	1.01067	1.03832	0.992581	0.790932
TGGT1_243250	myosin H	43.23	51	51	51	478323	472491	461089	468657	474595	496088	486111	482489	1.00176	0.989551	0.965671	0.981521	0.993957	1.03897	1.01808	1.01049	0.969719	0.0427377
TGGT1_243265	protamine P1 protein	4.68	6	5	5	25656.9	7387.44	14341.9	38745.1	23537.2	19755.5	27694	22957.9	1.13983	0.328192	0.637149	1.72128	1.04566	0.877652	1.23033	1.01992	0.916831	0.529367
TGGT1_243280A	Met-10+ like-protein	20.6	14	14	14	282619	262494	273662	267580	265805	268983	227892	253398	1.0754	0.99882	1.04132	1.01817	1.01142	1.02351	0.867155	0.964209	1.06916	0.144938
TGGT1_243280B	Met-10+ like-protein	23.58	5	5	5	229023	213258	215869	211743	228135	224471	247483	215788	1.02599	0.955366	0.967063	0.948579	1.02201	1.0056	1.10869	0.9667	0.949792	0.185099
TGGT1_243290	hypothetical protein	23.22	15	15	15	346803	361897	338024	362202	350686	356537	359998	376283	0.972653	1.01499	0.948031	1.01584	0.983543	0.999953	1.00966	1.05533	0.976046	0.324382
TGGT1_243310	hypothetical protein	21.96	18	18	18	58848.7	63273	57164.6	65339	53989.7	53842	61590.6	56033.2	1.00151	1.0768	0.972847	1.11196	0.918816	0.916302	1.04817	0.953593	1.08503	0.113892
TGGT1_243340	atypical MEK-related kinase (incomplete catalytic triad)	5.19	4	4	4	35137.2	45945.7	33296	26023	30709.4	31162.3	36615.2	39639.5	1.00922	1.31967	0.956341	0.747443	0.882048	0.895056	1.05168	1.13854	1.01647	0.989766
TGGT1_243350	gamma-glutamyl hydrolase	28.94	18	18	18	141184	133131	163159	152358	600424	584849	523024	622162	0.386767	0.364706	0.446966	0.417378	1.64483	1.60217	1.4328	1.70438	0.253097	3.72733e-07
TGGT1_243390	hypothetical protein	28.78	9	9	9	355254	366530	322814	349493	344325	336340	342499	371848	1.01898	1.05132	0.925929	1.00245	0.987629	0.964726	0.982392	1.06657	0.99934	0.978186
TGGT1_243400	hypothetical protein	12.57	14	14	14	64369.6	61380.5	70441.7	47262	73628.5	78013	61668.1	62373.9	0.991947	0.945885	1.08552	0.728316	1.13463	1.20219	0.950317	0.961193	0.883092	0.259386
TGGT1_243410	tetratricopeptide repeat-containing protein	49.91	25	25	25	248867	252085	254211	254717	261963	262223	278686	260764	0.960174	0.97259	0.980792	0.982744	1.0107	1.0117	1.07522	1.00607	0.94946	0.0213917
TGGT1_243430	OTU family cysteine protease	26.09	25	25	25	58977.5	64896.1	65248.4	59788.8	59963	59645.1	63151.7	53521.3	0.97244	1.07003	1.07584	0.985817	0.988689	0.983448	1.04127	0.882476	1.05345	0.273028
TGGT1_243440	histone lysine acetyltransferase GCN5-B	43.9	35	35	35	417699	443719	430574	437112	438004	431623	452910	455902	0.952687	1.01203	0.982053	0.996965	0.998999	0.984445	1.033	1.03982	0.972259	0.177707
TGGT1_243450	putative Ras-related protein Rab2BV	35.89	13	13	13	71719.2	63397.3	67929.5	62543.8	70467.8	69801.2	66217.1	66634.5	1.06505	0.941468	1.00877	0.928793	1.04647	1.03657	0.983342	0.989541	0.972427	0.444397
TGGT1_243460	hypothetical protein	40.78	56	56	56	290551	286429	290078	290952	304079	299753	304989	294961	0.984171	0.970209	0.982569	0.98553	1.02999	1.01534	1.03308	0.999109	0.961977	0.00381137
TGGT1_243480	putative 50S ribosomal protein L3	2.28	1	1	1	28182.2	23509.7	31308.7	31613.2	29862.1	25554.9	22707.6	30706.3	1.00901	0.841719	1.12095	1.13185	1.06915	0.914943	0.813001	1.09938	1.05314	0.6149
TGGT1_243490	putative BCS1 family isoform 9	28.14	14	14	14	266125	271584	259094	261526	264387	248010	266271	268628	1.0111	1.03184	0.984388	0.993628	1.0045	0.942276	1.01166	1.02061	1.01053	0.624251
TGGT1_243510	OTU family cysteine protease	40.74	10	10	10	181904	177631	179277	158837	195685	186783	174487	184906	1.01092	0.987175	0.996322	0.882728	1.08751	1.03804	0.969702	1.02761	0.940404	0.162843
TGGT1_243530	pentatricopeptide repeat domain-containing protein	17.2	14	14	14	42493.3	45362.4	47272.6	44668.5	41110	47829.3	49108.8	38468	0.954067	1.01848	1.06137	1.00291	0.923009	1.07387	1.1026	0.86369	1.01859	0.735445
TGGT1_243540	WD domain, G-beta repeat-containing protein	44.3	28	28	28	260841	261975	264184	270296	259955	266976	257053	261003	0.992601	0.996916	1.00532	1.02858	0.989229	1.01595	0.978186	0.993217	1.01178	0.337168
TGGT1_243570	ribosomal protein RPS26	29.46	3	3	3	8430530	8197590	8323480	7743540	7309650	7388010	7199890	7356230	1.08871	1.05863	1.07488	0.99999	0.943958	0.954078	0.929784	0.949974	1.11764	0.00131088
TGGT1_243580	putative Hit family protein involved in cell-cycle regulation	31.52	6	6	6	927086	948491	881677	967895	980388	807228	949327	913106	1.00563	1.02884	0.95637	1.04989	1.06344	0.875614	1.02975	0.990461	1.02058	0.650384
TGGT1_243590	endonuclease/exonuclease/phosphatase family protein	31.34	18	18	18	235351	229745	211883	215543	250290	242892	247802	244615	1.0025	0.978616	0.902532	0.918122	1.06613	1.03462	1.05553	1.04196	0.905563	0.0243705
TGGT1_243600	acetyltransferase, GNAT family protein	47.29	18	18	18	1555250	1613530	1510950	1523240	1695890	1714380	1664260	1819710	0.949973	0.985572	0.922914	0.930421	1.03588	1.04717	1.01656	1.11151	0.899732	0.00481207
TGGT1_243610	C-5 cytosine-specific DNA methylase superfamily protein	31.14	18	18	18	273077	280770	299767	301202	312373	294048	301219	290477	0.928465	0.954621	1.01921	1.02409	1.06207	0.999767	1.02415	0.987625	0.963859	0.247042
TGGT1_243620	hypothetical protein	40.95	14	14	14	3988850	3489110	3708390	3712170	3482630	3849500	3733980	3500180	1.08301	0.947329	1.00687	1.00789	0.94557	1.04518	1.01381	0.950335	1.02281	0.566195
TGGT1_243680	dihydrodipicolinate reductase	4.94	1	1	1	1137.4			5385.7	2394.76	3065.51	3947.93	3112.06	0.358361			1.69687	0.754518	0.965852	1.24388	0.980518	1.04201	0.825236
TGGT1_243690	hypothetical protein	41.22	15	15	15	668139	681808	654395	679130	595379	632920	628278	618582	1.03615	1.05735	1.01484	1.05319	0.923313	0.981532	0.974333	0.959296	1.08416	0.00270955
TGGT1_243710	t-complex protein beta subunit	63.2	30	30	30	2333520	2346270	2321440	2307110	2278870	2259330	2325230	2326600	1.00918	1.01469	1.00395	0.997757	0.985544	0.977094	1.00559	1.00619	1.01287	0.185752
TGGT1_243730	rhoptry protein ROP9	57.22	19	19	19	7121400	6934530	7203130	7241860	6597920	6871480	6756640	6720570	1.02748	1.00052	1.03927	1.04486	0.951952	0.991421	0.974852	0.969648	1.05768	0.00463131
TGGT1_243750	tetratricopeptide repeat-containing protein	17.17	13	13	13	70679.3	74165.4	72233.9	73582	77995.3	75625.5	82637.2	64928	0.955373	1.00249	0.976387	0.994609	1.05426	1.02223	1.11701	0.877633	0.965053	0.566842
TGGT1_243760	hypothetical protein	14.25	5	5	5	103314	106206	126288	122840	120021	113098	117837	119072	0.88999	0.914903	1.0879	1.05819	1.03391	0.974273	1.0151	1.02574	0.975789	0.624427
TGGT1_243780	hypothetical protein	32.31	22	22	21	125047	133806	143051	139276	123987	124272	124261	123203	0.964773	1.03235	1.10368	1.07455	0.956595	0.958794	0.958709	0.950546	1.0917	0.0593724
TGGT1_243790	SAG-related sequence SRS33	29.01	6	6	6	327099	321485	326441	302499	316911	329764	311217	337978	1.01686	0.999412	1.01482	0.940389	0.985192	1.02515	0.967491	1.05068	0.985843	0.606675
TGGT1_243800	putative long-chain fatty acid CoA ligase	60.55	37	37	37	2179350	2192940	2143770	2165410	2062810	1987210	2077810	2087950	1.03181	1.03825	1.01497	1.02521	0.976637	0.940844	0.983739	0.98854	1.05668	0.00400975
TGGT1_243910	Cof family hydrolase subfamily protein	45.72	15	15	15	1003480	1063690	1047780	1010430	1058180	1028430	1061290	1055770	0.963836	1.02167	1.00639	0.970512	1.01638	0.987801	1.01936	1.01406	0.981376	0.274798
TGGT1_243920	putative DNA replication licensing factor MCM5	73.3	52	52	52	2029470	2066200	2008720	2025020	1998770	1963950	1984490	1988340	1.01063	1.02892	1.0003	1.00842	0.995344	0.978004	0.988233	0.99015	1.02443	0.0137302
TGGT1_243930	hypothetical protein	34.99	24	24	24	1584730	1501190	1564860	1546830	1437050	1472390	1404050	1457520	1.05926	1.00342	1.04598	1.03392	0.960545	0.984167	0.938487	0.974228	1.07392	0.00369163
TGGT1_243940	hypothetical protein	35.16	4	4	4	151406	165333	146132	137158	181211	149553	166133	164250	0.960412	1.04875	0.926957	0.870032	1.14947	0.948657	1.05383	1.04188	0.907558	0.13022
TGGT1_243950	putative prohibitin	60.52	14	14	14	3591280	3452380	3553550	3523000	3215570	3286530	3268420	3195710	1.06069	1.01966	1.04954	1.04052	0.949721	0.970679	0.96533	0.943855	1.089	0.00020455
TGGT1_243960	nuclear transport factor 2 (ntf2) domain-containing protein	40.28	36	36	36	1987260	1920520	1918790	1985940	1879470	1827720	1897830	1923370	1.03632	1.00152	1.00061	1.03563	0.980109	0.953123	0.989684	1.003	1.03774	0.0446876
TGGT1_243980	hypothetical protein	17.52	2	2	2	44123.1	43501.8	38190.1	40561.7	41661.9	55043.7	50687.5	45521.2	0.982448	0.968614	0.850344	0.90315	0.927647	1.22561	1.12861	1.01358	0.862438	0.0835489
TGGT1_243990	Dullard family phosphatase domain-containing protein	15.06	6	6	6	63872.4	57521.9	62225	58453.3	53954.1	56008.6	59875.3	52084.6	1.10126	0.991767	1.07286	1.00783	0.930253	0.965676	1.03234	0.89802	1.0908	0.0657392
TGGT1_244000	DEAD/DEAH box helicase domain-containing protein	35.38	34	34	34	199834	198192	203291	195425	195995	191453	199871	190948	1.01502	1.00668	1.03258	0.992629	0.995524	0.972454	1.01521	0.969889	1.02374	0.1332
TGGT1_244020	activator of hsp90 atpase 1 family protein	42.96	5	5	5	254950	272369	266792	269492	272081	288079	269190	270872	0.94259	1.00699	0.986372	0.996354	1.00593	1.06507	0.995238	1.00146	0.966717	0.165374
TGGT1_244040	HEAT repeat-containing protein	27.67	32	32	32	113125	120508	113247	113486	125982	114283	115716	113551	0.973225	1.03674	0.974275	0.976331	1.08384	0.983187	0.995516	0.97689	0.980478	0.528718
TGGT1_244050	hypothetical protein	10.01	14	13	13	44879.3	42160.2	42574.6	39079.8	40844.6	43145.5	39519	33740.1	1.10152	1.03479	1.04496	0.959181	1.0025	1.05897	0.969961	0.828122	1.07278	0.268674
TGGT1_244060	ankyrin repeat-containing protein	9.33	6	6	6	30199.7	41214.3	29518.7	23683.7	27349	23555.8	18698	27875.7	1.08781	1.48457	1.06328	0.853102	0.985128	0.848495	0.673514	1.0041	1.2784	0.155529
TGGT1_244080	hypothetical protein	13.83	4	4	4	56060.1	69755.7	68636.9	72092.2	69775	58040.4	66094	53676.4	0.872309	1.08542	1.06801	1.12177	1.08572	0.903123	1.02844	0.835218	1.07658	0.40239
TGGT1_244100	snoRNA binding domain-containing protein	34	18	18	18	361908	388598	368379	358253	371223	364126	359137	358252	0.988187	1.06106	1.00586	0.978207	1.01362	0.994243	0.98062	0.978204	1.0168	0.444035
TGGT1_244110	nucleosome assembly protein (nap) protein	17.89	13	13	13	2724050	2604550	2699950	2704400	2648040	2724840	2746690	2746360	1.00896	0.964698	1.00003	1.00168	0.980806	1.00925	1.01735	1.01722	0.987762	0.388205
TGGT1_244120	hypothetical protein	13.2	23	23	23	863449	976453	1020810	1056560	973100	944441	1098070	987465	0.872132	0.986273	1.03108	1.06719	0.982886	0.953939	1.10911	0.997396	0.978565	0.691554
TGGT1_244130	hypothetical protein	22.75	41	41	41	208581	211638	212053	221354	207207	202122	194349	195581	1.00954	1.02433	1.02634	1.07136	1.00289	0.978275	0.940653	0.946616	1.06802	0.0154563
TGGT1_244140	hypothetical protein	3.82	2	2	2	19401.4	3800.3	12884.5			16978.2			1.46248	0.286467	0.971235			1.27982			0.708481
TGGT1_244150	glycerate kinase	50.56	13	13	13	700032	697276	716102	699009	725044	751826	736121	737581	0.971762	0.967936	0.99407	0.970342	1.00648	1.04366	1.02186	1.02389	0.953178	0.00255998
TGGT1_244160	transcription initiation factor TFIID complex subunit TAF12	15.68	7	7	7	69578.8	46819.5	56939.7	61928.1	51435	75220.6	54659.1	47464.2	1.19952	0.807154	0.981624	1.06762	0.886724	1.29678	0.942307	0.818269	1.02836	0.805343
TGGT1_244165	hypothetical protein	18.16	5	5	5	55339.1	54816.5	46407.5	53760.6	70549.4	69047.6	64349.6	65754.2	0.922271	0.913562	0.773419	0.895964	1.17576	1.15073	1.07244	1.09585	0.779841	0.00166724
TGGT1_244180	microneme-like protein	16.04	8	8	8	90567.2	82140.7	101767	92921.7	78435	83295.1	68523	80995.3	1.06762	0.968291	1.19965	1.09538	0.924607	0.981899	0.807763	0.954788	1.1804	0.0363456
TGGT1_244190	hypothetical protein	7.41	4	4	4	47184.9	45022.8	44169.8	48163.6	29462	17754.6	25314.2	36713.6	1.28488	1.226	1.20278	1.31153	0.802272	0.483471	0.689325	0.999739	1.68925	0.0111207
TGGT1_244200	putative 2-oxoglutarate dehydrogenase e1 component, mitochondrial precursor	51.16	45	45	45	891952	909807	904100	879714	858137	832996	842171	841538	1.02517	1.04569	1.03913	1.01111	0.986306	0.95741	0.967955	0.967227	1.06244	0.000788826
TGGT1_244210	RNA polymerase-associated protein RTF1	27.46	18	18	18	174435	185981	187644	183807	187293	174604	182646	186044	0.954204	1.01736	1.02646	1.00547	1.02454	0.955129	0.999121	1.01771	1.00175	0.941973
TGGT1_244230	hypothetical protein	4.62	1	1	1	13330.3	5277.35	12123.4	5205.03	5641.78	12272.5	7558.85	11756.5	1.45755	0.57703	1.32558	0.569122	0.616877	1.34189	0.826491	1.28547	0.965255	0.805343
TGGT1_244240	hypothetical protein	30.65	11	11	11	91028.7	89348.2	86781	93853.8	83872.8	92836.8	84173.7	87551.8	1.02648	1.00753	0.978577	1.05833	0.945783	1.04686	0.949176	0.987268	1.03609	0.258579
TGGT1_244250	hypothetical protein	33.93	15	15	15	2656800	2706100	2713850	2644380	2711390	2752200	2760590	2757500	0.979339	0.997511	1.00037	0.97476	0.999461	1.0145	1.0176	1.01646	0.976274	0.0208391
TGGT1_244270	ATP-binding cassette G family transporter ABCG87	9.95	6	6	6	60598.1	56194.1	65501.8	59095.3	76973.5	62426.8	61907.7	56995.2	0.970166	0.899659	1.04867	0.946107	1.23233	0.999443	0.991133	0.912484	0.934519	0.412943
TGGT1_244280	hypothetical protein	64.34	8	8	8	6196580	6224770	6243550	5986980	6200380	6237550	6765110	6488140	0.984697	0.989176	0.992161	0.951389	0.9853	0.991207	1.07504	1.03103	0.959546	0.118526
TGGT1_244290	adapter-related protein	42.83	39	39	39	359721	359499	358312	361657	360159	344581	358979	354079	1.00727	1.00665	1.00333	1.01269	1.0085	0.964879	1.0052	0.991475	1.01509	0.190401
TGGT1_244300	hypothetical protein	16.64	17	17	17	109120	107953	107652	108879	102065	113084	108237	108614	1.0085	0.997713	0.994931	1.00627	0.943295	1.04513	1.00034	1.00382	1.00371	0.845163
TGGT1_244310	GTP-binding protein	66.49	24	24	24	865686	863892	850152	840502	803613	786923	797216	817095	1.04534	1.04318	1.02659	1.01493	0.970389	0.950235	0.962664	0.986669	1.06721	0.00082405
TGGT1_244350	DnaJ domain-containing protein	29.86	12	12	12	133141	140424	128717	123391	125720	138440	140131	129709	1.00515	1.06013	0.971749	0.93154	0.949123	1.04515	1.05792	0.979238	0.984406	0.689265
TGGT1_244370	putative TDC1	21.92	10	10	10	368202	383732	419714	424226	384765	439569	408001	377468	0.918875	0.957631	1.04743	1.05869	0.960209	1.09698	1.0182	0.941999	0.991347	0.864001
TGGT1_244380	cactin	45.06	28	28	28	252936	259723	256166	256988	244401	254165	255762	252022	0.995731	1.02245	1.00845	1.01168	0.962131	1.00057	1.00686	0.992133	1.01934	0.143612
TGGT1_244390	coatomer epsilon subunit protein	40.13	12	12	12	317417	320719	333648	335473	325670	334049	345319	327382	0.961987	0.971995	1.01118	1.01671	0.987	1.01239	1.04655	0.992188	0.981115	0.358896
TGGT1_244420	hypothetical protein	17.54	6	6	6	96693.6	95798.9	93949	94920.9	115730	124654	122941	108750	0.906392	0.898005	0.880664	0.889775	1.08484	1.16849	1.15243	1.01941	0.807843	0.00545304
TGGT1_244430	putative pseudouridylate synthase	7.75	5	5	5	19524.8	22286	20573.6	16125.3	16923.6	15049.2	18958.1	21406.3	1.03548	1.18191	1.0911	0.855188	0.897525	0.798118	1.00542	1.13526	1.08533	0.445026
TGGT1_244440	nucleoside transporter protein	14.94	7	7	7	802508	758706	758621	758723	669425	652084	703948	606574	1.12424	1.06288	1.06276	1.0629	0.937802	0.913509	0.986165	0.849753	1.16965	0.00355723
TGGT1_244450	protein phosphatase 2C domain-containing protein	8.6	6	6	6	39424.3	57359.2	58918.7	70312.1	51384.5	56721.8	55217.4	60107.8	0.701741	1.02098	1.04874	1.25153	0.914629	1.00963	0.982853	1.0699	1.01156	0.95126
TGGT1_244460	hypothetical protein	38.66	37	37	37	952053	957134	931710	995562	946557	950756	924613	900012	1.00768	1.01306	0.986146	1.05373	1.00186	1.0063	0.978634	0.952596	1.03077	0.156806
TGGT1_244470	hypothetical protein	38.34	85	85	85	263740	269056	274192	271075	292180	280893	296515	290055	0.942894	0.961899	0.980261	0.969117	1.04457	1.00422	1.06007	1.03697	0.929651	0.00204253
TGGT1_244500	Tubulin-tyrosine ligase family protein	20.08	34	34	34	82421.7	87001.3	94827.4	79216.7	68254.2	62382.9	67531.8	66231.5	1.08473	1.145	1.248	1.04255	0.898277	0.821007	0.88877	0.871657	1.29904	0.00102132
TGGT1_244530	hypothetical protein	26	11	11	11	143634	138277	124194	132548	139439	144034	147455	142386	1.03337	0.994828	0.893509	0.953611	1.00319	1.03625	1.06086	1.02439	0.939543	0.104445
TGGT1_244550	hypothetical protein	15.85	8	8	8	130694	130581	132858	125315	137481	134230	141737	131489	0.982306	0.981457	0.998571	0.941877	1.03332	1.00888	1.06531	0.988281	0.953226	0.0577156
TGGT1_244560	putative heat shock protein 90	66.35	66	66	66	11133000	11123300	11126200	11219200	10923300	10933400	10803700	10939100	1.00978	1.0089	1.00917	1.0176	0.990762	0.991678	0.979914	0.992195	1.02299	0.000747576
TGGT1_244570	hypothetical protein	28.27	15	15	15	143807	143217	127273	139460	125551	127649	121589	134255	1.08248	1.07803	0.958019	1.04975	0.945057	0.96085	0.915234	1.01057	1.08784	0.0549496
TGGT1_244580	L1P family of ribosomal protein	14.88	10	10	10	49413.2	54666.8	43492.7	58156.8	51620.5	61768.7	55258.1	50769.6	0.929811	1.02867	0.818404	1.09434	0.971345	1.1623	1.03979	0.955334	0.937619	0.418537
TGGT1_244590	katanin-like family protein	2.19	1	1	1	245264	220136	222546	205446	238194	191076	217744	224254	1.11189	0.997976	1.0089	0.931379	1.07984	0.866234	0.987132	1.01664	1.02539	0.672365
TGGT1_244600	hypothetical protein	33.81	11	11	11	127976	144661	129484	126754	121221	119719	122794	116634	1.01443	1.14669	1.02639	1.00475	0.960887	0.948981	0.973355	0.924527	1.10098	0.0271288
TGGT1_244630	hypothetical protein	13.14	17	17	17	225437	216847	216511	220551	234717	231826	223881	233142	1.00032	0.962208	0.960717	0.978643	1.0415	1.02867	0.99342	1.03451	0.95212	0.0132826
TGGT1_244640	hypothetical protein	17.59	15	15	15	60174.6	56061.5	55130.2	51895	49649.7	55852.6	52559.4	53157.7	1.10798	1.03225	1.0151	0.955532	0.914189	1.0284	0.967765	0.978781	1.05701	0.207352
TGGT1_244650	putative eukaryotic initiation factor-5	42.51	17	17	17	1395580	1400470	1384000	1381900	1309550	1336390	1314020	1290420	1.03258	1.0362	1.02402	1.02246	0.968931	0.98879	0.972238	0.954777	1.05934	0.000330173
TGGT1_244670	hypothetical protein	47.15	15	15	15	68720.7	68261.7	66087.1	59938.2	69295.5	69851.6	73125.7	66995.1	1.01381	1.00704	0.97496	0.884247	1.02229	1.0305	1.0788	0.988355	0.941776	0.144373
TGGT1_244680	hypothetical protein	18.67	19	19	19	75333.5	69333.8	71688.2	77516.5	92329.3	75239.7	83978.5	84229.6	0.957149	0.88092	0.910834	0.984885	1.17309	0.955957	1.06699	1.07018	0.8752	0.0355225
TGGT1_244690	hypothetical protein	66.61	30	30	30	1103620	1091400	1095820	1087940	1056550	1042100	1034560	1058780	1.03012	1.01872	1.02284	1.01549	0.986189	0.972701	0.965664	0.988271	1.04456	0.000467924
TGGT1_244700	NAD(+)/NADH kinase domain-containing protein	27.17	48	48	48	197261	193529	198064	188043	205717	198883	196416	189259	1.00697	0.987915	1.01106	0.95991	1.05013	1.01525	1.00265	0.966117	0.983072	0.451102
TGGT1_244720	hypothetical protein	3.62	7	7	7	150271	149070	129220	112379	145515	137271	117625	186228	1.06615	1.05763	0.916796	0.797312	1.03241	0.973917	0.834531	1.32126	0.9221	0.551986
TGGT1_244840	zinc knuckle domain-containing protein	40.18	7	7	7	146628	159344	160223	157875	163281	152367	150740	138948	0.954139	1.03688	1.0426	1.02733	1.0625	0.991484	0.980896	0.904163	1.03095	0.450479
TGGT1_244860	hypothetical protein	10.76	4	4	4	45109.1	36727.8	36091.1	44628.2	39809.9	45379.7	32857.6	39681.1	1.12673	0.917379	0.901476	1.11471	0.994363	1.13348	0.82071	0.991146	1.03061	0.740219
TGGT1_244870A	putative quinone oxidoreductase	35.09	5	4	4	243266	292191	268993	256430	252362	239871	277747	278600	0.922572	1.10812	1.02014	0.972495	0.957068	0.909696	1.05334	1.05657	1.01173	0.838547
TGGT1_244870B	putative quinone oxidoreductase	38.36	9	9	9	167471	166647	160783	167465	169768	160044	150806	163989	1.02509	1.02005	0.984155	1.02506	1.03915	0.979632	0.923086	1.00378	1.02755	0.337215
TGGT1_244880	DNA-directed RNA polymerase I RPA1	39.88	91	91	91	221019	216208	219478	211369	223591	223177	220019	223281	1.00569	0.983802	0.998682	0.961784	1.0174	1.01551	1.00114	1.01599	0.97529	0.0548989
TGGT1_244910	MIZ/SP-RING zinc finger domain-containing protein	31.21	35	35	35	155016	152178	151195	154970	164725	161229	167551	155445	0.982428	0.964442	0.958212	0.982137	1.04396	1.0218	1.06187	0.985147	0.945156	0.0179816
TGGT1_244920	Toxoplasma gondii family B protein	15.43	1	1	1		3000.38	3335.11	7435.25	7488.52	2335.68	4295.88	5285.49		0.633062	0.703688	1.56879	1.58003	0.492814	0.906405	1.11521	0.946171	0.880192
TGGT1_359320	hypothetical protein	14.04	4	4	4	61342.8	58301.9	50785.7	62059.5	59764.3	57527.3	66691.5	57723.6	1.03489	0.98359	0.856787	1.04698	1.00826	0.970522	1.12513	0.973834	0.961868	0.511483
TGGT1_409640	toxoplasma gondii family E protein	3.89	2	2	1	46162.9	47765	51575.9	45129.7	46067.5	57711.7	46082.3	58811.4	0.924862	0.956959	1.03331	0.904162	0.92295	1.15624	0.923247	1.17827	0.913552	0.313724
TGGT1_201120	ELMO/CED-12 family protein	5.67	10	9	9	25198.6	31584.3	30095.1	25868.5	26556.5	21909.2	27458.6	23605.1	0.949655	1.19031	1.13419	0.974901	1.00083	0.825688	1.03483	0.889601	1.1328	0.155072
TGGT1_201130	rhoptry kinase family protein ROP33	33.24	18	18	18	476361	434386	440821	420790	499488	503416	493292	494925	1.0126	0.923371	0.93705	0.89447	1.06176	1.07011	1.04859	1.05206	0.890131	0.00461158
TGGT1_201140	hypothetical protein	35.68	29	28	28	227772	228568	226283	234419	228425	228730	234781	230624	0.990527	0.993989	0.984052	1.01943	0.993367	0.994693	1.02101	1.00293	0.994019	0.568087
TGGT1_201150	heavy metal translocating P-type ATPase subfamily protein	34.61	52	52	52	2827660	2956850	2884430	2981000	3239800	3220180	3206740	3270550	0.920043	0.962077	0.938514	0.969935	1.05414	1.04776	1.04338	1.06415	0.900494	0.00157127
TGGT1_201170	hypothetical protein	29.37	3	3	3	254400	223619	255817	241297	198377	179460	209518	155954	1.18433	1.04103	1.19093	1.12333	0.92352	0.835454	0.975386	0.726025	1.31188	0.00857357
TGGT1_201180A	hypothetical protein	20.67	13	13	13	378614	470876	485800	463830	501514	432509	408044	374738	0.861484	1.07141	1.10537	1.05538	1.14113	0.984114	0.928448	0.852664	1.04795	0.587146
TGGT1_201200	zinc finger (CCCH type) motif-containing protein	19.84	10	10	10	93447.6	112615	116235	107647	108849	116219	105815	95023.8	0.873494	1.05266	1.0865	1.00622	1.01746	1.08635	0.989097	0.888227	1.00948	0.896732
TGGT1_201210	hypothetical protein	15.66	9	9	9	76925.9	71053.4	80424.3	75199.4	70545.7	77368.9	66479.6	71993	1.04308	0.963452	1.09052	1.01967	0.956568	1.04909	0.901433	0.976192	1.06011	0.196741
TGGT1_201220	zinc finger protein	22.55	11	11	11	113222	132673	99824	123328	115527	119914	123004	124994	0.95096	1.11433	0.838429	1.03584	0.97032	1.00717	1.03312	1.04983	0.97023	0.598094
TGGT1_201230	kinesin motor domain-containing protein	11.13	10	10	10	187832	209900	187285	174611	229778	208117	214592	205115	0.929154	1.03832	0.926448	0.863753	1.13665	1.0295	1.06153	1.01465	0.885758	0.0363247
TGGT1_201240	hypothetical protein	3.49	1	1	1	6823.15	5044.76			8257.37	1972.96	8388.47		1.11904	0.82737			1.35426	0.323577	1.37576		0.956123	0.849445
TGGT1_201250	putative histone lysine methyltransferase, SET	34.31	43	43	43	584114	589329	596220	584397	560480	593226	601269	638585	0.984264	0.993052	1.00466	0.984741	0.94444	0.999618	1.01317	1.07605	0.983497	0.5872
TGGT1_201260	sugar transporter ST3	6.93	4	4	4	222348	212441	221506	195785	237659	266197	275632	247213	0.946776	0.904591	0.94319	0.833668	1.01197	1.13349	1.17366	1.05265	0.82992	0.0060711
TGGT1_201270	hypothetical protein	25.73	20	20	20	422867	410486	407334	405796	448964	434951	461572	446025	0.983985	0.955175	0.947841	0.944262	1.04471	1.0121	1.07405	1.03787	0.919047	0.00153371
TGGT1_201380	putative chorismate synthase	53.92	24	24	24	664604	677489	658546	667539	729877	705706	702169	691210	0.9672	0.985951	0.958383	0.971471	1.06219	1.02702	1.02187	1.00592	0.943165	0.00398517
TGGT1_201390	hypothetical protein	20.37	2	2	2	1339030	1201350	1141970	1299930	1472270	1428010	1453940	1392850	0.998405	0.895749	0.851474	0.969252	1.09775	1.06475	1.08408	1.03853	0.866925	0.0231093
TGGT1_201400	Sin3-associated polypeptide SAP18	48.5	38	38	38	481737	492712	478507	494016	490430	494805	501586	499198	0.979889	1.00221	0.973319	1.00487	0.997572	1.00647	1.02026	1.01541	0.980339	0.0787
TGGT1_201520	protein phosphatase 2C domain-containing protein	39.22	10	10	10	226828	236358	252793	239115	242813	230864	242042	218303	0.960568	1.00093	1.07052	1.0126	1.02826	0.977659	1.025	0.924466	1.02256	0.52709
TGGT1_201630A	protein phosphatase 2C domain-containing protein	16.52	1	1	1	72968.5	53742.7	61847.7	55392	48255.1	47298.6	38972.8	46452	1.37375	1.0118	1.16439	1.04285	0.908482	0.890475	0.733728	0.874536	1.34796	0.0132522
TGGT1_201630B	protein phosphatase 2C domain-containing protein	39.45	9	8	8	161978	145954	134748	138880	135078	141350	140822	127626	1.15038	1.03657	0.956986	0.986332	0.95933	1.00387	1.00012	0.906406	1.06733	0.223861
TGGT1_201670	DnaJ domain-containing protein	8.96	6	6	6	20640.3	24958.9	26392.8	25147.3	27731.1	29859.6	22489	9502.77	0.884323	1.06935	1.13079	1.07742	1.18812	1.27932	0.96353	0.407141	1.08436	0.562774
TGGT1_201680	putative eukaryotic initiation factor-3 subunit 10	52.09	55	55	55	2473970	2503700	2444070	2428190	2333990	2292460	2292680	2342000	1.03562	1.04806	1.0231	1.01645	0.977022	0.959637	0.959729	0.980375	1.06358	0.000437365
TGGT1_201700	WD domain, G-beta repeat-containing protein	27.37	14	14	14	1013520	1009510	1011840	998168	989209	958581	963985	964167	1.02518	1.02113	1.02348	1.00966	1.00059	0.969613	0.975079	0.975263	1.04053	0.00227358
TGGT1_201710	WD domain, G-beta repeat-containing protein	27.91	12	12	12	201349	203952	205693	203976	187780	204749	188228	206795	1.00516	1.01816	1.02685	1.01827	0.937422	1.02213	0.939659	1.03235	1.03481	0.271665
TGGT1_201720	putative protein c9orf32	23.36	7	7	7	215046	222965	219878	182510	189242	233446	201093	210383	1.02735	1.06519	1.05044	0.871917	0.904078	1.11526	0.960695	1.00508	1.00747	0.91355
TGGT1_201760	hypothetical protein	62.2	15	15	15	478575	506131	477621	475052	488090	507038	493584	480159	0.980122	1.03656	0.978168	0.972906	0.999608	1.03841	1.01086	0.983366	0.984005	0.419363
TGGT1_201770	putative cullin 3	28.28	24	24	24	91709.7	89676.8	90008	86765.1	95622.6	92290	92462	89972.2	1.0071	0.984774	0.988411	0.9528	1.05007	1.01347	1.01536	0.988018	0.967092	0.0968246
TGGT1_201780	microneme protein MIC2	38.62	27	27	27	11110300	10643800	10892400	10559000	11162500	11446500	11293400	11097500	1.00768	0.965365	0.987912	0.957674	1.01241	1.03817	1.02428	1.00651	0.960124	0.0226905
TGGT1_201790	FHA domain-containing protein	37.23	19	19	19	165351	161682	174523	171084	165133	168707	168766	165680	0.986488	0.964599	1.04121	1.02069	0.985188	1.00651	1.00686	0.988451	1.00652	0.753407
TGGT1_201800	hypothetical protein	37.45	9	9	9	1434240	1456910	1430570	1441660	1255970	1265110	1256300	1269160	1.06143	1.0782	1.05871	1.06692	0.929494	0.936259	0.929739	0.939256	1.14205	1.47809e-07
TGGT1_201810	hypothetical protein	7.02	2	2	2	39821.5	43299.4	46482	36187.2	46212.2	24127.4	40307.7	30375.5	1.03833	1.12901	1.212	0.943564	1.20496	0.62911	1.051	0.792027	1.17563	0.269931
TGGT1_201830	ribosomal protein L37	7.96	3	3	3	160800	156686	166886	158589	156763	156569	178478	158897	0.994382	0.968941	1.03202	0.980709	0.969417	0.968218	1.1037	0.982614	0.988096	0.76576
TGGT1_201840	aspartyl protease ASP1	21.65	11	11	11	123462	128536	135990	140446	181460	191174	187656	189250	0.772861	0.804624	0.851285	0.879179	1.13592	1.19673	1.17471	1.18469	0.705011	2.79806e-05
TGGT1_201860	hypothetical protein	17.83	2	2	2	892029	828658	799459	876348	863942	875028	877866	784746	1.04974	0.975168	0.940806	1.03129	1.01669	1.02974	1.03308	0.923492	0.998504	0.970763
TGGT1_201870	tetratricopeptide repeat-containing protein	9.65	7	7	7	29835.7	27890.8	29797	27139.8	34752.1	35596	34424.1	34218.2	0.94099	0.87965	0.939769	0.855964	1.09605	1.12266	1.0857	1.07921	0.824973	0.00200839
TGGT1_201880	hypothetical protein	41.41	6	6	6	1052090	1063030	1050610	1125720	970680	962950	1024960	937379	1.02801	1.0387	1.02656	1.09995	0.94846	0.940907	1.0015	0.915921	1.10151	0.00806965
TGGT1_201900	hypothetical protein	14.08	9	9	9	52058.6	57965.3	53581.4	53038.7	62358.7	62090.8	59674.2	53962.8	0.915859	1.01977	0.942649	0.933101	1.09707	1.09235	1.04984	0.949359	0.909938	0.063192
TGGT1_202010	hypothetical protein	16.34	9	9	9	45695.7	57228.9	60911.6	65876.1	50578.7	58698	57143.1	59389.5	0.802521	1.00507	1.06975	1.15693	0.888278	1.03087	1.00356	1.04302	1.01728	0.910669
TGGT1_202030	hypothetical protein	3.04	4	4	4	164690	155858	157526	156091	134718	125668	125806	136617	1.13876	1.07769	1.08923	1.07931	0.93152	0.868943	0.869897	0.94465	1.213	0.000280903
TGGT1_202040	hypothetical protein	4.39	4	4	4	1125000	992294	954496	929970	835673	836060	772123	944435	1.21785	1.07419	1.03328	1.00673	0.904647	0.905065	0.835851	1.02239	1.18106	0.0308469
TGGT1_202070	hypothetical protein	14.21	81	81	81	111973	120938	117322	123616	124825	127750	126197	118624	0.922305	0.996148	0.966364	1.01821	1.02816	1.05226	1.03947	0.977088	0.952659	0.119744
TGGT1_202080	hypothetical protein	4.73	4	4	4	7971.96	6531.89	5808.52	7931.82	9404.55	9468.53	5186.5	9824.63	1.02651	0.841083	0.747937	1.02135	1.21098	1.21922	0.667843	1.26507	0.83355	0.389471
TGGT1_202120	hypothetical protein	37.11	41	41	41	172063	178765	169148	174097	175022	167486	176096	163322	1.00037	1.03933	0.983419	1.01219	1.01757	0.973757	1.02381	0.949547	1.01781	0.434762
TGGT1_202160	ABC1 family protein	13.61	9	9	9	59640.4	68243.3	49051.7	58919.5	58154.8	56205.2	54683.2	52873.6	1.04227	1.19262	0.857226	1.02967	1.01631	0.98224	0.955641	0.924017	1.06281	0.468714
TGGT1_202170	hypothetical protein	25.38	17	17	17	93576.5	95129.4	88480.7	97810.2	89743.1	76499.4	93680.7	83687.4	1.04175	1.05904	0.985024	1.08889	0.999078	0.851641	1.04291	0.931662	1.09134	0.117358
TGGT1_202180	hypothetical protein	2.35	2	2	2	24372.6	17312.3	14478.6	14238.4	19700.8	11086.4	14867.6	9757.75	1.54975	1.10081	0.920632	0.905359	1.25269	0.704937	0.945367	0.620453	1.2705	0.25486
TGGT1_202190	hypothetical protein	37.21	32	32	32	109701	104293	97783.3	110112	107284	104257	108596	103795	1.03758	0.986431	0.92486	1.04147	1.01472	0.98609	1.02713	0.98172	0.995182	0.852524
TGGT1_202200	hypothetical protein	42.5	29	29	29	1868180	1781890	1815900	1855760	1540330	1576070	1589390	1551300	1.10064	1.04981	1.06984	1.09333	0.90749	0.928546	0.936394	0.913953	1.17015	1.90123e-05
TGGT1_202220	hypothetical protein	25.87	21	21	21	64394.1	57114.2	55766.4	59330.5	55285.6	58005.6	54000	59947.4	1.11062	0.985059	0.961813	1.02328	0.953521	1.00043	0.931348	1.03392	1.04122	0.351364
TGGT1_202230	histone deacetylase HDAC5	25.62	24	24	24	88274.9	87668.3	92358.8	87895.1	79264.1	78533.5	87917.4	78811.1	1.03742	1.0303	1.08542	1.03296	0.931528	0.922942	1.03322	0.926204	1.09759	0.0198976
TGGT1_202240	RAP domain-containing protein	9.75	12	12	12	30307	30690.7	34061.6	32320.3	31282.6	28305.8	26764.1	36997.6	0.967002	0.979244	1.0868	1.03124	0.99813	0.903149	0.853959	1.18048	1.03267	0.627485
TGGT1_202250	hypothetical protein	23.34	17	17	17	108716	100775	94019.9	99190.9	92730.7	93647.1	100928	104558	1.0946	1.01464	0.946629	0.998693	0.933649	0.942876	1.01618	1.05273	1.02766	0.539335
TGGT1_202290	putative membrane protein	7.45	2	2	2	22747.7	31253.6	36316.1	27004.3	30642.6	32631.6	32534.2	29604.7	0.749714	1.03005	1.1969	0.890002	1.00991	1.07547	1.07225	0.975705	0.935482	0.46228
TGGT1_202300	putative inosine triphosphate pyrophosphatase	46.85	8	8	8	516806	509895	490828	517776	532601	561410	489946	525799	0.99744	0.984101	0.947302	0.999312	1.02792	1.08353	0.9456	1.0148	0.964711	0.29735
TGGT1_202310	O-sialoglycoprotein endopeptidase	40.69	18	18	18	278679	279167	276755	268149	272241	293737	306789	273903	0.991114	0.99285	0.984272	0.953665	0.968218	1.04467	1.09109	0.974128	0.961698	0.284543
TGGT1_202350	putative 50S ribosomal protein L21	23.35	14	14	14	123345	127959	124987	139347	121464	110229	110126	109440	1.02054	1.05872	1.03413	1.15294	1.00498	0.912023	0.91117	0.905495	1.14267	0.0114968
TGGT1_202360	putative methylase	23.4	9	9	9	65240.8	75073.9	63770.2	74040.3	62207.3	61628.1	53878.2	64319.2	1.0034	1.15463	0.980782	1.13874	0.956745	0.947837	0.828644	0.989226	1.14912	0.0524639
TGGT1_202370	putative T-complex protein 1, epsilon subunit (TCP-1-epsilon)	56.16	28	28	28	1791530	1836060	1792560	1824830	1939440	1866240	1922020	1850990	0.966848	0.99088	0.967404	0.98482	1.04667	1.00717	1.03727	0.998938	0.955967	0.0195201
TGGT1_202380	putative rab GDI alpha	53.07	19	19	19	1017380	1015380	1025300	1042310	1096760	1100670	1088440	1097300	0.959392	0.957506	0.966861	0.982901	1.03425	1.03793	1.0264	1.03476	0.93548	4.59378e-05
TGGT1_202390	S15 sporozoite-expressed protein	32.71	19	19	19	2123090	2062210	2014530	2095410	2010160	1985970	2077420	2057430	1.034	1.00435	0.981129	1.02052	0.979001	0.967219	1.01176	1.00202	1.0202	0.240167
TGGT1_202410	hypothetical protein	25.41	39	39	39	513001	514928	490178	523250	524637	534972	483244	516424	1.00082	1.00458	0.956297	1.02082	1.02352	1.04369	0.942769	1.0075	0.991298	0.761361
TGGT1_202420	hypothetical protein	12.13	3	3	3	192363	178341	210556	233840	204549	183551	204560	206889	0.953089	0.883615	1.04323	1.15859	1.01347	0.909429	1.01352	1.02506	1.01945	0.821629
TGGT1_202440	hypothetical protein	34.52	8	8	8	80130.6	81978.8	81145.4	80291.9	85507.5	84989.7	83808.5	75639.9	0.980952	1.00358	0.993375	0.982927	1.04678	1.04044	1.02598	0.925978	0.980606	0.552536
TGGT1_202460	diacylglycerol kinase accessory domain (presumed) domain-containing protein	44.77	25	25	25	530603	542971	545442	539300	514550	521692	506152	530206	1.00329	1.02667	1.03135	1.01973	0.972934	0.986438	0.957054	1.00254	1.04136	0.0127342
TGGT1_202470	rRNA metabolism protein, SBDS family protein	29.8	20	20	20	418185	408467	400002	386625	438215	449315	414287	481834	0.984854	0.961967	0.942032	0.910528	1.03203	1.05817	0.975674	1.13475	0.904481	0.0311238
TGGT1_202480	hypothetical protein	10.23	3	3	3	38787.5	38727.3	34649.4	42415.8	34701	34764.3	36116.1	35649.4	1.04898	1.04735	0.937069	1.14711	0.938465	0.940177	0.976735	0.964114	1.09452	0.0843176
TGGT1_202490	AP2 domain transcription factor AP2VIIa-7	27.18	62	62	62	132087	138150	140913	132902	136190	137789	135013	134324	0.971792	1.0164	1.03673	0.977789	1.00198	1.01374	0.99332	0.988251	1.00135	0.95296
TGGT1_202500	GAPM1a	7.54	5	5	3	5419040	5291920	5343660	4902590	5535660	4771050	4728430	4669120	1.06618	1.04117	1.05135	0.964567	1.08912	0.938687	0.930302	0.918633	1.06359	0.215995
TGGT1_202520	hypothetical protein	6.57	6	6	6	32787.5	48171.8	30681.5	37537.6	24388.6	38697	31280.7	39024.6	0.928268	1.36382	0.868644	1.06275	0.690481	1.09558	0.885608	1.10485	1.11836	0.472875
TGGT1_202530	aspartate-tRNA ligase	47.87	35	35	35	1075700	1062640	1084900	1079400	1057560	1057990	1050100	1055460	1.0096	0.997345	1.01824	1.01308	0.992577	0.992981	0.985576	0.990606	1.01931	0.00683788
TGGT1_202540	3'5'-cyclic nucleotide phosphodiesterase domain-containing protein	23.71	33	33	33	164917	175199	168539	184904	174216	172035	168732	181482	0.949146	1.00832	0.969992	1.06418	1.00266	0.990112	0.971103	1.04448	0.995828	0.876522
TGGT1_202550	NLI interacting factor family phosphatase	45.48	67	67	67	204400	199306	206599	200348	203021	198880	195260	203450	1.01486	0.989563	1.02577	0.994737	1.00801	0.987448	0.969475	1.01014	1.01254	0.367726
TGGT1_202568	hypothetical protein	36.49	5	5	5	120121	136253	130444	103132	129678	121767	125430	131371	0.962705	1.09199	1.04544	0.826547	1.0393	0.975897	1.00525	1.05287	0.964002	0.536414
TGGT1_202572	ribophorin i protein	29.41	25	25	25	153576	178218	165768	167496	171990	161250	171940	170812	0.916154	1.06315	0.988885	0.999193	1.026	0.961933	1.0257	1.01897	0.983825	0.631043
TGGT1_202590	hypothetical protein	25.28	13	13	13	60561.8	63875.3	68793.6	64765	66615.8	68833.7	70333.6	67943.8	0.911179	0.961032	1.03503	0.974418	1.00226	1.03563	1.0582	1.02224	0.94253	0.0803127
TGGT1_202610	protein phosphatase 2C domain-containing protein	30.4	21	21	21	148215	148919	146300	135849	167825	158922	154586	165974	0.96668	0.971272	0.95419	0.886027	1.09458	1.03651	1.00823	1.08251	0.894912	0.00825332
TGGT1_202620	hypothetical protein	22.05	8	8	8	1236500	1235910	1180510	1111960	1322470	1198000	1280910	1196940	1.01319	1.01271	0.967314	0.911144	1.08364	0.981645	1.04958	0.980777	0.953296	0.225114
TGGT1_202630	ATP-dependent metallopeptidase HflB subfamily protein	41.75	38	38	38	873365	885348	878424	909018	819103	901675	892564	860138	0.99534	1.009	1.00111	1.03597	0.933499	1.0276	1.01722	0.980265	1.02092	0.399215
TGGT1_202640	RNA pseudouridine synthase superfamily protein	4.07	6	6	6	15140	18149.8	19305.2	16631.1	10633	13954.5	13754.6	9038.2	1.03871	1.2452	1.32447	1.14101	0.729497	0.957375	0.94366	0.620083	1.46107	0.0159815
TGGT1_202650	hypothetical protein	4.45	3	3	3	9889.08	10368.1	8382.68	9577.29	10200.5	10336.5	13547.5	12600.3	0.931812	0.976948	0.789869	0.902433	0.961156	0.973971	1.27653	1.18728	0.818621	0.0599137
TGGT1_202680	putative peptidase M16, alpha subunit	43.69	22	22	22	2353810	2332800	2333350	2300210	2168230	2120860	2094120	2104210	1.05744	1.048	1.04825	1.03336	0.97407	0.952789	0.940776	0.945309	1.09812	4.765e-05
TGGT1_202690	DNA-directed RNA polymerase II RPB9	49.2	12	12	12	338291	346375	340436	343533	350900	362070	337105	337505	0.9819	1.00536	0.988126	0.997115	1.0185	1.05092	0.978458	0.979619	0.986347	0.484847
TGGT1_202720	RNB family domain-containing protein	6.52	11	11	11	110022	109026	96324.8	96997.3	87428.3	83494.5	84189.9	78999	1.1791	1.16843	1.03231	1.03951	0.936964	0.894805	0.902258	0.846627	1.23423	0.00454229
TGGT1_202730	hypothetical protein	6.17	7	7	7	35758.5	65294.7	56823.3	45645.3	37777.7	44798	41099.6	45291.6	0.767991	1.40234	1.2204	0.980331	0.811358	0.962134	0.882703	0.972735	1.20451	0.282165
TGGT1_202740	hypothetical protein	28.57	25	25	25	88295.9	84851.7	82401	82033.7	80924.1	88909.5	85572.8	86863.7	1.039	0.998472	0.969634	0.965312	0.952255	1.04622	1.00696	1.02215	0.986304	0.621902
TGGT1_202750	3' exoribonuclease family, domain 1 domain-containing protein	22.09	7	7	7	115811	113175	113210	102651	89201.7	129819	132675	106370	1.02611	1.00275	1.00306	0.90951	0.790346	1.15022	1.17553	0.942461	0.971142	0.866275
TGGT1_202760	hypothetical protein	43.13	13	13	13	661272	676294	662657	678501	719781	679160	721560	681249	0.965277	0.987205	0.967299	0.990427	1.05068	0.991389	1.05328	0.994438	0.95609	0.0694558
TGGT1_202770	RNA recognition motif-containing protein	37.78	18	18	18	1183720	1160850	1220810	1147910	1216080	1265170	1198840	1158190	0.991435	0.97228	1.0225	0.961442	1.01854	1.05965	1.0041	0.970052	0.974166	0.296957
TGGT1_202780	rhoptry kinase family protein ROP25	32.68	30	30	30	118072	109695	111927	107045	132634	117334	127911	131679	0.987743	0.917665	0.936337	0.895496	1.10956	0.98157	1.07005	1.10157	0.876719	0.009595
TGGT1_202790	dihydrouridine synthase (dus) protein	14.15	5	5	5	47080.9	49180.6	51050.4	38808.3	42441.4	45063.3	46986	41953.6	1.03884	1.08517	1.12643	0.856307	0.936471	0.994323	1.03675	0.925708	1.05484	0.488542
TGGT1_202800	putative cytochrome c oxidase assembly protein COX11	2.72	1	1	1	44579.1	52305.9	46680.8	24184.5	21045.8	36439.4	37153.5	29292.1	1.22268	1.43461	1.28032	0.663313	0.577228	0.999431	1.01902	0.803401	1.35358	0.235734
TGGT1_202810	TIM14 protein	27.86	4	4	4	306034	279849	317330	277263	302558	248577	290450	272435	1.06702	0.975723	1.1064	0.966706	1.0549	0.86669	1.01268	0.949873	1.05965	0.318414
TGGT1_202820	ubiquitin-conjugating enzyme subfamily protein	50	7	7	7	828326	782005	778463	748340	748966	731924	733618	731634	1.08932	1.0284	1.02374	0.984128	0.984951	0.962539	0.964767	0.962158	1.06483	0.0283452
TGGT1_202830	putative Elicitor-responsive protein	20.26	6	6	6	1088200	1051290	1058540	1068670	1042090	1001120	1006110	1034530	1.04252	1.00716	1.0141	1.02381	0.998344	0.959094	0.963874	0.991101	1.04477	0.012553
TGGT1_202840	FHA domain-containing protein	36.56	30	30	30	567185	543327	574217	549614	543831	547408	541763	542544	1.02893	0.985652	1.04169	0.997057	0.986566	0.993055	0.982815	0.984232	1.02703	0.133478
TGGT1_202850	ATP-binding domain-containing protein	21.35	30	30	30	69824.1	74171.6	73059.9	70113.6	64712.6	71591.2	69582.8	65592.7	0.9999	1.06216	1.04624	1.00405	0.926702	1.02521	0.996445	0.939305	1.05779	0.0918208
TGGT1_202870	SAP domain-containing protein	34.01	14	14	14	1350870	1360230	1352220	1303570	1341220	1332720	1332130	1340760	1.0087	1.01569	1.00971	0.973384	1.0015	0.99515	0.99471	1.00115	1.00375	0.726982
TGGT1_202880	carrier superfamily protein	5.87	3	3	3	24462.2	22930	22244.6	23994.9	24592.1	19260	23114.8	18269	1.09409	1.02556	0.994908	1.07319	1.0999	0.861419	1.03383	0.817096	1.0985	0.255133
TGGT1_202890	hypothetical protein	29.18	9	9	9	501633	523771	503573	520785	538923	506853	539763	517154	0.966432	1.00908	0.970169	1.00333	1.03827	0.976488	1.03989	0.996334	0.974827	0.234873
TGGT1_202900	zinc finger (CCCH type) motif-containing protein	29.74	28	28	28	181982	173764	188402	183291	168581	162058	154051	163978	1.05795	1.01018	1.09528	1.06556	0.980046	0.942124	0.895576	0.953286	1.12144	0.00391539
TGGT1_202920	p-aminobenzoic acid synthase	29.25	23	23	23	120074	109674	115004	116038	124856	131083	125023	124690	0.993947	0.907858	0.951978	0.960538	1.03353	1.08508	1.03491	1.03216	0.911279	0.0058172
TGGT1_202930	hypothetical protein	11.19	3	3	3	18575.5	18110.3	12041.4	24527.2	20649.6	27882.1	12936.8	16187.5	0.984717	0.960056	0.638334	1.30023	1.09467	1.47807	0.6858	0.858125	0.943319	0.833604
TGGT1_202940	hypothetical protein	17.05	5	5	5	78799.4	77780.7	74293.7	79902.2	96428.5	86917.9	86058.5	94520.3	0.934332	0.922254	0.880908	0.947408	1.14336	1.03059	1.0204	1.12074	0.853956	0.00309577
TGGT1_202950	hypothetical protein	40.1	39	39	39	260886	256288	254439	256554	246782	254275	249854	237847	1.03479	1.01655	1.00922	1.0176	0.978845	1.00857	0.991029	0.943404	1.03986	0.0403861
TGGT1_202960	glycine cleavage H-protein	9.7	3	3	3	160296	150912	165968	168959	126929	147119	140854	135332	1.07188	1.00913	1.10981	1.12981	0.848762	0.98377	0.941877	0.904952	1.17429	0.00690746
TGGT1_202980	hypothetical protein	43.97	63	63	63	210734	226185	206512	213837	207257	190975	210776	200323	1.01156	1.08573	0.991298	1.02646	0.994874	0.916717	1.01177	0.961589	1.05923	0.0959527
TGGT1_203010	aurora kinase	17.6	33	33	33	100055	106992	98470.2	99496.3	81629.9	75543.9	83880	71303.1	1.1158	1.19316	1.09812	1.10957	0.910324	0.842453	0.935416	0.795161	1.29664	0.000750677
TGGT1_203020	ribosome biogenesis GTPase Der protein	7.47	6	6	6	20846	20234.6	23610.9	21003.5	20085.9	17995.9	13774	12526.6	1.11121	1.07862	1.2586	1.11961	1.0707	0.959286	0.734234	0.667741	1.33103	0.0668145
TGGT1_203040	hypothetical protein	3.19	2	2	2	314287	311612	351806	325811					0.964429	0.95622	1.07956	0.999791
TGGT1_203060	hypothetical protein	8.27	3	3	3	16039.3	22698.1	17534.1	18209.8	20112.9	19688.6	31618.2	22395.8	0.762429	1.07896	0.833485	0.865604	0.956068	0.935899	1.50297	1.06459	0.793913	0.146699
TGGT1_203080	RNA recognition motif-containing protein	21.85	8	8	8	188673	214922	210816	223275	226377	200771	207671	208221	0.898055	1.023	1.00345	1.06276	1.07752	0.955639	0.988482	0.9911	0.993649	0.874264
TGGT1_203110	putative citrate synthase	2.95	2	2	2	205545	205120	228488	242590	229379	248919	291316	267031	0.857157	0.855385	0.952833	1.01164	0.956549	1.03803	1.21484	1.11356	0.850574	0.0498334
TGGT1_203120	hypothetical protein	23.84	9	9	9	50276.9	52178.8	52329.8	50661.3	46396.6	42736.5	42355.4	54729.9	1.02694	1.06578	1.06887	1.03479	0.947679	0.872919	0.865135	1.11789	1.10326	0.13653
TGGT1_203150	hypothetical protein	34.56	47	47	47	104614	103551	101881	103367	107165	106178	105028	107293	0.99742	0.987285	0.971363	0.985531	1.02174	1.01233	1.00137	1.02296	0.971219	0.00738694
TGGT1_203160	hypothetical protein	23.72	13	13	13	67911.2	75929	69363.8	74169.2	78125.3	80594.5	72784.2	73954.5	0.916431	1.02463	0.936034	1.00088	1.05427	1.08759	0.98219	0.997983	0.940793	0.136379
TGGT1_203170	OB-fold nucleic acid binding domain-containing protein	32.23	18	18	18	619303	647449	636622	636725	641282	650181	645383	616387	0.972727	1.01694	0.99993	1.00009	1.00725	1.02123	1.01369	0.968147	0.994856	0.747693
TGGT1_203180	leucine rich repeat-containing protein	14.42	49	49	49	219005	213772	204241	209875	201058	220163	219558	198881	1.03883	1.01401	0.968797	0.995522	0.953699	1.04432	1.04145	0.943373	1.00861	0.77659
TGGT1_203220	DEAD/DEAH box helicase domain-containing protein	35.31	34	34	34	410777	414169	405505	411292	437873	430138	412237	420359	0.983205	0.991324	0.970587	0.984438	1.04806	1.02955	0.9867	1.00614	0.965386	0.0454178
TGGT1_203240	hypothetical protein	45.06	26	26	26	308083	331212	325802	301431	321991	312934	307821	306413	0.979718	1.05327	1.03607	0.958564	1.02395	0.995144	0.978885	0.974407	1.0139	0.615614
TGGT1_203260	hypothetical protein	4.08	6	6	6	134423	133304	108186	139565	134943	123610	138680	98989.7	1.06295	1.0541	0.855478	1.10361	1.06706	0.977443	1.09661	0.782759	1.0388	0.678289
TGGT1_203280	hypothetical protein	25	4	4	4	109407	114239	111842	115905	102316	114926	106513	85706	1.01673	1.06163	1.03936	1.07712	0.950833	1.06802	0.989836	0.796474	1.10241	0.155875
TGGT1_203290	hypothetical protein	16.06	6	6	6	291427	350815	309348	294544	388547	405283	402418	390878	0.822874	0.990562	0.873476	0.831675	1.0971	1.14436	1.13627	1.10368	0.785151	0.00140546
TGGT1_203300	hypothetical protein	26.31	28	28	28	155682	158093	160976	163242	170616	167927	172516	182110	0.935616	0.950105	0.967431	0.98105	1.02537	1.00921	1.03678	1.09444	0.9204	0.00674361
TGGT1_203310	dense granule protein GRA7	56.78	16	16	16	24115200	24224400	23810100	23802400	27014400	27845100	27756600	29314300	0.928032	0.932234	0.916291	0.915994	1.0396	1.07157	1.06816	1.12811	0.857248	0.000126364
TGGT1_203320	zinc finger in N-recognin protein	24.99	100	100	100	534900	576384	566917	567051	560189	550561	568239	543728	0.957751	1.03203	1.01508	1.01532	1.00303	0.985792	1.01744	0.973557	1.01014	0.624169
TGGT1_203350	hypothetical protein	7.86	2	2	2		10264.2	9655.5	9089.22	13321.8	11069.6	18554	10617.2		0.870147	0.818545	0.770539	1.12936	0.938425	1.57292	0.900073	0.722119	0.106338
TGGT1_203358	hypothetical protein	35.19	11	11	11	64971.3	69305	64399.5	77791.5	66233.5	72502.7	66987.4	70885	0.939781	1.00247	0.93151	1.12522	0.958038	1.04872	0.968943	1.02532	0.999489	0.95772
TGGT1_203362	hypothetical protein	20	4	4	4	80603.9	89570.1	76714.5	68367.2	76815.9	87928.2	92599.6	81713.7	0.985509	1.09513	0.937955	0.835896	0.939194	1.07506	1.13217	0.999078	0.9298	0.321927
TGGT1_203370	hypothetical protein	47.03	32	32	32	659782	684390	674113	677090	606965	602671	600142	614727	1.03093	1.06938	1.05333	1.05798	0.948405	0.941696	0.937744	0.960533	1.11172	2.77647e-05
TGGT1_203380	DnaJ domain-containing protein	40.48	27	27	27	231676	245404	254140	254402	233145	253095	247560	248491	0.941814	0.997621	1.03314	1.0342	0.947786	1.02889	1.00639	1.01017	1.00339	0.915214
TGGT1_203390	CRAL/TRIO domain-containing protein	53.73	21	21	21	748500	756198	753361	771662	676911	657471	662028	648206	1.05528	1.06613	1.06213	1.08793	0.954347	0.92694	0.933364	0.913877	1.14562	1.86834e-05
TGGT1_203400	hypothetical protein	41.89	10	10	10	392613	399169	416302	400830	375082	380355	384063	387940	1.00145	1.01817	1.06188	1.02241	0.956734	0.970184	0.979642	0.989531	1.05334	0.0110875
TGGT1_203420	4'-phosphopantetheinyl transferase domain-containing protein	9.95	9	9	9	171315	189144	177508	159787	198170	184737	200535	155409	0.953999	1.05328	0.988486	0.889803	1.10355	1.02874	1.11672	0.865424	0.944377	0.460026
TGGT1_203440	anaphase-promoting complex subunit APC10	6.32	2	2	2	55094.9	22341.8	94684.8	70136.4	68777.9	83518.5	86012.2	88393.8	0.774675	0.314142	1.33134	0.986169	0.967068	1.17433	1.20939	1.24288	0.741525	0.233714
TGGT1_203450	DUF3228 domain-containing protein	33.76	12	12	12	796684	795156	818898	807562	804675	800330	777865	813233	0.993619	0.991713	1.02132	1.00719	1.00359	0.998166	0.970148	1.01426	1.00695	0.572456
TGGT1_203460	hypothetical protein	52.94	5	5	5	38748.1	43196.4	41111.4	37398	40372.1	41515.3	41505.4	37442.5	0.964815	1.07558	1.02366	0.931198	1.00525	1.03372	1.03347	0.932306	0.997629	0.942396
TGGT1_203480	hypothetical protein	30.36	35	35	35	238335	240506	230958	247159	255804	249690	253715	240678	0.974364	0.98324	0.944206	1.01044	1.04578	1.02079	1.03724	0.983943	0.957066	0.0646447
TGGT1_203490	GNL3L/Grn1 GTPase	51.21	28	28	28	662826	693937	688741	743087	661103	608622	608367	613289	1.00429	1.05143	1.04355	1.1259	1.00168	0.922159	0.921773	0.929231	1.1193	0.0112695
TGGT1_203510	zinc finger, C3HC4 type (RING finger) domain-containing protein	36.08	26	26	26	224848	236728	228778	224088	238127	238093	236729	228956	0.968991	1.02019	0.985928	0.965716	1.02622	1.02607	1.02019	0.986695	0.970843	0.107364
TGGT1_203520	hypothetical protein	10.87	15	15	15	89158.1	85146.4	91538.4	92160.6	113985	79843.6	91794.3	84102.2	0.980125	0.936024	1.00629	1.01313	1.25305	0.877729	1.0091	0.924545	0.968296	0.783335
TGGT1_203540	putative RNA binding protein	31.41	25	25	25	212471	205964	208794	208169	208760	209262	212781	203337	1.01811	0.986927	1.00049	0.997493	1.00032	1.00273	1.01959	0.974339	1.00151	0.894454
TGGT1_203600	hypothetical protein	47.61	16	16	16	720676	677109	667563	641481	749831	750336	772117	735152	1.00895	0.947956	0.934592	0.898077	1.04977	1.05047	1.08097	1.02922	0.900045	0.0067267
TGGT1_203610	putative 3'-5' exoribonuclease csl4	56.13	10	10	10	131750	140900	136255	135009	134062	139343	143023	131069	0.965722	1.03279	0.998744	0.989611	0.982669	1.02138	1.04835	0.960731	0.993456	0.801634
TGGT1_203620	hypothetical protein	12.33	6	6	6	103080	98135.6	89032.1	118615	141529	113845	101326	87250.5	0.966964	0.920582	0.835185	1.11269	1.32764	1.06795	0.950511	0.818472	0.920965	0.565239
TGGT1_203630	ribosomal protein RPL44	37.14	6	6	6	6100690	6262190	6238370	6045810	5293280	5215120	5135870	5176660	1.0734	1.10182	1.09763	1.06375	0.931342	0.91759	0.903646	0.910823	1.18376	4.09463e-06
TGGT1_203665	hypothetical protein	2.99	19	19	19	34714.3	38738.6	30954.3	44433.1	35381.9	40452.1	36419.6	35382.8	0.936716	1.04531	0.835258	1.19896	0.95473	1.09154	0.982731	0.954754	1.00815	0.993505
TGGT1_203690	AP2 domain transcription factor AP2VIIa-5	25.57	49	49	49	222686	220531	216790	222769	211681	211115	221988	211628	1.02432	1.01441	0.997201	1.0247	0.9737	0.971097	1.02111	0.973457	1.03078	0.067965
TGGT1_203700	SFT2 family protein	19.41	3	3	3	42650.5	52000.5	39654.6	47170	53113.7	58403.9	54151.3	69026.5	0.819865	0.999599	0.762275	0.906743	1.021	1.12269	1.04094	1.32689	0.773239	0.0222208
TGGT1_203710	AP2 domain transcription factor AP2VIIa-4	23.64	61	61	61	109498	106757	109414	106990	103171	107372	102147	107854	1.0267	1.001	1.02591	1.00318	0.967376	1.00677	0.957774	1.01129	1.02881	0.130375
TGGT1_203730	hypothetical protein	16.05	13	13	13	59040.4	65508.7	56841.8	65152.3	58685.9	49627	56219.3	55701.3	1.01188	1.12274	0.974201	1.11663	1.00581	0.850548	0.963532	0.954654	1.11946	0.0668193
TGGT1_203740	hypothetical protein	15.3	3	3	3	34333.7	32860.9	39453.1	39538.1	35962.5	41782.4	40029.8	43048.7	0.894662	0.856284	1.02806	1.03028	0.937105	1.08876	1.04309	1.12176	0.908983	0.169149
TGGT1_203750	hypothetical protein	30.39	35	35	35	425649	417364	427139	419017	411929	370819	398219	386634	1.04557	1.02522	1.04923	1.02928	1.01187	0.910888	0.978194	0.949736	1.07755	0.0169892
TGGT1_203760	hypothetical protein	31.23	30	30	30	162762	145964	151232	157688	144610	150991	134307	139908	1.09654	0.983368	1.01886	1.06235	0.974246	1.01724	0.904834	0.942568	1.08394	0.0575115
TGGT1_203780	hypothetical protein	36.68	35	35	35	422454	434975	420776	435472	432374	416765	423517	417993	0.992746	1.02217	0.988803	1.02334	1.01606	0.979377	0.995244	0.982263	1.01362	0.319471
TGGT1_203790	hypothetical protein	30.79	8	8	8	77831	74324.1	80076.5	81052.1	78983.8	73425.9	79198.3	94410	0.97395	0.930066	1.00205	1.01426	0.988376	0.918826	0.99106	1.18141	0.96094	0.549243
TGGT1_203810	kelch repeat-containing protein	40.68	18	18	18	410874	406777	435884	416607	413683	438339	416226	421259	0.978374	0.968618	1.03793	0.992025	0.985062	1.04377	0.991118	1.0031	0.988538	0.583192
TGGT1_203820	hypothetical protein	38.8	39	39	39	212258	208739	223636	225055	227348	212753	219418	215779	0.97311	0.956977	1.02527	1.03178	1.04229	0.97538	1.00594	0.989253	0.993591	0.787525
TGGT1_203830	FHA domain-containing protein	2.65	3	3	3	236239	235833	224491	194240	218807	194288	223773	202194	1.09252	1.09064	1.03819	0.89829	1.0119	0.898512	1.03487	0.935074	1.06167	0.343399
TGGT1_203840	DEAD/DEAH box helicase domain-containing protein	10.03	13	13	13	77953.8	78499.4	78979.5	72006.7	65100.3	68154.7	84356.1	77215.2	1.03547	1.04272	1.0491	0.956478	0.864739	0.905311	1.12052	1.02566	1.04278	0.503177
TGGT1_203860	hypothetical protein	30.1	10	10	10	118069	120461	128860	124231	124890	135371	130518	123419	0.939087	0.958113	1.02492	0.988098	0.99334	1.0767	1.0381	0.98164	0.956093	0.167554
TGGT1_203870	RAB43, member RAS oncogene family protein	30.88	7	7	7	162352	191438	187813	174286	181303	184220	170644	173519	0.911082	1.07431	1.05396	0.978053	1.01743	1.0338	0.957615	0.973749	1.00874	0.871027
TGGT1_203880	hypothetical protein	18.47	20	20	20	78473.6	73964.9	82218.2	78651.2	72134.1	65545.5	65252.3	65399.6	1.07934	1.01733	1.13085	1.08179	0.992149	0.901528	0.897495	0.899521	1.16762	0.00319614
TGGT1_203910	TBC domain-containing protein	17.18	26	26	26	96173.7	98319.8	95318.8	93299.3	108102	98112.8	101102	108419	0.963125	0.984617	0.954563	0.934339	1.08258	0.982544	1.01248	1.08575	0.921527	0.0392115
TGGT1_203930	hypothetical protein	10.78	5	5	5	27520.2	35451	28660.7	29429.4	9654.68	5409.36	10520.8	5270.22	1.44923	1.86687	1.50929	1.54977	0.508421	0.28486	0.554031	0.277533	3.92355	0.00289183
TGGT1_203940	ABC1 protein	16.56	17	17	17	122151	116208	105403	121716	108878	103109	96299.9	96792.7	1.12251	1.06789	0.968602	1.11851	1.00054	0.947521	0.884949	0.889478	1.1491	0.0217095
TGGT1_203950	Myb family DNA-binding domain-containing protein	18.3	35	35	35	101020	98396.9	97174.4	99971.1	101916	106295	100638	96191.7	1.00818	0.982001	0.969801	0.997712	1.01712	1.06082	1.00437	0.959993	0.979068	0.389917
TGGT1_203960	hypothetical protein	31.06	19	19	19	107832	122114	108210	105198	109996	106785	105489	111955	0.982995	1.11319	0.986441	0.958984	1.00272	0.973451	0.961637	1.02058	1.02102	0.610989
TGGT1_203970	dolichyl-diphosphooligosaccharide--protein glycosyltransferase	26.45	14	14	14	368853	345845	384938	356438	364110	389492	362267	369575	1.00316	0.940589	1.04691	0.969399	0.990264	1.0593	0.985252	1.00513	0.980228	0.500122
TGGT1_203980	hypothetical protein	27.08	49	49	49	415256	414469	404333	419659	412973	411290	412202	400919	1.0094	1.00749	0.982852	1.02011	1.00385	0.999763	1.00198	0.974553	1.00998	0.382359
TGGT1_203990	rhoptry protein ROP12	37.29	8	8	8	2641830	2681900	2608200	2614660	2567690	2662500	2611440	2537740	1.00997	1.02529	0.997116	0.999585	0.981629	1.01787	0.998354	0.970179	1.01611	0.235889
TGGT1_204020	ribosomal protein RPL8	56.54	13	13	13	12555100	11652300	11725400	11634600	11090700	11028600	10896200	10853700	1.09847	1.01949	1.02588	1.01794	0.970351	0.964918	0.953334	0.949615	1.0843	0.00550193
TGGT1_204040	hypothetical protein	8.29	5	5	5	42547.2	51744.1	55744	52527.3	70647.1	48802.7	57054.8	48380.3	0.796303	0.96843	1.04329	0.983088	1.32221	0.913379	1.06782	0.905474	0.900739	0.394952
TGGT1_204050	subtilisin SUB1	66.29	41	41	41	6086550	6237950	6066050	6073190	6614300	6392240	6557380	6562810	0.962482	0.986423	0.95924	0.960369	1.04594	1.01082	1.03694	1.03779	0.936349	0.000582173
TGGT1_204060	SNARE domain-containing protein	43.32	15	15	15	189235	196805	198545	193996	186392	208336	206148	192289	0.963184	1.00171	1.01057	0.987417	0.948713	1.06041	1.04927	0.978728	0.981613	0.575938
TGGT1_204070	YT521-B family protein	20.97	10	10	10	68711.3	69184.1	75317.1	69175	81252.8	76118.7	79270.6	78249.2	0.920325	0.926657	1.0088	0.926535	1.08831	1.01954	1.06176	1.04808	0.896778	0.00539211
TGGT1_204080	histidine acid phosphatase superfamily protein	33.69	34	34	34	87633.4	91907.2	90731	89682	99550.6	91410.4	94163.7	97093.7	0.944616	0.990684	0.978005	0.966698	1.07307	0.985328	1.01501	1.04659	0.941748	0.0300479
TGGT1_204100	eIF2 kinase IF2K-C	18.41	41	41	41	56896.1	52459.6	55378.3	55990.1	50656.4	48547.1	46477.9	49915.7	1.09331	1.00806	1.06415	1.0759	0.97341	0.932878	0.893116	0.959177	1.12846	0.00340213
TGGT1_204120	hypothetical protein	29.78	17	17	17	108043	107857	108122	100998	108443	105948	110152	103897	1.01275	1.01101	1.01349	0.946716	1.0165	0.993115	1.03252	0.97389	0.992018	0.712015
TGGT1_204130	perforin-like protein PLP1	36.78	39	39	39	1182200	1185290	1199640	1194130	1184750	1177640	1180460	1147460	1.00064	1.00325	1.0154	1.01074	1.0028	0.996778	0.999165	0.971233	1.01513	0.109723
TGGT1_204160	GYF domain-containing protein	46.97	71	71	71	504550	493013	493124	502184	482890	491993	476262	473871	1.03025	1.00669	1.00692	1.02542	0.986021	1.00461	0.972487	0.967605	1.03525	0.0153577
TGGT1_204270	hypothetical protein	9.56	4	4	4	21375.4	18607.6	21206.4	23520.8	25997.9	23009.2	23980.1	20191.7	0.961291	0.836818	0.953691	1.05777	1.16917	1.03477	1.07843	0.908058	0.909114	0.233511
TGGT1_204280	putative cell-cycle-associated protein kinase DYRK	33.31	30	30	30	157598	154591	164554	161159	151036	150625	152855	142230	1.02117	1.00168	1.06624	1.04424	0.97865	0.975987	0.990436	0.921591	1.06897	0.0192104
TGGT1_204310	hypothetical protein	35.31	61	61	61	603432	593927	597967	590832	599343	596236	615280	604966	1.0053	0.98947	0.9962	0.984313	0.998492	0.993316	1.02504	1.00786	0.98772	0.187189
TGGT1_204320	hypothetical protein	36.93	9	9	9	220558	208234	215144	207561	248348	250328	240404	249531	0.958892	0.905312	0.935354	0.902386	1.07971	1.08832	1.04517	1.08485	0.861306	0.000126945
TGGT1_204340	hypothetical protein	52.11	38	38	38	1639160	1657300	1631240	1649180	1817270	1819410	1802370	1838880	0.946479	0.956953	0.941905	0.952264	1.04932	1.05056	1.04072	1.0618	0.903675	1.45214e-06
TGGT1_204350	hypothetical protein	25.69	25	25	25	190259	185413	197554	189173	186832	189810	218115	194148	0.981156	0.956166	1.01878	0.975556	0.963484	0.978841	1.12481	1.00121	0.966402	0.418625
TGGT1_204370	WD-40 repeat protein	42.22	5	5	5	956365	904620	932530	916827	788094	944368	859213	906725	1.06134	1.00391	1.03489	1.01746	0.874598	1.04803	0.953523	1.00625	1.06058	0.187107
TGGT1_204380	hypothetical protein	8.8	21	21	21	1076760	1007960	997001	1024090	1025940	1064470	1020490	1045950	1.04253	0.975918	0.965307	0.991535	0.993326	1.03063	0.98805	1.0127	0.987722	0.54146
TGGT1_204390	hypothetical protein	46.13	12	12	12	92554.5	85119	83323.4	85525.9	97600.6	95651.9	98264.6	93503.4	1.01216	0.930843	0.911207	0.935293	1.06734	1.04603	1.0746	1.02253	0.900011	0.0060799
TGGT1_204400	putative ATPase synthase subunit alpha	46.27	29	29	29	8156830	8099020	7920110	7876110	7167800	7023120	7222650	7274500	1.07432	1.06671	1.04315	1.03735	0.944061	0.925005	0.951285	0.958114	1.11726	6.73001e-05
TGGT1_204410	endonuclease/exonuclease/phosphatase family protein	29.03	26	26	26	730689	791543	720246	712764	707843	730095	736853	711474	1.00069	1.08403	0.986384	0.976137	0.969398	0.999872	1.00913	0.97437	1.0239	0.408
TGGT1_204480	thioredoxin domain-containing protein	28.83	19	19	19	1062300	1039690	1034160	1034510	969049	990038	991321	1004430	1.04589	1.02363	1.01819	1.01853	0.954082	0.974747	0.97601	0.988917	1.05457	0.00160307
TGGT1_204490	hypothetical protein	13.97	3	3	3	37526.8	39753.4	36800.2	38942.5	36253.1	46602.8	46293.7	45267.1	0.916854	0.971255	0.899102	0.951443	0.885735	1.1386	1.13105	1.10597	0.877341	0.0906561
TGGT1_204500	hypothetical protein	13.7	4	4	4	21079.3	16404.3	16452	14937.5	16883.5	16685.5	15044.4	15105	1.27183	0.989765	0.992643	0.901264	1.01868	1.00673	0.907714	0.911371	1.0809	0.410359
TGGT1_204530	microneme protein MIC11	60.29	16	16	16	11468300	11214500	10951400	10698600	10749100	10419600	10616000	10384200	1.06063	1.03716	1.01283	0.989446	0.994117	0.963643	0.981807	0.96037	1.05132	0.026568
TGGT1_204540	DUF367 domain-containing protein	23.38	11	11	11	173473	157915	172162	164524	152292	193354	173380	161691	1.02891	0.936631	1.02113	0.975831	0.90328	1.14683	1.02836	0.959028	0.981427	0.790467
TGGT1_204550	hypothetical protein	25.5	20	20	20	424485	443474	406944	380463	344569	397213	371416	385901	1.07653	1.12469	1.03205	0.964888	0.873857	1.00737	0.941944	0.978679	1.10424	0.0694639
TGGT1_204880	hypothetical protein	10.81	6	6	6	25126.8	15901.7	23999.9	19670.9	14807.6	23672.2	15001.5	15201.5	1.31055	0.82939	1.25177	1.02598	0.772325	1.23468	0.782438	0.79287	1.2332	0.215026
TGGT1_205000	phosphoglycerate mutase family protein	34.18	20	20	20	89141.1	92326.7	90733.1	90942	93687.9	93671.8	97620.6	92570.8	0.962785	0.997191	0.979979	0.982236	1.01189	1.01172	1.05437	0.999828	0.961838	0.0297681
TGGT1_205010	putative U2 small nuclear ribonucleoprotein family protein	38.02	46	46	45	1055700	1068030	1081020	1057520	1076030	1053080	1045540	1032430	0.997196	1.00884	1.02111	0.998915	1.0164	0.994721	0.987599	0.975215	1.01312	0.247927
TGGT1_205030	hypothetical protein	31.86	3	3	3	103929	99855.3	109315	98020.6	108763	96512.2	102075	121590	0.989729	0.950935	1.04102	0.933463	1.03576	0.919098	0.972073	1.15792	0.958455	0.499613
TGGT1_205040	PGAP1 family protein	33.65	58	58	58	375121	382871	395302	386794	387769	388597	376226	369375	0.98005	1.0003	1.03278	1.01055	1.01309	1.01526	0.982937	0.965038	1.01191	0.496429
TGGT1_205060	hypothetical protein	7.93	4	4	4	62756.6	79858.8	69434.9	56880.2	92223.7	85666.9	76673.2	68077.1	0.848677	1.07995	0.938989	0.769208	1.24717	1.1585	1.03688	0.920627	0.833529	0.111047
TGGT1_205100	hypothetical protein	16.19	7	7	7	150378	153541	156290	153558	154837	154402	159512	153437	0.973356	0.993829	1.01162	0.993939	1.00222	0.999402	1.03248	0.993156	0.986466	0.288829
TGGT1_205120	hypothetical protein	7.63	10	10	10	958555	767585	804412	884360	821476	626493	851049	815632	1.17442	0.940443	0.985563	1.08352	1.00647	0.767577	1.0427	0.99931	1.0964	0.311059
TGGT1_205130	hypothetical protein	25.44	99	99	99	656262	646029	651632	617832	648283	633856	638449	651390	1.02068	1.00476	1.01348	0.960908	1.00827	0.98583	0.992974	1.0131	0.999913	0.984715
TGGT1_205150	ACR, YagE family COG1723 domain-containing protein	9.89	7	7	7	60106.2	52571	50199.6	50237.1	59343.5	37426.6	43109.1	43304.2	1.21336	1.06124	1.01337	1.01413	1.19796	0.755526	0.870238	0.874176	1.16339	0.175168
TGGT1_205160	hypothetical protein	12.31	13	13	13	32610.1	35483.6	38323.2	33562.1	36066.4	36499.6	39369.5	28233.8	0.931224	1.01328	1.09437	0.95841	1.02992	1.04229	1.12425	0.806253	0.998642	0.959649
TGGT1_205180	RNA recognition motif-containing protein	43.8	11	11	11	2343240	2230340	2420570	2316040	2376340	2353490	2351200	2402070	0.997479	0.94942	1.0304	0.985901	1.01157	1.00184	1.00087	1.02252	0.981767	0.327149
TGGT1_205190	hypothetical protein	4.28	6	6	6	24266.7	28483	24046.8	27772.5	17016.8	21101.1	23248.5	24741.1	1.01813	1.19503	1.0089	1.16522	0.713955	0.885315	0.975411	1.03803	1.2144	0.0741925
TGGT1_205210	hypothetical protein	20.86	2	2	2	25235.5	20587	17813.1	17655.3	31941.5	18222.6	17421.2	22194.6	1.18012	0.962736	0.833017	0.825637	1.49372	0.852166	0.81469	1.03791	0.905447	0.637423
TGGT1_205220	putative U5 snRNP-associated subunit	44.47	44	44	44	784420	840797	776037	809576	777057	781543	795046	792104	0.987223	1.05818	0.976672	1.01888	0.977956	0.983602	1.0006	0.996893	1.02069	0.327905
TGGT1_205240	cleft lip and palate transmembrane protein 1 (clptm1) protein	38.41	24	24	24	770416	805552	770748	755290	775330	730609	759206	784654	1.00187	1.04757	1.0023	0.982203	1.00826	0.950107	0.987295	1.02039	1.01712	0.44238
TGGT1_205250	rhoptry protein ROP18	38.99	20	20	20	316391	312604	315043	310236	329529	303926	326550	327348	0.995869	0.983949	0.991626	0.976496	1.03722	0.956634	1.02785	1.03036	0.974305	0.238365
TGGT1_205290	serine/threonine specific protein phosphatase	14.34	7	7	7	61859.4	53880.1	59871.8	64575.8	61491.3	58589.7	53649.6	61318.1	1.04133	0.907004	1.00787	1.08705	1.03513	0.986284	0.903124	1.03221	1.02186	0.690563
TGGT1_205300	hypothetical protein	7.32	4	4	4	151362	164262	150942	148203	148111	159272	149242	150784	0.990769	1.07521	0.98802	0.970091	0.969489	1.04255	0.976892	0.986986	1.01212	0.693861
TGGT1_205320	hypothetical protein	60.22	32	32	32	3378960	3351650	3396040	3450970	3389340	3489250	3371410	3462900	0.990515	0.98251	0.995522	1.01162	0.993558	1.02285	0.988302	1.01512	0.990135	0.375663
TGGT1_205330	hypothetical protein	19.03	6	6	6	306998	278399	294320	287040	309273	306597	334051	302873	1.01506	0.920498	0.973139	0.949069	1.02258	1.01373	1.10451	1.00142	0.931324	0.0574755
TGGT1_205340	ribosomal protein RPS12	70.42	12	12	12	5323100	5346980	5394870	5456750	5160980	5064000	5129930	5137100	1.01359	1.01814	1.02726	1.03904	0.982723	0.964257	0.976811	0.978176	1.05025	0.000365806
TGGT1_205350	putative integral membrane protein, GNS1/SUR4 family protein	23.9	7	7	7	880170	858947	837561	856009	816848	789284	838562	797499	1.0549	1.02947	1.00384	1.02595	0.979011	0.945975	1.00504	0.955821	1.05875	0.0147214
TGGT1_205360	hypothetical protein	29.34	63	63	63	206583	216133	214380	207445	200108	195281	197391	192315	1.01413	1.06101	1.05241	1.01836	0.982345	0.958648	0.969007	0.944088	1.07572	0.00213463
TGGT1_205370	hypothetical protein	6.21	3	3	3	20208.8	16271.9	12372.2	13723.9	11998	13058.7	17178.9	7718.71	1.43667	1.15679	0.879558	0.975652	0.852955	0.928362	1.22127	0.548734	1.25268	0.257619
TGGT1_205380	fructose-bisphospatase I	57.47	19	19	19	2070570	2073270	2096110	2092410	2095680	2124020	2084860	2107310	0.98927	0.99056	1.00147	0.999704	1.00127	1.01481	0.996097	1.00682	0.990548	0.110128
TGGT1_205390	hypothetical protein	36.3	8	8	8	70997.9	70233.1	60807.6	70403.9	64068.2	57553.6	66755.8	73947.7	1.06211	1.05067	0.909667	1.05323	0.958445	0.860988	0.998651	1.10624	1.03857	0.555392
TGGT1_205440	CCT chaperonin gamma subunit	62.05	36	36	36	3609160	3579100	3584050	3657600	3520430	3532470	3501340	3541180	1.0122	1.00377	1.00516	1.02578	0.987313	0.99069	0.98196	0.993133	1.02373	0.0054812
TGGT1_205460	AN1 family Zinc finger domain-containing protein	55.92	11	11	11	114041	120126	119597	113880	118525	124456	111961	118065	0.96989	1.02164	1.01714	0.968521	1.00803	1.05847	0.9522	1.00411	0.988662	0.687399
TGGT1_205470	putative translation elongation factor 2 family protein	68.27	49	49	49	10694800	10491600	10527200	10557000	10133400	10103200	10271000	10232800	1.03069	1.0111	1.01454	1.01741	0.976584	0.973673	0.989845	0.986163	1.03756	0.000668183
TGGT1_205480	IMC subcompartment protein ISP4	28.73	4	4	4	42834.2	49473.3	40738.2	42345.4	37064.7	27168.4	44351.4	36423.3	1.06952	1.23529	1.01719	1.05732	0.925464	0.678364	1.1074	0.909449	1.20953	0.115323
TGGT1_205490	putative integral membrane protein	2.27	1	1	1	6555.38	6383.93	8724.31	3473.05	2733.71	2248.39	4833.72	6788.47	1.25639	1.22353	1.67209	0.665639	0.523938	0.430923	0.926422	1.30107	1.51387	0.200924
TGGT1_205500	hypothetical protein	30.43	26	26	26	247673	269101	259365	261861	245299	255690	249593	245376	0.974152	1.05843	1.02014	1.02996	0.964814	1.00568	0.981704	0.965117	1.04221	0.0840662
TGGT1_205510	putative nucleolar protein 5	60	23	23	23	1136810	1111050	1132100	1108880	1084480	1093240	1094060	1118550	1.02425	1.00104	1.02001	0.999084	0.9771	0.984993	0.985732	1.0078	1.02244	0.052342
TGGT1_205540	DEAD/DEAH box helicase domain-containing protein	26.13	23	23	23	144604	143131	142344	153033	152751	150366	147545	151451	0.976044	0.966102	0.96079	1.03294	1.03103	1.01494	0.995895	1.02226	0.968443	0.125562
TGGT1_205550	AGC kinase	49.49	27	27	27	182264	179621	191881	183208	174357	167469	180989	177779	1.01429	0.999583	1.06781	1.01954	0.970289	0.931957	1.0072	0.989332	1.05193	0.060008
TGGT1_205558	NAC domain-containing protein	68.78	10	10	10	5173460	5169940	5044650	5222480	5277640	5103150	5355690	5193370	0.996324	0.995646	0.971517	1.00576	1.01639	0.982783	1.03142	1.00016	0.984743	0.276057
TGGT1_205562	hypothetical protein	14.02	62	62	62	116321	115774	122604	116521	118201	119085	111869	117290	0.992431	0.987764	1.04604	0.994138	1.00847	1.01601	0.954447	1.0007	1.01024	0.6193
TGGT1_205570	hypothetical protein	49.84	26	26	26	370435	353740	361377	356187	311689	314524	318201	314440	1.09734	1.04789	1.07051	1.05514	0.92332	0.931718	0.942611	0.931469	1.14528	1.78413e-05
TGGT1_205580	nuclear factor NF4	35.81	15	15	15	1111430	1142390	1124270	1108510	1097440	1089500	1124570	1075320	1.00203	1.02994	1.01361	0.999397	0.989417	0.982258	1.01388	0.969474	1.02274	0.100731
TGGT1_205590	hypothetical protein	2.56	2	2	2	899018	1196940	970080	1058610	1085380	1038710	957117	1047890	0.871379	1.16014	0.940257	1.02607	1.05201	1.00678	0.927692	1.01567	0.998923	0.934473
TGGT1_205600	zinc finger, C3HC4 type (RING finger) domain-containing protein	34.15	13	13	13	188233	220645	228688	223754	229695	214621	224093	214011	0.863583	1.01228	1.04918	1.02655	1.0538	0.984647	1.0281	0.981848	0.976088	0.596634
TGGT1_205615	hypothetical protein	2.58	7	7	7	150611	89201.3	135682	107345	100172	80253.6	141112	175542	1.22958	0.728234	1.1077	0.876358	0.817798	0.655186	1.15203	1.43311	0.971352	0.984035
TGGT1_205625	hypothetical protein	15.85	11	11	11	31128	32392.8	29358.8	29103.5	38155.6	38199.3	37233.2	37206.9	0.912918	0.950012	0.861031	0.853544	1.11902	1.1203	1.09197	1.0912	0.808933	0.00220073
TGGT1_205640	hypothetical protein	11.24	16	16	16	379464	454931	399401	440933	473773	524128	456250	487344	0.83947	1.00642	0.883576	0.975455	1.04811	1.1595	1.00934	1.07813	0.862598	0.0273576
TGGT1_205650	AP2 domain transcription factor AP2VIIa-3	45.89	32	32	32	136189	133872	127725	134948	128350	127668	130415	124647	1.04378	1.02602	0.97891	1.03427	0.9837	0.978473	0.999527	0.95532	1.04237	0.051935
TGGT1_205670	SF-assemblin/beta giardin protein	33.97	8	8	8	123865	126363	122159	137938	106524	130276	119585	110695	1.01383	1.03427	0.999864	1.12901	0.871892	1.0663	0.978796	0.906032	1.09259	0.134174
TGGT1_205680	hypothetical protein	4.84	4	4	4	63886.7	62257.4	66484.5	61871.4	57015.2	60761	58641.1	53996.2	1.05399	1.02711	1.09685	1.02074	0.940625	1.00242	0.967448	0.890818	1.10454	0.0153315
TGGT1_205690	hypothetical protein	17.04	5	5	5	162791	172094	204003	176761	210783	206619	195825	230360	0.835235	0.882966	1.04668	0.906911	1.08147	1.0601	1.00472	1.18191	0.84834	0.0299798
TGGT1_205700	cyclophilin precursor	31.32	13	12	12	17627700	17862600	17325600	17339800	17790900	18034100	17653800	17656900	0.99809	1.01139	0.980985	0.981789	1.00733	1.0211	0.999568	0.999744	0.986224	0.167085
TGGT1_205710	lysine-tRNA ligase	56.38	39	39	39	1963650	1943090	1943450	1919740	1872310	1864260	1874830	1842790	1.03186	1.02106	1.02125	1.00879	0.983865	0.979635	0.985189	0.968353	1.04236	0.000478
TGGT1_205720	Adenosine/AMP deaminase domain-containing protein	36.89	12	12	12	211251	255046	206431	209132	227798	224001	256029	230612	0.928423	1.1209	0.907239	0.91911	1.00114	0.984458	1.12522	1.01351	0.939708	0.311061
TGGT1_205730	hypothetical protein	20.39	3	3	3	189053	188759	152005	181497	184554	182376	198732	175647	1.04117	1.03955	0.837134	0.999555	1.01639	1.0044	1.09447	0.967337	0.959538	0.474587
TGGT1_205740	hypothetical protein	25.96	28	28	28	383981	383961	375671	360996	374894	367980	363175	362719	1.03312	1.03306	1.01076	0.971275	1.00867	0.990066	0.977138	0.975911	1.0244	0.196676
TGGT1_205750	histone deacetylase complex subunit Sin3	34.33	22	22	22	177157	176980	183635	187262	165374	168018	175835	178169	1.00342	1.00241	1.04011	1.06065	0.936678	0.951654	0.995929	1.00915	1.05475	0.055885
TGGT1_206300	hypothetical protein	32.36	20	20	20	95363.9	114235	113268	111723	110103	114834	119843	119865	0.8484	1.01629	1.00768	0.993938	0.979526	1.02162	1.06618	1.06637	0.935316	0.196149
TGGT1_206320	hypothetical protein	44.22	10	10	10	1621760	1615010	1646480	1631640	1659370	1654240	1662950	1642320	0.987841	0.98373	1.0029	0.993859	1.01075	1.00763	1.01293	1.00036	0.984289	0.0192845
TGGT1_206330	PHD-finger domain-containing protein	1.49	1	1	1	19991	16647.9	19047.8	11170.1	11935.4	17675.5	18649.9	15700.7	1.22252	1.01808	1.16484	0.683091	0.729892	1.08092	1.14051	0.960153	1.04527	0.843268
TGGT1_206340	hypothetical protein	17.65	2	2	2	567146	549422	437004	349574	385382	369805	432403	485950	1.26854	1.2289	0.97745	0.781895	0.861987	0.827146	0.967159	1.08693	1.1372	0.40158
TGGT1_206380	hypothetical protein	19.43	36	36	36	73778.8	70009.9	75426	72173.8	64172.4	76434.1	72859.8	74458.7	1.01884	0.966798	1.04159	0.99668	0.886185	1.05551	1.00615	1.02823	1.01203	0.75345
TGGT1_206390	hypothetical protein	6.71	2	2	2	26613.6	31776.9	23615.1	31790.9	24641.9	28691.1	30152.2	33318.4	0.923281	1.10241	0.819257	1.10289	0.854879	0.995354	1.04604	1.15589	0.974255	0.780304
TGGT1_206415	myosin K	5.55	10	10	10	76565.8	67666.8	86155.9	71937	79399.7	77570.1	94055.5	72560.3	0.978616	0.864874	1.10119	0.919453	1.01484	0.991452	1.20216	0.92742	0.934298	0.407198
TGGT1_206450	putative autophagy-related cysteine peptidase atg4	32.08	91	91	91	161935	171972	166188	172688	166919	180968	173063	169571	0.95025	1.00915	0.975207	1.01335	0.979497	1.06194	1.01555	0.995059	0.974312	0.306635
TGGT1_206470	pyruvate dehydrogenase complex subunit PDH-E3II	47.01	21	21	21	3915950	3795000	3872030	3947810	3704910	3658020	3781740	3673740	1.03224	1.00036	1.02066	1.04064	0.976608	0.964248	0.996861	0.968392	1.04807	0.00600376
TGGT1_206480	hypothetical protein	25.12	5	5	5	1526200	1616400	1532550	1564050	1385200	1368090	1382060	1420400	1.03515	1.09633	1.03946	1.06083	0.939521	0.927916	0.937391	0.963395	1.12302	0.000279913
TGGT1_206490	ICE family protease (caspase) p20 domain-containing protein	21.29	10	10	10	97930	100940	109252	101380	97510	91427.8	91150.8	95948.9	0.997327	1.02798	1.11263	1.03246	0.99305	0.931108	0.928287	0.977152	1.08899	0.0258063
TGGT1_206500	hypothetical protein	16.47	15	15	15	87361.9	81184.1	92562	87903.8	73431	61423.7	80914.9	72293.2	1.09704	1.01946	1.16234	1.10384	0.922102	0.771322	1.01608	0.907815	1.21158	0.0212223
TGGT1_206510	toxolysin TLN4	36.43	71	71	71	1033710	1042080	1063610	1063710	985260	985339	966334	990173	1.01715	1.02539	1.04657	1.04667	0.96948	0.969558	0.950857	0.974314	1.07028	0.00029104
TGGT1_206540	hypothetical protein	20.85	19	19	19	88814.2	93372.1	84072.7	89915.3	101659	100635	95440.3	90130.8	0.954941	1.00395	0.90396	0.96678	1.09305	1.08204	1.02619	0.969097	0.918294	0.0525642
TGGT1_206580	formin FRM2	25.31	82	82	82	97264.9	97679.5	101663	99868	103612	99105.9	105062	101743	0.96541	0.969526	1.00906	0.991248	1.02841	0.983683	1.0428	1.00986	0.96814	0.0943253
TGGT1_206590	calcium-dependent protein kinase CDPK2A	48.73	35	35	35	1051190	1058990	1039160	1044060	993380	998594	1011400	1016800	1.02386	1.03145	1.01214	1.01691	0.96755	0.972628	0.985101	0.990361	1.04309	0.000812464
TGGT1_206600	sigma-70, region 3 protein	5.51	4	4	4	6317.2	12773	10462.3	18751.6	11749.6	6875.56	9677.58	8113.4	0.596523	1.20613	0.987939	1.77068	1.1095	0.649248	0.913839	0.766136	1.32645	0.402878
TGGT1_206610	pyruvate dehydrogenase complex subunit PDH-E2	48.33	36	36	36	2093430	2083950	2084860	2129840	2040920	2012800	2084230	2134500	1.00498	1.00042	1.00086	1.02245	0.979767	0.966268	1.00056	1.02469	1.01446	0.331817
TGGT1_206630	hypothetical protein	26.62	11	11	11	170813	173052	176922	156904	179943	189081	175314	189295	0.968243	0.980934	1.00287	0.8894	1.02	1.07179	0.993756	1.07301	0.923747	0.048983
TGGT1_206640	hypothetical protein	33.7	31	31	31	1452190	1456110	1411530	1421920	1371160	1349590	1425590	1325690	1.036	1.0388	1.007	1.01441	0.978196	0.962808	1.01703	0.945758	1.04929	0.0312104
TGGT1_206670	hypothetical protein	42.08	72	72	72	591625	612785	586527	604032	593600	587525	612959	609714	0.986295	1.02157	0.977796	1.00698	0.989588	0.97946	1.02186	1.01645	0.996327	0.80571
TGGT1_206680	hypothetical protein	41.2	6	6	6	58679	50314.4	60664.4	57576.7	67535.2	64531.8	66494.9	67838.3	0.95097	0.815411	0.983146	0.933106	1.0945	1.04582	1.07764	1.09941	0.852982	0.00911958
TGGT1_206690	glideosome-associated protein with multiple-membrane spans GAPM2B	27.7	8	8	8	1244550	1264780	1316170	1359520	1265390	1275080	1218310	1248410	0.976864	0.992742	1.03308	1.06711	0.993221	1.00083	0.956268	0.979893	1.03551	0.173146
TGGT1_206700	hypothetical protein	27.5	5	5	5	31103.8	36833.3	33112.7	30496.3	32622.5	34944.5	36726.3	31259.5	0.931604	1.10321	0.991773	0.913408	0.977091	1.04664	1.10001	0.936267	0.970442	0.598933
TGGT1_280370	hypothetical protein	51.77	30	30	30	373185	384507	370572	391362	371880	377555	373586	371781	0.990397	1.02044	0.983462	1.03864	0.986934	1.00199	0.991461	0.986671	1.01661	0.298121
TGGT1_280380	poly(ADP-ribose) glycohydrolase	48.28	23	23	23	1472440	1484410	1474730	1437070	1718340	1711190	1677220	1707490	0.928773	0.936323	0.930217	0.906462	1.08388	1.07937	1.05794	1.07704	0.861233	2.8307e-06
TGGT1_280390	HEAT repeat-containing protein	14.33	50	50	50	73556.8	80365.6	66670	74055.1	65647.6	67664.2	72545.1	69327.4	1.03268	1.12827	0.935995	1.03968	0.921642	0.949953	1.01848	0.973303	1.07073	0.176848
TGGT1_280400	hypothetical protein	22.64	21	21	21	85039.3	86217.1	94656.7	85794.8	85911.6	91215.7	83108.9	85161	0.975914	0.98943	1.08628	0.984584	0.985924	1.04679	0.95376	0.97731	1.01827	0.598453
TGGT1_280410	3'5'-cyclic nucleotide phosphodiesterase domain-containing protein	20	19	19	19	229436	207601	218317	230902	227176	239197	233395	231293	1.01	0.913879	0.961052	1.01645	1.00005	1.05297	1.02743	1.01817	0.951877	0.113273
TGGT1_280440	putative ubiquitin conjugating enzyme E2	12.1	2	2	2	107118	80007.3	85167.5	99581.7	88315.8	92346.1	86286	89830.1	1.17607	0.878414	0.935068	1.09332	0.969634	1.01388	0.947349	0.98626	1.04231	0.645588
TGGT1_280460	AP2 domain transcription factor AP2VIIa-2	20.81	15	15	15	30701.9	38106.4	38246.4	35587.6	32300.5	33027.9	29592.8	29118.5	0.921004	1.14313	1.14733	1.06757	0.968959	0.99078	0.887733	0.873505	1.14997	0.0625501
TGGT1_280480	EF hand domain-containing protein	33.44	10	10	10	277865	310130	302113	322409	272937	268158	278293	261885	0.969104	1.08163	1.05367	1.12446	0.951916	0.935249	0.970596	0.91337	1.12138	0.0158191
TGGT1_280490	U-box domain-containing protein	49.49	44	44	44	481253	490207	491733	489532	500411	507975	521762	517421	0.962435	0.980342	0.983394	0.978992	1.00075	1.01588	1.04345	1.03477	0.95368	0.00416145
TGGT1_280510	Dpy-30 motif protein	42.76	5	5	5	88373.5	83174.9	68868	72937.1	93175.1	103947	100090	88250.9	1.01169	0.95218	0.788396	0.834979	1.06666	1.18998	1.14582	1.01029	0.812928	0.0216071
TGGT1_280518	hypothetical protein	26	12	12	12	72368.2	69303.5	76117.8	63899.2	73942.9	74573.4	71041.2	81026.9	0.994285	0.952179	1.0458	0.877928	1.01592	1.02458	0.976053	1.11325	0.937137	0.204242
TGGT1_280530	hypothetical protein	3.82	1	1	1	9010.44	11715.5	11575.6	12073.8	13085.2	9033.33	15516.9		0.769083	0.999972	0.988031	1.03055	1.11688	0.771037	1.32444		0.884313	0.530357
TGGT1_280540	HEAT repeat-containing protein	36.38	102	102	102	243721	244370	241690	242325	233029	225448	236170	231151	1.02733	1.03006	1.01877	1.02144	0.982258	0.950303	0.995498	0.974342	1.05002	0.00285765
TGGT1_280550	clathrin adaptor complex small chain subfamily protein	21.26	4	4	4	277111	274632	298617	287538	290623	272059	263226	305784	0.976779	0.968041	1.05258	1.01353	1.02441	0.958971	0.927836	1.07785	1.00548	0.869727
TGGT1_280560	selenide, water dikinase	51.54	55	55	55	700573	666695	696117	704666	695679	708189	699960	709486	1.00416	0.955601	0.997773	1.01003	0.997145	1.01508	1.00328	1.01694	0.983911	0.267743
TGGT1_280570	SAG-related sequence SRS35A	34.88	4	4	4	24266.3	20989.7	16350.6	21150	50418.6	43299.7	58554.2	54947.3	0.66947	0.579073	0.451088	0.583496	1.39097	1.19457	1.61542	1.51591	0.399366	0.000121422
TGGT1_280590	hypothetical protein	30.11	56	56	56	97671.8	98744.4	95974.6	99121.2	101620	99982.9	95496.2	92578.9	1.00024	1.01122	0.982855	1.01508	1.04067	1.0239	0.977956	0.948081	1.00471	0.826422
TGGT1_280600	putative histidyl-tRNA synthetase (HisRS)	42.17	48	48	48	1821520	1784660	1780980	1797900	1730160	1704970	1751920	1732270	1.03317	1.01226	1.01017	1.01977	0.981346	0.967058	0.993688	0.982543	1.03841	0.00246459
TGGT1_280610	signal recognition particle receptor alpha subunit	46.04	26	26	26	785012	755604	784910	784265	809326	785115	787977	782601	1.00084	0.963349	1.00071	0.99989	1.03184	1.00097	1.00462	0.997769	0.98255	0.197735
TGGT1_280660	HECT-domain (ubiquitin-transferase) domain-containing protein	14.46	180	180	180	116667	117422	114168	119655	113398	111601	118924	110585	1.01183	1.01838	0.990161	1.03775	0.983483	0.967897	1.03141	0.959086	1.02949	0.170855
TGGT1_280670	hypothetical protein	13.28	4	4	4	64902.1	66070.5	67256.6	59883.5	67440.6	52662.9	65060.6	59510.8	1.03268	1.05127	1.07014	0.952824	1.07307	0.837935	1.0352	0.946894	1.05492	0.384655
TGGT1_280690	DNA polymerase epsilon subunit B protein	21.3	15	15	15	44926.4	45897.6	51817.1	53752.4	50937	53887.2	58391.1	48521.8	0.880628	0.899665	1.0157	1.05363	0.998445	1.05627	1.14456	0.951103	0.927535	0.249899
TGGT1_280700	arginine decarboxylase	35.02	35	35	35	300647	299686	309770	295824	313176	285771	300980	305601	0.997396	0.994208	1.02766	0.981396	1.03896	0.948045	0.998501	1.01383	1.00033	0.973629
TGGT1_280710	putative 20S proteasome subunit beta 7	41.73	9	9	9	1169360	1172620	1162600	1223670	1092680	1088940	1068730	1082970	1.03237	1.03525	1.0264	1.08032	0.964672	0.96137	0.943527	0.956099	1.09114	0.000476256
TGGT1_280730	putative cytosolic fe-s cluster assembling factor nbp35	28.92	9	9	9	270497	261312	267749	263331	294469	279034	259068	258920	1.00445	0.970347	0.99425	0.977844	1.09347	1.03616	0.962014	0.961465	0.973795	0.486157
TGGT1_280740	signal peptidase	27.35	7	7	7	543653	543640	570233	583606	571359	538124	604635	573265	0.960408	0.960385	1.00736	1.03099	1.00935	0.950641	1.06814	1.01272	0.97978	0.524932
TGGT1_280750	putative rudimentary enhancer	25.74	3	3	3	858936	904211	894994	917830	896889	873167	858931	828782	0.976932	1.02843	1.01794	1.04392	1.0201	0.993118	0.976927	0.942636	1.03418	0.172661
TGGT1_280760	RUB1 conjugating enzyme	32.43	5	5	5	303635	325095	329218	254097	278315	209033	271933	311498	1.06407	1.13927	1.15372	0.890465	0.975336	0.732542	0.952971	1.09162	1.13193	0.258365
TGGT1_280770	regulator of chromosome condensation (RCC1) repeat-containing protein	21.68	29	29	29	72816.6	74042.6	76487	77692	67363.1	63273.3	63343.2	71572.5	1.02814	1.04545	1.07996	1.09698	0.951137	0.893391	0.894377	1.01057	1.13363	0.00855609
TGGT1_280780	dihydrouridine synthase (dus) protein	39.51	20	20	20	265670	251625	257569	237355	253594	278759	264916	257825	1.02808	0.973728	0.99673	0.918506	0.981347	1.07873	1.02516	0.99772	0.959364	0.234675
TGGT1_280790	phosphatidylinositol n-acetylglucosaminyltransferase	12.12	15	15	15	77520.6	85323.7	74081.9	76991.9	94576.1	66174.8	85660	86237.3	0.959167	1.05571	0.916619	0.952625	1.1702	0.818784	1.05988	1.06702	0.943694	0.559986
TGGT1_280800	SWI2/SNF2 SRCAP/Ino80	20.94	46	46	46	76107.3	82357.2	76000.8	74604.5	79422.7	77493.3	74316.5	78271.4	0.984294	1.06512	0.982917	0.964858	1.02717	1.00222	0.961134	1.01228	0.998597	0.946486
TGGT1_280810	hypothetical protein	10.25	2	2	2	87191.9	49080.9	56490.9	52099.6	69960.6	79766.7	64779.7	77706.6	1.29876	0.731082	0.841457	0.776047	1.04209	1.18816	0.964923	1.15747	0.83796	0.198673
TGGT1_281370	polynucleotide adenylyltransferase	9.98	9	9	9	220418	253362	219248	234691	202160	219083	196574	236729	0.989384	1.13726	0.984132	1.05345	0.90743	0.983391	0.882356	1.0626	1.08563	0.173855
TGGT1_281380	hypothetical protein	23.75	20	20	20	57121.4	56775.7	58595.2	64057.5	62909.1	58461.2	63410	62445.7	0.944593	0.938876	0.968965	1.05929	1.0403	0.966749	1.04858	1.03264	0.956816	0.229967
TGGT1_281400	phosphofructokinase domain-containing protein	8.63	19	19	19	43048.3	28597.3	39013.1	34191.6	59437.8	57157.3	50645.9	48638.5	0.954694	0.63421	0.865204	0.758276	1.31817	1.26759	1.12319	1.07867	0.670978	0.00674026
TGGT1_281430	putative protein kinase	38.42	11	11	11	93026.1	101622	81570.4	97796.6	85373.7	88628.4	100659	92709	1.00381	1.09656	0.880195	1.05529	0.921234	0.956355	1.08617	1.00039	1.01809	0.791851
TGGT1_281440	hypothetical protein	31.84	87	87	87	522206	533386	522176	555182	502931	459880	476423	496211	1.02685	1.04884	1.0268	1.0917	0.988952	0.904298	0.936827	0.975738	1.10205	0.00788568
TGGT1_281450	putative cell-cycle-associated protein kinase	19.73	8	8	8	456266	489486	457907	456776	460398	489940	473909	502880	0.963714	1.03388	0.96718	0.964792	0.972442	1.03484	1.00098	1.06217	0.965393	0.222687
TGGT1_281480	WD domain, G-beta repeat-containing protein	6.81	4	4	4	60205.2	51557.3	48624.9	56369.1	49131.5	55075.4	59683.9	49029.2	1.12094	0.959928	0.90533	1.04952	0.914763	1.02543	1.11123	0.912858	1.01802	0.798267
TGGT1_281490	putative glutamine amidotransferase subunit pdxt	46.13	8	8	8	225357	214212	220794	252297	222174	213431	205345	219019	1.01705	0.966754	0.996459	1.13863	1.00269	0.963229	0.926737	0.988448	1.06127	0.194327
TGGT1_281500	hypothetical protein	10.07	6	6	6	42367.2	36129.5	35893.4	37821.7	37093.7	41790.7	46223.8	38657.8	1.07266	0.914735	0.908758	0.957579	0.939147	1.05807	1.17031	0.978747	0.929447	0.288854
TGGT1_281510	putative ribonuclease H1 large subunit	23.22	8	8	8	53697.5	52577.7	53705.5	57529.5	50484.6	51941.7	49999.9	53277.4	1.01504	0.993875	1.01519	1.08748	0.954309	0.981853	0.945147	1.0071	1.0574	0.0625503
TGGT1_281520	zinc finger, C3HC4 type (RING finger) domain-containing protein	36.04	8	8	8	111837	122383	119084	144054	120108	135561	122345	106941	0.910805	0.996693	0.969825	1.17318	0.978165	1.10401	0.996383	0.870932	1.02558	0.749061
TGGT1_281545	eukaryotic initiation factor 3, gamma subunit protein	29.4	12	12	12	135308	132793	133552	148473	151460	137582	140323	152553	0.956203	0.93843	0.943794	1.04924	1.07035	0.972273	0.991643	1.07807	0.945367	0.180501
TGGT1_281570	hypothetical protein	22.36	9	9	9	98954.7	94780.4	97183.8	91865.2	99548.4	95386.1	94814.8	94978.9	1.03143	0.987923	1.01297	0.957537	1.03762	0.994237	0.988282	0.989992	0.994947	0.800361
TGGT1_281580	putative PP2C	55.87	25	25	25	176972	176546	180555	173342	185570	190640	188884	185882	0.970779	0.968443	0.990434	0.950867	1.01794	1.04576	1.03612	1.01966	0.941994	0.00131014
TGGT1_281610	hypothetical protein	37.88	9	9	9	149696	132506	138864	131581	138001	130646	128368	114853	1.12499	0.995804	1.04359	0.988852	1.0371	0.981826	0.964706	0.863139	1.07967	0.162104
TGGT1_281620	aldo/keto reductase family oxidoreductase	43.77	21	21	21	352049	366309	378880	361019	398634	396901	387752	400388	0.925856	0.963359	0.996419	0.949447	1.04837	1.04381	1.01975	1.05298	0.920806	0.00273003
TGGT1_281630	hydroxyacylglutathione hydrolase	36.44	13	13	13	501697	509001	473990	490475	505538	509612	514350	523972	0.996262	1.01077	0.941242	0.973978	1.00389	1.01198	1.02139	1.0405	0.961865	0.0646279
TGGT1_281640	hypothetical protein	35.44	24	24	24	153909	159056	169621	160291	166242	153518	152253	159335	0.966291	0.998605	1.06494	1.00636	1.04372	0.963836	0.955894	1.00036	1.01826	0.548904
TGGT1_281650	hypothetical protein	18.47	10	10	10	145532	132493	128486	123920	149644	146191	141300	135663	1.05532	0.960765	0.931709	0.898599	1.08513	1.0601	1.02463	0.983752	0.926035	0.102601
TGGT1_281675	putative protein kinase	35.11	32	32	32	176462	174949	183467	179909	178035	194089	202855	196336	0.949932	0.941787	0.987641	0.968488	0.9584	1.04482	1.09201	1.05692	0.926712	0.0451677
TGGT1_281900	SET domain containing lysine methyltransferase KMTox	23.52	17	17	17	126745	123425	117933	133765	108991	96878.1	104985	106175	1.10345	1.07455	1.02674	1.16457	0.948885	0.843429	0.914009	0.924369	1.20344	0.00230483
TGGT1_281910	hypothetical protein	15.72	5	5	5	116215	113442	124286	89318.5	147515	127777	130138	126300	0.953567	0.930814	1.01979	0.732876	1.21039	1.04844	1.06781	1.03632	0.833621	0.0586571
TGGT1_281920	V-type ATPase, D subunit protein	44.49	13	13	13	732401	694757	709078	709494	690015	682187	694250	687450	1.04636	0.992575	1.01304	1.01363	0.9858	0.974617	0.991851	0.982136	1.03334	0.0295849
TGGT1_281930	SAG-related sequence SRS39	36.42	7	7	7	105788	118293	110439	123796	120839	126761	127888	132516	0.875801	0.979328	0.914306	1.02489	1.00041	1.04943	1.05876	1.09708	0.90219	0.0397939
TGGT1_281950	putative membrane protein	54.93	15	15	15	236299	249549	237943	230954	259276	244268	245543	253020	0.966037	1.02021	0.972758	0.944186	1.05997	0.998616	1.00383	1.0344	0.952738	0.0638832
TGGT1_281960	hypothetical protein	23.14	20	20	20	99123.1	100571	89280.7	93030	85749	91148.3	97906.3	91746.7	1.05935	1.07483	0.954166	0.994235	0.916422	0.974125	1.04635	0.98052	1.04216	0.329036
TGGT1_281980	phosphatidate cytidylyltransferase	34.55	27	27	27	578797	572476	556440	569094	603537	577956	585869	585735	1.0001	0.98918	0.961471	0.983336	1.04285	0.998649	1.01232	1.01209	0.967579	0.0372165
TGGT1_281990	Nicotinamidase	31.41	14	14	14	165782	160044	155708	176920	175579	160586	152947	164888	1.01052	0.97554	0.949111	1.07841	1.07023	0.978844	0.932281	1.00507	1.00681	0.868554
TGGT1_282040	hypothetical protein	16.19	27	27	27	89974.9	98998.4	100056	104363	97175.7	96557.5	80256.8	85800	0.955677	1.05152	1.06275	1.1085	1.03216	1.02559	0.852456	0.911333	1.09339	0.156469
TGGT1_282055	protein phosphatase PP2C-hn	42.05	17	17	17	1904680	1820900	1900450	1863180	1813580	1782050	1808460	1744570	1.04096	0.995172	1.03865	1.01828	0.991172	0.97394	0.988373	0.953456	1.04764	0.0147284
TGGT1_282070	hypothetical protein	38.23	34	34	34	832154	860185	802236	849965	827479	796146	780146	802637	1.01622	1.05046	0.979688	1.03797	1.01052	0.972251	0.952712	0.980178	1.04308	0.0753766
TGGT1_282090	hypothetical protein	26.52	14	14	14	167323	166681	177970	155319	190583	171856	178468	196329	0.953048	0.949392	1.01369	0.884675	1.08553	0.978868	1.01653	1.11826	0.905128	0.0521119
TGGT1_282130	hypothetical protein	11.6	12	12	12	40836.6	38803.3	40961.5	39340.1	54526.4	48901.9	61864.8	47375.9	0.876768	0.833112	0.879449	0.844637	1.17069	1.04993	1.32825	1.01717	0.752068	0.00402154
TGGT1_282140	cwf21 protein	23.64	15	15	15	216399	207337	210009	209797	217034	201135	202880	201934	1.0388	0.995302	1.00813	1.00711	1.04185	0.96553	0.973907	0.969366	1.02498	0.261943
TGGT1_282150	hypothetical protein	10.55	6	6	6	20297.7	21995	30897.4	22734	28778.6	27418.8	24733.8	23290.6	0.811316	0.879159	1.235	0.908697	1.1503	1.09595	0.988631	0.930945	0.920384	0.405838
TGGT1_282170	hypothetical protein	27.3	14	14	14	317602	323327	332467	318167	341478	322358	319124	332548	0.974586	0.992154	1.0202	0.97632	1.04785	0.989181	0.979257	1.02045	0.981798	0.368074
TGGT1_282180	hypothetical protein	24.84	9	9	9	2399470	2481720	2404840	2295570	1940090	2082000	1948680	2038490	1.09123	1.12864	1.09368	1.04398	0.882317	0.946855	0.886224	0.927068	1.19632	0.000267933
TGGT1_282190	hydrolase, NUDIX family protein	31.23	11	11	11	345771	365166	352438	353682	328421	325847	339584	341372	1.00505	1.06142	1.02442	1.02804	0.954615	0.947133	0.987062	0.992259	1.06129	0.0106474
TGGT1_282200	ATPase, AAA family protein	1.12	1	1	1	75727.3	90977	82731.7	79537.4					0.920771	1.10619	1.00594	0.967098
TGGT1_282210	AP2 domain transcription factor AP2VIIa-8	10.87	7	7	7	36140.4	43300.4	27844.3	44489.9	33625.6	32806.6	34096	31030	1.02044	1.2226	0.786192	1.25619	0.949429	0.926304	0.962711	0.876142	1.15367	0.292349
TGGT1_282220	AP2 domain transcription factor AP2VIIa-9	29.5	23	23	23	65536	65615.4	64075.4	65312.6	62137.9	68283.5	66869.3	61516.7	1.00951	1.01074	0.987015	1.00607	0.95717	1.05184	1.03005	0.947601	1.00669	0.791582
TGGT1_304460	zinc finger, C3HC4 type (RING finger) domain-containing protein	28.31	16	16	16	196539	199446	200806	204583	201860	202820	195123	214701	0.973039	0.987431	0.994164	1.01286	0.999382	1.00414	0.966028	1.06296	0.98388	0.491062
TGGT1_304470	putative oxidoreductase	33.2	14	14	14	117423	115126	123959	110505	119192	109696	126884	116583	1.00002	0.980455	1.05568	0.941101	1.01508	0.934211	1.08059	0.992863	0.988691	0.786424
TGGT1_304490	hypothetical protein	34.01	9	8	8	151061	140179	142614	153364	156956	151028	176378	154447	0.985694	0.914688	0.930577	1.00072	1.02416	0.985479	1.15089	1.00779	0.919239	0.0885636
TGGT1_304500	hypothetical protein	40.46	10	10	10	945180	877518	911631	871164	1000740	1035970	995538	989436	0.991381	0.920412	0.956192	0.913747	1.04966	1.08661	1.0442	1.0378	0.896513	0.00221018
TGGT1_304520	hypothetical protein	34.68	29	29	29	130942	107681	118372	118798	117996	116220	123223	113766	1.10616	0.909662	0.999977	1.00358	0.9968	0.981797	1.04096	0.961066	1.00974	0.864413
TGGT1_304630	ATG C terminal domain-containing protein	19.33	110	110	110	96574.8	89636.6	86164	87286.8	89649.7	84262.3	88646.4	89981.5	1.0848	1.00687	0.96786	0.980472	1.00701	0.946499	0.995744	1.01074	1.0202	0.538602
TGGT1_304640	hypothetical protein	21.17	20	20	20	75336.3	74061.8	70756.3	73260	61161.1	62846.1	63479	58035.2	1.1183	1.09938	1.05031	1.08748	0.90788	0.932892	0.942287	0.861478	1.19507	0.000307679
TGGT1_304650	histidine acid phosphatase superfamily protein	32.67	69	69	69	186022	186629	185177	192516	181851	177910	184567	179022	1.00983	1.01312	1.00524	1.04508	0.987185	0.965791	1.00193	0.971827	1.03732	0.0230787
TGGT1_304660	prostaglandin-E synthase	23.5	13	13	13	277450	268596	271900	284853	258681	256499	250392	255755	1.04495	1.0116	1.02404	1.07283	0.974259	0.966041	0.94304	0.963239	1.07977	0.0019252
TGGT1_304670	leucine rich repeat-containing protein	46.75	15	15	15	533716	551144	526660	532847	419732	426929	435810	439284	1.1044	1.14046	1.08979	1.1026	0.868533	0.883426	0.901803	0.908991	1.24545	4.56481e-06
TGGT1_304680	ubiquitin family protein	38.14	16	16	16	197444	202153	204846	208205	195102	199778	202490	208522	0.975912	0.999187	1.0125	1.0291	0.964336	0.987448	1.00085	1.03067	1.00838	0.652573
TGGT1_304700	hypothetical protein	28.08	30	30	30	537058	536896	522415	548575	533652	565407	537518	529380	0.996651	0.99635	0.969477	1.01802	0.99033	1.04926	0.997505	0.982403	0.990299	0.61248
TGGT1_304710	putative eukaryotic peptide chain release factor	26.41	22	22	22	2031270	1994350	1961710	1920850	1902740	1912050	1915400	1906620	1.04536	1.02636	1.00957	0.988537	0.979217	0.984008	0.985732	0.981214	1.03553	0.0605627
TGGT1_304720	hypothetical protein	10.95	53	53	53	159934	160107	165500	155365	164533	162963	157824	170219	0.986908	0.987976	1.02125	0.958714	1.01529	1.0056	0.973888	1.05037	0.977678	0.309159
TGGT1_304740	rhoptry kinase family protein ROP35	49.53	26	26	26	911112	916313	889754	894915	1013970	1025430	1021220	1014950	0.948129	0.953541	0.925903	0.931274	1.05517	1.06709	1.06271	1.05619	0.886279	0.000115828
TGGT1_304750	zinc finger, C3HC4 type (RING finger) domain-containing protein	6.87	5	5	5	41897.6	44308.9	48359.5	49497.2	61360.6	50454.3	38651.1	55072.7	0.860316	0.909829	0.993003	1.01636	1.25997	1.03602	0.793653	1.13085	0.895516	0.388654
TGGT1_304760	RNA recognition motif-containing protein	53.03	68	68	68	674682	667992	668023	677346	692799	693143	687542	676078	0.992616	0.982774	0.982819	0.996536	1.01927	1.01978	1.01154	0.99467	0.977626	0.0160087
TGGT1_304770	ubiquitin-conjugating enzyme subfamily protein	53.55	9	9	9	2817090	2896840	2871310	2889840	2764030	2897070	2854970	2810740	0.988371	1.01635	1.00739	1.01389	0.969755	1.01643	1.00166	0.986143	1.01309	0.31427
TGGT1_366480	phosphofructokinase	13.08	6	6	6		24555.2	18427.4	23069.4	20670	24694.8	24661.9	30034.4		1.03476	0.77653	0.972144	0.871033	1.04064	1.03925	1.26565	0.880156	0.326238
TGGT1_462965	formin domain-containing protein	9.92	34	34	34	181541	189638	190134	193518	183671	185658	168847	165806	0.995555	1.03996	1.04268	1.06124	1.00724	1.01813	0.925942	0.909265	1.07223	0.0862143
TGGT1_255170	hypothetical protein	11.72	12	12	12	28332.5	37952.1	35234.3	33911	27391.9	22132.4	34625.5	27489.3	0.917396	1.22887	1.14087	1.09803	0.886939	0.716639	1.12116	0.890093	1.2131	0.12007
TGGT1_255180	ubiquitin carboxyl-terminal hydrolase	18.8	58	58	58	325841	326633	312763	330077	322715	336465	326673	342358	0.993598	0.996013	0.953718	1.00651	0.984065	1.02599	0.996135	1.04396	0.975232	0.213315
TGGT1_255190	myosin C	39.45	46	46	46	823874	856138	843703	826442	844566	830361	830417	822675	0.986945	1.0256	1.0107	0.990021	1.01173	0.994716	0.994783	0.985509	1.00665	0.558607
TGGT1_255195	hypothetical protein	19.11	6	6	6	21094.2	24666.6	19497.1	20164	21549	18959.2	23196.6	14899.6	1.02882	1.20306	0.950926	0.983452	1.051	0.924691	1.13136	0.726693	1.08673	0.43248
TGGT1_255210	ATPase, AAA family protein	8.35	4	4	4	35602	23263.5	24463	28787.1	31116.7	31736.2	37851.3	33803.3	1.15486	0.754625	0.793535	0.933801	1.00937	1.02946	1.22783	1.09652	0.833527	0.116858
TGGT1_255215	hypothetical protein	10.14	2	2	2	15215.7	12898	13143.8	13906.6	5632.39	14737.7	14579.2	15134	1.15657	0.980395	0.999078	1.05706	0.428126	1.12023	1.10819	1.15036	1.10145	0.517918
TGGT1_255220	AP2 domain transcription factor AP2VIIb-3	25.36	42	42	42	112931	105840	109146	106220	112181	110451	119443	117336	1.01108	0.947593	0.977192	0.950995	1.00436	0.988876	1.06938	1.05052	0.944986	0.0552352
TGGT1_255240	hypothetical protein	32.33	61	61	61	179328	182811	191147	188152	186371	185656	195839	193183	0.954833	0.973378	1.01776	1.00182	0.992333	0.988526	1.04275	1.0286	0.974232	0.227784
TGGT1_255250	putative tRNA (cytosine(34)-C(5))-methyltransferase	40.43	34	34	34	377103	359408	344410	365842	333961	341347	331378	344821	1.0781	1.02751	0.984637	1.04591	0.954764	0.97588	0.94738	0.985812	1.07048	0.0183728
TGGT1_255260	apical membrane antigen AMA1	44.29	23	23	23	4595900	4417780	4453080	4535790	4641100	4522640	4726950	4566460	1.00843	0.969351	0.977096	0.995245	1.01835	0.992359	1.03719	1.00197	0.97537	0.107519
TGGT1_255270	hypothetical protein	2.52	1	1	1	44585	52559.5	67849.6	63399.2	44615.4	41638.3	39776.3	46914.7	0.888727	1.04769	1.35247	1.26376	0.889333	0.82999	0.792874	0.935166	1.32061	0.0393658
TGGT1_255300	hypothetical protein	46.67	90	90	89	155833	160397	163597	163047	159116	159801	161142	159302	0.972259	1.00073	1.0207	1.01727	0.992742	0.997015	1.00538	0.993902	1.00549	0.659647
TGGT1_255310	zinc finger (CCCH type) motif-containing protein	28.96	18	18	18	95493.2	93481.8	98920.2	106501	86908.9	88306.5	88126.4	91932.4	1.01904	0.997578	1.05561	1.13651	0.927436	0.94235	0.940428	0.981043	1.11012	0.0157674
TGGT1_255320	mRNA turnover 4 (MRT4) family protein	56.14	12	12	12	709219	745132	712668	708629	698437	673602	683351	667392	1.01345	1.06477	1.01838	1.01261	0.998047	0.962558	0.976489	0.953685	1.05614	0.012942
TGGT1_255330	hypothetical protein	24.77	6	6	6	143297	137912	137618	142197	152022	166744	176136	187252	0.922133	0.88748	0.885588	0.915055	0.97828	1.07302	1.13346	1.20499	0.82243	0.00542091
TGGT1_255340	tetratricopeptide repeat-containing protein	44.58	60	60	60	205328	201428	209091	201287	207358	205387	205306	203466	1.00242	0.983385	1.0208	0.982696	1.01234	1.00271	1.00232	0.993334	0.994665	0.599868
TGGT1_255350	putative ATPase	44.19	25	25	25	286617	280478	280271	293313	307068	306332	304622	303972	0.970484	0.949697	0.948996	0.993156	1.03973	1.03724	1.03145	1.02925	0.933457	0.000773552
TGGT1_255370	TIC20 protein	3.33	1	1	1	20568.2	22161.8	21766.1	29952.5	24229.6	27162.8	23015.3	23018.6	0.857567	0.92401	0.907512	1.24883	1.01022	1.13252	0.959596	0.959734	0.969436	0.682888
TGGT1_255390	HEAT repeat-containing protein	14.14	30	30	30	152419	168055	162394	147253	156886	168103	147171	155267	0.969627	1.0691	1.03308	0.936763	0.998044	1.0694	0.936241	0.987744	1.00429	0.923323
TGGT1_255400	hypothetical protein	6.75	1	1	1	4914.28	9488.73	9769.66	4313.22	3083.66	5391.3	5534.64	4854.05	0.830298	1.60318	1.65064	0.728745	0.521004	0.910894	0.935112	0.820122	1.51009	0.195402
TGGT1_255410	hypothetical protein	16.36	3	3	3	881026	806712	860251	837210	824399	754290	792342	817352	1.0722	0.981762	1.04692	1.01888	1.00329	0.917965	0.964274	0.994711	1.06173	0.0727868
TGGT1_255420	hypothetical protein	65.47	14	14	14	1188200	1111400	1103350	1152180	1115480	1164040	1152770	1072160	1.04923	0.981414	0.974306	1.01742	0.985017	1.0279	1.01795	0.946764	1.01125	0.671769
TGGT1_255430	Rad9 protein	20.62	12	12	12	265847	303868	247507	308384	268128	257912	279225	312694	0.947945	1.08352	0.882549	1.09962	0.956078	0.919651	0.995648	1.11499	1.00684	0.940608
TGGT1_255440	hypothetical protein	25.22	12	12	12	109087	98341.1	95921.1	97085.6	101486	101062	92204.6	98122.7	1.10007	0.991704	0.9673	0.979043	1.02342	1.01914	0.929822	0.989502	1.01924	0.634682
TGGT1_255450	hypothetical protein	37.28	19	19	19	176752	180178	173144	173591	170098	172577	161975	171266	1.02496	1.04483	1.00404	1.00663	0.986375	1.00075	0.939271	0.993148	1.04105	0.0554155
TGGT1_255470	hypothetical protein	5.88	5	5	5	27524.3	29951	28807.1	24804.9	33299.4	20536.4	30093	24476.6	1.0032	1.09164	1.04995	0.904081	1.21369	0.748504	1.09682	0.892115	1.02474	0.745744
TGGT1_255510	ankyrin repeat-containing protein	32.9	33	33	33	455236	465708	443855	452293	444339	449541	467261	445600	1.00498	1.0281	0.979858	0.998485	0.980926	0.99241	1.03153	0.98371	1.00573	0.718861
TGGT1_255635	hypothetical protein	21.81	12	12	12	39713.8	36700.3	46375.8	42594.1	45038.3	52517	49577.7	52570.4	0.870231	0.804198	1.01621	0.933346	0.986905	1.15078	1.08637	1.15195	0.828148	0.0215508
TGGT1_255650	DHHC zinc finger domain-containing protein	26.54	13	13	13	288307	256774	273479	262690	280482	299249	290890	295877	1.02612	0.913889	0.973344	0.934945	0.998268	1.06506	1.03531	1.05306	0.92692	0.0388788
TGGT1_255660	EF hand domain-containing protein	75.84	8	8	8	784790	672868	611212	669726	739071	740433	743044	709152	1.10723	0.949323	0.862335	0.94489	1.04273	1.04465	1.04833	1.00051	0.934132	0.222728
TGGT1_255670	methyltransferase domain-containing protein	26.48	4	4	4	75490.9	89525.7	85308.8	92041.9	86984.7	78733.7	82691.8	66067.3	0.919437	1.09037	1.03901	1.12102	1.05942	0.958932	1.00714	0.804663	1.08869	0.283289
TGGT1_255680	YbaK/proline-tRNA ligase associated domain-containing protein	26.57	7	7	7	234966	230364	233399	234140	242633	231998	230993	253693	0.993416	0.973959	0.986791	0.989924	1.02583	0.980868	0.976619	1.07259	0.97243	0.305219
TGGT1_255690	2-C-methyl-D-erythritol 2,4-cyclodiphosphate synthase domain-containing protein	41.67	16	16	16	264931	271279	276350	289808	266627	259372	264488	264630	0.98237	1.00591	1.02471	1.07461	0.988659	0.961757	0.980727	0.981254	1.04478	0.0725336
TGGT1_255700	hypothetical protein	14.83	43	43	43	43357.3	45722.5	47442.6	46859.1	48674.2	46867.6	44886.4	43785.7	0.943587	0.995061	1.0325	1.0198	1.0593	1.01998	0.976865	0.952911	0.995481	0.893448
TGGT1_255715	hypothetical protein	21.64	3	3	3	45229.2	44025.3	47009.4	41422.5	36372.3	33863.1	28684.8	22213.5	1.21087	1.17864	1.25853	1.10896	0.973758	0.906582	0.767948	0.594699	1.46686	0.0121491
TGGT1_255720	hypothetical protein	13.1	4	4	4	11623.7	16125.3	11103.4	14087.9	15696.2	11233.4	7664.67	10416.2	0.94935	1.31701	0.906856	1.15061	1.28197	0.917473	0.626002	0.850729	1.17618	0.324112
TGGT1_255740	hypothetical protein	20.05	25	25	25	74070.9	86444	78266.8	71330	73741.7	80951.5	82542.1	86510.6	0.934859	1.09102	0.987816	0.900265	0.930704	1.0217	1.04177	1.09186	0.957886	0.442614
TGGT1_255870	WD domain, G-beta repeat-containing protein	25.21	16	16	16	109232	110264	109102	111688	118230	110830	118241	107227	0.976578	0.985805	0.975416	0.998536	1.05702	0.990865	1.05712	0.958653	0.968666	0.295888
TGGT1_255880	hypothetical protein	30.75	18	18	18	133510	148329	126797	140594	146299	134728	148566	145419	0.950045	1.0555	0.902275	1.00045	1.04105	0.958712	1.05718	1.03479	0.955163	0.287571
TGGT1_255890	pyridine nucleotide-disulfide oxidoreductase domain-containing protein	37.23	25	25	25	687005	714154	709671	717498	766936	721872	727885	730861	0.95155	0.989153	0.982944	0.993785	1.06226	0.999843	1.00817	1.01229	0.959551	0.0500339
TGGT1_255895	hypothetical protein	46.22	22	22	22	125588	132334	133679	144156	151270	147602	152748	143800	0.888193	0.935903	0.945415	1.01951	1.06982	1.04388	1.08028	1.01699	0.899797	0.0147571
TGGT1_255900	putative Bax inhibitor-1	15.32	4	4	4	328215	365177	385720	362612	377711	358529	331448	322117	0.927315	1.03175	1.08979	1.0245	1.06716	1.01296	0.93645	0.910086	1.03736	0.483512
TGGT1_255910	putative PfMNL-2 CISD1 family iron-sulfur protein	19.48	4	4	4	373036	401893	377255	380675	353782	337997	381091	348875	1.01005	1.08818	1.02147	1.03073	0.957914	0.915174	1.03186	0.944627	1.07815	0.0464996
TGGT1_255920	putative GINS complex subunit Psf3	19.05	4	4	4	40065.6	45038.2	44398.3	32037.6	41191.7	36743.3	42346.1	44554.6	0.982074	1.10396	1.08828	0.785294	1.00968	0.900639	1.03797	1.09211	0.980004	0.773629
TGGT1_255930	hypothetical protein	29.38	10	10	10	54912.7	52602.9	62274.4	57615.7	60626.9	57169.8	64812.6	62673.8	0.929367	0.890275	1.05396	0.975114	1.02608	0.967568	1.09692	1.06072	0.927115	0.139543
TGGT1_255940	hypothetical protein	31.87	7	7	7	54008.9	54660.8	54338.4	54235.9	48732	41231.6	41424.4	41532.6	1.10741	1.12077	1.11416	1.11206	0.999209	0.84542	0.849373	0.851591	1.25632	0.00132762
TGGT1_255960	hypothetical protein	7.46	11	11	11	15461.4	12243.7	14393.6	13465	12324.9	14460.5	14985.4	14899.8	1.10208	0.872724	1.02597	0.959778	0.878512	1.03074	1.06815	1.06205	0.980468	0.774459
TGGT1_255980	hypothetical protein	34.93	19	19	19	129923	127217	128724	127145	119390	127613	129523	129006	1.02046	0.99921	1.01105	0.998644	0.937733	1.00232	1.01732	1.01326	1.01479	0.4712
TGGT1_256000	endoplasmic reticulum retention receptor	21.08	6	6	6	1459280	1486700	1536720	1575150	1420280	1335750	1390980	1343280	1.01092	1.02991	1.06457	1.09119	0.983902	0.925344	0.963605	0.93056	1.10338	0.00464271
TGGT1_256010	hypothetical protein	17.34	4	4	4	36309.6	45484.7	50331.6	27990.1	46518.6	45272.8	37306.2	33995.6	0.898727	1.12583	1.2458	0.692805	1.15142	1.12058	0.923395	0.841451	0.981745	0.826616
TGGT1_256030	hypothetical protein	72.66	17	17	17	567998	586554	561097	559828	654294	664060	642148	632507	0.933346	0.963838	0.922007	0.919921	1.07515	1.0912	1.05519	1.03935	0.877543	0.000132795
TGGT1_256050	signal recognition particle 14kd protein	58.14	10	10	10	514512	517583	487408	505184	511761	533401	521970	537735	0.996741	1.00269	0.944234	0.97867	0.991412	1.03333	1.01119	1.04173	0.961907	0.0681916
TGGT1_256060	nucleosome assembly protein (nap) protein	33.13	26	26	26	307010	321881	321927	309443	335834	345808	332673	344245	0.937857	0.983285	0.983426	0.94529	1.02591	1.05638	1.01625	1.0516	0.927645	0.00308232
TGGT1_256070	CMGC kinase	2.4	2	2	2	243687	225203	241397	138882	203205	149686	185061	203154	1.22589	1.1329	1.21437	0.698657	1.02224	0.753007	0.930964	1.02198	1.14581	0.465149
TGGT1_256090	glycerophosphodiester phosphodiesterase family protein	49.86	16	16	16	660146	684338	643066	630879	665082	666925	698222	647172	0.997231	1.03378	0.97143	0.95302	1.00469	1.00747	1.05475	0.977633	0.977974	0.380248
TGGT1_256760	pyruvate kinase PyK1	68.55	31	31	31	7459380	7419870	7362880	7557950	7560210	7532800	7515070	7688580	0.992983	0.987723	0.980137	1.0061	1.00641	1.00276	1.0004	1.02349	0.983609	0.070924
TGGT1_256770	putative eukaryotic translation initiation factor 4A, isoform 3	63.29	26	26	26	1960010	2005010	1967630	2002820	2036770	1983560	2075660	2024600	0.976583	0.999005	0.98038	0.997914	1.01483	0.988317	1.03421	1.00877	0.977204	0.0827606
TGGT1_256780	hypothetical protein	13.65	4	4	4	200475	228166	185081	189272	181878	208245	217409	268333	0.955292	1.08724	0.881937	0.901908	0.866674	0.992317	1.03598	1.27864	0.916801	0.422127
TGGT1_256810	DnaJ domain-containing protein	8.76	5	5	5	48085.5	44133	43387.5	46016.5	45639.8	32087.2	44880.5	40299.2	1.11655	1.02477	1.00746	1.06851	1.05976	0.745068	1.04213	0.935751	1.11489	0.213136
TGGT1_256820	zinc finger (CCCH type) motif-containing protein	24.6	12	12	12	531621	514625	542067	498325	558370	524818	538091	548020	0.999302	0.967355	1.01894	0.936715	1.04958	0.986515	1.01146	1.03013	0.961895	0.136321
TGGT1_256830	SacI domain-containing protein	3.63	5	5	5	18064.9	13836.4	13650.5	13522.7	11373.8	19376.4	13131.7	16868.6	1.20609	0.923774	0.911362	0.90283	0.759361	1.29365	0.876725	1.12622	0.972412	0.922462
TGGT1_256840	hypothetical protein	38.09	25	25	25	529043	519622	522636	516508	510315	505491	534070	505041	1.02163	1.00344	1.00926	0.997426	0.985467	0.976151	1.03134	0.975282	1.01601	0.299833
TGGT1_256850	hypothetical protein	5.46	2	2	2	107017	55672.9	92214.9	93944.7	58656	101601	66182.2	81566.8	1.30339	0.678054	1.12311	1.14417	0.714385	1.23742	0.806049	0.993422	1.13261	0.552659
TGGT1_256865	WD repeat domain 35 family protein	0.52	1	1	1	135576	119109	143951	142620	119414	134197	150995	126081	1.01181	0.88892	1.07432	1.06438	0.891197	1.00152	1.12689	0.940953	1.01992	0.765713
TGGT1_256880	protein kinase domain-containing protein	8.48	12	12	12	95616.7	94413.6	97998.9	96256.7	86932.5	86938	80727.4	89673.9	1.04993	1.03672	1.07609	1.05696	0.954571	0.954631	0.886435	0.984673	1.11623	0.00340591
TGGT1_256900	DEAD/DEAH box helicase domain-containing protein	20.45	29	29	29	94597.6	97612.4	88507.3	92917.9	95648.5	93932.7	81556.4	89600.3	1.03051	1.06335	0.964167	1.01221	1.04196	1.02327	0.888446	0.976074	1.03575	0.410314
TGGT1_256910	hypothetical protein	13.09	11	11	11	15401.3	21926.2	18267.9	22499.7	21338.2	17550.7	21277.8	19379	0.78159	1.11272	0.927065	1.14182	1.08288	0.890668	1.07981	0.983451	0.981764	0.798266
TGGT1_256920	phosphatidylinositol-4-phosphate 5-Kinase	4.84	13	13	13	18728.3	17731.3	16163.3	12728	15799.6	17582.9	16300	16079.3	1.14273	1.0819	0.986223	0.776614	0.964032	1.07284	0.994564	0.981098	0.993752	0.863154
TGGT1_256960	FYVE zinc finger domain-containing protein	5.37	3	3	3	20216.3	18488.5	14789.2	23368.7	22512.3	11964.1	28255.1	21750.6	1.00239	0.91672	0.733297	1.1587	1.11623	0.593219	1.40098	1.07847	0.90981	0.774723
TGGT1_256970	putative vacuolar ATP synthase subunit A	60.39	31	31	31	5144300	5007330	4970200	4994200	4770040	4798580	4673370	4692890	1.05387	1.02581	1.0182	1.02312	0.977194	0.983041	0.95739	0.961389	1.06238	0.000929514
TGGT1_256980	glycerol-3-phosphate-acyltransferase	42.61	38	38	38	485908	495775	484708	483022	493867	481209	481715	487284	0.998401	1.01868	0.995936	0.992472	1.01475	0.988746	0.989786	1.00123	1.00275	0.755746
TGGT1_256990	glycyl-tRNA synthetase	56.42	44	44	44	1604920	1606880	1556320	1603110	1591780	1608250	1613230	1574210	1.00632	1.00755	0.975849	1.00519	0.998083	1.00841	1.01153	0.987066	0.997458	0.794318
TGGT1_257020	hypothetical protein	39.36	12	12	12	130485	138191	144354	138598	140548	135631	141109	137782	0.943238	0.998943	1.04349	1.00188	1.01598	0.980437	1.02004	0.995986	0.993799	0.776751
TGGT1_257030	hypothetical protein	42.55	15	15	15	143516	123379	127199	132673	129622	128493	138682	130625	1.08911	0.936295	0.965284	1.00683	0.983672	0.975104	1.05243	0.991283	0.998758	0.950152
TGGT1_257040	TB2/DP1, HVA22 family protein	29.49	6	6	6	2060740	1928590	1938950	2157510	2129870	2159930	2135870	2231040	0.984675	0.92153	0.926481	1.03091	1.01771	1.03207	1.02057	1.06605	0.934049	0.0529336
TGGT1_257060	translation initiation factor sui1 protein	20.92	6	6	6	264719	322766	328721	313601	336668	330336	298127	327025	0.839724	1.02386	1.04275	0.994784	1.06796	1.04787	0.945698	1.03737	0.951748	0.393577
TGGT1_257070	hypothetical protein	14.26	7	7	7	288544	288754	284411	270379	280587	290492	303338	281173	1.00904	1.00977	0.994584	0.945514	0.981212	1.01585	1.06077	0.983261	0.979662	0.426935
TGGT1_257080	3'5'-cyclic nucleotide phosphodiesterase domain-containing protein	21.56	26	26	26	131904	137747	144609	134045	147457	149173	149733	157988	0.915479	0.956032	1.00366	0.930338	1.02342	1.03533	1.03922	1.09651	0.907263	0.00842189
TGGT1_257100	hypothetical protein	45.21	20	20	20	118298	129751	120430	118211	137025	130357	134690	144372	0.916032	1.00472	0.932541	0.915359	1.06104	1.00941	1.04296	1.11793	0.890649	0.00925764
TGGT1_257110	hypothetical protein	34.03	14	14	14	54904.1	53461.6	61356.9	57533	47512.7	49402	48581	54068.5	1.02908	1.00205	1.15003	1.07836	0.890544	0.925955	0.910567	1.01342	1.13876	0.0202354
[truncated: 3,567 more rows]

## Sheet: Peptide_quant
Sequence	Length	Protein accession	Protein description	Charge	Unique [yes/no]	Coverage [%]	Intensity PP2A-C2-IAA_Rep1	Intensity PP2A-C2-IAA_Rep2	Intensity PP2A-C2-IAA_Rep3	Intensity PP2A-C2-IAA_Rep4	Intensity PP2A-C2+IAA_Rep1	Intensity PP2A-C2+IAA_Rep2	Intensity PP2A-C2+IAA_Rep3	Intensity PP2A-C2+IAA_Rep4
[truncated: 121,164 more rows]
