# Supplementary material for: The PP2A-2 holoenzyme orchestrates daughter cell emergence during cytokinesis in Toxoplasma gondii
Source: PLoS Pathog. 2025 Sep 3;21(9):e1013475. doi: 10.1371/journal.ppat.1013475 (PMC12425318; doi:10.1371/journal.ppat.1013475)
Supplement: S3 Table — (XLSX) [file ppat.1013475.s010.xlsx]

## Sheet: Diff_distribution
Compared sample name	Up-regulated	Down-regulated
PP2A-C2-IAA/+IAA	16	15

## Sheet: PP2A-C2-IAA vs +IAA
Protein accession	Protein description	PP2A-C2-IAA/+IAA Ratio	PP2A-C2-IAA/+IAA P value	Regulated Type	Coverage [%]	Peptides	Razor + unique peptides	Unique peptides	Intensity PP2A-C2-IAA_Rep1	Intensity PP2A-C2-IAA_Rep2	Intensity PP2A-C2-IAA_Rep3	Intensity PP2A-C2-IAA_Rep4	Intensity PP2A-C2+IAA_Rep1	Intensity PP2A-C2+IAA_Rep2	Intensity PP2A-C2+IAA_Rep3	Intensity PP2A-C2+IAA_Rep4	PP2A-C2-IAA_Rep1	PP2A-C2-IAA_Rep2	PP2A-C2-IAA_Rep3	PP2A-C2-IAA_Rep4	PP2A-C2+IAA_Rep1	PP2A-C2+IAA_Rep2	PP2A-C2+IAA_Rep3	PP2A-C2+IAA_Rep4
TGGT1_215170	putative serine/threonine-protein phosphatase 2A catalytic subunit beta isoform	15.0833	0.00104699	Up	48.91	18	18	18	245057	241477	241236	253984	4759.91	25412.2	18644.5		1.66451	1.6402	1.63856	1.72515	0.032331	0.172609	0.12664
TGGT1_229350	HEAT repeat-containing protein	6.57439	0.000154808	Up	30.88	26	26	26	160527	155005	161416	168818	28579.8	27877.3	19779.2	21988.1	1.72612	1.66674	1.73568	1.81527	0.307314	0.29976	0.212682	0.236434
TGGT1_203930	hypothetical protein	3.92355	0.00289183	Up	10.78	5	5	5	27520.2	35451	28660.7	29429.4	9654.68	5409.36	10520.8	5270.22	1.44923	1.86687	1.50929	1.54977	0.508421	0.28486	0.554031	0.277533
TGGT1_273468	hypothetical protein	2.18437	0.00185644	Up	3.96	1	1	1	267514	239286	241888	203684	120265	135850	108976	70902.5	1.54146	1.37881	1.3938	1.17366	0.692988	0.782791	0.627938	0.408552
TGGT1_246040	MIF4G domain-containing protein	1.86213	0.000129309	Up	10.61	12	12	12	94218.2	83933.8	83872.9	108976	48918.3	55072.4	47177.7	48066.4	1.32181	1.17753	1.17668	1.52886	0.686289	0.772626	0.661869	0.674337
TGGT1_244190	hypothetical protein	1.68925	0.0111207	Up	7.41	4	4	4	47184.9	45022.8	44169.8	48163.6	29462	17754.6	25314.2	36713.6	1.28488	1.226	1.20278	1.31153	0.802272	0.483471	0.689325	0.999739
TGGT1_216335	hypothetical protein	1.65795	0.00601173	Up	1.09	6	6	6	41468.6	39459.4	39677	41445.9	33862.5	21500.6	23722.8	18655.7	1.27698	1.21511	1.22181	1.27628	1.04276	0.662085	0.730515	0.57448
TGGT1_211060	hypothetical protein	1.64885	0.000102696	Up	9.43	1	1	1	267832	259658	243827	237125	154296	148515	152864	155928	1.32259	1.28223	1.20405	1.17096	0.761934	0.733387	0.754863	0.769993
TGGT1_297270	hypothetical protein	1.60613	0.0188756	Up	16.19	5	5	5	32105.9	30545.3	40786.7	37260.5	21878.8	27461.6	23924.2	14336.4	1.12505	1.07036	1.42924	1.30567	0.76667	0.962301	0.838345	0.502372
TGGT1_200250	microneme protein MIC17A	1.59933	1.84434e-08	Up	52.42	17	17	13	2133750	2169570	2134070	2137560	1336560	1384580	1323180	1317260	1.22484	1.2454	1.22502	1.22703	0.767227	0.794792	0.759546	0.756148
TGGT1_293260	ATPase/histidine kinase/DNA gyrase B/HSP90 domain-containing protein	1.58586	0.00150486	Up	6.34	6	6	6	18925	14405.7	16645	17458.4	11009.4	12266.1	9231.52	10015.2	1.37691	1.0481	1.21103	1.27021	0.801002	0.892434	0.67165	0.728668
TGGT1_221400	hypothetical protein	1.58082	0.00598088	Up	6.93	11	11	11	36297.7	41283.5	50814.5	45237.8	28191.7	25661.3	33596	22388.7	1.02438	1.16508	1.43406	1.27668	0.795614	0.724202	0.948132	0.631844
TGGT1_218550	PIK3R4 kinase-related protein	1.55155	0.0431307	Up	11.9	9	9	9	16832.5	10722.2	14557.2	13646.9	12745.6	7146.02	6415.7	9630.21	1.46854	0.935453	1.27004	1.19062	1.11198	0.623451	0.559735	0.840183
TGGT1_252280	hypothetical protein	1.5423	0.0359553	Up	3.11	4	4	4	63754.7	96544.2	58211	76129.8	58663.7	39100.7	55793.5	37480.8	1.05015	1.59026	0.95884	1.254	0.966297	0.644059	0.91902	0.617376
TGGT1_315720	Smg-4/UPF3 family protein	1.52888	0.00022619	Up	25.47	9	9	9	73267.2	91604.5	88197.5	82620.6	54756.8	54987.1	57882.1	51939.2	1.05562	1.31982	1.27073	1.19038	0.788925	0.792243	0.833953	0.748329
TGGT1_287040	hypothetical protein	1.52041	0.000109603	Up	26.49	7	7	7	177254	199971	218419	188888	128392	131176	132345	124086	1.09035	1.23009	1.34357	1.16191	0.789782	0.806907	0.814098	0.763294
TGGT1_265040	hypothetical protein	0.662761	0.00392063	Down	2.42	1	1	1	31454.9	27756.1	36073.2	29192.2	44921.6		52215.8	43723.7	0.829827	0.732247	0.951665	0.770134	1.1851		1.37753	1.1535
TGGT1_293480	MoeA N-terminal region (domain I and II) domain-containing protein	0.657916	6.33576e-07	Down	38.33	36	36	36	135401	137006	138406	132835	215291	201126	200387	209514	0.790682	0.800055	0.80823	0.775698	1.2572	1.17449	1.17017	1.22347
TGGT1_267855	hypothetical protein	0.657602	0.0132891	Down	1.57	4	4	4	12637.7	8724.38	9854.24	12328.2	13812.4	14702.2	19062.6	18639.9	0.921102	0.635878	0.718228	0.898544	1.00672	1.07157	1.38938	1.35857
TGGT1_290970	8-amino-7-oxononanoate synthase	0.653023	0.000544177	Down	27.56	14	13	13	72727.4	61225.9	55416.6	68880.1	102019	98516.6	93085	101848	0.890015	0.749263	0.678171	0.842933	1.24848	1.20561	1.13914	1.24638
TGGT1_411470	putative transmembrane protein	0.651252	0.00208705	Down	49.86	17	2	2	385104	325422	459775	424090	628439	672625	563143	583988	0.762094	0.643988	0.909863	0.839245	1.24364	1.33108	1.11442	1.15567
TGGT1_257530	transporter, major facilitator family protein	0.650231	3.3287e-06	Down	19.05	7	7	7	1023220	942978	1008490	970132	1588850	1501160	1452240	1524550	0.817626	0.753507	0.805856	0.775205	1.2696	1.19953	1.16044	1.21822
TGGT1_200400	hypothetical protein	0.633267	1.37275e-05	Down	29.39	25	25	25	75319.4	66315.6	67064.9	69491.1	112062	106156	115277	105800	0.839815	0.739422	0.747777	0.774829	1.2495	1.18364	1.28534	1.17967
TGGT1_275360	SAG-related sequence SRS47B	0.63157	0.016131	Down	10.99	3	3	3	8360.45		7074.95	9022.66	10987.2	10803	15901.2	13943	0.769106		0.650848	0.830025	1.01075	0.993804	1.4628	1.28266
TGGT1_222200	putative LMBR1 family region protein	0.618886	0.0106956	Down	10.82	6	6	6	44423.5	48830.9	79921.8	59651.7	96513.9	98493.1	99413.3	81784.4	0.583529	0.641422	1.04982	0.78356	1.26777	1.29376	1.30585	1.07429
TGGT1_216970	putative coronin	0.6082	0.0279399	Down	4.03	2	2	2		4152.07	5435.42	4839.2	9611.23	8783.29	7701.99	5530.56		0.631099	0.826164	0.73554	1.46087	1.33503	1.17067	0.840625
TGGT1_261650	hypothetical protein	0.530718	7.30369e-05	Down	11.01	10	10	10	42486.2	44203.3	44740.2	33926.1	77905.8	74679.5	78691.5	80293	0.712668	0.741471	0.750477	0.56908	1.3068	1.25268	1.31998	1.34684
TGGT1_297492	hypothetical protein	0.401732	0.00413845	Down	26.13	6	6	6	18740.2	8068.07	14426.1	20125.9	40851.1	42716.1	35149.5	34022.6	0.700242	0.30147	0.539043	0.75202	1.52643	1.59612	1.31339	1.27128
TGGT1_280570	SAG-related sequence SRS35A	0.399366	0.000121422	Down	34.88	4	4	4	24266.3	20989.7	16350.6	21150	50418.6	43299.7	58554.2	54947.3	0.66947	0.579073	0.451088	0.583496	1.39097	1.19457	1.61542	1.51591
TGGT1_278080	Toxoplasma gondii family A protein	0.299234	0.000948471	Down	14.43	4	4	4	2954.65	5806.52	6599.38	6739.86	16270.1	19708.4	16255.5	21622.5	0.246331	0.484094	0.550195	0.561907	1.35645	1.6431	1.35523	1.80268
TGGT1_243350	gamma-glutamyl hydrolase	0.253097	3.72733e-07	Down	28.94	18	18	18	141184	133131	163159	152358	600424	584849	523024	622162	0.386767	0.364706	0.446966	0.417378	1.64483	1.60217	1.4328	1.70438
