# Supplementary material for: The PP2A-2 holoenzyme orchestrates daughter cell emergence during cytokinesis in Toxoplasma gondii
Source: PLoS Pathog. 2025 Sep 3;21(9):e1013475. doi: 10.1371/journal.ppat.1013475 (PMC12425318; doi:10.1371/journal.ppat.1013475)
Supplement: S4 Table — (XLSX) [file ppat.1013475.s011.xlsx]

## Sheet: Summary
Header line description of Table 1			Table 1. Spectrum database search analysis summary (Localization probability > 0.75)
Peptides	Number of peptides which spectrum hit
Modified peptides	Total number of modified peptides identified		Peptides	Modified peptides	Identified proteins	Identified sites	Comparable proteins	Comparable sites
Identified proteins	Number of proteins detected by spectrum search analysis		23230	17956	3414	20417	3288	19548
Comparable proteins	Number of proteins comparable
Identified sites	Number of modification sites detected by spectrum search analysis
Comparable sites	Number of modification sites comparable		Table 2. Differentially modified sites (modified proteins) summary
Header line description of worksheet "Site_quant"			Compare group	Regulated type	fold change >1.2	fold change >1.3	fold change >1.5	fold change >2
Protein accession	Protein accession number of database used for search		PP2A-C2-IAA/+IAA	Up-regulated	1804 (1079)	1297 (859)	641 (505)	166 (154)
Protein description	Protein functional description			Down-regulated	1811 (1116)	1304 (878)	616 (495)	116 (106)
Gene name	Name of the gene associated to the protein sequence
Position	Modification site localization in protein
Amino acid	The amino acid that modification site modified
Modified sequence	Identified peptide sequence marked with modification sites localization probabilities
Localization probability	Probability of a certain amino acid containing this modification in this peptide
Header line description of worksheet "Peptide_quant"
Protein accession	Protein accession number of database used for search
Protein description	Protein functional description
Gene name	Name of the gene associated to the protein sequence
Sequence	Identified peptide amino acid sequence
Modifications	identified peptide with modification markers
Charge	The charge-state of the peptide
Length	Identified peptide amino acid length

## Sheet: Site_quant Normalized
Modification sites information																					Protein quantitation								Normalized modification sites quantitation
Protein accession	Position	Amino acid	Protein description	Modified sequence	Intensity PP2A-C2-IAA-Rep1	Intensity PP2A-C2-IAA-Rep2	Intensity PP2A-C2-IAA-Rep3	Intensity PP2A-C2-IAA-Rep4	Intensity PP2A-C2+IAA-Rep1	Intensity PP2A-C2+IAA-Rep2	Intensity PP2A-C2+IAA-Rep3	Intensity PP2A-C2+IAA-Rep4	PP2A-C2-IAA-Rep1	PP2A-C2-IAA-Rep2	PP2A-C2-IAA-Rep3	PP2A-C2-IAA-Rep4	PP2A-C2+IAA-Rep1	PP2A-C2+IAA-Rep2	PP2A-C2+IAA-Rep3	PP2A-C2+IAA-Rep4	PP2A-C2-IAA-Rep1	PP2A-C2-IAA-Rep2	PP2A-C2-IAA-Rep3	PP2A-C2-IAA-Rep4	PP2A-C2+IAA-Rep1	PP2A-C2+IAA-Rep2	PP2A-C2+IAA-Rep3	PP2A-C2+IAA-Rep4	PP2A-C2-IAA-Rep1	PP2A-C2-IAA-Rep2	PP2A-C2-IAA-Rep3	PP2A-C2-IAA-Rep4	PP2A-C2+IAA-Rep1	PP2A-C2+IAA-Rep2	PP2A-C2+IAA-Rep3	PP2A-C2+IAA-Rep4	PP2A-C2-IAA/+IAA Ratio	PP2A-C2-IAA/+IAA P value
TGGT1_292920	327	S	putative heat shock protein 75	ELSEEEAS(Phospho)EAGLK	15067.1	9896.47	17022	13630.7	10239	17733.1	12257.5	13046.5	1.10694	0.727064	1.25056	1.00141	0.752229	1.3028	0.900522	0.958488	1.0468	1.03243	1.04131	1.027	0.945397	0.955523	0.969521	0.982021	1.05745	0.704225	1.20095	0.975079	0.795675	1.36344	0.928832	0.976036	0.968927	0.857723
TGGT1_292920	156	S	putative heat shock protein 75	SDATSATTNDGVADS(Phospho)EGEVHTFK	50051.2	62806.3	32339	49251.7	37151.6	37917.5	52079.1	58318.8	1.05394	1.32253	0.680973	1.03711	0.782314	0.798441	1.09665	1.22804	1.0468	1.03243	1.04131	1.027	0.945397	0.955523	0.969521	0.982021	1.00683	1.28099	0.653961	1.00984	0.827497	0.835606	1.13112	1.25052	0.976975	0.850111
TGGT1_292920	259	S	putative heat shock protein 75	SGS(Phospho)LEFLMK	91262.2	80994	61469	90573.3	62242.7	71852.5	64702.6	78874.8	1.21284	1.07638	0.816903	1.20369	0.827185	0.954896	0.859876	1.04822	1.0468	1.03243	1.04131	1.027	0.945397	0.955523	0.969521	0.982021	1.15862	1.04257	0.784499	1.17204	0.874961	0.999344	0.886909	1.06741	1.08596	0.51025
TGGT1_292950	838	S	hypothetical protein	AS(Phospho)LC(Carbamidomethyl)ESVDEGR	36556.9	24279.4	61916.4	39292.2	41927.7	36612.1	45259.5	34866.4	0.911898	0.60564	1.54448	0.980129	1.04587	0.913274	1.12898	0.869729	0.967899	1.00435	0.989191	0.999461	0.983134	1.02689	1.02799	1.00109	0.942142	0.603016	1.56136	0.980657	1.06381	0.889363	1.09824	0.868782	1.04259	0.965177
TGGT1_292950	842	S	hypothetical protein	ASLC(Carbamidomethyl)ES(Phospho)VDEGR	190728	171229	183690	164639	163443	173408	154444	163051	1.11812	1.00381	1.07686	0.965177	0.958166	1.01658	0.90541	0.955868	0.967899	1.00435	0.989191	0.999461	0.983134	1.02689	1.02799	1.00109	1.1552	0.999461	1.08863	0.965698	0.974603	0.989969	0.88076	0.954828	1.10758	0.0820656
TGGT1_292950	1049	S	hypothetical protein	GGTQPHTVAPPAGLQVS(Phospho)PPVGR	23166.4	33562.9	30462.9	30678.4	29933.9	42595.8	25860.5	30099.6	0.752277	1.08988	0.989214	0.996212	0.972036	1.3832	0.839762	0.977417	0.967899	1.00435	0.989191	0.999461	0.983134	1.02689	1.02799	1.00109	0.777227	1.08516	1.00002	0.996749	0.988711	1.34699	0.816899	0.976353	0.934658	0.660274
TGGT1_292950	1476	S	hypothetical protein	GHVFPQLVNSS(Phospho)PLSSR	500109	462413	553146	490110	503858	539884	487638	459694	1.00101	0.925554	1.10716	0.980992	1.00851	1.08062	0.976044	0.920112	0.967899	1.00435	0.989191	0.999461	0.983134	1.02689	1.02799	1.00109	1.03421	0.921544	1.11926	0.981521	1.02581	1.05233	0.949471	0.919111	1.02782	0.629785
TGGT1_292950	850	S	hypothetical protein	GLS(Phospho)TTDELMIQR	33126.4	45571.1	41392.1	49853.5	37150.5	36364.5	36538.2	39518.8	0.829417	1.14101	1.03637	1.24823	0.930172	0.910492	0.914841	0.989469	0.967899	1.00435	0.989191	0.999461	0.983134	1.02689	1.02799	1.00109	0.856925	1.13606	1.0477	1.2489	0.946129	0.886654	0.889934	0.988392	1.15588	0.156415
TGGT1_292950	587	S	hypothetical protein	GRDPS(Phospho)VESFHSSR	817093	804071	825753	794428	800482	844447	835161	891594	0.988464	0.972711	0.998941	0.961046	0.96837	1.02156	1.01032	1.07859	0.967899	1.00435	0.989191	0.999461	0.983134	1.02689	1.02799	1.00109	1.02125	0.968497	1.00986	0.961564	0.984982	0.994809	0.982815	1.07742	0.980481	0.494505
TGGT1_292950	593	S	hypothetical protein	GRDPSVESFHS(Phospho)SR	31020.3	29764.9	20604.1	17851.9	21585.7	20516.1	37271.8	29894.9	1.19017	1.14201	0.790528	0.684933	0.82819	0.787152	1.43003	1.14699	0.967899	1.00435	0.989191	0.999461	0.983134	1.02689	1.02799	1.00109	1.22965	1.13706	0.799166	0.685302	0.842397	0.766543	1.39109	1.14574	0.928938	0.719285
TGGT1_292950	1783	S	hypothetical protein	GRS(Phospho)LTSPVR			25022.9	23864							1.02371	0.976294					0.967899	1.00435	0.989191	0.999461	0.983134	1.02689	1.02799	1.00109			1.03489	0.976821
TGGT1_292950	378	S	hypothetical protein	GTAS(Phospho)PGVEGGGGGDTRPHSYSDC(Carbamidomethyl)SAADFGR	155784		138904	163481	136557				1.04777		0.934239	1.09954	0.918453				0.967899	1.00435	0.989191	0.999461	0.983134	1.02689	1.02799	1.00109	1.08252		0.944447	1.10013	0.934209				1.11577
TGGT1_292950	1395	S	hypothetical protein	HS(Phospho)GEGVLWAAESGSR	61568.5	48822.8	51366.1	55457.9	58662	53815.3	53020	35319.8	1.17825	0.934336	0.983008	1.06131	1.12263	1.02988	1.01466	0.675924	0.967899	1.00435	0.989191	0.999461	0.983134	1.02689	1.02799	1.00109	1.21733	0.930287	0.993749	1.06189	1.14189	1.00291	0.987033	0.675188	1.10408	0.411209
TGGT1_292950	1407	S	hypothetical protein	HSGEGVLWAAESGS(Phospho)R	81292.1	79641	105392	107791	97440.1	94117.5	68034.2	85239.6	0.904567	0.886194	1.17274	1.19943	1.08425	1.04728	0.757041	0.948492	0.967899	1.00435	0.989191	0.999461	0.983134	1.02689	1.02799	1.00109	0.934568	0.882355	1.18556	1.20008	1.10285	1.01986	0.73643	0.94746	1.10402	0.428001
TGGT1_292950	1242	S	hypothetical protein	HSIS(Phospho)AVELPVLR	16053.3	19204.4	11135	21596.2	17325.6	12010.9	17747.4	14223.3	0.993274	1.18824	0.688961	1.33623	1.072	0.743156	1.09809	0.880045	0.967899	1.00435	0.989191	0.999461	0.983134	1.02689	1.02799	1.00109	1.02622	1.18309	0.696489	1.33695	1.09039	0.723699	1.0682	0.879087	1.12798	0.559523
TGGT1_292950	107	T	hypothetical protein	IALPAT(Phospho)PHQR	189822	202271	185338	214660	175901	161778	147060	139756	1.072	1.1423	1.04667	1.21227	0.993379	0.91362	0.830507	0.789255	0.967899	1.00435	0.989191	0.999461	0.983134	1.02689	1.02799	1.00109	1.10755	1.13735	1.05811	1.21292	1.01042	0.8897	0.807896	0.788396	1.29159	0.0062877
TGGT1_292950	136	S	hypothetical protein	LGFVPGAPPS(Phospho)R	22375.5	19956.4	18745.4	20985	25421.4	27280.2	34948.7	27471.6	0.907801	0.809655	0.760523	0.851387	1.03138	1.10679	1.41791	1.11456	0.967899	1.00435	0.989191	0.999461	0.983134	1.02689	1.02799	1.00109	0.937909	0.806147	0.768834	0.851846	1.04907	1.07781	1.37931	1.11334	0.728371	0.00602383
TGGT1_292950	886	S	hypothetical protein	LLLDNTVLHQLC(Carbamidomethyl)TGQAS(Phospho)PVR	25491.1	30993.4	38441.5	30774.9	30184.2	38325.9	32535.1	22984.3	0.816596	0.992859	1.23146	0.98586	0.966937	1.22775	1.04225	0.736292	0.967899	1.00435	0.989191	0.999461	0.983134	1.02689	1.02799	1.00109	0.843679	0.988558	1.24491	0.986391	0.983525	1.19561	1.01387	0.73549	1.03438	0.773537
TGGT1_292950	892	S	hypothetical protein	LPS(Phospho)VPSLASGIR	158834	163719	147801	157530	190391	178133	210756	233405	0.882063	0.909191	0.820792	0.874821	1.05731	0.989237	1.1704	1.29618	0.967899	1.00435	0.989191	0.999461	0.983134	1.02689	1.02799	1.00109	0.911317	0.905251	0.829761	0.875293	1.07545	0.963337	1.13854	1.29477	0.787466	0.0114963
TGGT1_292950	353	T	hypothetical protein	MKT(Phospho)VDVQR	8962.63	9806.49	4578.06	13187.8	5667.18	7342.6	7322.66	7729.51	1.10998	1.21448	0.566969	1.63324	0.701851	0.909344	0.906874	0.95726	0.967899	1.00435	0.989191	0.999461	0.983134	1.02689	1.02799	1.00109	1.14679	1.20922	0.573165	1.63412	0.713892	0.885535	0.882184	0.956218	1.32738	0.371037
TGGT1_292950	1158	S	hypothetical protein	QMAVSQSQPVLGSS(Phospho)TGER	30757.3	28869.6	23838.7	23646.7	26616.6	28167.9	30758	30376.3	1.10325	1.03554	0.855081	0.848194	0.954722	1.01037	1.10327	1.08958	0.967899	1.00435	0.989191	0.999461	0.983134	1.02689	1.02799	1.00109	1.13984	1.03105	0.864424	0.848651	0.971101	0.983913	1.07323	1.08839	0.943478	0.448772
TGGT1_292950	1875	S	hypothetical protein	QSESLESAVGSNHQQEIMNS(Phospho)AR	28075	36217.8	19243.1	21775.2	19255.9	19698.1	11881.9	24167.3	1.2456	1.60687	0.853758	0.9661	0.854326	0.873945	0.527164	1.07223	0.967899	1.00435	0.989191	0.999461	0.983134	1.02689	1.02799	1.00109	1.28691	1.59991	0.863087	0.966621	0.868982	0.851064	0.512812	1.07106	1.42756	0.136414
TGGT1_292950	1786	S	hypothetical protein	SLTS(Phospho)PVR	53162.3	60563.5	40346.2	61130.6	55733	61840.7	50367.5	58372.3	0.963268	1.09737	0.731048	1.10765	1.00985	1.12052	0.912628	1.05767	0.967899	1.00435	0.989191	0.999461	0.983134	1.02689	1.02799	1.00109	0.995216	1.09262	0.739036	1.10825	1.02717	1.09118	0.887781	1.05652	0.968608	0.705645
TGGT1_292950	1251	S	hypothetical protein	S(Phospho)PVAEHIVSR	332968	330034	291334	298545	222907	230758	215324	233703	1.23575	1.22486	1.08123	1.10799	0.827277	0.856413	0.799135	0.867345	0.967899	1.00435	0.989191	0.999461	0.983134	1.02689	1.02799	1.00109	1.27673	1.21955	1.09304	1.10859	0.841469	0.83399	0.777378	0.866401	1.41536	0.000222904
TGGT1_292950	1312	S	hypothetical protein	SVAS(Phospho)NSPDTVGGVVAR	20005.5	6339.52		17431.3	15550.8	18678.9	13016.5	15903.9	1.30967	0.41502		1.14115	1.01804	1.22283	0.852133	1.04116	0.967899	1.00435	0.989191	0.999461	0.983134	1.02689	1.02799	1.00109	1.35311	0.413222		1.14177	1.03551	1.19081	0.828933	1.04002	0.946814	0.630739
TGGT1_292950	1314	S	hypothetical protein	SVASNS(Phospho)PDTVGGVVAR	39247.8	39166.4	39077.9	37334.6	36155.9	47992.1	32451.3	30470.1	1.04003	1.03788	1.03553	0.989336	0.958102	1.27175	0.859933	0.807433	0.967899	1.00435	0.989191	0.999461	0.983134	1.02689	1.02799	1.00109	1.07453	1.03338	1.04685	0.98987	0.974538	1.23845	0.836521	0.806554	1.07483	0.415908
TGGT1_292950	557	T	hypothetical protein	THLLGDQT(Phospho)PSTEFTR	183240	168793	187980	226917	165190	181464	181390	147269	1.01642	0.936282	1.04271	1.25869	0.916296	1.00657	1.00615	0.816891	0.967899	1.00435	0.989191	0.999461	0.983134	1.02689	1.02799	1.00109	1.05013	0.932225	1.0541	1.25937	0.932015	0.980214	0.97876	0.816002	1.15884	0.104581
TGGT1_292950	559	S	hypothetical protein	THLLGDQTPS(Phospho)TEFTR	110588	77918.4	88572.3		98834.6	88853.2	107862	108013	1.13733	0.801345	0.910914		1.01646	0.913803	1.1093	1.11085	0.967899	1.00435	0.989191	0.999461	0.983134	1.02689	1.02799	1.00109	1.17505	0.797873	0.920868		1.03389	0.889878	1.0791	1.10964	0.938209	0.538852
TGGT1_292950	1301	S	hypothetical protein	TTS(Phospho)PFQR	104672	102828	98567.2	87489.2	76969.6	68160.5	76678.2	65004.8	1.23077	1.20908	1.15898	1.02873	0.905033	0.801453	0.901607	0.764347	0.967899	1.00435	0.989191	0.999461	0.983134	1.02689	1.02799	1.00109	1.27159	1.20385	1.17165	1.02928	0.920559	0.780469	0.87706	0.763515	1.39944	0.00185966
TGGT1_292950	249	S	hypothetical protein	VGGGNPFIPQQC(Carbamidomethyl)HMS(Phospho)PHSESDALPAASR	58661.7	50747.3	52631.3		52933.1	53645.7	49507.1	54912.1	1.10078	0.952264	0.987617		0.993281	1.00665	0.928992	1.03042	0.967899	1.00435	0.989191	0.999461	0.983134	1.02689	1.02799	1.00109	1.13729	0.948138	0.998409		1.01032	0.980296	0.9037	1.02929	1.04796	0.461822
TGGT1_292950	254	S	hypothetical protein	VGGGNPFIPQQC(Carbamidomethyl)HMSPHSES(Phospho)DALPAASR				25113.6								1					0.967899	1.00435	0.989191	0.999461	0.983134	1.02689	1.02799	1.00109				1.00054
TGGT1_292950	207	S	hypothetical protein	VPAVESADPFS(Phospho)GRR	97538.7	185424	159125	159537	136423	143903	114329	134270	0.690203	1.3121	1.126	1.12892	0.965354	1.01829	0.809017	0.950123	0.967899	1.00435	0.989191	0.999461	0.983134	1.02689	1.02799	1.00109	0.713095	1.30641	1.1383	1.12953	0.981914	0.991625	0.786991	0.949089	1.15574	0.415724
TGGT1_292950	1697	S	hypothetical protein	VPSQSTVS(Phospho)PQNVR	79432.5	108698	74094	98663.1		91365.6	118121	70806.1	0.867194	1.1867	0.808911	1.07714		0.997472	1.28957	0.773016	0.967899	1.00435	0.989191	0.999461	0.983134	1.02689	1.02799	1.00109	0.895955	1.18155	0.81775	1.07772		0.971356	1.25446	0.772175	0.993911	0.985413
TGGT1_292950	1797	S	hypothetical protein	VSS(Phospho)VGGTGLDSSEC(Carbamidomethyl)K	143627	85895.1	98695.4	87841	100738	84717.1	108337	93108.3	1.43098	0.855786	0.983317	0.875173	1.00367	0.844049	1.07938	0.927652	0.967899	1.00435	0.989191	0.999461	0.983134	1.02689	1.02799	1.00109	1.47844	0.852078	0.994062	0.875645	1.02089	0.82195	1.04999	0.926642	1.09969	0.614029
TGGT1_292975	2071	S	hypothetical protein	RPELGHAS(Phospho)GGEDSVATGGEVAMR	28430.1	23919.9	15753.1				13762.7	20321.4	1.39108	1.1704	0.770796				0.673406	0.994322	1.00943	0.982902	1.03411	0.99089	1.02264	1.00358	0.983703	0.972738	1.37808	1.19076	0.745368				0.684563	1.02219	1.29455	0.447985
TGGT1_292975	2541	S	hypothetical protein	TPDEGEHGSDS(Phospho)EDEIDGQGR								57018								1	1.00943	0.982902	1.03411	0.99089	1.02264	1.00358	0.983703	0.972738								1.02803
TGGT1_293000	44	S	3'5'-cyclic nucleotide phosphodiesterase domain-containing protein	AS(Phospho)PLREEAAVSPTK	28244	50085.2	38508.1	35391.4	45282.7	52406.8	36010.7	55521.2	0.661742	1.17347	0.902225	0.829202	1.06095	1.22786	0.843713	1.30083	1.02128	1.00068	0.978989	1.03033	0.991309	0.988491	1.00975	0.979174	0.647953	1.17268	0.921589	0.804793	1.07025	1.24216	0.835567	1.3285	0.792366	0.186186
TGGT1_293000	1231	T	3'5'-cyclic nucleotide phosphodiesterase domain-containing protein	C(Carbamidomethyl)FT(Phospho)PPSTAPPPRPPLR	94011.3	77849.6	79050.4	70323.3	141974	153966	158847	163502	0.800502	0.662886	0.67311	0.5988	1.2089	1.31101	1.35257	1.39221	1.02128	1.00068	0.978989	1.03033	0.991309	0.988491	1.00975	0.979174	0.783821	0.662437	0.687557	0.581173	1.2195	1.32628	1.33952	1.42182	0.511575	6.68708e-05
TGGT1_293000	1467	S	3'5'-cyclic nucleotide phosphodiesterase domain-containing protein	C(Carbamidomethyl)QS(Phospho)LAPSMDELGSR	39119.7	43267.7		36377.7	32980	24946.6	24663.5	35123.9	1.15798	1.28076		1.07681	0.976238	0.738442	0.730062	1.0397	1.02128	1.00068	0.978989	1.03033	0.991309	0.988491	1.00975	0.979174	1.13385	1.2799		1.04512	0.984797	0.74704	0.723014	1.06181	1.31142	0.0588883
TGGT1_293000	64	S	3'5'-cyclic nucleotide phosphodiesterase domain-containing protein	DQEGLS(Phospho)PLQVSPSTNR	73029.1	71948.5	61097.5	63178.3	97771.3	77503.9	83625.5	91727.5	0.942491	0.928545	0.788505	0.81536	1.26181	1.00024	1.07924	1.18381	1.02128	1.00068	0.978989	1.03033	0.991309	0.988491	1.00975	0.979174	0.922852	0.927916	0.805429	0.791358	1.27287	1.01189	1.06883	1.20898	0.755618	0.00647092
TGGT1_293000	1342	S	3'5'-cyclic nucleotide phosphodiesterase domain-containing protein	DRS(Phospho)GAC(Carbamidomethyl)LC(Carbamidomethyl)ALC(Carbamidomethyl)SPAAR	19478.2	21348.1	19236.6	24602.5	15611	27562.7	16994.3	21812.2	0.935072	1.02484	0.923474	1.18107	0.749423	1.32318	0.81583	1.04712	1.02128	1.00068	0.978989	1.03033	0.991309	0.988491	1.00975	0.979174	0.915587	1.02414	0.943294	1.1463	0.755993	1.33858	0.807953	1.06939	1.01445	0.801856
TGGT1_293000	302	S	3'5'-cyclic nucleotide phosphodiesterase domain-containing protein	DVETLVS(Phospho)R		19872	21536	18798.8	32437.2	32888.4	23509	27993.7		0.785742	0.851537	0.743308	1.28257	1.30041	0.92955	1.10688	1.02128	1.00068	0.978989	1.03033	0.991309	0.988491	1.00975	0.979174		0.78521	0.869813	0.721427	1.29382	1.31555	0.920576	1.13042	0.679904	0.0169179
TGGT1_293000	1676	S	3'5'-cyclic nucleotide phosphodiesterase domain-containing protein	EKPGLLTLQS(Phospho)MGDFC(Carbamidomethyl)R	37282.9	16329.9	20978.7	25286.6	31937.8	15177.7	25669.3	29706.3	1.47386	0.645549	0.829324	0.999623	1.26256	0.6	1.01475	1.17434	1.02128	1.00068	0.978989	1.03033	0.991309	0.988491	1.00975	0.979174	1.44314	0.645112	0.847123	0.970197	1.27362	0.606986	1.00495	1.19932	0.956105	0.842584
TGGT1_293000	1719	S	3'5'-cyclic nucleotide phosphodiesterase domain-containing protein	GNS(Phospho)DEMLR	275121	240044	288084	289668	265549	254805	245607	265490	1.03606	0.903964	1.08487	1.09084	1.00001	0.959551	0.924913	0.999789	1.02128	1.00068	0.978989	1.03033	0.991309	0.988491	1.00975	0.979174	1.01447	0.903352	1.10816	1.05873	1.00878	0.970723	0.915984	1.02105	1.04294	0.454541
TGGT1_293000	1249	S	3'5'-cyclic nucleotide phosphodiesterase domain-containing protein	HAASS(Phospho)PLSLC(Carbamidomethyl)R	139816	136891	147736	137387	189245	184164	167722	191930	0.863801	0.84573	0.912732	0.848794	1.16918	1.13779	1.03621	1.18577	1.02128	1.00068	0.978989	1.03033	0.991309	0.988491	1.00975	0.979174	0.845801	0.845157	0.932321	0.823808	1.17943	1.15104	1.0262	1.21099	0.754673	0.000839191
TGGT1_293000	2009	S	3'5'-cyclic nucleotide phosphodiesterase domain-containing protein	IFPSGSGAAAPAS(Phospho)PDGK	153242	122086	152910	133623	162781	131066	135754	140668	1.08286	0.8627	1.08051	0.944224	1.15026	0.926155	0.959282	0.994006	1.02128	1.00068	0.978989	1.03033	0.991309	0.988491	1.00975	0.979174	1.06029	0.862115	1.1037	0.916429	1.16035	0.936938	0.950021	1.01515	0.970482	0.694703
TGGT1_293000	658	S	3'5'-cyclic nucleotide phosphodiesterase domain-containing protein	KGPPS(Phospho)PFHIPR	271692	281157	314117	304720	43131	309828	360341	295541	0.996796	1.03152	1.15244	1.11797	0.158241	1.13671	1.32203	1.08429	1.02128	1.00068	0.978989	1.03033	0.991309	0.988491	1.00975	0.979174	0.976025	1.03082	1.17718	1.08506	0.159628	1.14994	1.30927	1.10735	1.1457	0.464619
TGGT1_293000	1317	S	3'5'-cyclic nucleotide phosphodiesterase domain-containing protein	LGS(Phospho)SDEPTGGR	21997.9	29624.9	13662.4	28402.5	37789.3	24938.1	32469.4	30427.5	0.802433	1.08065	0.498373	1.03606	1.37847	0.909685	1.18441	1.10993	1.02128	1.00068	0.978989	1.03033	0.991309	0.988491	1.00975	0.979174	0.785712	1.07992	0.509069	1.00556	1.39055	0.920276	1.17297	1.13353	0.73208	0.122197
TGGT1_293000	1531	S	3'5'-cyclic nucleotide phosphodiesterase domain-containing protein	LRPVS(Phospho)PPFHGFEAMAQR	791468	695089	731116	735712	773468	744925	662838	749485	1.07608	0.94504	0.994023	1.00027	1.0516	1.0128	0.901192	1.019	1.02128	1.00068	0.978989	1.03033	0.991309	0.988491	1.00975	0.979174	1.05365	0.9444	1.01536	0.970826	1.06082	1.02459	0.892491	1.04067	0.991456	0.881354
TGGT1_293000	1597	S	3'5'-cyclic nucleotide phosphodiesterase domain-containing protein	LS(Phospho)PMRPLGPFGESPGDGR	186999	201678	164330	184687	134441	155742	168177	173432	1.09237	1.17812	0.959951	1.07887	0.785352	0.909784	0.982424	1.01312	1.02128	1.00068	0.978989	1.03033	0.991309	0.988491	1.00975	0.979174	1.06961	1.17733	0.980554	1.04711	0.792237	0.920376	0.972939	1.03467	1.14902	0.0843338
TGGT1_293000	1650	S	3'5'-cyclic nucleotide phosphodiesterase domain-containing protein	PNRS(Phospho)EAGDSPPLVSGIR	74645.5	56682.9	62202.2	57893.6	84408.8	68970.1	61331.6	87952.9	1.07774	0.818396	0.898085	0.835877	1.21871	0.995801	0.885515	1.26988	1.02128	1.00068	0.978989	1.03033	0.991309	0.988491	1.00975	0.979174	1.05529	0.817841	0.91736	0.811271	1.22939	1.00739	0.876966	1.29689	0.816607	0.122989
TGGT1_293000	559	S	3'5'-cyclic nucleotide phosphodiesterase domain-containing protein	QHTETGAEEEGS(Phospho)VLC(Carbamidomethyl)GR	23098.8	16928.6	25369.2	24696.3	35116.6	35504.1	12143.3	37612.2	0.877993	0.643462	0.964292	0.938714	1.33479	1.34952	0.461571	1.42965	1.02128	1.00068	0.978989	1.03033	0.991309	0.988491	1.00975	0.979174	0.859698	0.643026	0.984988	0.911081	1.3465	1.36524	0.457115	1.46006	0.734254	0.470066
TGGT1_293000	395	S	3'5'-cyclic nucleotide phosphodiesterase domain-containing protein	RDS(Phospho)MHVGASR	22084.9	10361.4	19383.3	13410.6	7475.41	7634.86	17850.6	14764.6	1.56401	0.733773	1.37269	0.949712	0.529393	0.540685	1.26414	1.0456	1.02128	1.00068	0.978989	1.03033	0.991309	0.988491	1.00975	0.979174	1.53142	0.733277	1.40215	0.921755	0.534035	0.546981	1.25194	1.06784	1.34927	0.288921
TGGT1_293000	451	T	3'5'-cyclic nucleotide phosphodiesterase domain-containing protein	RTDPEAVETEEVTNT(Phospho)GDEEANR	39684.4	38072.1	41744.8	37163.9	42036.6	52819.6	39675.7	34213.5	0.975614	0.935977	1.02627	0.913649	1.03344	1.29853	0.9754	0.841116	1.02128	1.00068	0.978989	1.03033	0.991309	0.988491	1.00975	0.979174	0.955285	0.935343	1.04829	0.886754	1.0425	1.31365	0.965983	0.859005	0.914983	0.44629
TGGT1_293000	1655	S	3'5'-cyclic nucleotide phosphodiesterase domain-containing protein	SEAGDS(Phospho)PPLVSGIR	1588520	1625440	1666060	1704560	1518200	1694420	1602810	1641370	0.974449	0.997097	1.02201	1.04563	0.931312	1.03941	0.983215	1.00687	1.02128	1.00068	0.978989	1.03033	0.991309	0.988491	1.00975	0.979174	0.954144	0.996422	1.04395	1.01485	0.939478	1.05151	0.973722	1.02828	1.0041	0.891167
TGGT1_293000	1782	Y	3'5'-cyclic nucleotide phosphodiesterase domain-containing protein	SHAEASTHAHAY(Phospho)R	6425.46	2537.92	6785.47	6146.34	4724.96	3679.47	5971.97	3177.09	1.30305	0.514678	1.37606	1.24645	0.958199	0.746179	1.21109	0.644298	1.02128	1.00068	0.978989	1.03033	0.991309	0.988491	1.00975	0.979174	1.2759	0.514329	1.40559	1.20976	0.9666	0.754866	1.19939	0.658002	1.231	0.56006
TGGT1_293000	996	S	3'5'-cyclic nucleotide phosphodiesterase domain-containing protein	SPS(Phospho)VSFSLPEAK	206821	200627	190864	194989	212922	232774	202153	204967	1.00513	0.975032	0.927584	0.947631	1.03478	1.13126	0.982448	0.996124	1.02128	1.00068	0.978989	1.03033	0.991309	0.988491	1.00975	0.979174	0.984189	0.974371	0.947492	0.919736	1.04386	1.14443	0.972963	1.01731	0.915575	0.0598045
TGGT1_293000	271	S	3'5'-cyclic nucleotide phosphodiesterase domain-containing protein	SRS(Phospho)PASGGALALGVDSEETAPAGAAR	383643	355552	407185	395848		302093		343638	1.05206	0.975024	1.11662	1.08553		0.828424		0.942352	1.02128	1.00068	0.978989	1.03033	0.991309	0.988491	1.00975	0.979174	1.03013	0.974364	1.14058	1.05357		0.83807		0.962395	1.16599	0.0756917
TGGT1_293000	1576	S	3'5'-cyclic nucleotide phosphodiesterase domain-containing protein	STVS(Phospho)GPR	43327.4	44442.4	52094.7	59099.7	36691.5	40260.2	34188.7	33178	1.00972	1.0357	1.21404	1.37728	0.855074	0.93824	0.796748	0.773194	1.02128	1.00068	0.978989	1.03033	0.991309	0.988491	1.00975	0.979174	0.98868	1.035	1.24009	1.33674	0.862571	0.949164	0.789055	0.789639	1.35691	0.0118749
TGGT1_293000	40	S	3'5'-cyclic nucleotide phosphodiesterase domain-containing protein	TAPVHAVS(Phospho)PR	288855	350595	298620	293170	344295	387814	326498	392902	0.86137	1.04548	0.89049	0.874238	1.02669	1.15647	0.973622	1.17164	1.02128	1.00068	0.978989	1.03033	0.991309	0.988491	1.00975	0.979174	0.843421	1.04477	0.909602	0.848503	1.03569	1.16993	0.964222	1.19656	0.835079	0.0449563
TGGT1_293000	1799	S	3'5'-cyclic nucleotide phosphodiesterase domain-containing protein	TFGS(Phospho)SEDR	63524.9	54960.5	55678.1	58582	74115.9	50468.8	59007	63944.9	1.05813	0.91547	0.927423	0.975793	1.23454	0.840653	0.982872	1.06512	1.02128	1.00068	0.978989	1.03033	0.991309	0.988491	1.00975	0.979174	1.03608	0.91485	0.947328	0.947069	1.24536	0.85044	0.973383	1.08778	0.925032	0.44871
TGGT1_293000	1805	S	3'5'-cyclic nucleotide phosphodiesterase domain-containing protein	TFGSSEDRFS(Phospho)PAC(Carbamidomethyl)WK	106747	96028.3	95263.6	105956	76040.9	81527.7	71704.5	79664.4	1.19784	1.07756	1.06898	1.18896	0.853275	0.914844	0.804615	0.893935	1.02128	1.00068	0.978989	1.03033	0.991309	0.988491	1.00975	0.979174	1.17288	1.07683	1.09192	1.15396	0.860756	0.925495	0.796847	0.912948	1.28591	0.000728902
TGGT1_293000	637	S	3'5'-cyclic nucleotide phosphodiesterase domain-containing protein	TSSLAPLPS(Phospho)PAR	51016.4	42703.8	52591.1	42286.4	55655.7	67577	57283.2	60780.1	0.949377	0.794686	0.978681	0.786918	1.03571	1.25756	1.066	1.13107	1.02128	1.00068	0.978989	1.03033	0.991309	0.988491	1.00975	0.979174	0.929594	0.794148	0.999686	0.763754	1.04479	1.2722	1.05571	1.15513	0.770167	0.0152674
TGGT1_293000	1730	S	3'5'-cyclic nucleotide phosphodiesterase domain-containing protein	VC(Carbamidomethyl)SVSS(Phospho)AEGKEDGQEEEGEGGGQGDAK	36431.9	39403.5	42841.4	44573.4	42642.9	32965.3	39076.9	34734.3	0.932151	1.00818	1.09614	1.14046	1.09107	0.843454	0.999826	0.888716	1.02128	1.00068	0.978989	1.03033	0.991309	0.988491	1.00975	0.979174	0.912727	1.0075	1.11967	1.10689	1.10063	0.853274	0.990173	0.907617	1.07661	0.343136
TGGT1_293000	728	S	3'5'-cyclic nucleotide phosphodiesterase domain-containing protein	YVSEPVS(Phospho)C(Carbamidomethyl)DDSFDSR	16620.7		14928.2	10044.9	21141.3	30928.5	12826.9	19261	0.925197		0.830983	0.559153	1.17684	1.72165	0.714014	1.07217	1.02128	1.00068	0.978989	1.03033	0.991309	0.988491	1.00975	0.979174	0.905918		0.848818	0.542693	1.18716	1.74169	0.70712	1.09497	0.647491	0.172347
TGGT1_293040	145	S	hypothetical protein	EAS(Phospho)QHSFSR	11998	4455.85	8787.96		4884.78	9378.4	9264.4	8970.54	1.45456	0.540197	1.06539		0.592198	1.13697	1.12315	1.08753	0.983031	0.83229	0.954821	0.880623	1.19469	1.24763	1.05018	0.85673	1.47967	0.649049	1.1158		0.49569	0.911305	1.06949	1.26939	1.15488	0.664557
TGGT1_293040	84	S	hypothetical protein	LSS(Phospho)HALGR	41685.5	36380.4	27743.8	38719.8	54598.2	46657.2	43774.2	40044.5	1.01177	0.88301	0.673386	0.939791	1.32518	1.13244	1.06247	0.971943	0.983031	0.83229	0.954821	0.880623	1.19469	1.24763	1.05018	0.85673	1.02924	1.06094	0.705248	1.06719	1.10922	0.907674	1.01171	1.13448	0.927825	0.477465
TGGT1_293060	503	S	SPRY domain-containing protein	EDEVC(Carbamidomethyl)SAS(Phospho)LC(Carbamidomethyl)DR	17293	9163.15	4949.55	8810.61	13166	11983.5	13852.2	17361.8	1.43243	0.759012	0.409986	0.72981	1.09058	0.99263	1.14742	1.43813	1.00021	1.03753	0.972641	0.931887	0.987779	1.04199	1.02071	1.00726	1.43214	0.731559	0.421519	0.783153	1.10407	0.952626	1.12414	1.42776	0.730886	0.183674
TGGT1_293060	493	S	SPRY domain-containing protein	EEAS(Phospho)EREDEVC(Carbamidomethyl)SASLC(Carbamidomethyl)DR	381936	370340	373626	346648	276991	246719	283634	280958	1.19315	1.15693	1.16719	1.08291	0.865309	0.77074	0.886061	0.877702	1.00021	1.03753	0.972641	0.931887	0.987779	1.04199	1.02071	1.00726	1.19291	1.11508	1.20002	1.16207	0.876015	0.739679	0.868087	0.871375	1.39191	0.000291772
TGGT1_293060	487	S	SPRY domain-containing protein	NDKEEGEELS(Phospho)MR	42757.8	29915.4	36767.8	23873	44274.6	52235	42675.3	51205	1.05671	0.739328	0.908677	0.589996	1.0942	1.29093	1.05467	1.26548	1.00021	1.03753	0.972641	0.931887	0.987779	1.04199	1.02071	1.00726	1.05649	0.712587	0.934237	0.63312	1.10774	1.23891	1.03328	1.25636	0.719637	0.0538962
TGGT1_293170	444	S	hypothetical protein	AESC(Carbamidomethyl)EALHEIDS(Phospho)ADEK	843340	940304	871365	879882	708096	662864	691381	763495	1.06068	1.18264	1.09593	1.10664	0.890585	0.833696	0.869562	0.960261	1.03004	1.03065	1.07768	0.989491	0.917953	0.983702	0.991945	0.978532	1.02975	1.14746	1.01693	1.1184	0.970186	0.847508	0.876623	0.981329	1.17327	0.0145347
TGGT1_293170	579	S	hypothetical protein	C(Carbamidomethyl)LSATASRS(Phospho)EDDLDSER	24489.1	41675.9	65615.1	53826.4	25749	24635.9	35740.7	35457.5	0.637759	1.08535	1.70878	1.40178	0.67057	0.641582	0.930779	0.923404	1.03004	1.03065	1.07768	0.989491	0.917953	0.983702	0.991945	0.978532	0.619157	1.05307	1.58561	1.41667	0.730505	0.652211	0.938337	0.943662	1.43182	0.224074
TGGT1_293170	2406	S	hypothetical protein	DAPPIQC(Carbamidomethyl)MHS(Phospho)C(Carbamidomethyl)SPPGAPASAHQGAPDR	79919.3	80920.5	97926.2	89129.5	84330	87504.1	79861.3	80018.6	0.940767	0.952553	1.15273	1.04918	0.992688	1.03005	0.940085	0.941936	1.03004	1.03065	1.07768	0.989491	0.917953	0.983702	0.991945	0.978532	0.913328	0.924223	1.06964	1.06033	1.08141	1.04712	0.947718	0.962601	0.98234	0.734049
TGGT1_293170	2063	S	hypothetical protein	DMESHVSNAS(Phospho)LEEK	32366.8	30688.5	20854	32173.6	32248.2	16564.8	22366.3	32329.8	1.17916	1.11802	0.759737	1.17212	1.17484	0.603476	0.814832	1.17781	1.03004	1.03065	1.07768	0.989491	0.917953	0.983702	0.991945	0.978532	1.14477	1.08477	0.704973	1.18457	1.27985	0.613474	0.821449	1.20365	1.05121	0.74275
TGGT1_293170	2650	T	hypothetical protein	EKT(Phospho)AGEEDAMPTHSGLDR	30440.3	26485.5	31155.7	25173.2	17947.1		20023.7	15963.5	1.2745	1.10892	1.30445	1.05397	0.751423		0.838368	0.668372	1.03004	1.03065	1.07768	0.989491	0.917953	0.983702	0.991945	0.978532	1.23733	1.07594	1.21042	1.06517	0.818586		0.845176	0.683036	1.46653	0.00309601
TGGT1_293170	2354	T	hypothetical protein	ETETET(Phospho)PKETAAPPR	114182	113380	110198	107913	137581	114125	127882	122625	0.963677	0.956904	0.930057	0.910768	1.16116	0.963193	1.0793	1.03493	1.03004	1.03065	1.07768	0.989491	0.917953	0.983702	0.991945	0.978532	0.93557	0.928445	0.863016	0.920442	1.26495	0.979151	1.08807	1.05764	0.830896	0.018698
TGGT1_293170	1848	S	hypothetical protein	GARES(Phospho)DEELAR	160149	169803	173098	152834	146735	147840	154414	150115	1.02088	1.08242	1.10343	0.974251	0.935374	0.942414	0.984319	0.956916	1.03004	1.03065	1.07768	0.989491	0.917953	0.983702	0.991945	0.978532	0.991104	1.05023	1.02389	0.984599	1.01898	0.958028	0.992312	0.97791	1.02599	0.244627
TGGT1_293170	2505	S	hypothetical protein	GDAGATETAGS(Phospho)SELR	8699.73	10345.6		10587	7207.38	7507.82	9325.4	7045.36	1.00296	1.19271		1.22054	0.830914	0.86555	1.07509	0.812235	1.03004	1.03065	1.07768	0.989491	0.917953	0.983702	0.991945	0.978532	0.973709	1.15724		1.2335	0.905181	0.879891	1.08382	0.830055	1.21276	0.0850727
TGGT1_293170	2742	S	hypothetical protein	GPEPSPSPC(Carbamidomethyl)PSLPSQES(Phospho)VSSPDSR	50526.4		48710.4		38476.6	46006		39790.2	1.1303		1.08967		0.860737	1.02917		0.890123	1.03004	1.03065	1.07768	0.989491	0.917953	0.983702	0.991945	0.978532	1.09733		1.01113		0.93767	1.04622		0.909651	1.09301	0.247283
TGGT1_293170	799	S	hypothetical protein	GSQASHS(Phospho)PSC(Carbamidomethyl)C(Carbamidomethyl)PLSPR	78274.9	79635.9	82174.2	65032.7	51479.9	61694.2	49956.9	54181.7	1.19863	1.21947	1.25834	0.995849	0.788314	0.944726	0.764992	0.829686	1.03004	1.03065	1.07768	0.989491	0.917953	0.983702	0.991945	0.978532	1.16367	1.1832	1.16763	1.00643	0.858773	0.960378	0.771204	0.847889	1.31489	0.00346263
TGGT1_293170	806	S	hypothetical protein	GSQASHSPSC(Carbamidomethyl)C(Carbamidomethyl)PLS(Phospho)PR	156618	128221	140762	151946	134055	135014	145652	158252	1.08902	0.891568	0.978766	1.05654	0.932136	0.938805	1.01277	1.10039	1.03004	1.03065	1.07768	0.989491	0.917953	0.983702	0.991945	0.978532	1.05726	0.865053	0.908215	1.06776	1.01545	0.954359	1.021	1.12453	0.947259	0.403948
TGGT1_293170	2591	S	hypothetical protein	GVPGAAEALS(Phospho)EK	43239.4	54835.3	28097.8	46983.9	38056.8	38456.1	29602.1	30441.4	1.11689	1.41642	0.725777	1.21361	0.983022	0.993336	0.764634	0.786313	1.03004	1.03065	1.07768	0.989491	0.917953	0.983702	0.991945	0.978532	1.08431	1.37429	0.673461	1.2265	1.07088	1.00979	0.770842	0.803564	1.19247	0.422573
TGGT1_293170	594	S	hypothetical protein	HSSS(Phospho)VDDALNVSAAK	84042	83663.4	93485.1	86505.6	65605.2	68029.5	65067.1	63793	1.10185	1.09688	1.22565	1.13414	0.860127	0.891911	0.853072	0.836368	1.03004	1.03065	1.07768	0.989491	0.917953	0.983702	0.991945	0.978532	1.06971	1.06426	1.1373	1.14619	0.937005	0.906688	0.859999	0.854717	1.24141	0.000326973
TGGT1_293170	820	T	hypothetical protein	ISSPHEPEATAT(Phospho)DEEPSNSTFSTSK	854049	657289	791307	827422	607689	675886	668585	555243	1.21196	0.932743	1.12293	1.17417	0.862357	0.959134	0.948773	0.787932	1.03004	1.03065	1.07768	0.989491	0.917953	0.983702	0.991945	0.978532	1.17661	0.905003	1.04198	1.18665	0.939435	0.975025	0.956477	0.805219	1.17249	0.089779
TGGT1_293170	548	S	hypothetical protein	LC(Carbamidomethyl)GS(Phospho)PPLPLAASQEER	48577.1	42803.5	56814.2	37154.9	58443.6	54167.5	59910	47011.1	0.959828	0.845748	1.12258	0.734138	1.15478	1.07029	1.18375	0.928885	1.03004	1.03065	1.07768	0.989491	0.917953	0.983702	0.991945	0.978532	0.931833	0.820595	1.04166	0.741935	1.25799	1.08802	1.19336	0.949264	0.787772	0.0463104
TGGT1_293170	1302	T	hypothetical protein	LGVSGGAGDAET(Phospho)PR	79164.4	79160.4	78591.1	86441.5	83824.1	73829.5	72397	73693.5	1.00991	1.00986	1.00259	1.10274	1.06935	0.941851	0.923576	0.940116	1.03004	1.03065	1.07768	0.989491	0.917953	0.983702	0.991945	0.978532	0.980453	0.979824	0.930326	1.11446	1.16493	0.957455	0.931076	0.960741	0.997722	0.994947
TGGT1_293170	1172	S	hypothetical protein	LLFPTGSS(Phospho)GLK	8534.67	12905.1		15318.3	18970.2		16868.1	15411.7	0.581856	0.879812		1.04433	1.2933		1.14999	1.0507	1.03004	1.03065	1.07768	0.989491	0.917953	0.983702	0.991945	0.978532	0.564885	0.853646		1.05543	1.4089		1.15933	1.07375	0.679289	0.108886
TGGT1_293170	1309	S	hypothetical protein	RDS(Phospho)QGELLAELVGGNVEK					45598.3								1				1.03004	1.03065	1.07768	0.989491	0.917953	0.983702	0.991945	0.978532					1.08938
TGGT1_293170	556	S	hypothetical protein	RLC(Carbamidomethyl)GSPPLPLAAS(Phospho)QEER	38442.2	70005.6	104184	61273.1	51920.4	31672.9	68679.3	65047.7	0.626062	1.1401	1.69672	0.997881	0.845565	0.515818	1.1185	1.05935	1.03004	1.03065	1.07768	0.989491	0.917953	0.983702	0.991945	0.978532	0.607802	1.10619	1.57442	1.00848	0.921142	0.524364	1.12758	1.0826	1.1754	0.594642
TGGT1_293170	747	S	hypothetical protein	RSPSS(Phospho)PFLTPR	419092	387939	405016	407339	380601	359757	377056	357066	1.08367	1.00312	1.04727	1.05328	0.984144	0.930246	0.974976	0.923288	1.03004	1.03065	1.07768	0.989491	0.917953	0.983702	0.991945	0.978532	1.05207	0.973285	0.971784	1.06447	1.07211	0.945659	0.982893	0.943544	1.02977	0.469841
TGGT1_293170	585	S	hypothetical protein	SEDDLDS(Phospho)ERR	3897		5244.86		6576.52	3614.13		3711.74	0.845547		1.138		1.42693	0.784172		0.805351	1.03004	1.03065	1.07768	0.989491	0.917953	0.983702	0.991945	0.978532	0.820885		1.05597		1.55447	0.797164		0.823019	0.886799	0.809217
TGGT1_293170	1744	S	hypothetical protein	SILVAHSSGPSSLDS(Phospho)SR					10546.2	9730.95		14094					0.920499	0.849342		1.23016	1.03004	1.03065	1.07768	0.989491	0.917953	0.983702	0.991945	0.978532					1.00277	0.863413		1.25715
TGGT1_293170	704	S	hypothetical protein	SNFDSC(Carbamidomethyl)DSSSVS(Phospho)DEGEHEAPSR					28964.8								1				1.03004	1.03065	1.07768	0.989491	0.917953	0.983702	0.991945	0.978532					1.08938
TGGT1_293170	18	S	hypothetical protein	S(Phospho)PSPSSVPASSSC(Carbamidomethyl)FSGSSHSSK	62955.2	84804.1			54780.8	75550.1	68871.4	59475.8	0.929371	1.25191			0.808697	1.1153	1.01671	0.878007	1.03004	1.03065	1.07768	0.989491	0.917953	0.983702	0.991945	0.978532	0.902265	1.21468			0.880979	1.13378	1.02496	0.897269	1.07541	0.626581
TGGT1_293170	2204	S	hypothetical protein	SQLLAETPS(Phospho)PSFSHPEPAVGESLHR	43858.5	165141	38406.1	156329	28313.5	32479.6	28437.9	117685	0.57458	2.16347	0.503149	2.04803	0.370929	0.425508	0.372558	1.54177	1.03004	1.03065	1.07768	0.989491	0.917953	0.983702	0.991945	0.978532	0.557822	2.09913	0.466881	2.06979	0.404082	0.432557	0.375584	1.57559	1.86297	0.303995
TGGT1_293170	487	S	hypothetical protein	SVS(Phospho)SSTPLASR			18227.5	24604.9	14802.2	11021.4	14648.8	18760.2			1.07152	1.44643	0.870163	0.647905	0.861145	1.10284	1.03004	1.03065	1.07768	0.989491	0.917953	0.983702	0.991945	0.978532			0.994285	1.46179	0.947939	0.658639	0.868138	1.12703	1.36382	0.205571
TGGT1_293170	490	T	hypothetical protein	SVSSST(Phospho)PLASR	49955.9		67874.3	50952.3		38881.3		48232.2	0.976098		1.32621	0.995567		0.759709		0.942418	1.03004	1.03065	1.07768	0.989491	0.917953	0.983702	0.991945	0.978532	0.947628		1.23061	1.00614		0.772296		0.963094	1.22331	0.22221
TGGT1_293170	1229	T	hypothetical protein	T(Phospho)PETPSTDLEK	18354.7	21307.5	28255.9	20854.2	19719.5		19884.1	24903.4	0.838227	0.973077	1.2904	0.952375	0.900555		0.908072	1.1373	1.03004	1.03065	1.07768	0.989491	0.917953	0.983702	0.991945	0.978532	0.813779	0.944137	1.19738	0.96249	0.981047		0.915446	1.16225	0.960638	0.704492
TGGT1_293170	1538	S	hypothetical protein	TTTRDS(Phospho)EDLLGEK	28084.6	26106.1	26699	29574.2	19229.9	31702.9	31820.5	30408.2	1.0047	0.933923	0.955133	1.05799	0.687933	1.13414	1.13835	1.08783	1.03004	1.03065	1.07768	0.989491	0.917953	0.983702	0.991945	0.978532	0.975398	0.906147	0.886285	1.06923	0.749421	1.15293	1.14759	1.11169	0.922006	0.565155
TGGT1_293170	1041	S	hypothetical protein	VAEVPLS(Phospho)DSAK	31803.2	31624.8	17179.4	29563.9	23421.7	31480.8	18461.1	28073.5	1.20234	1.1956	0.649479	1.11768	0.885473	1.19015	0.697934	1.06134	1.03004	1.03065	1.07768	0.989491	0.917953	0.983702	0.991945	0.978532	1.16727	1.16004	0.602663	1.12955	0.964617	1.20987	0.703602	1.08462	1.02443	0.967124
TGGT1_293170	1043	S	hypothetical protein	VAEVPLSDS(Phospho)AKEEGSNTLALEK	161369	166071	205185	159604	162218	161271	163738	146265	0.973774	1.00215	1.23818	0.963123	0.978897	0.973182	0.988069	0.882629	1.03004	1.03065	1.07768	0.989491	0.917953	0.983702	0.991945	0.978532	0.945372	0.972343	1.14893	0.973352	1.06639	0.989306	0.996092	0.901993	1.02181	0.730669
TGGT1_293170	878	S	hypothetical protein	VDWGADRS(Phospho)PASASSFR	331093	386831	327178	322314	172728	158603	160468	174619	1.30234	1.52158	1.28694	1.26781	0.679418	0.62386	0.631194	0.686857	1.03004	1.03065	1.07768	0.989491	0.917953	0.983702	0.991945	0.978532	1.26436	1.47633	1.19417	1.28127	0.740145	0.634195	0.636319	0.701926	1.92294	3.2329e-05
TGGT1_293180	123	S	NADP-specific glutamate dehydrogenase	C(Carbamidomethyl)QS(Phospho)EASEVADPEEVDAFVK	381396	386474	359241	326549	488416	449742	395554	469474	0.936847	0.949321	0.882427	0.802123	1.19973	1.10473	0.971625	1.1532	1.01801	0.989142	1.01171	0.997728	1.01074	0.992236	0.993764	0.986676	0.920272	0.959742	0.872217	0.803949	1.18698	1.11337	0.977722	1.16877	0.799708	0.00873338
TGGT1_293180	100	T	NADP-specific glutamate dehydrogenase	NLSVVT(Phospho)PPELVTDDPGDMPDC(Carbamidomethyl)K	2164970	2147060	2103960	1738900	2329260	2346780	2341200	1947680	1.01168	1.00331	0.98317	0.812579	1.08845	1.09664	1.09403	0.910141	1.01801	0.989142	1.01171	0.997728	1.01074	0.992236	0.993764	0.986676	0.99378	1.01432	0.971795	0.814429	1.07689	1.10522	1.1009	0.922432	0.902244	0.168193
TGGT1_293180	118	S	NADP-specific glutamate dehydrogenase	NLSVVTPPELVTDDPGDMPDC(Carbamidomethyl)KIS(Phospho)PR	952243	631433	650308	1102095	635993	789773	821216	941679	1.16755	0.774202	0.797344	1.35128	0.779793	0.968342	1.00689	1.15459	1.01801	0.989142	1.01171	0.997728	1.01074	0.992236	0.993764	0.986676	1.14689	0.7827	0.788119	1.35436	0.771509	0.97592	1.01321	1.17019	1.03593	0.916822
TGGT1_293190	264	S	endonuclease/exonuclease/phosphatase family protein	EESFYSGNSNS(Phospho)LR		78914.4			118068		164890			0.654217			0.978809		1.36697		1.02493	0.948745	0.906904	1.01145	1.00509	1.09973	0.967502	1.03566		0.68956			0.973852		1.41289		0.577826
TGGT1_293190	12	S	endonuclease/exonuclease/phosphatase family protein	EGS(Phospho)ETHETTPYGSK	23401.4	19162.3	14815.9	24886.9	22874.4	36189.5	23804.1	35506	0.933068	0.764045	0.590744	0.992298	0.912055	1.44296	0.949124	1.41571	1.02493	0.948745	0.906904	1.01145	1.00509	1.09973	0.967502	1.03566	0.910376	0.805322	0.651385	0.981066	0.907436	1.31211	0.981005	1.36696	0.733035	0.065417
TGGT1_293190	321	S	endonuclease/exonuclease/phosphatase family protein	FS(Phospho)MEGHPLR	352187	395688	327326	337946	325164	387536	368583	370780	0.983347	1.10481	0.913933	0.943585	0.907896	1.08205	1.02913	1.03526	1.02493	0.948745	0.906904	1.01145	1.00509	1.09973	0.967502	1.03566	0.959433	1.16449	1.00775	0.932904	0.903298	0.983922	1.0637	0.999618	1.02887	0.673719
TGGT1_293190	664	S	endonuclease/exonuclease/phosphatase family protein	NS(Phospho)LIADC(Carbamidomethyl)GGRPDHLK	66975.2	53701.2	64628.1	62026	79905.6	93112.1	86695.4	81029.8	0.911113	0.730537	0.879184	0.843786	1.08702	1.26667	1.17938	1.10231	1.02493	0.948745	0.906904	1.01145	1.00509	1.09973	0.967502	1.03566	0.888956	0.770004	0.969434	0.834235	1.08151	1.15181	1.219	1.06436	0.766633	0.00357482
TGGT1_293190	169	S	endonuclease/exonuclease/phosphatase family protein	S(Phospho)DRVEGDALFSAK	97169.4	78310.4	64241.9	67525.8	56766.2	64068.5	68466.5	48941.9	1.42506	1.14848	0.942152	0.990313	0.832516	0.939609	1.00411	0.717767	1.02493	0.948745	0.906904	1.01145	1.00509	1.09973	0.967502	1.03566	1.3904	1.21052	1.03887	0.979103	0.8283	0.854402	1.03784	0.693055	1.35309	0.0379072
TGGT1_293190	74	S	endonuclease/exonuclease/phosphatase family protein	VAQEPPHGAC(Carbamidomethyl)LALS(Phospho)DR	1103814	1116260	1121591	1123282	1155155	1078332	1147429	1061443	0.991379	1.00256	1.00734	1.00886	1.03749	0.968492	1.03055	0.953323	1.02493	0.948745	0.906904	1.01145	1.00509	1.09973	0.967502	1.03566	0.967269	1.05672	1.11075	0.997444	1.03224	0.880666	1.06517	0.920501	1.05992	0.316506
TGGT1_293190	179	S	endonuclease/exonuclease/phosphatase family protein	VEGDALFS(Phospho)AK	108265	112869	120202	123410	129785	122989	130436	129842	0.885786	0.923455	0.983451	1.0097	1.06186	1.00625	1.06718	1.06232	1.02493	0.948745	0.906904	1.01145	1.00509	1.09973	0.967502	1.03566	0.864244	0.973343	1.0844	0.998268	1.05648	0.915002	1.10303	1.02575	0.956101	0.485338
TGGT1_293190	157	S	endonuclease/exonuclease/phosphatase family protein	YASQMLQDAES(Phospho)AR	903976	856003	891015	857330	786222	772347	826769	804959	1.0796	1.0223	1.06412	1.02389	0.938966	0.922395	0.98739	0.961343	1.02493	0.948745	0.906904	1.01145	1.00509	1.09973	0.967502	1.03566	1.05334	1.07753	1.17335	1.0123	0.93421	0.838749	1.02056	0.928245	1.15981	0.0260809
TGGT1_293190	143	S	endonuclease/exonuclease/phosphatase family protein	YGTFDGELIS(Phospho)AGR	12468.7	7756.66	16193.7	15186.8	16807	16890.6	17478.6	13287.5	0.859395	0.534621	1.11614	1.04674	1.15841	1.16417	1.2047	0.91583	1.02493	0.948745	0.906904	1.01145	1.00509	1.09973	0.967502	1.03566	0.838495	0.563504	1.23071	1.03489	1.15254	1.0586	1.24516	0.884299	0.844951	0.316186
TGGT1_293220	1284	S	DHHC zinc finger domain-containing protein	ATGDS(Phospho)LAGSAVPAR		213201						256556		0.907708						1.09229	1.14506	0.936826	0.868424	0.942856	1.0753	1.07732	1.06337	0.890844		0.968918						1.22613	0.790223
TGGT1_293220	826	S	DHHC zinc finger domain-containing protein	EAALS(Phospho)ESAAAVHSLGSGDSEGK	16567.6	33784.3	36981.9	28223.2	10975.5	20490.8	26987.2	24452	0.667838	1.36184	1.49074	1.13767	0.442421	0.825982	1.08785	0.985657	1.14506	0.936826	0.868424	0.942856	1.0753	1.07732	1.06337	0.890844	0.583233	1.45368	1.7166	1.20663	0.41144	0.766703	1.02302	1.10643	1.49962	0.269057
TGGT1_293220	257	S	DHHC zinc finger domain-containing protein	ETAHLEDS(Phospho)GHR	3989.02		4475.5		5806.06		4365.77		0.856181		0.960596		1.24618		0.937044		1.14506	0.936826	0.868424	0.942856	1.0753	1.07732	1.06337	0.890844	0.747715		1.10614		1.15892		0.881201		0.908699	0.706559
TGGT1_293220	430	T	DHHC zinc finger domain-containing protein	GDLWGT(Phospho)PGR	19134	7538.33	18157.6	22419	18708.8	19635.3	19869.4	19969	1.05254	0.414674	0.998827	1.23324	1.02915	1.08011	1.09299	1.09847	1.14506	0.936826	0.868424	0.942856	1.0753	1.07732	1.06337	0.890844	0.919196	0.442637	1.15016	1.30798	0.957081	1.0026	1.02785	1.23307	0.90508	0.515212
TGGT1_293220	884	S	DHHC zinc finger domain-containing protein	HAHIHPGAES(Phospho)PR	483140	614764	616688	658500	636057	703056	646209	768352	0.75391	0.959301	0.962304	1.02755	0.992527	1.09707	1.00837	1.19897	1.14506	0.936826	0.868424	0.942856	1.0753	1.07732	1.06337	0.890844	0.658401	1.02399	1.1081	1.08983	0.923025	1.01834	0.948275	1.34588	0.916138	0.543739
TGGT1_293220	950	S	DHHC zinc finger domain-containing protein	NALES(Phospho)ESEEK	49415.1	55251	58445.7	58976.9	58597.3	60951.9	53165.2	53916.3	0.880998	0.985043	1.042	1.05147	1.0447	1.08668	0.947857	0.961247	1.14506	0.936826	0.868424	0.942856	1.0753	1.07732	1.06337	0.890844	0.769388	1.05147	1.19987	1.1152	0.971547	1.00869	0.891369	1.07903	1.0469	0.754265
TGGT1_293220	1008	S	DHHC zinc finger domain-containing protein	QLHGPPS(Phospho)PPHNAVPAVPAEETQR	345026	337161	331385	284729	326050	342184	362719	359120	1.02672	1.00332	0.986128	0.847289	0.970253	1.01826	1.07937	1.06866	1.14506	0.936826	0.868424	0.942856	1.0753	1.07732	1.06337	0.890844	0.89665	1.07097	1.13554	0.898641	0.90231	0.945184	1.01505	1.19961	0.985145	0.873004
TGGT1_293220	240	S	DHHC zinc finger domain-containing protein	RDAEEDS(Phospho)ESLLHSQAK	36534.3	25524.7		27647.8	39613	34764.9	25277.5	31695.8	1.15689	0.808263		0.875492	1.25438	1.10086	0.800435	1.00368	1.14506	0.936826	0.868424	0.942856	1.0753	1.07732	1.06337	0.890844	1.01033	0.862767		0.928554	1.16654	1.02186	0.752733	1.12666	0.918321	0.580284
TGGT1_293220	242	S	DHHC zinc finger domain-containing protein	RDAEEDSES(Phospho)LLHSQAK	31410.6	15743.1	12107.4	17199.3	20576.3	15374.4	16203.2	21422.8	1.67482	0.839424	0.645568	0.917069	1.09713	0.819765	0.863957	1.14227	1.14506	0.936826	0.868424	0.942856	1.0753	1.07732	1.06337	0.890844	1.46264	0.89603	0.743379	0.97265	1.0203	0.760932	0.812469	1.28223	1.05128	0.838137
TGGT1_293220	661	S	DHHC zinc finger domain-containing protein	S(Phospho)PSPTSSRR	17774	36932.1	21181.1	17598.9		11606.4	8911.36	12539.7	0.983203	2.04297	1.17167	0.973517		0.64203	0.492949	0.693658	1.14506	0.936826	0.868424	0.942856	1.0753	1.07732	1.06337	0.890844	0.858646	2.18074	1.34919	1.03252		0.595953	0.463572	0.778653	2.21188	0.0388547
TGGT1_293220	282	S	DHHC zinc finger domain-containing protein	TAASLPGS(Phospho)PGTWSGK	256359	264154	243514	230734	231291	208648	204993	238729	1.09181	1.125	1.0371	0.982672	0.985044	0.88861	0.873043	1.01672	1.14506	0.936826	0.868424	0.942856	1.0753	1.07732	1.06337	0.890844	0.95349	1.20087	1.19423	1.04223	0.916065	0.824836	0.821014	1.1413	1.18568	0.116091
TGGT1_293220	311	S	DHHC zinc finger domain-containing protein	VSRHS(Phospho)PPDAER	25205.3	12228.1	22840.5	26006.1	16732.8	16006.1	8540.93	18493.3	1.38061	0.669789	1.25108	1.42447	0.916532	0.876728	0.467826	1.01296	1.14506	0.936826	0.868424	0.942856	1.0753	1.07732	1.06337	0.890844	1.20571	0.714956	1.44063	1.51081	0.852351	0.813807	0.439946	1.13708	1.50226	0.159935
TGGT1_293240	382	S	triacylglycerol lipase	ETSETPS(Phospho)LEDSEVR	8162.14		14671.6	7716.48			18489.9	14097.2	0.64638		1.16188	0.611087			1.46426	1.11639	0.846792	0.910024	0.95559	0.9928	1.04591	1.08487	1.06286	1.10116	0.763328		1.21588	0.615519			1.37767	1.01383	0.723319	0.30058
TGGT1_293240	516	S	triacylglycerol lipase	FLQAEQHENEC(Carbamidomethyl)LPS(Phospho)PAAGK		35003.8	27195	37158.4	16243.2	25270.9	31619.2	20364.1		1.27053	0.987091	1.34873	0.589576	0.917252	1.14767	0.739151	0.846792	0.910024	0.95559	0.9928	1.04591	1.08487	1.06286	1.10116		1.39614	1.03296	1.35851	0.563699	0.845495	1.0798	0.671247	1.59803	0.0458448
TGGT1_293240	705	S	triacylglycerol lipase	FPS(Phospho)PPQSR	86793.6	67804.6	75138.2	77434.6	83998.4	74053.7	85617.4	78711.6	1.10293	0.861623	0.954815	0.983996	1.06741	0.941033	1.08798	1.00022	0.846792	0.910024	0.95559	0.9928	1.04591	1.08487	1.06286	1.10116	1.30248	0.946814	0.999188	0.991132	1.02056	0.867416	1.02364	0.908335	1.10986	0.282708
TGGT1_293240	410	S	triacylglycerol lipase	GGGC(Carbamidomethyl)S(Phospho)DVATPR	68939.2	75399.5	70038	71955.4	30344.6	24544.3	38325.5	38573.2	1.31903	1.44264	1.34006	1.37674	0.580592	0.469613	0.733292	0.738032	0.846792	0.910024	0.95559	0.9928	1.04591	1.08487	1.06286	1.10116	1.55768	1.58528	1.40233	1.38673	0.555109	0.432875	0.689926	0.67023	2.52626	0.000161408
TGGT1_293240	764	T	triacylglycerol lipase	GVC(Carbamidomethyl)T(Phospho)PPHSGWWPLPHR	803440	666660	689758	726087	869482	807069	799645	871546	1.03109	0.855558	0.885201	0.931823	1.11585	1.03575	1.02622	1.1185	0.846792	0.910024	0.95559	0.9928	1.04591	1.08487	1.06286	1.10116	1.21765	0.940149	0.926339	0.938581	1.06687	0.954724	0.965534	1.01574	1.00496	0.990163
TGGT1_293240	788	S	triacylglycerol lipase	HPAAGEC(Carbamidomethyl)GDS(Phospho)DAHAVSQESR	3209.26	5967.28	5011.88	6976.14	5127.31	11302.3	7714.01	8323.76	0.478709	0.890108	0.747596	1.04059	0.764814	1.68591	1.15066	1.24161	0.846792	0.910024	0.95559	0.9928	1.04591	1.08487	1.06286	1.10116	0.565321	0.978115	0.78234	1.04814	0.731246	1.55402	1.08261	1.12755	0.750523	0.227131
TGGT1_293240	104	T	triacylglycerol lipase	LPGT(Phospho)PVGC(Carbamidomethyl)TDTVGR	25799.5			11092.2	24519		21997.5	24158.9	1.19923			0.515594	1.13971		1.0225	1.12297	0.846792	0.910024	0.95559	0.9928	1.04591	1.08487	1.06286	1.10116	1.4162			0.519334	1.08968		0.962032	1.0198	0.945234	0.785351
TGGT1_293240	688	S	triacylglycerol lipase	RPS(Phospho)AATSGFETSESASR	17781.9	12666.1		18309.4	11949	15124.6	11410.1	15719.3	1.20894	0.861134		1.24481	0.81238	1.02828	0.775742	1.06871	0.846792	0.910024	0.95559	0.9928	1.04591	1.08487	1.06286	1.10116	1.42768	0.946276		1.25383	0.776724	0.947838	0.729866	0.970532	1.41229	0.0503272
TGGT1_293240	699	S	triacylglycerol lipase	RPSAATSGFETSES(Phospho)ASR	19482.7	8980.32	10058.2	17790.6	12648.5	12255.2	16922	15634.3	1.36995	0.631462	0.707254	1.25097	0.889394	0.861739	1.18989	1.09934	0.846792	0.910024	0.95559	0.9928	1.04591	1.08487	1.06286	1.10116	1.61781	0.693896	0.740123	1.26004	0.850358	0.794324	1.11952	0.99835	1.146	0.729825
TGGT1_293240	997	T	triacylglycerol lipase	VRT(Phospho)PEAR	184275	178857	188015	194496	184146	181573	172249	169747	1.01434	0.984517	1.03493	1.0706	1.01363	0.999467	0.948144	0.934371	0.846792	0.910024	0.95559	0.9928	1.04591	1.08487	1.06286	1.10116	1.19786	1.08186	1.08302	1.07837	0.969141	0.921278	0.892072	0.848532	1.2231	0.00180256
TGGT1_293260	258	S	ATPase/histidine kinase/DNA gyrase B/HSP90 domain-containing protein	SS(Phospho)C(Carbamidomethyl)PDLLR	115676	91857		106482	101990	93837.3	109836	93473	1.13543	0.901631		1.04518	1.00109	0.921068	1.07811	0.917493	1.37691	1.0481	1.21103	1.27021	0.801002	0.892434	0.67165	0.728668	0.82462	0.86025		0.822846	1.2498	1.03209	1.60516	1.25914	0.649728	0.0115298
TGGT1_293300	517	S	Yip1 domain-containing protein	EATEGMEETES(Phospho)LSETR	31843.8	33461	25234.1		14172.7	12798.5	17474.8	10914.8	1.52781	1.6054	1.21069		0.67998	0.614049	0.838409	0.523672	0.947475	0.946349	0.933496	0.951038	1.01265	1.07374	1.10452	1.03073	1.6125	1.69641	1.29694		0.671483	0.57188	0.759069	0.50806	2.44619	0.000810467
TGGT1_293300	519	S	Yip1 domain-containing protein	EATEGMEETESLS(Phospho)ETR	22470.3			20355.1					1.04939			0.950609					0.947475	0.946349	0.933496	0.951038	1.01265	1.07374	1.10452	1.03073	1.10757			0.999548
TGGT1_293300	87	S	Yip1 domain-containing protein	KAGS(Phospho)LQGDFLSLSDASLEPHR	30664.3	33279.7	21168.7	35172.6	35794.5	36652.5	26165.4	24636.9	1.00731	1.09322	0.695382	1.1554	1.17583	1.20402	0.859521	0.809311	0.947475	0.946349	0.933496	0.951038	1.01265	1.07374	1.10452	1.03073	1.06315	1.1552	0.744922	1.21489	1.16114	1.12133	0.778184	0.785184	1.08641	0.610163
TGGT1_293300	50	S	Yip1 domain-containing protein	PTASAS(Phospho)PTVSLEPQR	12395		28700	14656.1	16240.3	13806.4	22578.8	28704.3	0.632947		1.46556	0.74841	0.829307	0.70502	1.15298	1.46578	0.947475	0.946349	0.933496	0.951038	1.01265	1.07374	1.10452	1.03073	0.668036		1.56997	0.78694	0.818944	0.656604	1.04387	1.42208	1.02328	0.980257
TGGT1_293300	60	S	Yip1 domain-containing protein	S(Phospho)LESASSRPTVDLSAGR	218299	259869	266839	273556	272401	262977	240480	274757	0.844004	1.00472	1.03167	1.05764	1.05318	1.01674	0.929762	1.06228	0.947475	0.946349	0.933496	0.951038	1.01265	1.07374	1.10452	1.03073	0.890793	1.06168	1.10517	1.11209	1.04002	0.946917	0.841777	1.03062	1.08043	0.323611
TGGT1_293320	814	S	hypothetical protein	ADALPES(Phospho)GGEKR	28782.3	36397.8	27967.4	23291.7	37315.3	30128.9	30006	29577.3	0.945749	1.19598	0.918971	0.765336	1.22613	0.989997	0.985958	0.971872	0.977303	0.93616	0.963644	1.03195	1.07502	1.00397	1.01514	0.996813	0.967713	1.27754	0.953642	0.741641	1.14056	0.986086	0.971252	0.974979	0.967507	0.689761
TGGT1_293320	1557	S	hypothetical protein	FAALAQAASPQAPGLAHAPPSHGRPS(Phospho)EEGR		109509	101521	106897	102327	134792	94903.6	107568		1.01194	0.938126	0.987804	0.945574	1.24557	0.876977	0.994005	0.977303	0.93616	0.963644	1.03195	1.07502	1.00397	1.01514	0.996813		1.08095	0.973519	0.957222	0.879583	1.24065	0.863896	0.997183	1.00861	0.869849
TGGT1_293320	832	S	hypothetical protein	NAC(Carbamidomethyl)DGASHIPTES(Phospho)HER	54730.3	73695.6	55629.5	69760.6	105588	105902	98198.7	108024	0.652009	0.877944	0.662721	0.831066	1.25789	1.26162	1.16985	1.2869	0.977303	0.93616	0.963644	1.03195	1.07502	1.00397	1.01514	0.996813	0.667151	0.937814	0.687723	0.805336	1.1701	1.25664	1.1524	1.29101	0.636124	0.00146962
TGGT1_293320	1352	S	hypothetical protein	S(Phospho)VEEHADGALLGGEPEGSLLLPSPSR	31902.8	36059.1	35677	40081	45917.3	46785.6	31840.3	41956.9	0.822714	0.929897	0.920044	1.03361	1.18412	1.20651	0.821102	1.08199	0.977303	0.93616	0.963644	1.03195	1.07502	1.00397	1.01514	0.996813	0.841821	0.99331	0.954755	1.00161	1.10148	1.20175	0.808856	1.08545	0.903268	0.363646
TGGT1_293320	1374	S	hypothetical protein	SVEEHADGALLGGEPEGSLLLPS(Phospho)PSR	76011.5	74232	74693.6		74084.6	65882.3	85904.4	91572.3	0.981009	0.958043	0.964		0.956141	0.850281	1.10869	1.18184	0.977303	0.93616	0.963644	1.03195	1.07502	1.00397	1.01514	0.996813	1.00379	1.02337	1.00037		0.889412	0.846923	1.09215	1.18562	1.00563	0.861737
TGGT1_293320	1718	S	hypothetical protein	VSASSGTAEHLS(Phospho)PQLFYASQAFDAR							22364.6								1		0.977303	0.93616	0.963644	1.03195	1.07502	1.00397	1.01514	0.996813							0.985085
TGGT1_293320	1379	S	hypothetical protein	VS(Phospho)GSSFSER	15094.1	12997.9	14635.4	18290	15059.9	9919.78	14034.9	11904.3	1.07876	0.92895	1.04598	1.30717	1.07632	0.708959	1.00306	0.850791	0.977303	0.93616	0.963644	1.03195	1.07502	1.00397	1.01514	0.996813	1.10382	0.992298	1.08544	1.2667	1.0012	0.706159	0.988103	0.853511	1.25339	0.0518781
TGGT1_293360	25	S	hypothetical protein	ASS(Phospho)ETSMDC(Carbamidomethyl)FENQNFYR	197930	192430	211055	220318	220915	187864	242428	181784	0.956921	0.93033	1.02038	1.06516	1.06805	0.908255	1.17205	0.878861	1.01552	1.04869	0.979841	1.01189	1.00066	0.920159	1.02984	0.993405	0.942298	0.887133	1.04137	1.05265	1.06734	0.987063	1.13809	0.884696	0.962291	0.610063
TGGT1_293360	15	T	hypothetical protein	LT(Phospho)EGEVGGK	226657	218400	214962	208654	201978	201300	216119	200957	1.07355	1.03444	1.01816	0.98828	0.95666	0.953448	1.02364	0.951824	1.01552	1.04869	0.979841	1.01189	1.00066	0.920159	1.02984	0.993405	1.05715	0.986411	1.0391	0.976672	0.956028	1.03618	0.993979	0.958143	1.02916	0.329841
TGGT1_293360	9	S	hypothetical protein	NS(Phospho)FDSRLTEGEVGGK	45394.2	37206.7	49622.3	36942.3	46444.3	43878.5	36265.5	49343.4	1.05232	0.862521	1.15034	0.856392	1.07667	1.01719	0.840702	1.14387	1.01552	1.04869	0.979841	1.01189	1.00066	0.920159	1.02984	0.993405	1.03624	0.822473	1.174	0.846333	1.07596	1.10545	0.816344	1.15147	0.934889	0.568902
TGGT1_293360	113	T	hypothetical protein	THT(Phospho)NPTGAESEPVVEEPVDEEAVIDLEPR	457110	559438	501279	533093	675311	609044	743301	740303	0.758865	0.928744	0.832192	0.885007	1.12111	1.0111	1.23398	1.229	1.01552	1.04869	0.979841	1.01189	1.00066	0.920159	1.02984	0.993405	0.747269	0.88562	0.849313	0.874613	1.12037	1.09883	1.19823	1.23716	0.721184	0.000477092
TGGT1_293380	300	S	histone lysine acetyltransferase HAT1	AEESAAADS(Phospho)PETESSSDLVIGLAQK	6233.14	11214.1	9372.87	13100.5	10687.7	12984.2	12295.9	14579.2	0.551193	0.991657	0.828838	1.15847	0.945107	1.14819	1.08732	1.28923	0.995733	1.06357	1.03861	1.00831	0.99209	0.935477	0.998931	0.96727	0.553555	0.932381	0.798025	1.14892	0.952643	1.22738	1.08848	1.33286	0.746057	0.110493
TGGT1_293380	359	S	histone lysine acetyltransferase HAT1	RPS(Phospho)ASEEHC(Carbamidomethyl)SK	10952.4	15907.5	13452.4	3751.88	13858.8	21488.3	6037.61	9261.47	0.925128	1.34368	1.1363	0.316914	1.17063	1.81507	0.509985	0.782298	0.995733	1.06357	1.03861	1.00831	0.99209	0.935477	0.998931	0.96727	0.929092	1.26336	1.09406	0.314301	1.17996	1.94027	0.510531	0.80877	0.811079	0.634272
TGGT1_293380	151	S	histone lysine acetyltransferase HAT1	SHFS(Phospho)PPGR	60840.9	50515.7	67137.3	59351.8	76960.6	52782.1	65899	50871.3	1.00489	0.834352	1.10889	0.980295	1.27113	0.871785	1.08843	0.840225	0.995733	1.06357	1.03861	1.00831	0.99209	0.935477	0.998931	0.96727	1.0092	0.784479	1.06766	0.972212	1.28127	0.931915	1.0896	0.868657	0.918999	0.494939
TGGT1_293380	105	S	histone lysine acetyltransferase HAT1	VQGVIS(Phospho)PK	53313.2	54978.6	50968.5	60504	44084.3	45139.6	40543.4	49651.5	1.06845	1.10182	1.02146	1.21256	0.88349	0.90464	0.812527	0.995062	0.995733	1.06357	1.03861	1.00831	0.99209	0.935477	0.998931	0.96727	1.07302	1.03596	0.983483	1.20256	0.890534	0.967036	0.813397	1.02873	1.16091	0.064354
TGGT1_293390	128	S	putative cytochrome C-type heme lyase	FAPSPSPAPPHPS(Phospho)LVSPTHAFR	42591	41306.1			42712				1.00919	0.978747			1.01206				1.0678	1.08088	1.00281	0.989443	0.963995	0.962426	0.962747	0.969894	0.945112	0.905507			1.04986				0.881364
TGGT1_293390	133	T	putative cytochrome C-type heme lyase	FAPSPSPAPPHPSLVSPT(Phospho)HAFR			40166.3	36969.5	33941.9	34350	38824.7	33799.9			1.10523	1.01727	0.933957	0.945186	1.06831	0.930049	1.0678	1.08088	1.00281	0.989443	0.963995	0.962426	0.962747	0.969894			1.10213	1.02812	0.96884	0.982087	1.10965	0.958919	1.05996	0.343017
TGGT1_293430	399	T	hypothetical protein	EAVERHT(Phospho)PPGADQIELAGA	370298	356956	365299	354353	421830	445036	396499	444772	0.938936	0.905106	0.926261	0.898506	1.0696	1.12844	1.00537	1.12777	1.04436	0.998843	1.00959	1.05002	0.961325	0.999901	0.97557	0.960395	0.899055	0.906155	0.917461	0.855707	1.11263	1.12856	1.03055	1.17428	0.80485	0.000454738
TGGT1_293430	84	S	hypothetical protein	QQPVEANETTVERGS(Phospho)QVAR	50630.3	69318.1	40761.6	19827.9	39704.1	37763.6	36046.4	35965.8	1.22734	1.68035	0.988107	0.48065	0.962472	0.915432	0.873805	0.871851	1.04436	0.998843	1.00959	1.05002	0.961325	0.999901	0.97557	0.960395	1.1752	1.6823	0.978719	0.457755	1.00119	0.915523	0.895686	0.907805	1.15423	0.880717
TGGT1_293440	17	S	hypothetical protein	AANPSTVEEAAITDKS(Phospho)PLVAK	30940.5	37758.2	30632.7	37008.4	26959.8	32066.3	24638.5		0.984451	1.20137	0.974657	1.17752	0.857795	1.02027	0.783937		1.00327	1.00045	1.03146	1.01308	1.00389	0.978451	0.997083	0.972315	0.981242	1.20083	0.944928	1.16231	0.854471	1.04274	0.78623		1.19883	0.125646
TGGT1_293440	139	S	hypothetical protein	DIEKAES(Phospho)MVK	80171	87741.6	92429.6	67001.6	29624.3	24553.8	27003.7	33008.9	1.45259	1.58976	1.6747	1.21398	0.536752	0.444881	0.48927	0.598076	1.00327	1.00045	1.03146	1.01308	1.00389	0.978451	0.997083	0.972315	1.44785	1.58904	1.62362	1.1983	0.534672	0.454679	0.490701	0.615105	2.79636	3.64907e-05
TGGT1_293440	147	S	hypothetical protein	EKEES(Phospho)EPMVK	266246	269054	288642	284635	305999	270814	317288	305398	0.922832	0.932565	1.00046	0.98657	1.06062	0.938666	1.09975	1.05854	1.00327	1.00045	1.03146	1.01308	1.00389	0.978451	0.997083	0.972315	0.919824	0.932146	0.969944	0.973833	1.05651	0.959339	1.10297	1.08868	0.90214	0.025836
TGGT1_293440	330	S	hypothetical protein	HLDNLPLPGDIES(Phospho)LKDQLGK	10956.8	16460	3416.16	9068.72		12841.3	6344.84	12195.4	1.07596	1.61637	0.335466	0.890547		1.26101	0.623062	1.19759	1.00327	1.00045	1.03146	1.01308	1.00389	0.978451	0.997083	0.972315	1.07245	1.61564	0.325234	0.879049		1.28879	0.624885	1.23169	0.928124	0.715279
TGGT1_293440	31	S	hypothetical protein	QKPES(Phospho)SPAHESDPLIK	61734.9	65097.6	51911.2	48524.4	51256.2	59890.1	54295.9	48484	1.11941	1.18039	0.941285	0.879874	0.929408	1.08596	0.984526	0.879141	1.00327	1.00045	1.03146	1.01308	1.00389	0.978451	0.997083	0.972315	1.11577	1.17986	0.912574	0.868513	0.925807	1.10988	0.987406	0.904173	1.03805	0.726412
TGGT1_293440	37	S	hypothetical protein	QKPESSPAHES(Phospho)DPLIK		130627	123226	153547	162223	125981	128880	155344		0.933214	0.88034	1.09696	1.15894	0.900022	0.920733	1.10979	1.00327	1.00045	1.03146	1.01308	1.00389	0.978451	0.997083	0.972315		0.932795	0.853488	1.08279	1.15445	0.919844	0.923426	1.14139	0.924216	0.450451
TGGT1_293460	1140	S	ATP-dependent DNA ligase domain-containing protein	EAEEEHLFDIS(Phospho)DTEANAVR	53575.3	45973.5	47346.5	35922.3	53802.5	27641.9	39459.4	39797.9	1.24768	1.07065	1.10262	0.836571	1.25297	0.643734	0.918945	0.926828	1.01728	1.07681	0.990706	1.06446	0.98603	1.10947	0.998564	0.756676	1.22648	0.994276	1.11297	0.785912	1.27072	0.580217	0.920266	1.22487	1.03092	0.770947
TGGT1_293460	765	S	ATP-dependent DNA ligase domain-containing protein	LLSQPSS(Phospho)PSGAVATAPDR	55754.6	71045.4	50739.2	63849.3	78500.4	70262.9	67712.9	69450.5	0.845864	1.07784	0.769774	0.96867	1.19094	1.06597	1.02729	1.05365	1.01728	1.07681	0.990706	1.06446	0.98603	1.10947	0.998564	0.756676	0.831493	1.00096	0.776995	0.910012	1.20782	0.960792	1.02876	1.39247	0.766793	0.0405323
TGGT1_293480	534	S	MoeA N-terminal region (domain I and II) domain-containing protein	AALAGC(Carbamidomethyl)S(Phospho)PR	159025	146625	157352	145849	201306	206175	212368	214364	0.881596	0.812854	0.872322	0.808552	1.11599	1.14298	1.17732	1.18838	0.790682	0.800055	0.80823	0.775698	1.2572	1.17449	1.17017	1.22347	1.11498	1.016	1.0793	1.04235	0.887677	0.973177	1.00611	0.971321	1.10795	0.0222359
TGGT1_293480	128	S	MoeA N-terminal region (domain I and II) domain-containing protein	LAPAGGVS(Phospho)PDQAR	44852.4	32907.2	37106.6	30227.5	61483.7	58446.4	44504.1	66825.2	0.953411	0.699496	0.788761	0.642535	1.30694	1.24237	0.946007	1.42048	0.790682	0.800055	0.80823	0.775698	1.2572	1.17449	1.17017	1.22347	1.20581	0.87431	0.975912	0.828331	1.03956	1.0578	0.808434	1.16102	0.955135	0.687894
TGGT1_293480	639	S	MoeA N-terminal region (domain I and II) domain-containing protein	QLS(Phospho)PVC(Carbamidomethyl)DGR			8178.97	7640.54		10884	7826.42	13434.4			0.85261	0.796481		1.13459	0.815858	1.40046	0.790682	0.800055	0.80823	0.775698	1.2572	1.17449	1.17017	1.22347			1.05491	1.02679		0.966033	0.697212	1.14466	1.11206	0.54892
TGGT1_293480	920	S	MoeA N-terminal region (domain I and II) domain-containing protein	S(Phospho)RDPSELLHAAK	6963.03	3591.27	12767.3	8308.53	17019.9	10315.5	13238.5	10839.4	0.670784	0.345965	1.22994	0.800403	1.63961	0.993745	1.27533	1.04422	0.790682	0.800055	0.80823	0.775698	1.2572	1.17449	1.17017	1.22347	0.848361	0.432427	1.52177	1.03185	1.30417	0.84611	1.08987	0.853487	0.936675	0.628206
TGGT1_293490	60	S	hypothetical protein	AVEEELGASSLQPAAGADGS(Phospho)PR	21363.5	47680.6	28442.5	35901.8	28829	28855.2	42105.9	26316.6	0.658617	1.46995	0.876857	1.10682	0.888772	0.88958	1.29809	0.811317
TGGT1_293490	395	S	hypothetical protein	IMDHDS(Phospho)EAEQER	75519.7	73895.9	80095.2	56813.1	82890.3	89010.2	90401.2	111697	0.914943	0.89527	0.970376	0.688307	1.00424	1.07838	1.09524	1.35325
TGGT1_293510	205	T	poly(ADP-ribose) polymerase and DNA-Ligase Zn-finger region domain-containing protein	NEKEET(Phospho)DNEELPSK	785025	887263	912782	907104	1061045	1058840	1055030	1056403	0.81313	0.919028	0.94546	0.939579	1.09903	1.09675	1.0928	1.09422	1.01337	0.98469	1.02233	1.02613	1.02656	1.00119	0.987452	0.938282	0.802402	0.933317	0.924809	0.915657	1.07059	1.09545	1.10669	1.1662	0.805642	0.0016007
TGGT1_293510	159	S	poly(ADP-ribose) polymerase and DNA-Ligase Zn-finger region domain-containing protein	PFSHS(Phospho)DPEAPTDDTFLGAER	32475	35348.1	30772.9	27563.8	36269.3	30344.3	33228.5	33590.4	1.0008	1.08934	0.948346	0.849449	1.11773	0.935137	1.02402	1.03517	1.01337	0.98469	1.02233	1.02613	1.02656	1.00119	0.987452	0.938282	0.987597	1.10628	0.927631	0.827821	1.08881	0.934027	1.03703	1.10327	0.924622	0.29567
TGGT1_293510	289	S	poly(ADP-ribose) polymerase and DNA-Ligase Zn-finger region domain-containing protein	TEVGGGEGPLS(Phospho)PEQR	140277	119254	128482	161309	183141	138599	166044	199445	0.907537	0.771527	0.831228	1.04361	1.18485	0.896681	1.07424	1.29033	1.01337	0.98469	1.02233	1.02613	1.02656	1.00119	0.987452	0.938282	0.895564	0.783522	0.813072	1.01703	1.15419	0.895617	1.08789	1.37521	0.777591	0.0598804
TGGT1_293510	261	S	poly(ADP-ribose) polymerase and DNA-Ligase Zn-finger region domain-containing protein	VFS(Phospho)PGEAVGSPK	1235580	1231760	1253460	1297690	1225770	1239730	1104550	1284340	1.00119	0.998096	1.01568	1.05152	0.993242	1.00455	0.895017	1.0407	1.01337	0.98469	1.02233	1.02613	1.02656	1.00119	0.987452	0.938282	0.987983	1.01361	0.993494	1.02475	0.967542	1.00336	0.906391	1.10916	1.00837	0.808169
TGGT1_293510	268	S	poly(ADP-ribose) polymerase and DNA-Ligase Zn-finger region domain-containing protein	VFSPGEAVGS(Phospho)PK	7007480	6892440	7294990	7580120	6455270	6280680	6425820	6277030	1.03405	1.01707	1.07648	1.11855	0.952564	0.926801	0.948219	0.926263	1.01337	0.98469	1.02233	1.02613	1.02656	1.00119	0.987452	0.938282	1.02041	1.03289	1.05296	1.09007	0.927916	0.925701	0.960268	0.98719	1.10399	0.0033055
TGGT1_293540	198	S	hypothetical protein	DISPEQELTS(Phospho)PR	2350680	2403690	2274190	2335870	2531620	2729030	2473400	2601720	0.954581	0.976108	0.92352	0.948567	1.02806	1.10822	1.00442	1.05653	1.07708	0.971541	0.974391	0.903008	0.9916	1.0201	0.978509	1.08378	0.886271	1.0047	0.947792	1.05045	1.03677	1.08639	1.02648	0.974854	0.942957	0.212285
TGGT1_293540	131	S	hypothetical protein	FDPAASFVSHDGTGAGESS(Phospho)GEEC(Carbamidomethyl)ER	31568.5	24925.1	31268.9	37771.6	33847.9	44124.3	25213.9	34321.6	0.960106	0.758057	0.950994	1.14876	1.02943	1.34197	0.766841	1.04384	1.07708	0.971541	0.974391	0.903008	0.9916	1.0201	0.978509	1.08378	0.8914	0.780263	0.975989	1.27215	1.03815	1.31553	0.783683	0.963147	0.95593	0.775899
TGGT1_293540	28	S	hypothetical protein	RFS(Phospho)PEDSR	40305.1	38271.4	39538.9	37862.6	39493.2	44361.9	31931.5	47105.6	1.0112	0.960175	0.991975	0.949919	0.990828	1.11298	0.801116	1.18181	1.07708	0.971541	0.974391	0.903008	0.9916	1.0201	0.978509	1.08378	0.938836	0.988301	1.01805	1.05195	0.999222	1.09105	0.818711	1.09046	0.999423	0.944873
TGGT1_293540	213	S	hypothetical protein	TPAAGEAPS(Phospho)THAAPSVR	7141.29	4389.24	4563.1	7799.38	4751.13	7789.63	6756.53	7599.85	1.12483	0.691353	0.718738	1.22849	0.748355	1.22695	1.06423	1.19706	1.07708	0.971541	0.974391	0.903008	0.9916	1.0201	0.978509	1.08378	1.04434	0.711604	0.737628	1.36044	0.754694	1.20278	1.0876	1.10452	0.928767	0.626469
TGGT1_293540	487	T	hypothetical protein	VFIEHEPGNSVT(Phospho)HEFSLPPELTEAEK	362801	530836	291222	140831	254754	380782	343131	167380	1.17424	1.7181	0.942566	0.455812	0.824534	1.23244	1.11057	0.54174	1.07708	0.971541	0.974391	0.903008	0.9916	1.0201	0.978509	1.08378	1.09021	1.76843	0.967339	0.504771	0.831519	1.20815	1.13497	0.499863	1.17859	0.714931
TGGT1_293550	864	S	hypothetical protein	AFFDEEES(Phospho)DYHSR	312274	308615	337778	303329	390612	341573	330494	340060	0.937501	0.926516	1.01407	0.910647	1.17269	1.02546	0.992201	1.02092	0.988641	0.99458	1.06287	1.03166	0.978255	1.02075	0.913095	1.01015	0.948273	0.931565	0.954084	0.882702	1.19875	1.00461	1.08663	1.01066	0.864198	0.018393
TGGT1_293550	271	S	hypothetical protein	GGQC(Carbamidomethyl)AWQPPWQEARDS(Phospho)EEDEK	63650.7	72170.8	76621.4	59180	78863	89030.9	67959.1	117531	0.81472	0.923776	0.980743	0.757496	1.00944	1.13958	0.869867	1.50438	0.988641	0.99458	1.06287	1.03166	0.978255	1.02075	0.913095	1.01015	0.824081	0.92881	0.92273	0.734251	1.03187	1.11641	0.952657	1.48927	0.742857	0.0428725
TGGT1_293550	843	S	hypothetical protein	GS(Phospho)WEGDGSVC(Carbamidomethyl)SQDGR		31476.7		20617.8	23534	28956.4		27981.6		1.1872		0.77764	0.88763	1.09215		1.05538	0.988641	0.99458	1.06287	1.03166	0.978255	1.02075	0.913095	1.01015		1.19367		0.753777	0.907361	1.06994		1.04478	0.966611	0.774654
TGGT1_293550	852	S	hypothetical protein	GSWEGDGSVC(Carbamidomethyl)S(Phospho)QDGR		8669.22	6024.32	2940.5	10212.2	12961.8		10839.2		1.00713	0.699862	0.341606	1.18638	1.50581		1.25922	0.988641	0.99458	1.06287	1.03166	0.978255	1.02075	0.913095	1.01015		1.01262	0.658463	0.331123	1.21275	1.47519		1.24657	0.508882	0.0804816
TGGT1_293550	209	S	hypothetical protein	HVGS(Phospho)FDSAQQGMVIWPR	39862.7	37451.1	19963.3	47597.7	40505.6	33755.8	59583.6	38863.4	1.00415	0.943403	0.502881	1.199	1.02035	0.850317	1.50093	0.978979	0.988641	0.99458	1.06287	1.03166	0.978255	1.02075	0.913095	1.01015	1.01569	0.948544	0.473134	1.1622	1.04303	0.83303	1.64378	0.969144	0.801869	0.371396
TGGT1_293550	873	S	hypothetical protein	QRVS(Phospho)PLDISR	47006.3	39331	52443.3	51928.1	48626.6	40511.4	37616.4	45409.6	1.03631	0.867103	1.15618	1.14482	1.07204	0.893126	0.829302	1.00111	0.988641	0.99458	1.06287	1.03166	0.978255	1.02075	0.913095	1.01015	1.04822	0.871828	1.08779	1.10969	1.09587	0.874969	0.908232	0.991056	1.06393	0.441937
TGGT1_293550	570	S	hypothetical protein	SDGGVDLS(Phospho)EGETPR	105007	120687	108778	100085	95241.3	91247.2	88345.4	103366	1.03359	1.18793	1.07071	0.985141	0.937464	0.89815	0.869587	1.01744	0.988641	0.99458	1.06287	1.03166	0.978255	1.02075	0.913095	1.01015	1.04546	1.1944	1.00737	0.95491	0.958303	0.87989	0.952351	1.00721	1.10648	0.123947
TGGT1_293550	393	S	hypothetical protein	SES(Phospho)DEEEYER	10366.5	13063.6	19955	26884.2	11265.9	11245	17397.4	10869.4	0.685122	0.863374	1.31883	1.77678	0.744564	0.743182	1.14979	0.718359	0.988641	0.99458	1.06287	1.03166	0.978255	1.02075	0.913095	1.01015	0.692994	0.868079	1.24081	1.72225	0.761114	0.728073	1.25923	0.711142	1.30772	0.363358
TGGT1_293550	750	S	hypothetical protein	SVAPS(Phospho)PQSSPR	59625.2	59953.1	56386.1	59231	71205.7	54853.1	53428.3	47327.3	1.03245	1.03813	0.976362	1.02562	1.23297	0.949817	0.925146	0.819503	0.988641	0.99458	1.06287	1.03166	0.978255	1.02075	0.913095	1.01015	1.04431	1.04378	0.918608	0.994151	1.26038	0.930507	1.0132	0.81127	0.996389	0.93685
TGGT1_293550	773	S	hypothetical protein	TFLGTVES(Phospho)PRPGR	517066	516042	543739	521632	527783	462804	519939	521229	1.00152	0.999539	1.05319	1.01037	1.02228	0.896423	1.00709	1.00959	0.988641	0.99458	1.06287	1.03166	0.978255	1.02075	0.913095	1.01015	1.01303	1.00499	0.990889	0.979363	1.04501	0.878198	1.10294	0.999445	0.99073	0.90828
TGGT1_293550	818	S	hypothetical protein	TLAS(Phospho)PLASAR	250229	238299	245292	248621	291932	278237	280366	287605	0.944002	0.898995	0.925377	0.937935	1.10133	1.04966	1.0577	1.085	0.988641	0.99458	1.06287	1.03166	0.978255	1.02075	0.913095	1.01015	0.954848	0.903894	0.870638	0.909154	1.12581	1.02832	1.15836	1.0741	0.829466	0.00119001
TGGT1_293550	741	S	hypothetical protein	TVAS(Phospho)PLVR	248629	269513	276738	269637	288298	290106	289658	298537	0.891496	0.966379	0.992285	0.966824	1.03374	1.04022	1.03861	1.07045	0.988641	0.99458	1.06287	1.03166	0.978255	1.02075	0.913095	1.01015	0.90174	0.971646	0.93359	0.937155	1.05671	1.01907	1.13746	1.05969	0.876242	0.00309016
TGGT1_293550	563	S	hypothetical protein	VRS(Phospho)DGGVDLSEGETPR	65524.9	59992.1	89730.6	42322.3	97718.1	96566.6	93983.5	98603.9	0.813416	0.744732	1.1139	0.525382	1.21306	1.19876	1.1667	1.22405	0.988641	0.99458	1.06287	1.03166	0.978255	1.02075	0.913095	1.01015	0.822762	0.748791	1.04801	0.50926	1.24002	1.17439	1.27774	1.21176	0.638027	0.0189232
TGGT1_293570	3	S	putative translocation protein sec62	S(Phospho)PAPQQHWNEPLAR	343239	470409	429982	483618	471521	487752	476668	451652	0.759622	1.04106	0.951593	1.07029	1.04352	1.07944	1.05491	0.99955	1.04842	1.00163	1.02374	0.972544	0.992555	0.984015	0.983277	0.993816	0.724539	1.03936	0.929526	1.10051	1.05135	1.09698	1.07285	1.00577	0.897559	0.250983
TGGT1_293580	166	S	prefoldin subunit protein	VADDKEVSGSS(Phospho)GILV	87771.7	85024.1	76085.9	61084.4	116511	117997	120424	113047	0.9026	0.874346	0.78243	0.628162	1.19814	1.21342	1.23838	1.16252	1.01042	1.00618	1.02128	1.05602	1.0002	0.962478	1.01112	0.932312	0.893293	0.868975	0.766123	0.594841	1.19791	1.26073	1.22477	1.24692	0.633474	0.00241533
TGGT1_293630	86	S	hypothetical protein	AVVS(Phospho)EEEERER	60635.6	49401.9	57037.8	63300.9	50934.7	65618.1	51404.4	59607.5	1.05927	0.863027	0.996422	1.10584	0.889804	1.14632	0.898009	1.04131	0.997049	1.00975	1.00542	0.988787	0.999296	0.99319	1.00187	1.00464	1.06241	0.854696	0.99105	1.11838	0.890431	1.15418	0.896337	1.0365	1.01234	0.88261
TGGT1_293630	671	S	hypothetical protein	ESSRNS(Phospho)MGDEGGAYAR	154258	160707	240852	132178	266116	267652	186842	258529	0.740229	0.771179	1.15576	0.634278	1.277	1.28437	0.896589	1.24059	0.997049	1.00975	1.00542	0.988787	0.999296	0.99319	1.00187	1.00464	0.74242	0.763735	1.14953	0.641471	1.2779	1.29318	0.894919	1.23486	0.701396	0.0524297
TGGT1_293670	209	S	transcription elongation factor A TFIIS	AHGLSSNSS(Phospho)PR		80916.4	7797.73	4291.6	68614.3		65524.8	6866.64		2.07468	0.199932	0.110036	1.75925		1.68004	0.176059	1.04044	0.998152	1.00415	0.980135	0.992392	0.997494	1.02224	0.965001		2.07852	0.199106	0.112266	1.77274		1.6435	0.182444	0.664102	0.5234
TGGT1_293670	356	S	transcription elongation factor A TFIIS	KES(Phospho)MEAC(Carbamidomethyl)QSDWEMK	50379.8	30698.7	49505.6	34941.1	29073.1	39288	27093.3	38702.9	1.34488	0.819498	1.32155	0.93275	0.776104	1.04879	0.723254	1.03317	1.04044	0.998152	1.00415	0.980135	0.992392	0.997494	1.02224	0.965001	1.29261	0.821015	1.31609	0.951654	0.782054	1.05143	0.707521	1.07064	1.21312	0.271342
TGGT1_293670	19	S	transcription elongation factor A TFIIS	S(Phospho)MESEQTSVLAGR	126484	129489	117583	111125	143621	160930	126714	165149	0.93597	0.958206	0.870103	0.822314	1.06278	1.19087	0.937672	1.22209	1.04044	0.998152	1.00415	0.980135	0.992392	0.997494	1.02224	0.965001	0.899587	0.95998	0.86651	0.838981	1.07093	1.19386	0.917275	1.26641	0.801412	0.0306241
TGGT1_293690	56	T	profilin PRF	LYKDDHEEDT(Phospho)IGEDGNAC(Carbamidomethyl)GK	152812	151002	150074	132288	150948	140910	148294	127423	1.05958	1.04703	1.0406	0.917272	1.04666	0.977057	1.02826	0.883539	0.987647	0.980399	0.989249	1.00031	1.01786	0.987362	0.99475	1.04243	1.07284	1.06797	1.05191	0.916993	1.0283	0.989563	1.03368	0.847576	1.05401	0.403485
TGGT1_293690	73	S	profilin PRF	VSINEAS(Phospho)TIK	24643.6	29393.4	33848.3	36829.3	31889.4	33179	35214.3	31568.1	0.768415	0.91652	1.05543	1.14838	0.994348	1.03456	1.09802	0.984329	0.987647	0.980399	0.989249	1.00031	1.01786	0.987362	0.99475	1.04243	0.778027	0.934843	1.0669	1.14803	0.976901	1.0478	1.10382	0.944264	0.964401	0.64251
TGGT1_293710	199	T	Zn-finger in Ran binding protein and others domain-containing protein	SQTPC(Carbamidomethyl)MPGT(Phospho)PHGGSTMAFR	83168.5	74558.1	88213.2	94434.8	70857.3	73876	66815.4	77123.8	1.05771	0.948204	1.12186	1.20099	0.901138	0.939529	0.849735	0.980833	0.992279	1.06474	1.05121	1.10295	0.893735	0.989622	0.958638	0.946829	1.06594	0.890549	1.06721	1.08889	1.00828	0.949382	0.886398	1.03591	1.05995	0.368717
TGGT1_293730	827	S	DHHC zinc finger domain-containing protein	FPLASSS(Phospho)VPGTPLAER	165650	112477	139245	103908	141457	144471	157841	163388	1.17437	0.7974	0.987171	0.736651	1.00285	1.02422	1.11901	1.15833	1.01326	0.985134	0.958325	0.994087	0.993591	1.03354	1.0241	0.997963	1.159	0.809433	1.0301	0.741032	1.00932	0.990987	1.09267	1.1607	0.879138	0.268429
TGGT1_293730	831	T	DHHC zinc finger domain-containing protein	FPLASSSVPGT(Phospho)PLAER	521759	532172	577154	553329	478961	512458	502951	481073	1.00342	1.02344	1.10995	1.06413	0.92111	0.985529	0.967247	0.925172	1.01326	0.985134	0.958325	0.994087	0.993591	1.03354	1.0241	0.997963	0.990287	1.03889	1.15822	1.07046	0.927051	0.953551	0.944481	0.92706	1.13478	0.00989205
TGGT1_293730	760	S	DHHC zinc finger domain-containing protein	NSDLLDEEYTRPVGGS(Phospho)VSGPLPR	33732.7	24583	40137.2	24121.7	28798.9	54423.9	37442.6		0.970765	0.707454	1.15507	0.694178	0.828779	1.56622	1.07753		1.01326	0.985134	0.958325	0.994087	0.993591	1.03354	1.0241	0.997963	0.958062	0.718129	1.20531	0.698307	0.834125	1.5154	1.05217		0.78927	0.322463
TGGT1_293730	773	S	DHHC zinc finger domain-containing protein	PSS(Phospho)GSYLPLASSTATAIR	1447009	1260985	1231709	1272955	1658911	1587408	1671495	1762052	0.973391	0.848254	0.82856	0.856306	1.11594	1.06784	1.1244	1.18532	1.01326	0.985134	0.958325	0.994087	0.993591	1.03354	1.0241	0.997963	0.960653	0.861054	0.864592	0.861399	1.12313	1.03319	1.09794	1.18774	0.798673	0.00127552
TGGT1_293730	525	T	DHHC zinc finger domain-containing protein	TPLPFQT(Phospho)HEGLATAELVAGR	4156.05	3255.38	7014.86		4820.04	6865.35	8842.34	9946.8	0.647925	0.507511	1.09361		0.75144	1.0703	1.37851	1.5507	1.01326	0.985134	0.958325	0.994087	0.993591	1.03354	1.0241	0.997963	0.639446	0.515169	1.14117		0.756287	1.03557	1.34607	1.55386	0.652426	0.16066
TGGT1_293730	909	S	DHHC zinc finger domain-containing protein	TPPS(Phospho)PAEFSGSTSLKPR	619888	663417	637471	645238	558994	133220	465607	104780	1.29527	1.38623	1.33201	1.34824	1.16803	0.278367	0.972899	0.218941	1.01326	0.985134	0.958325	0.994087	0.993591	1.03354	1.0241	0.997963	1.27832	1.40715	1.38994	1.35626	1.17557	0.269335	0.95	0.219388	2.07769	0.104992
TGGT1_293730	917	T	DHHC zinc finger domain-containing protein	TPPSPAEFSGST(Phospho)SLKPR	103699		123968	124746		96986			0.923002		1.10341	1.11034		0.863251			1.01326	0.985134	0.958325	0.994087	0.993591	1.03354	1.0241	0.997963	0.910923		1.1514	1.11694		0.83524			1.2688
TGGT1_293740	37	S	hypothetical protein	VADPSLHHLVGES(Phospho)K	31169.8	40740.8	30237.4	21812.1	12488.8	33637.7	42688.6	42767.7	0.975798	1.27543	0.94661	0.682847	0.390973	1.05306	1.3364	1.33888	1.06731	0.984358	0.99584	1.01439	1.01467	0.972276	0.99756	0.953597	0.914261	1.29569	0.950564	0.673163	0.385319	1.08309	1.33967	1.40403	0.910157	0.979807
TGGT1_293820	603	T	calpain family cysteine protease domain-containing protein	AGLSSTPATVEGT(Phospho)PR	66249	67094.6	85502.8	69274.4	74714.6	58485.5	62113.8	51973.2	0.989885	1.00252	1.27757	1.03509	1.11638	0.873883	0.928097	0.776577	1.0607	1.0363	1.0766	1.09253	0.847531	0.963269	0.987917	0.935156	0.933238	0.967405	1.18668	0.947421	1.31721	0.907206	0.939448	0.830425	1.01013	0.860218
TGGT1_293820	914	S	calpain family cysteine protease domain-containing protein	ATPGVASSSFASGDGC(Carbamidomethyl)S(Phospho)DGGVDPDR	112135	126706	113248	112490	77585.4	107634	75252.1	93504.3	1.09593	1.23834	1.10681	1.0994	0.758267	1.05194	0.735463	0.913848	1.0607	1.0363	1.0766	1.09253	0.847531	0.963269	0.987917	0.935156	1.03322	1.19496	1.02806	1.00629	0.894677	1.09205	0.744458	0.977214	1.14942	0.154708
TGGT1_293820	857	S	calpain family cysteine protease domain-containing protein	DGS(Phospho)PAAIFSSPYK	110000	103975	88007.6	97275.4	88234.3	100709	80728	90610.9	1.1586	1.09514	0.926957	1.02457	0.929344	1.06074	0.850283	0.954376	1.0607	1.0363	1.0766	1.09253	0.847531	0.963269	0.987917	0.935156	1.09229	1.05678	0.861006	0.937793	1.09653	1.10118	0.860683	1.02055	0.967865	0.698794
TGGT1_293820	266	S	calpain family cysteine protease domain-containing protein	EAGPLS(Phospho)PGVAR		10415.9	14714.7	15189.2				8639.38		0.850986	1.2022	1.24097				0.705844	1.0607	1.0363	1.0766	1.09253	0.847531	0.963269	0.987917	0.935156		0.82118	1.11667	1.13586				0.754787	1.35743
TGGT1_293820	1098	S	calpain family cysteine protease domain-containing protein	EAVAAC(Carbamidomethyl)PVS(Phospho)PPC(Carbamidomethyl)GR	57406.5	64629.7	52965.6	65263.3	67843.8	82319.8	51333.3	64481.1	0.907177	1.02132	0.836999	1.03134	1.07211	1.30087	0.811204	1.01897	1.0607	1.0363	1.0766	1.09253	0.847531	0.963269	0.987917	0.935156	0.855263	0.98555	0.777449	0.943984	1.26498	1.35048	0.821126	1.08963	0.787025	0.114693
TGGT1_293820	274	S	calpain family cysteine protease domain-containing protein	EFS(Phospho)PSVAR	37133	28782.2	41685.1	41111.2	41119.1	34384.1	29157.1	28381.3	1.05434	0.817232	1.18359	1.1673	1.16752	0.97629	0.827877	0.805849	1.0607	1.0363	1.0766	1.09253	0.847531	0.963269	0.987917	0.935156	0.994007	0.788608	1.09938	1.06843	1.37756	1.01352	0.838002	0.861727	0.965685	0.873641
TGGT1_293820	799	S	calpain family cysteine protease domain-containing protein	ERGDSEAHPSEQETLMTS(Phospho)PAR	76623.1	87826	65423.1	62915.5	65175.1	39343.4	41970.5	59949.2	1.22787	1.40739	1.04839	1.00821	1.04442	0.63047	0.672569	0.960675	1.0607	1.0363	1.0766	1.09253	0.847531	0.963269	0.987917	0.935156	1.15761	1.3581	0.973803	0.922817	1.23231	0.654511	0.680795	1.02729	1.22738	0.24586
TGGT1_293820	537	S	calpain family cysteine protease domain-containing protein	LTASALS(Phospho)PER	5444.93	15752.9	4216.09	6035.63	8711.93	13585.9	10366.8	12374.4	0.569489	1.64761	0.440964	0.631271	0.911188	1.42096	1.08427	1.29425	1.0607	1.0363	1.0766	1.09253	0.847531	0.963269	0.987917	0.935156	0.5369	1.5899	0.409591	0.577804	1.07511	1.47514	1.09753	1.38399	0.618906	0.0908003
TGGT1_293820	1534	S	calpain family cysteine protease domain-containing protein	SDVHTGS(Phospho)PASHKPIVTGR	114928	150412	134066	113343	102646	85097.9	89551	89664.9	1.04514	1.36783	1.21919	1.03073	0.933455	0.773874	0.81437	0.815406	1.0607	1.0363	1.0766	1.09253	0.847531	0.963269	0.987917	0.935156	0.985336	1.31992	1.13245	0.943432	1.10138	0.803383	0.82433	0.871946	1.21663	0.110922
TGGT1_293820	579	S	calpain family cysteine protease domain-containing protein	SQS(Phospho)DSVVR	17487.6	11011.5	13219.8	14015.4	4162.79	13100	12876	11009.3	1.44403	0.909267	1.09162	1.15731	0.34374	1.08172	1.06323	0.909086	1.0607	1.0363	1.0766	1.09253	0.847531	0.963269	0.987917	0.935156	1.36139	0.87742	1.01395	1.05929	0.405578	1.12297	1.07623	0.972122	1.20553	0.373732
TGGT1_293820	944	S	calpain family cysteine protease domain-containing protein	VSSAS(Phospho)PSRPEGPSSGR	40147.6	206142	201959	31318.8	33891.2	163334	27522.8	173508	0.365883	1.87867	1.84055	0.285422	0.308866	1.48853	0.250828	1.58125	1.0607	1.0363	1.0766	1.09253	0.847531	0.963269	0.987917	0.935156	0.344945	1.81287	1.7096	0.261248	0.36443	1.54529	0.253896	1.6909	1.07112	0.961063
TGGT1_293860	56	S	hypothetical protein	YGS(Phospho)NSYYYAHAPLPGAQQQGDVK	409399	368653	293454	364264	355222	476594	365126	373482	1.08948	0.981049	0.780932	0.969369	0.945307	1.2683	0.971663	0.9939	0.977889	1.08648	0.9691	0.998359	1.00484	0.952406	0.995052	1.01588	1.11412	0.902962	0.805832	0.970962	0.940756	1.33168	0.976495	0.978366	0.89747	0.35974
TGGT1_293870	8	T	putative thioredoxin	PVHHVTT(Phospho)EAQFK	4241.59	7789.26	6171.13	2694.65	8934.04	5037.6	6756.9	2657	0.766284	1.4072	1.11487	0.486814	1.61402	0.910091	1.2207	0.480013	0.989467	0.978238	0.964032	0.975158	1.02914	1.02508	1.0088	1.03009	0.774441	1.43851	1.15647	0.499216	1.56832	0.887827	1.21005	0.465992	0.93622	0.891525
TGGT1_294010	578	S	yrdC domain-containing protein	AASETS(Phospho)ERESEEQTTETR		25693.5	42711.1			40824.5		57483.6		0.616474	1.02478			0.979517		1.37923	1.02543	0.950241	1.03236	1.05707	0.991447	0.950819	0.979639	1.013		0.648755	0.992663			1.03018		1.36153	0.686294	0.284144
TGGT1_294010	103	S	yrdC domain-containing protein	AFSQSLLDS(Phospho)PSVK		23851.2	35029.1	21996.7	23327.8			26817.3		0.910198	1.33676	0.839427	0.890224			1.02339	1.02543	0.950241	1.03236	1.05707	0.991447	0.950819	0.979639	1.013		0.95786	1.29486	0.794106	0.897904			1.01026	1.06449	0.832125
TGGT1_294010	650	S	yrdC domain-containing protein	GMASS(Phospho)TGGEHEGC(Carbamidomethyl)GETSR	8165.29	6136.58	9363.51	5433.42	19522.8	6841.51	13042.7	12604.6	0.805351	0.605257	0.923532	0.535904	1.92555	0.674785	1.28641	1.2432	1.02543	0.950241	1.03236	1.05707	0.991447	0.950819	0.979639	1.013	0.785379	0.636951	0.894586	0.50697	1.94216	0.709688	1.31315	1.22725	0.543864	0.0562663
TGGT1_294010	661	T	yrdC domain-containing protein	GMASSTGGEHEGC(Carbamidomethyl)GET(Phospho)SR		8427						18513.3		0.625606						1.37439	1.02543	0.950241	1.03236	1.05707	0.991447	0.950819	0.979639	1.013		0.658365						1.35676	0.485247
TGGT1_294010	542	S	yrdC domain-containing protein	LSPLPAS(Phospho)PLSTDEC(Carbamidomethyl)SAAQPR	37651.1	38613.7							0.987378	1.01262							1.02543	0.950241	1.03236	1.05707	0.991447	0.950819	0.979639	1.013	0.962892	1.06565
TGGT1_294010	558	S	yrdC domain-containing protein	SSS(Phospho)RGEATLGDC(Carbamidomethyl)GVSR	261020	258114	291898	267995	238475	238396	236089	236715	1.02931	1.01785	1.15107	1.05681	0.940403	0.940093	0.930995	0.933465	1.02543	0.950241	1.03236	1.05707	0.991447	0.950819	0.979639	1.013	1.00378	1.07115	1.115	0.999755	0.948516	0.98872	0.950345	0.921489	1.09992	0.0201665
TGGT1_294010	817	S	yrdC domain-containing protein	TAAMLSAGSAS(Phospho)PSGAVR			490416								1						1.02543	0.950241	1.03236	1.05707	0.991447	0.950819	0.979639	1.013			0.968657
TGGT1_294040	356	S	putative KDEL endoplasmic reticulum proteinretention receptor 2 (KDELR2)	LDDES(Phospho)DSEDEK	7032.94		9330.76	4811.32	5031.67	4131.29	7224.65	3246.96	1.20635		1.60049	0.825278	0.863074	0.708633	1.23923	0.556946	1.02505	0.974415	1.05319	0.920819	0.943578	0.92587	1.10097	1.0561	1.17686		1.51966	0.896243	0.914682	0.76537	1.12558	0.52736	1.43725	0.160824
TGGT1_294040	358	S	putative KDEL endoplasmic reticulum proteinretention receptor 2 (KDELR2)	LDDESDS(Phospho)EDEKIVFDISGR	66349.2	63876.2	46783.3	63544.6	50039.5	48933.6	27046.2	30097	1.33813	1.28825	0.943522	1.28156	1.00919	0.986889	0.545466	0.606994	1.02505	0.974415	1.05319	0.920819	0.943578	0.92587	1.10097	1.0561	1.30542	1.32207	0.895869	1.39176	1.06954	1.0659	0.49544	0.57475	1.53328	0.081865
TGGT1_294040	315	S	putative KDEL endoplasmic reticulum proteinretention receptor 2 (KDELR2)	PTADISSLSTSTNS(Phospho)PVTTNPPK	234574	237317	225767	199845	207757	202553	241563	227302	1.05624	1.06859	1.01658	0.899859	0.935485	0.912053	1.08771	1.02349	1.02505	0.974415	1.05319	0.920819	0.943578	0.92587	1.10097	1.0561	1.03042	1.09664	0.965237	0.977238	0.991423	0.985076	0.987952	0.969123	1.03457	0.344592
TGGT1_294040	345	T	putative KDEL endoplasmic reticulum proteinretention receptor 2 (KDELR2)	SSATPGAHTLHGGVDLAGDMAT(Phospho)PTALYK	8728.89	15859.3		20392.2		11916.8			0.613661	1.11494		1.43362		0.837778			1.02505	0.974415	1.05319	0.920819	0.943578	0.92587	1.10097	1.0561	0.598662	1.14422		1.55689		0.904854			1.21558
TGGT1_294060	1014	S	hypothetical protein	GQMPWGANVS(Phospho)PR	24470.5		34232.3	22642.4	27299.8		21399.5		0.940851		1.31618	0.870564	1.04963		0.822776
TGGT1_294200	214	S	glucose-6-phosphate 1-dehydrogenase	DYES(Phospho)SELLSEQLR		18407.2			22233.8	31521.5	24697.6	15177.6		0.821473			0.992246	1.40674	1.1022	0.677343	0.977889	0.960642	0.971712	0.967454	1.03062	1.03834	1.0341	1.01924		0.855129			0.962767	1.35479	1.06585	0.664558	0.844996
TGGT1_294220	155	S	hypothetical protein	GPSVPS(Phospho)DPGTVAK	32422.9	39157.6	29413.1	31810.5	26977	37167.5	35048.9	35082.3	0.971182	1.17291	0.881028	0.952839	0.808058	1.1133	1.04984	1.05084	0.9709	1.00709	1.01841	0.99729	0.983451	1.02949	1.0103	0.983075	1.00029	1.16465	0.865104	0.955428	0.821656	1.08141	1.03914	1.06893	0.993603	0.947409
TGGT1_294220	97	S	hypothetical protein	PSS(Phospho)LISSTDTPSYSR	15337.9				26058.4	17381.7	17268	27994.4	0.737113				1.25232	0.835334	0.82987	1.34536	0.9709	1.00709	1.01841	0.99729	0.983451	1.02949	1.0103	0.983075	0.759206				1.2734	0.811409	0.821409	1.36852	0.710412
TGGT1_294220	173	S	hypothetical protein	STS(Phospho)PGFFGK	71408.7	69105.8	69884.7	69575.2	74121.4	73270.5	69758.3	80596.2	0.988833	0.956944	0.96773	0.963444	1.0264	1.01461	0.965979	1.11606	0.9709	1.00709	1.01841	0.99729	0.983451	1.02949	1.0103	0.983075	1.01847	0.950207	0.950238	0.966062	1.04367	0.985554	0.956131	1.13527	0.942813	0.214652
TGGT1_294270	178	S	histone arginine methyltransferase PRMT4/CARM1	SPATLGS(Phospho)AEVSPASASAAR	83871	77522.7	79633.8	79425.5	66897.4	73914.6	76547.7	76837.9	1.09163	1.009	1.03648	1.03376	0.870705	0.962037	0.996308	1.00009	1.03914	1.10433	1.03899	1.00336	1.01338	0.901172	0.94869	0.950931	1.05051	0.913673	0.997578	1.0303	0.859206	1.06754	1.05019	1.05169	0.990923	0.915883
TGGT1_294270	182	S	histone arginine methyltransferase PRMT4/CARM1	SPATLGSAEVS(Phospho)PASASAAR		40909.5	27748.9	22818.4		24386.5	28592.2	22625.8		1.46909	0.996481	0.819424		0.875735	1.02676	0.812507	1.03914	1.10433	1.03899	1.00336	1.01338	0.901172	0.94869	0.950931		1.33029	0.959085	0.816676		0.971774	1.0823	0.854433	1.06792	0.771868
TGGT1_294280	394	S	putative E3 ubiquitin-protein ligase	ALPSS(Phospho)PSSGVR	848308	799945	781177	786944	801023	711547	728349	720361	1.09855	1.03592	1.01162	1.01908	1.03732	0.921446	0.943205	0.93286	1.02315	1.05585	1.02388	1.03711	0.966773	0.926865	0.961275	1.00509	1.07369	0.981124	0.98802	0.982622	1.07297	0.994154	0.981202	0.928133	1.01232	0.740134
TGGT1_294280	180	S	putative E3 ubiquitin-protein ligase	ENDRDLSS(Phospho)PSLSR	529334	618160	518212	571432	410857	380028	417153	408617	1.09883	1.28322	1.07574	1.18622	0.852889	0.788891	0.865959	0.848239	1.02315	1.05585	1.02388	1.03711	0.966773	0.926865	0.961275	1.00509	1.07397	1.21535	1.05065	1.14378	0.882202	0.851139	0.900844	0.84394	1.28913	0.000433373
TGGT1_294280	205	S	putative E3 ubiquitin-protein ligase	ESSSVSASSVSNNPASAAVS(Phospho)PR	576642	644841	605424	646718	556963	594992	598618	600768	0.956097	1.06917	1.00382	1.07229	0.923468	0.986522	0.992534	0.996099	1.02315	1.05585	1.02388	1.03711	0.966773	0.926865	0.961275	1.00509	0.934462	1.01262	0.980404	1.03392	0.955207	1.06436	1.03252	0.991051	0.979784	0.552769
TGGT1_294280	218	S	putative E3 ubiquitin-protein ligase	RIS(Phospho)AVER	11548.1	13370.1	13252.8	12978.5	8833.69	10984.8	8335.21	8710.35	1.04967	1.21528	1.20461	1.17968	0.802939	0.998464	0.75763	0.791728	1.02315	1.05585	1.02388	1.03711	0.966773	0.926865	0.961275	1.00509	1.02591	1.15099	1.17652	1.13747	0.830535	1.07725	0.788151	0.787716	1.28913	0.0177835
TGGT1_294280	401	S	putative E3 ubiquitin-protein ligase	S(Phospho)PTFASTR	376346	361379	51917.7	355743	278529	278045	303902	281829	1.31607	1.26373	0.181555	1.24402	0.974009	0.972317	1.06274	0.985549	1.02315	1.05585	1.02388	1.03711	0.966773	0.926865	0.961275	1.00509	1.28629	1.19689	0.17732	1.19951	1.00748	1.04904	1.10555	0.980555	0.931779	0.542079
TGGT1_294290	278	S	Der1ER1	PAAGGS(Phospho)GTQAFSGR	34914	42964.6	30454	26161.1		44127.6		34369.7	0.983535	1.21032	0.857895	0.736964		1.24308		0.968201	1.06231	1.06644	1.02872	0.963587	1.00417	0.864353	0.946885	1.06353	0.925842	1.13492	0.833946	0.764812		1.43817		0.910367	0.779106	0.282887
TGGT1_294290	284	S	Der1ER1	PAAGGSGTQAFS(Phospho)GR	24597.9	24838.2	17564.2	19852.5	25335.7	28731.2	26578.8	28061.9	1.00625	1.01608	0.718518	0.812128	1.03643	1.17534	1.08729	1.14796	1.06231	1.06644	1.02872	0.963587	1.00417	0.864353	0.946885	1.06353	0.947228	0.952778	0.698459	0.842817	1.03213	1.35979	1.14828	1.07939	0.744933	0.0200987
TGGT1_294290	249	S	Der1ER1	TGTAS(Phospho)TGAGGGGPGGPGGSTWGGSVRPR	48924.1	57403.4	35087.1	44453	50460.1	54030.5	42749.5	47521.6	1.02828	1.20649	0.737455	0.934305	1.06056	1.1356	0.898502	0.998801	1.06231	1.06644	1.02872	0.963587	1.00417	0.864353	0.946885	1.06353	0.967961	1.13133	0.716867	0.969611	1.05615	1.31382	0.948903	0.939138	0.889092	0.363051
TGGT1_294340	5	S	hypothetical protein	EGS(Phospho)FMIAGSPSHPER	23120.9	26390.1	25699.3	22208.5	20976.1	27016.6	23760.9	18628.3	0.984912	1.12417	1.09475	0.946045	0.893547	1.15086	1.01218	0.793535	1.01954	0.944969	1.06763	1.01089	1.03816	1.01871	0.941152	0.958957	0.966036	1.18964	1.0254	0.935858	0.860701	1.12973	1.07546	0.827498	1.05742	0.545063
TGGT1_294340	62	S	hypothetical protein	SDES(Phospho)TEPEEASTESK	51169	63063	50305	52893.3	45664.4	53457.3	36117.6	50789.2	1.01461	1.25045	0.997475	1.0488	0.905459	1.05998	0.716159	1.00708	1.01954	0.944969	1.06763	1.01089	1.03816	1.01871	0.941152	0.958957	0.995161	1.32327	0.934291	1.0375	0.872174	1.04052	0.760939	1.05018	1.15211	0.240135
TGGT1_294340	63	T	hypothetical protein	SDEST(Phospho)EPEEASTESK	30412.9	33836.1	31881.6	39943.2	32743.2	34748.4	38471	36050	0.874919	0.973398	0.917171	1.14909	0.941958	0.999643	1.10674	1.03709	1.01954	0.944969	1.06763	1.01089	1.03816	1.01871	0.941152	0.958957	0.858151	1.03008	0.859074	1.13671	0.907332	0.981288	1.17594	1.08147	0.936805	0.478484
TGGT1_294350	173	S	DEAD/DEAH box helicase domain-containing protein	RVS(Phospho)DQLMSLDSSASLAATPK	601397	624749	679751	623512	595824	698233	687776	623069	0.937064	0.973449	1.05915	0.971522	0.92838	1.08795	1.07165	0.970832	1.0029	0.997945	0.998183	1.00376	0.991148	1.00248	0.994674	1.00891	0.934352	0.975454	1.06108	0.967879	0.936671	1.08526	1.07739	0.962259	0.96976	0.547991
TGGT1_294350	207	S	DEAD/DEAH box helicase domain-containing protein	VAS(Phospho)KVDVGAVTDAAGEK	216067	179179	154784	185011	182239	144795	190952	165543	1.21851	1.01047	0.8729	1.04337	1.02773	0.816569	1.07687	0.933579	1.0029	0.997945	0.998183	1.00376	0.991148	1.00248	0.994674	1.00891	1.21498	1.01256	0.874489	1.03945	1.03691	0.814552	1.08264	0.925335	1.07308	0.480588
TGGT1_294350	181	S	DEAD/DEAH box helicase domain-containing protein	VSDQLMSLDS(Phospho)SASLAATPK	37843.9	37805.3	30091.3	36523	37916.2	15967.7	28447.4	29069.8	1.19351	1.19229	0.949011	1.15185	1.19579	0.503585	0.897166	0.916795	1.0029	0.997945	0.998183	1.00376	0.991148	1.00248	0.994674	1.00891	1.19006	1.19475	0.950738	1.14753	1.20647	0.502341	0.90197	0.908699	1.27379	0.188462
TGGT1_294350	178	S	DEAD/DEAH box helicase domain-containing protein	VSDQLMS(Phospho)LDSSASLAATPKPTK	57078.9	68354.4	57569.8	66498.5	52962	39777.9	44624.6	41414.6	1.0662	1.27681	1.07537	1.24215	0.989295	0.743025	0.833558	0.773597	1.0029	0.997945	0.998183	1.00376	0.991148	1.00248	0.994674	1.00891	1.06311	1.27944	1.07732	1.23749	0.99813	0.74119	0.838022	0.766766	1.39271	0.00637369
TGGT1_294350	188	T	DEAD/DEAH box helicase domain-containing protein	VSDQLMSLDSSASLAAT(Phospho)PKPTK	78903.9	77254.8	66628			79724.5	70260	82432.7	1.04002	1.01829	0.878217			1.05084	0.92609	1.08654	1.0029	0.997945	0.998183	1.00376	0.991148	1.00248	0.994674	1.00891	1.03702	1.02039	0.879816			1.04825	0.93105	1.07694	0.961056	0.588325
TGGT1_294360	20	S	putative ubiquitin specific protease 39 isoform 2	DSMADS(Phospho)PASSESPAGPQK	67472	61009.4	59448.1	52275.1	70128.4	80858.7	87806.5	81617.5	0.962827	0.870606	0.848326	0.745967	1.00073	1.15386	1.253	1.16468	0.978248	1.00017	0.96014	0.997383	1.02141	1.03976	0.974274	1.02861	0.984237	0.870455	0.883544	0.747925	0.97976	1.10973	1.28609	1.13229	0.773351	0.0176546
TGGT1_294360	35	S	putative ubiquitin specific protease 39 isoform 2	RAS(Phospho)LQEGSSLAEAAGAAK	949740	938542	922715	942223	977318	1.01774e+06	962354	950795	0.991711	0.980017	0.963491	0.983861	1.02051	1.06272	1.00488	0.992812	0.978248	1.00017	0.96014	0.997383	1.02141	1.03976	0.974274	1.02861	1.01376	0.979847	1.00349	0.986443	0.999119	1.02208	1.03142	0.965195	0.991472	0.635869
TGGT1_294360	545	S	putative ubiquitin specific protease 39 isoform 2	SAAVDDDDDIFAADS(Phospho)ENEDEEEGPDAEGPK	54946	63563.5	47984	59020.6	55927.7	49321.4	62660.1	61028.1	0.96725	1.11895	0.844693	1.03898	0.984531	0.868236	1.10305	1.07432	0.978248	1.00017	0.96014	0.997383	1.02141	1.03976	0.974274	1.02861	0.988758	1.11875	0.879761	1.0417	0.963897	0.835034	1.13217	1.04443	1.01344	0.85432
TGGT1_294360	57	S	putative ubiquitin specific protease 39 isoform 2	TPAPS(Phospho)PSAAAVSAPQTK	23371.9	15131.5	7419.6	10131.3	27461.8	24110.3		15052.9	1.33359	0.863393	0.423357	0.578085	1.56695	1.37572		0.858909	0.978248	1.00017	0.96014	0.997383	1.02141	1.03976	0.974274	1.02861	1.36324	0.863244	0.440933	0.579602	1.53411	1.32311		0.835016	0.659563	0.207031
TGGT1_294380	1085	S	PP-loop domain-containing protein	ELADLS(Phospho)PR	11620.5	25922.9	32677.8	22578.7	22944.3	18209.7	25201.5	20256.8	0.518159	1.1559	1.4571	1.00679	1.02309	0.811972	1.12374	0.903252	1.01313	1.12676	1.10538	1.12685	0.974466	0.895934	0.925544	0.831935	0.511445	1.02586	1.31819	0.893449	1.0499	0.906285	1.21414	1.08572	0.880855	0.429893
TGGT1_294380	261	S	PP-loop domain-containing protein	S(Phospho)PLAASEVPEGEALR	34679.7	34490.6	29810	38598.3	24625.7	23173.4	28184.8	20981.4	1.18288	1.17643	1.01678	1.31654	0.839952	0.790416	0.961348	0.715649	1.01313	1.12676	1.10538	1.12685	0.974466	0.895934	0.925544	0.831935	1.16755	1.04408	0.919849	1.16833	0.861961	0.882225	1.03868	0.860222	1.18027	0.0646286
TGGT1_294380	1205	T	PP-loop domain-containing protein	TVDT(Phospho)PETSAAAAQVDDLR	11252.3	5752.74	6096.99	10954.2	7700.98	12668.5	8336.67	8288.44	1.26696	0.647732	0.686493	1.23339	0.867095	1.42642	0.938671	0.933241	1.01313	1.12676	1.10538	1.12685	0.974466	0.895934	0.925544	0.831935	1.25054	0.574863	0.621048	1.09455	0.889816	1.5921	1.01418	1.12177	0.766804	0.247099
TGGT1_294420	164	S	programmed cell death protein 2, c-terminal domain-containing protein	ERDPETAAVSVHPSEIGHSAGGS(Phospho)GSSR		80160	16190.3	19061.6	31310.1	26550.9	39018.2			2.26557	0.457588	0.538739	0.88492	0.75041	1.10277		1.00083	0.994394	1.02735	0.998226	0.998001	0.957558	1.02445	0.999198		2.27834	0.445407	0.539697	0.886692	0.783671	1.07646		1.18808	0.852285
TGGT1_294420	166	S	programmed cell death protein 2, c-terminal domain-containing protein	ERDPETAAVSVHPSEIGHSAGGSGS(Phospho)SR	71331.9	71588.6	76888.2		73610.7	96275.2	93010.6	97159.4	0.861103	0.864202	0.928178		0.888612	1.16221	1.1228	1.17289	1.00083	0.994394	1.02735	0.998226	0.998001	0.957558	1.02445	0.999198	0.86039	0.869074	0.903471		0.890392	1.21373	1.09601	1.17383	0.80261	0.0504625
TGGT1_294420	222	S	programmed cell death protein 2, c-terminal domain-containing protein	GDAEEAEQEEHPAENAS(Phospho)C(Carbamidomethyl)MR	20808.6	11044.9	12090.4	16748.6	17511.2	18352.9	15892.6	14424.2	1.31209	0.696436	0.76236	1.05608	1.10417	1.15724	1.00211	0.909518	1.00083	0.994394	1.02735	0.998226	0.998001	0.957558	1.02445	0.999198	1.311	0.700362	0.742067	1.05796	1.10638	1.20853	0.978194	0.910248	0.906749	0.480483
TGGT1_294440	610	S	NOL1/NOP2/sun family protein	ATEDVAPVPAC(Carbamidomethyl)AVPSLASS(Phospho)PAR	84439.9		78611.7		106446	91810	71059.4		0.976484		0.909085		1.23097	1.06171	0.821749		1.01327	1.04178	1.02564	1.0386	0.952844	0.928977	1.01976	0.979127	0.963693		0.886361		1.29189	1.14288	0.805825		0.856348	0.513838
TGGT1_294440	638	S	NOL1/NOP2/sun family protein	FSS(Phospho)FGEEADK	360884	364278	344587	375692	402062	412495	415982	407466	0.936313	0.945119	0.894031	0.974733	1.04315	1.07022	1.07927	1.05717	1.01327	1.04178	1.02564	1.0386	0.952844	0.928977	1.01976	0.979127	0.924048	0.907216	0.871683	0.938506	1.09477	1.15204	1.05835	1.07971	0.830458	0.000251703
TGGT1_294550	2965	S	dynein heavy chain	AAWKPEMDGADGVASFFS(Phospho)GDPDGAR	17197.2	20171.3	19491.4	13298.8	23092		21768.8	24242.1	0.864419	1.01391	0.979737	0.668466	1.16072		1.09421	1.21853	0.995305	0.984992	1.00553	0.982486	1.01418	0.998519	1.01012	1.00888	0.868496	1.02936	0.974354	0.680382	1.14449		1.08325	1.20781	0.77555	0.0637267
TGGT1_294550	2547	S	dynein heavy chain	AMS(Phospho)YDHIMVPTHVR	11076.7	12136	17868	17297.7	19813.5	15122.6	18390.4	14621.4	0.701466	0.768549	1.13155	1.09543	1.25475	0.957685	1.16463	0.925945	0.995305	0.984992	1.00553	0.982486	1.01418	0.998519	1.01012	1.00888	0.704775	0.78026	1.12533	1.11496	1.23721	0.959106	1.15297	0.917798	0.873038	0.336686
TGGT1_294550	1493	T	dynein heavy chain	LILT(Phospho)TLK	336421	303981	331721	343347	394052	337786	408554	354889	0.957526	0.865195	0.944149	0.977239	1.12156	0.961411	1.16283	1.01009	0.995305	0.984992	1.00553	0.982486	1.01418	0.998519	1.01012	1.00888	0.962043	0.878378	0.938961	0.994659	1.10587	0.962838	1.15119	1.0012	0.894089	0.0666045
TGGT1_294550	2475	S	dynein heavy chain	LPS(Phospho)QKEESR	28312.1	23535.6	17270.8	23921	11071.5	17144.8	21999.6	19116.8	1.39492	1.15959	0.850924	1.17858	0.545487	0.844716	1.08391	0.941876	0.995305	0.984992	1.00553	0.982486	1.01418	0.998519	1.01012	1.00888	1.4015	1.17726	0.846248	1.19959	0.53786	0.845969	1.07306	0.933588	1.364	0.126186
TGGT1_294550	2495	S	dynein heavy chain	SGSS(Phospho)VSAHGAQMVSPGFAR	408066	411573	381174		456194	404012	422338	430327	0.980361	0.988786	0.915754		1.09599	0.970621	1.01465	1.03384	0.995305	0.984992	1.00553	0.982486	1.01418	0.998519	1.01012	1.00888	0.984985	1.00385	0.910722		1.08066	0.972061	1.00449	1.02475	0.947114	0.192822
TGGT1_294550	2497	S	dynein heavy chain	SGSSVS(Phospho)AHGAQMVSPGFAR							129508								1		0.995305	0.984992	1.00553	0.982486	1.01418	0.998519	1.01012	1.00888							0.989986
TGGT1_294610	348	T	putative histone lysine methyltransferase, SET	ATAASVPDT(Phospho)PAK	47864.7	55311.3	58717.1	65739.5	38717.4	36764.9	41420.3	33401.7	1.01318	1.1708	1.2429	1.39154	0.819553	0.778223	0.876766	0.707032	1.0998	1.09101	1.10142	1.11502	0.901811	0.896145	0.90369	0.891115	0.92124	1.07314	1.12845	1.248	0.908786	0.868412	0.970207	0.793425	1.23441	0.0343856
TGGT1_294610	112	S	putative histone lysine methyltransferase, SET	GAPSSLASLGS(Phospho)R	1847790	1906340	1856930	1910170	1288510	1226290	1328420	1278890	1.16918	1.20623	1.17496	1.20865	0.815297	0.775928	0.84055	0.80921	1.0998	1.09101	1.10142	1.11502	0.901811	0.896145	0.90369	0.891115	1.06308	1.10561	1.06677	1.08398	0.904067	0.86585	0.930131	0.908088	1.19714	4.73829e-05
TGGT1_294610	715	S	putative histone lysine methyltransferase, SET	GAS(Phospho)ANDEASEC(Carbamidomethyl)GTAEESR	24333	19643	35815.1	26008.3	10594.4	18381.4	18186.9		1.11355	0.898922	1.63901	1.19022	0.484831	0.841187	0.832287		1.0998	1.09101	1.10142	1.11502	0.901811	0.896145	0.90369	0.891115	1.0125	0.823939	1.48808	1.06744	0.53762	0.938673	0.920987		1.37405	0.18264
TGGT1_294610	158	S	putative histone lysine methyltransferase, SET	GQS(Phospho)AFQC(Carbamidomethyl)AQSNSLGGLEHGHPAGAR	25582.3	53918.6	39130.5	41606.9	23125.2	14707.1	16961.3	22000.8	0.863418	1.81979	1.32068	1.40426	0.78049	0.496374	0.572454	0.742541	1.0998	1.09101	1.10142	1.11502	0.901811	0.896145	0.90369	0.891115	0.78507	1.66799	1.19907	1.25941	0.86547	0.553899	0.633463	0.833272	1.70179	0.0348182
TGGT1_294610	165	S	putative histone lysine methyltransferase, SET	GQSAFQC(Carbamidomethyl)AQS(Phospho)NSLGGLEHGHPAGAR	48456.9	37416.8	54961.6	59493.1	36148.1	67183.2	38573.7	30785.5	1.03924	0.802464	1.17874	1.27593	0.775255	1.44085	0.827276	0.660245	1.0998	1.09101	1.10142	1.11502	0.901811	0.896145	0.90369	0.891115	0.944934	0.735527	1.0702	1.14431	0.859665	1.60783	0.915442	0.740921	0.944497	0.905728
TGGT1_294610	167	S	putative histone lysine methyltransferase, SET	GQSAFQC(Carbamidomethyl)AQSNS(Phospho)LGGLEHGHPAGAR		27872.6			53466.1	46493.6	58726.9	45936.2		0.599423			1.14983	0.999882	1.26297	0.987895	1.0998	1.09101	1.10142	1.11502	0.901811	0.896145	0.90369	0.891115		0.549422			1.27503	1.11576	1.39757	1.10861	0.448786
TGGT1_294610	116	S	putative histone lysine methyltransferase, SET	HAS(Phospho)NASAIPVR	185844	212378	224462	195879	115511	152092	152463	109435	1.10288	1.26034	1.33206	1.16243	0.68549	0.902579	0.904785	0.649434	1.0998	1.09101	1.10142	1.11502	0.901811	0.896145	0.90369	0.891115	1.0028	1.15521	1.2094	1.04253	0.760127	1.00718	1.00121	0.728788	1.26095	0.0628921
TGGT1_294610	12	S	putative histone lysine methyltransferase, SET	LFSGS(Phospho)KEESGK	20966.6	26063.9	12754.2	14492.8	15305.9	24279	17967.3	18665.3	1.11454	1.3855	0.677987	0.770407	0.81363	1.29062	0.955104	0.992208	1.0998	1.09101	1.10142	1.11502	0.901811	0.896145	0.90369	0.891115	1.0134	1.26993	0.615557	0.690938	0.902218	1.44019	1.05689	1.11345	0.795487	0.233815
TGGT1_294610	208	S	putative histone lysine methyltransferase, SET	LQSNAPS(Phospho)EPPLYIPVTSTTR	463344	377811	417332	466360	275171	263624			1.22814	1.00142	1.10618	1.23613	0.729367	0.698761			1.0998	1.09101	1.10142	1.11502	0.901811	0.896145	0.90369	0.891115	1.11669	0.917891	1.00432	1.10862	0.808781	0.77974			1.30547	0.0201167
TGGT1_294610	405	T	putative histone lysine methyltransferase, SET	NT(Phospho)SETQEAGLQASAETADR	65731.7	82039.1	71661	74854.1	26360.1	39916.9	34376.4	19394.2	1.26916	1.58402	1.38364	1.44529	0.508964	0.77072	0.663744	0.374465	1.0998	1.09101	1.10142	1.11502	0.901811	0.896145	0.90369	0.891115	1.15399	1.45189	1.25623	1.29621	0.56438	0.860039	0.734481	0.420222	2.00003	0.00445852
TGGT1_294610	183	S	putative histone lysine methyltransferase, SET	S(Phospho)VSVASGTSPSHQQGQTAR	113639	78859.4	100371	113341	70865.9	66239	71017.4	90490.1	1.28984	0.895083	1.13925	1.28646	0.804354	0.751837	0.806074	1.0271	1.0998	1.09101	1.10142	1.11502	0.901811	0.896145	0.90369	0.891115	1.1728	0.82042	1.03435	1.15376	0.891932	0.838968	0.89198	1.1526	1.1075	0.391853
TGGT1_294610	188	S	putative histone lysine methyltransferase, SET	SVSVAS(Phospho)GTSPSHQQGQTAR	116046	165713	152518	167011	141072	125658	120200	126369	0.832926	1.18941	1.09471	1.19873	1.01255	0.901916	0.862741	0.907019	1.0998	1.09101	1.10142	1.11502	0.901811	0.896145	0.90369	0.891115	0.757344	1.0902	0.993904	1.07508	1.1228	1.00644	0.954687	1.01785	0.954837	0.570457
TGGT1_294610	191	S	putative histone lysine methyltransferase, SET	SVSVASGTS(Phospho)PSHQQGQTAR	167700		164176		190955	141244	171843	162730	1.00756		0.98639		1.14728	0.848611	1.03245	0.977702	1.0998	1.09101	1.10142	1.11502	0.901811	0.896145	0.90369	0.891115	0.916133		0.895562		1.2722	0.946957	1.14249	1.09717	0.812637	0.0928947
TGGT1_294620	649	S	putative eukaryotic initiation factor-3, subunit 8	ELLAQGLS(Phospho)NLK	4363.04	3837.11	4463.78	5890.66	12554.4	8191.69	10055.2	7041.74	0.618897	0.544294	0.633187	0.83559	1.78084	1.16199	1.42633	0.998871	1.0115	1.0101	1.01734	1.01869	1.00492	0.977247	0.973579	0.986622	0.611859	0.538851	0.622398	0.820259	1.77212	1.18905	1.46504	1.01241	0.476843	0.00286603
TGGT1_294620	878	S	putative eukaryotic initiation factor-3, subunit 8	FALS(Phospho)HDR		4200.65	5309.58		5360.39	4499.02	11170.7	5988.25		0.689977	0.872125		0.88047	0.738986	1.83484	0.983599	1.0115	1.0101	1.01734	1.01869	1.00492	0.977247	0.973579	0.986622		0.683077	0.857264		0.876157	0.756192	1.88464	0.996936	0.682485	0.356529
TGGT1_294620	287	S	putative eukaryotic initiation factor-3, subunit 8	TKDEGALS(Phospho)PR	14995530	14232360	13485230	13149080	11104280	11134850	11258420	11013880	1.19518	1.13435	1.0748	1.04801	0.885036	0.887472	0.897321	0.877831	1.0115	1.0101	1.01734	1.01869	1.00492	0.977247	0.973579	0.986622	1.18159	1.12301	1.05649	1.02878	0.880699	0.908135	0.921673	0.889733	1.21932	0.00516971
TGGT1_294620	53	S	putative eukaryotic initiation factor-3, subunit 8	WAAADTSSS(Phospho)DDEGGR	241651	240567		232662	218028	218197	197260	228679	1.07261	1.0678		1.03271	0.967757	0.968508	0.875575	1.01503	1.0115	1.0101	1.01734	1.01869	1.00492	0.977247	0.973579	0.986622	1.06042	1.05712		1.01377	0.963016	0.991058	0.899336	1.0288	1.07544	0.0942207
TGGT1_294630	370	S	hypothetical protein	DVLVIGDDS(Phospho)EDSLAQDSR	106225	119460	136812	120647	109553	101111	94870.2	102115	0.953981	1.07284	1.22868	1.0835	0.983869	0.908054	0.852007	0.91707	1.04056	0.979067	1.00297	1.01304	0.984463	0.977217	1.00437	0.998311	0.916797	1.09578	1.22504	1.06955	0.999397	0.929224	0.848298	0.918622	1.1655	0.0716524
TGGT1_294630	244	S	hypothetical protein	FSS(Phospho)ASLHLEDR	7507.8	7879.64	5297.11	3224.09	8621.32	1362.82	6952.33	6745.93	1.26205	1.32456	0.890438	0.541966	1.44923	0.229089	1.16868	1.13398	1.04056	0.979067	1.00297	1.01304	0.984463	0.977217	1.00437	0.998311	1.21286	1.35288	0.887803	0.534988	1.47211	0.23443	1.16359	1.1359	0.995632	0.785536
TGGT1_294630	246	S	hypothetical protein	FSSAS(Phospho)LHLEDR	77540.2	103086	100922	113368	103058	129621	109600	112650	0.729923	0.970399	0.950025	1.06719	0.970129	1.22018	1.03172	1.06043	1.04056	0.979067	1.00297	1.01304	0.984463	0.977217	1.00437	0.998311	0.701472	0.991146	0.947213	1.05345	0.98544	1.24863	1.02723	1.06223	0.85423	0.164173
TGGT1_294630	181	S	hypothetical protein	GIS(Phospho)PPSFAAPSESK	1048930	1051590	1046680	940755	1072170	1059940	1113310	1131510	0.991324	0.993837	0.989197	0.889089	1.01329	1.00173	1.05217	1.06937	1.04056	0.979067	1.00297	1.01304	0.984463	0.977217	1.00437	0.998311	0.952684	1.01509	0.986269	0.877643	1.02928	1.02508	1.04759	1.07118	0.91818	0.0393912
TGGT1_294630	843	S	hypothetical protein	GS(Phospho)FLGSVGDVETEALR		86953.7	45349.5		125110	101404	62839.5			1.0311	0.537754		1.48355	1.20245	0.74515		1.04056	0.979067	1.00297	1.01304	0.984463	0.977217	1.00437	0.998311		1.05314	0.536162		1.50697	1.23048	0.741906		0.685172	0.367642
TGGT1_294630	312	S	hypothetical protein	KQEQTNEPAC(Carbamidomethyl)GAS(Phospho)IER	209813	257666	263939	267474	275250	268527	264109	306098	0.794417	0.975602	0.999356	1.01274	1.04218	1.01673	0.999999	1.15898	1.04056	0.979067	1.00297	1.01304	0.984463	0.977217	1.00437	0.998311	0.763452	0.99646	0.996398	0.999702	1.05863	1.04043	0.995646	1.16094	0.882595	0.131283
TGGT1_294630	208	S	hypothetical protein	QEAPVASSEQGLVGAS(Phospho)SLSYADR		10556.8			12481.9		11347.6	8049.6		0.995082			1.17654		1.06962	0.758754	1.04056	0.979067	1.00297	1.01304	0.984463	0.977217	1.00437	0.998311		1.01636			1.19511		1.06497	0.760038	1.00959
TGGT1_294630	24	S	hypothetical protein	RPTDSLS(Phospho)QGLR	57739.2	57533.3	54720.8	72579.1	66418.7	74525.3	68703.8	59302.7	0.903016	0.899796	0.85581	1.13511	1.03876	1.16554	1.0745	0.927469	1.04056	0.979067	1.00297	1.01304	0.984463	0.977217	1.00437	0.998311	0.867819	0.919034	0.853277	1.12049	1.05515	1.19272	1.06982	0.929038	0.885533	0.176626
TGGT1_294630	12	S	hypothetical protein	SLS(Phospho)GDNER	73187.8	54342.3	53874.1	70869.1	43798.2	33551.6	31509.6	34273.1	1.48076	1.09947	1.09	1.43385	0.886142	0.678829	0.637514	0.693426	1.04056	0.979067	1.00297	1.01304	0.984463	0.977217	1.00437	0.998311	1.42305	1.12298	1.08678	1.41539	0.900127	0.694655	0.634739	0.6946	1.7264	0.00196467
TGGT1_294630	126	S	hypothetical protein	SSS(Phospho)PGSHLAPPSFDSLDGSSSSR			2037780					1735510			1.08011					0.919892	1.04056	0.979067	1.00297	1.01304	0.984463	0.977217	1.00437	0.998311			1.07691					0.921449	1.16872
TGGT1_294630	860	T	hypothetical protein	TET(Phospho)PETPEGAHASEHK	139995	154781	140905	139544	201637	206616	203124	195442	0.810366	0.895953	0.81563	0.807755	1.16718	1.196	1.17579	1.13132	1.04056	0.979067	1.00297	1.01304	0.984463	0.977217	1.00437	0.998311	0.77878	0.915109	0.813216	0.797355	1.1856	1.22389	1.17067	1.13324	0.701078	9.94815e-05
TGGT1_294630	863	T	hypothetical protein	TETPET(Phospho)PEGAHASEHK	194869	199991	174103	35786.8	243418	205249	235195	236825	1.02197	1.04883	0.913067	0.18768	1.27658	1.07641	1.23346	1.24201	1.04056	0.979067	1.00297	1.01304	0.984463	0.977217	1.00437	0.998311	0.982136	1.07126	0.910365	0.185264	1.29673	1.1015	1.22809	1.24411	0.64656	0.186458
TGGT1_294630	811	T	hypothetical protein	T(Phospho)VPSPTATPQIEELSDSDSRPFPPSR	136926	99393.3	99704.3		68971.2	99213.3	86844.8	91408.6	1.40445	1.01948	1.02267		0.707437	1.01763	0.890766	0.937577	1.04056	0.979067	1.00297	1.01304	0.984463	0.977217	1.00437	0.998311	1.34971	1.04127	1.01964		0.718602	1.04136	0.886889	0.939163	1.26812	0.102611
TGGT1_294630	825	S	hypothetical protein	TVPSPTATPQIEELS(Phospho)DSDSRPFPPSR	1255729	1157757	1290901	1089203	974114	1059967	883959	1176969	1.13019	1.04202	1.16185	0.980315	0.876731	0.954001	0.795589	1.05931	1.04056	0.979067	1.00297	1.01304	0.984463	0.977217	1.00437	0.998311	1.08614	1.06429	1.15841	0.967694	0.890568	0.976243	0.792126	1.0611	1.1496	0.0972766
TGGT1_294630	105	S	hypothetical protein	VGS(Phospho)VSSLPADGLQR	396642	455296	471858	481832	667756	651481	579099	660366	0.727061	0.834577	0.864936	0.883218	1.22402	1.19419	1.06151	1.21048	1.04056	0.979067	1.00297	1.01304	0.984463	0.977217	1.00437	0.998311	0.698722	0.85242	0.862376	0.871847	1.24334	1.22203	1.05689	1.21253	0.693877	0.00128416
TGGT1_294630	294	S	hypothetical protein	WSLGPLVGC(Carbamidomethyl)RGS(Phospho)PR	11767.5	11172.6	10020.6	11796.4	20141.3	17809.1	23211.7	8709.26	0.821262	0.779744	0.699345	0.823279	1.40568	1.24291	1.61996	0.607825	1.04056	0.979067	1.00297	1.01304	0.984463	0.977217	1.00437	0.998311	0.789251	0.796415	0.697275	0.81268	1.42786	1.27189	1.61291	0.608854	0.628998	0.119301
TGGT1_294640	824	S	ribonucleoside-diphosphate reductase large chain	AKLS(Phospho)GATVGALTTTSSGADEDK	303952	533318	265503	263732	259742	305217	274400	473331	0.907592	1.59247	0.792784	0.787496	0.775582	0.911369	0.819351	1.41335	1.04161	1.05662	1.07018	1.04962	0.964551	0.938051	0.936559	0.942817	0.871336	1.50714	0.740796	0.750271	0.804086	0.971556	0.874852	1.49907	0.932517	0.709525
TGGT1_294640	827	T	ribonucleoside-diphosphate reductase large chain	AKLSGAT(Phospho)VGALTTTSSGADEDK	303921		292750	309774	209519	259445	254249	248441	1.13277		1.09113	1.15458	0.780914	0.966996	0.94763	0.925983	1.04161	1.05662	1.07018	1.04962	0.964551	0.938051	0.936559	0.942817	1.08751		1.01958	1.1	0.809614	1.03086	1.01182	0.982145	1.11519	0.161614
TGGT1_294640	7	S	ribonucleoside-diphosphate reductase large chain	EIPAPS(Phospho)SPTALK	101793	80933.6	92514.1	96788.2	86423.3	99321.2	102059	101981	1.06895	0.849905	0.971515	1.0164	0.907553	1.043	1.07175	1.07093	1.04161	1.05662	1.07018	1.04962	0.964551	0.938051	0.936559	0.942817	1.02625	0.804365	0.907805	0.968352	0.940908	1.11188	1.14435	1.13588	0.855472	0.0655433
TGGT1_294640	8	S	ribonucleoside-diphosphate reductase large chain	EIPAPSS(Phospho)PTALK	78094.6	88493	65901.5	70662.6	89200.3	49400.9	65034.6	48246.3	1.12562	1.2755	0.949874	1.0185	1.28569	0.712042	0.937379	0.6954	1.04161	1.05662	1.07018	1.04962	0.964551	0.938051	0.936559	0.942817	1.08065	1.20715	0.887583	0.970353	1.33294	0.759065	1.00088	0.737577	1.08231	0.531085
TGGT1_294640	813	S	ribonucleoside-diphosphate reductase large chain	FTVDS(Phospho)QLAMSAK	15510	21716.9	13983.6	17976.1	16199.8	15825.7	12268.8	15913.2	0.958931	1.34268	0.864559	1.1114	1.00158	0.97845	0.758538	0.983859	1.04161	1.05662	1.07018	1.04962	0.964551	0.938051	0.936559	0.942817	0.920624	1.27074	0.807863	1.05886	1.03839	1.04307	0.809921	1.04353	1.0313	0.85364
TGGT1_294640	47	S	ribonucleoside-diphosphate reductase large chain	KTGS(Phospho)AGASPVHGAGR	625224	653328	655369	561420	462997	494872	458748	474219	1.14035	1.19161	1.19534	1.02398	0.844465	0.902602	0.836716	0.864934	1.04161	1.05662	1.07018	1.04962	0.964551	0.938051	0.936559	0.942817	1.0948	1.12776	1.11695	0.975577	0.875501	0.96221	0.893394	0.917394	1.1827	0.00539299
TGGT1_294670	98	S	translation initiation factor 3 subunit	S(Phospho)HEEIIIEVPR	90114.9	86394.6	81134.2	79087.7	117911	91007.5	119321	92898.3	0.951246	0.911975	0.856446	0.834844	1.24465	0.960668	1.25954	0.980627	1.04119	1.04866	0.974433	0.989298	1.01842	0.935809	0.98316	1.00903	0.913612	0.869658	0.878918	0.843875	1.22215	1.02656	1.28111	0.971848	0.778835	0.0317422
TGGT1_294690	101	S	rhomboid protease ROM5	ATLRPASSS(Phospho)PR	31542.6	35607.1	27074.9	19074.1	26117.1	12549		18426.7	1.29583	1.46281	1.11229	0.7836	1.07294	0.515536		0.757003	0.925131	0.892846	1.02982	1.07815	1.00235	0.97221	1.08594	1.01355	1.4007	1.63836	1.08008	0.726803	1.07043	0.530273		0.746879	1.54817	0.16961
TGGT1_294690	189	S	rhomboid protease ROM5	GRTS(Phospho)PATPPETAGSSVC(Carbamidomethyl)GQGSHAR		29522.5	35312.8		34423.8		31411.2			0.903725	1.08097		1.05376		0.961541		0.925131	0.892846	1.02982	1.07815	1.00235	0.97221	1.08594	1.01355		1.01218	1.04967		1.05129		0.885442		1.0646	0.580334
TGGT1_294690	237	T	rhomboid protease ROM5	GSVDAETWAT(Phospho)PGDGSSSHEFESSPQR	37732.4	56844.7	43672.3	61802.6	35602.5	35393.9	52745.5	39538.4	0.830808	1.25163	0.961595	1.3608	0.78391	0.779317	1.16137	0.870573	0.925131	0.892846	1.02982	1.07815	1.00235	0.97221	1.08594	1.01355	0.898043	1.40184	0.933748	1.26216	0.782075	0.801594	1.06946	0.85893	1.2801	0.121327
TGGT1_294690	268	S	rhomboid protease ROM5	RELS(Phospho)SEPR	23760.6	17385.8	27289.5	20547.9	24002.3	28250.3	19704.8	35384.9	0.96821	0.708446	1.11201	0.837297	0.978058	1.15116	0.802942	1.44188	0.925131	0.892846	1.02982	1.07815	1.00235	0.97221	1.08594	1.01355	1.04657	0.793469	1.0798	0.776609	0.975769	1.18406	0.739395	1.4226	0.855297	0.431849
TGGT1_294690	229	S	rhomboid protease ROM5	RGS(Phospho)VDAETWATPGDGSSSHEFESSPQR	99538.1	95049.7	102084	88431.2	112814	95841.9	105922	121651	0.969528	0.925809	0.994322	0.861343	1.09884	0.933526	1.03171	1.18492	0.925131	0.892846	1.02982	1.07815	1.00235	0.97221	1.08594	1.01355	1.04799	1.03692	0.965528	0.798912	1.09627	0.96021	0.950059	1.16907	0.921865	0.343023
TGGT1_294690	192	T	rhomboid protease ROM5	TSPAT(Phospho)PPETAGSSVC(Carbamidomethyl)GQGSHAR							562724	484797							1.07439	0.925608	0.925131	0.892846	1.02982	1.07815	1.00235	0.97221	1.08594	1.01355							0.989362	0.91323
TGGT1_294700	92	S	polynucleotide 5'-hydroxyl-kinase	LC(Carbamidomethyl)TLS(Phospho)PMTELR	25243	25183	20104.1	36146.5	20249.2	22033.1	22318.2	21609	1.04696	1.04447	0.833823	1.49919	0.839841	0.913828	0.925653	0.896239	1.03177	1.00197	0.971796	1.04668	0.940775	1.03232	0.987569	0.987118	1.01472	1.04242	0.858022	1.43232	0.892712	0.885217	0.937305	0.907935	1.19991	0.17692
TGGT1_294710	784	S	RNA recognition motif-containing protein	AGPSRLS(Phospho)VDGR	392329	364774	382696	416740	268832	270362	270877	251499	1.19882	1.11462	1.16938	1.27341	0.821455	0.82613	0.827703	0.76849	1.01481	1.02383	0.969424	0.995804	1.00704	0.993651	0.99257	1.00286	1.18132	1.08868	1.20626	1.27877	0.81571	0.831409	0.833899	0.766295	1.4643	6.37089e-05
TGGT1_294710	644	S	RNA recognition motif-containing protein	C(Carbamidomethyl)AEAS(Phospho)ESEPESPGLGR	362096	318693	325748	303186	387783	324520	367623	367621	1.05059	0.924662	0.945132	0.87967	1.12512	0.941569	1.06663	1.06662	1.01481	1.02383	0.969424	0.995804	1.00704	0.993651	0.99257	1.00286	1.03526	0.903142	0.974942	0.883376	1.11725	0.947586	1.07461	1.06358	0.903329	0.0918402
TGGT1_294710	646	S	RNA recognition motif-containing protein	C(Carbamidomethyl)AEASES(Phospho)EPESPGLGR	200734	190323	191297	192716	227809	227787	223242	230395	0.953434	0.903985	0.908611	0.915351	1.08203	1.08193	1.06034	1.09432	1.01481	1.02383	0.969424	0.995804	1.00704	0.993651	0.99257	1.00286	0.939515	0.882946	0.937269	0.919207	1.07446	1.08884	1.06828	1.09119	0.851059	4.17427e-05
TGGT1_294710	650	S	RNA recognition motif-containing protein	C(Carbamidomethyl)AEASESEPES(Phospho)PGLGR	138169	148509	128806	134391	204922	198288	203911	195413	0.817321	0.878486	0.761935	0.794973	1.21219	1.17295	1.20621	1.15594	1.01481	1.02383	0.969424	0.995804	1.00704	0.993651	0.99257	1.00286	0.805389	0.85804	0.785967	0.798322	1.20371	1.18044	1.21524	1.15264	0.683438	2.74211e-06
TGGT1_294710	690	S	RNA recognition motif-containing protein	DAFSC(Carbamidomethyl)SS(Phospho)R	19445.5				28771.3	28039.3	30383.2	19245.3	0.772354				1.14276	1.11369	1.20679	0.764402	1.01481	1.02383	0.969424	0.995804	1.00704	0.993651	0.99257	1.00286	0.761079				1.13477	1.12081	1.21582	0.762219	0.719081
TGGT1_294710	572	S	RNA recognition motif-containing protein	DGSRLS(Phospho)PR	120320	132889	114709	138951	50426	58382.3	70187.5	61088	1.28865	1.42327	1.22855	1.48819	0.540072	0.625285	0.751721	0.654264	1.01481	1.02383	0.969424	0.995804	1.00704	0.993651	0.99257	1.00286	1.26984	1.39014	1.2673	1.49446	0.536294	0.629281	0.757348	0.652395	2.10527	9.13834e-05
TGGT1_294710	1094	S	RNA recognition motif-containing protein	EALEGEGAPAAS(Phospho)REEVER	113480	112677	107716	138139	151571	145840	139298	108569	0.89241	0.886095	0.847082	1.08633	1.19196	1.14689	1.09544	0.85379	1.01481	1.02383	0.969424	0.995804	1.00704	0.993651	0.99257	1.00286	0.879382	0.865473	0.873799	1.09091	1.18362	1.15422	1.10364	0.851351	0.864128	0.180649
TGGT1_294710	672	S	RNA recognition motif-containing protein	GGDLRS(Phospho)PR	261495	223399	255204	229264	151703	142942	150212	154688	1.33339	1.13913	1.30131	1.16904	0.773547	0.728874	0.765945	0.788768	1.01481	1.02383	0.969424	0.995804	1.00704	0.993651	0.99257	1.00286	1.31392	1.11262	1.34235	1.17396	0.768137	0.733532	0.771678	0.786515	1.61539	0.00086214
TGGT1_294710	831	S	RNA recognition motif-containing protein	GPS(Phospho)GESGLAYGRPR	5271353	5074578	5368437	4764612	4547682	4297009	4378971	4544860	1.10258	1.06142	1.12288	0.996585	0.951211	0.89878	0.915923	0.950621	1.01481	1.02383	0.969424	0.995804	1.00704	0.993651	0.99257	1.00286	1.08648	1.03672	1.1583	1.00078	0.944558	0.904523	0.922779	0.947906	1.15122	0.00587482
TGGT1_294710	856	S	RNA recognition motif-containing protein	GPS(Phospho)PFSR	4574917	4821891	4820656	4569619	3556312	3607967	3498778	3583520	1.10794	1.16775	1.16745	1.10666	0.861258	0.873767	0.847324	0.867847	1.01481	1.02383	0.969424	0.995804	1.00704	0.993651	0.99257	1.00286	1.09177	1.14057	1.20427	1.11132	0.855234	0.879351	0.853667	0.865368	1.31686	1.81085e-05
TGGT1_294710	516	S	RNA recognition motif-containing protein	LGS(Phospho)EGAGR	20152.5	33855.3	36949.9	31142.3	20380.6	18447.9	22286.1	21097.8	0.789086	1.32563	1.4468	1.2194	0.798017	0.722341	0.872628	0.8261	1.01481	1.02383	0.969424	0.995804	1.00704	0.993651	0.99257	1.00286	0.777566	1.29478	1.49243	1.22454	0.792435	0.726957	0.879161	0.82374	1.48631	0.0444914
TGGT1_294710	881	S	RNA recognition motif-containing protein	NSVEDGRLS(Phospho)R	137765	150129	128092	133523	134319	146454	135066	142471	0.994858	1.08414	0.925006	0.964221	0.969968	1.0576	0.975367	1.02884	1.01481	1.02383	0.969424	0.995804	1.00704	0.993651	0.99257	1.00286	0.980334	1.05891	0.954181	0.968283	0.963184	1.06436	0.982668	1.0259	0.981567	0.583302
TGGT1_294710	1144	T	RNA recognition motif-containing protein	PMNALC(Carbamidomethyl)GGRPGT(Phospho)QGSAGTA	13327.6		10769.4	16366.8	16807.2	12767.2	17851.9		0.909836		0.735195	1.11731	1.14738	0.871579	1.2187		1.01481	1.02383	0.969424	0.995804	1.00704	0.993651	0.99257	1.00286	0.896554		0.758384	1.12202	1.13935	0.877149	1.22782		0.855944	0.357693
TGGT1_294710	805	S	RNA recognition motif-containing protein	RHS(Phospho)SLSDSDR	10024.9							23432.5	0.599264							1.40074	1.01481	1.02383	0.969424	0.995804	1.00704	0.993651	0.99257	1.00286	0.590515							1.39674	0.422782
TGGT1_294710	806	S	RNA recognition motif-containing protein	RHSS(Phospho)LSDSDR	21265.6	11889.9	24565.4	18149.6	35422.8	28878.9	35151	35891.2	0.80546	0.450344	0.930444	0.687438	1.34168	1.09382	1.33139	1.35942	1.01481	1.02383	0.969424	0.995804	1.00704	0.993651	0.99257	1.00286	0.793702	0.439863	0.95979	0.690334	1.3323	1.10081	1.34135	1.35554	0.562123	0.0124556
TGGT1_294710	759	S	RNA recognition motif-containing protein	RLS(Phospho)PFSK	5330274	5454925	5497387	5438691	4627571	4473793	4652920	4603360	1.06396	1.08884	1.09731	1.0856	0.923692	0.892997	0.928752	0.918859	1.01481	1.02383	0.969424	0.995804	1.00704	0.993651	0.99257	1.00286	1.04842	1.0635	1.13192	1.09017	0.917231	0.898703	0.935704	0.916235	1.18161	0.0001114
TGGT1_294710	713	S	RNA recognition motif-containing protein	RPLDAS(Phospho)ASR	15244.7	15657.5	15922.2	12985.6	17873.2	24555.6	22851.8	23312.7	0.821798	0.844051	0.858321	0.700017	0.963493	1.32372	1.23188	1.25672	1.01481	1.02383	0.969424	0.995804	1.00704	0.993651	0.99257	1.00286	0.809801	0.824407	0.885392	0.702966	0.956754	1.33218	1.2411	1.25313	0.673731	0.0043606
TGGT1_294710	1115	S	RNA recognition motif-containing protein	S(Phospho)GSAAEDSLGAK		50160.2	51508.1				49202.1			0.997416	1.02422				0.978365		1.01481	1.02383	0.969424	0.995804	1.00704	0.993651	0.99257	1.00286		0.974203	1.05652				0.985689		1.03011
TGGT1_294710	1117	S	RNA recognition motif-containing protein	SGS(Phospho)AAEDSLGAK	58127.4			42920.9	55754.7	55059.3		57460.9	1.07914			0.796829	1.03509	1.02218		1.06676	1.01481	1.02383	0.969424	0.995804	1.00704	0.993651	0.99257	1.00286	1.06338			0.800186	1.02785	1.02871		1.06372	0.895868	0.553541
TGGT1_294710	1056	S	RNA recognition motif-containing protein	SLSEDSDSAS(Phospho)PVSGGGVGPGVGGSR	87241.7	116137	117558	117028	160333	200081	150905	173061	0.621853	0.827817	0.837946	0.834168	1.14284	1.42616	1.07564	1.23357	1.01481	1.02383	0.969424	0.995804	1.00704	0.993651	0.99257	1.00286	0.612775	0.808551	0.864375	0.837683	1.13485	1.43528	1.08369	1.23004	0.639531	0.00414514
TGGT1_294710	444	S	RNA recognition motif-containing protein	SLS(Phospho)PGRR	27589.4	26943.2	25221	30216.6	5568.67	8006.84	5601.83	4101.6	1.65641	1.61761	1.51422	1.81414	0.334331	0.480714	0.336322	0.246251	1.01481	1.02383	0.969424	0.995804	1.00704	0.993651	0.99257	1.00286	1.63223	1.57997	1.56197	1.82179	0.331993	0.483786	0.33884	0.245548	4.71084	3.31703e-05
TGGT1_294710	546	S	RNA recognition motif-containing protein	S(Phospho)PDMTETR	111363	141432	127675	129675	101086	107670	92844.9	103127	0.973801	1.23674	1.11644	1.13393	0.883935	0.941508	0.811871	0.901782	1.01481	1.02383	0.969424	0.995804	1.00704	0.993651	0.99257	1.00286	0.959585	1.20795	1.15165	1.13871	0.877752	0.947524	0.817949	0.899207	1.25843	0.00829204
TGGT1_294710	817	S	RNA recognition motif-containing protein	SPSFS(Phospho)PGRPQR	232121	400803	416063	430133	335649	479899	341257	456778	0.600436	1.03677	1.07624	1.11264	0.868235	1.24137	0.88274	1.18156	1.01481	1.02383	0.969424	0.995804	1.00704	0.993651	0.99257	1.00286	0.59167	1.01264	1.11019	1.11733	0.862162	1.2493	0.889348	1.17819	0.916925	0.581232
TGGT1_294720	892	S	hypothetical protein	ADGDGAGPGEDGAPAS(Phospho)PR	84973.1	92121.3	100743	87701.3	108074	105409	113753	98740.9	0.858839	0.931088	1.01823	0.886414	1.09232	1.06539	1.14972	0.997993	1.05663	0.9751	0.947937	1.06249	0.94189	1.01891	1.01651	0.980541	0.812812	0.954863	1.07415	0.834279	1.15972	1.04562	1.13105	1.0178	0.844269	0.0512065
TGGT1_294720	823	T	hypothetical protein	AT(Phospho)PETASQPEDDVHVPR	29844.5	32339.1	31353.9	28150.6	43924.1	26062.8	25702.8	34952.8	0.946203	1.02529	0.994057	0.892499	1.39259	0.826306	0.814894	1.10816	1.05663	0.9751	0.947937	1.06249	0.94189	1.01891	1.01651	0.980541	0.895494	1.05147	1.04865	0.840006	1.47851	0.810973	0.801662	1.13015	0.908638	0.683326
TGGT1_294720	828	S	hypothetical protein	ATPETAS(Phospho)QPEDDVHVPR	22772.9	10056.6					25701.7		1.16722	0.515448					1.31733		1.05663	0.9751	0.947937	1.06249	0.94189	1.01891	1.01651	0.980541	1.10466	0.52861					1.29594		0.630149
TGGT1_294720	66	S	hypothetical protein	EGEEVDTEESSFELS(Phospho)PEKEPSGR	22569.5	21597.9		35267.8	24710	24790.3	25450.4	21899.2	0.896199	0.857618		1.40043	0.981195	0.984383	1.01059	0.869582	1.05663	0.9751	0.947937	1.06249	0.94189	1.01891	1.01651	0.980541	0.848169	0.879518		1.31806	1.04173	0.966116	0.994185	0.886839	1.04426	0.85361
TGGT1_294720	360	S	hypothetical protein	LLAS(Phospho)DSEEEGR	34214	24556.3	29737.8	35388	27200.6	30373.7	32413	42294.4	1.06845	0.766852	0.928661	1.10511	0.849429	0.948519	1.0122	1.32078	1.05663	0.9751	0.947937	1.06249	0.94189	1.01891	1.01651	0.980541	1.01118	0.786434	0.979666	1.04011	0.901835	0.930918	0.995767	1.34699	0.914233	0.489283
TGGT1_294720	362	S	hypothetical protein	LLASDS(Phospho)EEEGR	102790	73905.1	89434.4	88345.2	77362.7	95636.1	76955.3	71998.9	1.21568	0.874064	1.05773	1.04484	0.914956	1.13107	0.910138	0.851519	1.05663	0.9751	0.947937	1.06249	0.94189	1.01891	1.01651	0.980541	1.15053	0.896383	1.11582	0.983391	0.971405	1.11008	0.895359	0.868418	1.07824	0.383152
TGGT1_294720	439	S	hypothetical protein	LPPSVSPSAAAC(Carbamidomethyl)ASDAAFS(Phospho)PR	78752.7	69637.7	88995.4	91317.1	103489	108595	86575.9	98196	0.868326	0.767824	0.981262	1.00686	1.14107	1.19737	0.954585	1.08271	1.05663	0.9751	0.947937	1.06249	0.94189	1.01891	1.01651	0.980541	0.82179	0.787431	1.03516	0.947641	1.21147	1.17515	0.939084	1.10419	0.810859	0.0477308
TGGT1_294720	418	S	hypothetical protein	NASFDS(Phospho)PR	13893.4	12660.8	17293	16942.8	15560	10504.3	15381.2	11946.8	0.973419	0.887059	1.21161	1.18707	1.09019	0.735967	1.07766	0.837033	1.05663	0.9751	0.947937	1.06249	0.94189	1.01891	1.01651	0.980541	0.921251	0.90971	1.27815	1.11725	1.15745	0.72231	1.06016	0.853644	1.11409	0.426003
TGGT1_294720	381	S	hypothetical protein	PRLS(Phospho)GETVDEAENTGQGAALPR	57387.1	50718.9	53525	46710.6	59287.7	52134.6	48008.8	53375.7	1.09011	0.96344	1.01674	0.8873	1.12621	0.990332	0.91196	1.01391	1.05663	0.9751	0.947937	1.06249	0.94189	1.01891	1.01651	0.980541	1.03169	0.988042	1.07259	0.835112	1.19569	0.971955	0.897152	1.03403	0.958183	0.63046
TGGT1_294720	448	S	hypothetical protein	RDS(Phospho)PEETLEDK	87160.6	71390.7	83550.4	82992.8	89002.1	83288.9	64937.6	87604.4	1.07287	0.878753	1.02843	1.02156	1.09553	1.02521	0.799321	1.07833	1.05663	0.9751	0.947937	1.06249	0.94189	1.01891	1.01651	0.980541	1.01537	0.901192	1.08491	0.96148	1.16312	1.00618	0.786342	1.09973	0.977209	0.882642
TGGT1_294720	573	S	hypothetical protein	YIDS(Phospho)PRDER	44494.9	33708.7	41671.8	34842.8	31923.8	26898.4	39008.2	27365.8	1.27167	0.9634	1.19099	0.995813	0.912388	0.768761	1.11486	0.782119	1.05663	0.9751	0.947937	1.06249	0.94189	1.01891	1.01651	0.980541	1.20352	0.988001	1.2564	0.937243	0.968678	0.754495	1.09676	0.79764	1.21218	0.132746
TGGT1_294730	1375	S	hypothetical protein	ASVQAAEAQRPS(Phospho)SVEGGER		52729.6	60271.6	56195.5	44036	55536.6	58728.8	41939.9		0.999105	1.14201	1.06478	0.834381	1.05229	1.11278	0.794665	1.0148	1.01808	0.996043	1.00276	1.01712	0.980922	0.985079	0.9852		0.981365	1.14654	1.06184	0.820337	1.07276	1.12963	0.806603	1.11064	0.306484
TGGT1_294730	1376	S	hypothetical protein	ASVQAAEAQRPSS(Phospho)VEGGER	61642	54544.2	61438.4	78381.9	60116.8	51631.5	63695.2	40647.7	1.04456	0.924287	1.04111	1.32823	1.01872	0.874929	1.07936	0.688801	1.0148	1.01808	0.996043	1.00276	1.01712	0.980922	0.985079	0.9852	1.02933	0.907875	1.04525	1.32458	1.00157	0.891945	1.09571	0.699149	1.16773	0.250553
TGGT1_294730	1254	S	hypothetical protein	EAS(Phospho)KESELR	11422.7	7614.85	8700.14	3505.12	6656.31	8038.55	6507.73		1.52461	1.01637	1.16123	0.467836	0.888432	1.07292	0.868601		1.0148	1.01808	0.996043	1.00276	1.01712	0.980922	0.985079	0.9852	1.50238	0.998324	1.16584	0.466548	0.873479	1.09379	0.881757		1.08803	0.984374
TGGT1_294730	769	S	hypothetical protein	EIEGTLAS(Phospho)EETEEKGEIR	18598.2	26717.4		61469.5	44721.7	68548.6	26205.3	30588.7	0.470246	0.675536		1.55423	1.13077	1.73322	0.662588	0.77342	1.0148	1.01808	0.996043	1.00276	1.01712	0.980922	0.985079	0.9852	0.463389	0.663541		1.54995	1.11173	1.76693	0.672624	0.785039	0.823087	0.542631
TGGT1_294730	800	S	hypothetical protein	ELALSSGYGS(Phospho)VANPLTSSGVATETSR	38370.6	33640.2	30008.5	23614.8	25460.2	22903.1	30287.1	15448.2	1.39699	1.22477	1.09255	0.859765	0.926952	0.833853	1.10269	0.562436	1.0148	1.01808	0.996043	1.00276	1.01712	0.980922	0.985079	0.9852	1.37662	1.20302	1.09689	0.857398	0.91135	0.85007	1.11939	0.570885	1.31353	0.148137
TGGT1_294730	1918	S	hypothetical protein	IS(Phospho)PATALHAR	51256.9	39385.7	51980	42999.7	50392.7	31507.5	25173.2	22949	1.2991	0.998229	1.31743	1.08983	1.2772	0.798556	0.638014	0.581641	1.0148	1.01808	0.996043	1.00276	1.01712	0.980922	0.985079	0.9852	1.28016	0.980504	1.32266	1.08683	1.2557	0.814087	0.647677	0.590379	1.41184	0.0809215
TGGT1_294730	917	T	hypothetical protein	PGNET(Phospho)PLAGPSFSALGGR	43898.6	44595.4	57169.8	43963.1	47126.9	72107.8	43889.2	69511.7	0.831683	0.844885	1.08311	0.832906	0.892846	1.36612	0.831506	1.31694	1.0148	1.01808	0.996043	1.00276	1.01712	0.980922	0.985079	0.9852	0.819554	0.829883	1.08742	0.830613	0.877818	1.39269	0.844101	1.33672	0.801438	0.226471
TGGT1_294730	501	S	hypothetical protein	RMES(Phospho)GDER	16329.5	8457.49	10549.9	9070.39	5217.96		7384.19	6914.02	1.78818	0.926146	1.15528	0.993262	0.571398		0.808613	0.757127	1.0148	1.01808	0.996043	1.00276	1.01712	0.980922	0.985079	0.9852	1.7621	0.909701	1.15987	0.990528	0.561781		0.820861	0.768501	1.68127	0.0545209
TGGT1_294730	515	S	hypothetical protein	SAFVQQEEGS(Phospho)ALER		10613.5	6922.59		15400.5					0.966721	0.630538		1.40274				1.0148	1.01808	0.996043	1.00276	1.01712	0.980922	0.985079	0.9852		0.949556	0.633043		1.37913				0.573767
TGGT1_294730	445	S	hypothetical protein	SES(Phospho)LAPFPEAR	28071.7	23960.7	19966.3	26531.7	26440.9	25775			1.11731	0.953683	0.794698	1.05601	1.0524	1.0259			1.0148	1.01808	0.996043	1.00276	1.01712	0.980922	0.985079	0.9852	1.10102	0.93675	0.797855	1.05311	1.03469	1.04585			0.93455	0.524044
TGGT1_294730	150	T	hypothetical protein	SETGT(Phospho)AGGRPQDTEGQPLTHR	6583.15	12090.6	21519		20551.8	23612.5	23858	17311.5	0.36711	0.674233	1.20001		1.14607	1.31675	1.33044	0.965377	1.0148	1.01808	0.996043	1.00276	1.01712	0.980922	0.985079	0.9852	0.361756	0.662262	1.20478		1.12678	1.34236	1.3506	0.97988	0.619158	0.111522
TGGT1_294730	562	S	hypothetical protein	S(Phospho)GQLHASEEHNQGDAPSAPR	5052.83		16135.4		12998.6		13057.4		0.427805		1.36613		1.10054		1.10552		1.0148	1.01808	0.996043	1.00276	1.01712	0.980922	0.985079	0.9852	0.421566		1.37155		1.08202		1.12227		0.813468	0.642542
TGGT1_294730	568	S	hypothetical protein	SGQLHAS(Phospho)EEHNQGDAPSAPR	7994.69	9783.52	3724.41	9078.77		8311.45		9096.12	0.999566	1.22322	0.465658	1.13511		1.03917		1.13728	1.0148	1.01808	0.996043	1.00276	1.01712	0.980922	0.985079	0.9852	0.984989	1.2015	0.467508	1.13198		1.05938		1.15436	0.855109	0.544212
TGGT1_294730	578	S	hypothetical protein	SGQLHASEEHNQGDAPS(Phospho)APR	3754.54		7643.94		7243.88	7662.2	6975.31	7088.41	0.558043		1.13613		1.07667	1.13884	1.03675	1.05356	1.0148	1.01808	0.996043	1.00276	1.01712	0.980922	0.985079	0.9852	0.549905		1.14064		1.05855	1.16099	1.05245	1.06939	0.778806	0.546958
TGGT1_294730	207	S	hypothetical protein	VQC(Carbamidomethyl)AVGPHAS(Phospho)PHR	135178	138998	119310	131607	115320	106090	135311	110477	1.08983	1.12062	0.961895	1.06104	0.929727	0.855314	1.0909	0.890682	1.0148	1.01808	0.996043	1.00276	1.01712	0.980922	0.985079	0.9852	1.07393	1.10073	0.965716	1.05812	0.914079	0.871948	1.10742	0.904063	1.10559	0.13958
TGGT1_294740	282	S	hypothetical protein	AAEDEESAASEQEKPGDS(Phospho)AC(Carbamidomethyl)R	9203.27	4302.44		5177.97	7703.94	10728.6		10317.2	1.16415	0.544229		0.654977	0.974495	1.35709		1.30505
TGGT1_294740	1507	S	hypothetical protein	EREDFLFDS(Phospho)DSHSEK	37665.9	45081.3	42611.7	45067.5	33152.9	33601.1	35058.3	34752.7	0.981549	1.17479	1.11043	1.17443	0.863943	0.875623	0.913597	0.905633
TGGT1_294740	2196	S	hypothetical protein	LHS(Phospho)PHFLR	33844.2	30636	40650.4	24907.7	31996.2	30110.4	25539.9	31502.9	1.08654	0.983548	1.30505	0.799645	1.02722	0.966674	0.819941	1.01138
TGGT1_294740	1541	S	hypothetical protein	LVHAGAWS(Phospho)DEETPQSSR	83481.5	115898	95450.6	105472	87951	86108.4	87465.3	87492.4	0.891278	1.23737	1.01906	1.12606	0.938996	0.919324	0.933811	0.9341
TGGT1_294740	225	S	hypothetical protein	RFS(Phospho)DEDEEETR	27498	14139.5	15584.4	14749.6	17264	21703.1	18924.9	18004	1.48771	0.764982	0.843155	0.79799	0.934025	1.17419	1.02388	0.974061
TGGT1_294740	1113	S	hypothetical protein	SVS(Phospho)GAGLSPSGGPPVGR	13264.7	20629.4	31409.2		28578.9	20135.1		29208.7	0.555683	0.864203	1.31579		1.19722	0.843496		1.22361
TGGT1_294740	1090	S	hypothetical protein	VC(Carbamidomethyl)LS(Phospho)PASSASLLSR	17981.8	12522.6	14321.2	15423.5	14142.5	18912.9	12799.9	18191.3	1.15736	0.805988	0.92175	0.992697	0.910249	1.21728	0.823835	1.17084
TGGT1_294740	2428	S	hypothetical protein	VEAGLHQEPPHMQS(Phospho)EGER	37331.1	60850.2	36116.8	63294.1	56010.1	51450.6	56798.1	46790	0.730834	1.19127	0.707062	1.23911	1.09651	1.00725	1.11194	0.916012
TGGT1_294770	571	S	Armadillo/beta-catenin family repeat-containing protein	GAAPAYLAS(Phospho)PLAISSSR	24488.8	16946.2	20143.2	16713.6	17315.6	13963.7	16553.9	24209.4	1.30316	0.901787	1.07191	0.889409	0.921444	0.743074	0.880911	1.2883	1.01711	1.00191	0.974577	0.983228	1.03286	0.992817	1.01983	0.977663	1.28124	0.90007	1.09988	0.904581	0.892127	0.74845	0.863779	1.31773	1.09515	0.512447
TGGT1_294770	549	S	Armadillo/beta-catenin family repeat-containing protein	S(Phospho)RAGLEGPVVSSTR	10938.5	22356	27160.4	19489.6	15846.4	19981.7	18974.4	15224.7	0.583497	1.19254	1.44883	1.03964	0.845301	1.06589	1.01216	0.812137	1.01711	1.00191	0.974577	0.983228	1.03286	0.992817	1.01983	0.977663	0.573681	1.19027	1.48662	1.05738	0.818406	1.0736	0.992474	0.830693	1.15956	0.662796
TGGT1_294790	76	S	hypothetical protein	GLS(Phospho)AEQHIR	8015.72	20713.9	15374.9	7580.88	20585.3	18136.5	12880	12876.6	0.552029	1.42653	1.05884	0.522082	1.41767	1.24903	0.887023	0.886789	1.019	0.989827	1.01164	1.01057	1.02716	0.950553	0.975564	1.01569	0.541738	1.44119	1.04666	0.51662	1.38019	1.314	0.909242	0.873087	0.79218	0.329488
TGGT1_294790	295	S	hypothetical protein	S(Phospho)QLNYLIPLNR	21113.4	19044.6	10893.2	13022.4	12707.2	11009.4	14083.9	14641.3	1.44966	1.30761	0.747932	0.894124	0.872482	0.75591	0.967007	1.00528	1.019	0.989827	1.01164	1.01057	1.02716	0.950553	0.975564	1.01569	1.42263	1.32105	0.739328	0.88477	0.849414	0.795232	0.991229	0.989745	1.2047	0.410511
TGGT1_294830	482	S	methyltransferase domain-containing protein	HIIEIQLTQHVSTPGS(Phospho)PR	47424.9	30437.3	34147	42057.1	39519.8	35216	47615	48793.6	1.16663	0.74874	0.839997	1.03458	0.972165	0.866294	1.1713	1.2003	1.14698	1.04509	0.940263	0.966203	0.956064	0.960573	1.06824	0.916587	1.01713	0.716436	0.893364	1.07077	1.01684	0.901852	1.09647	1.30953	0.855021	0.229467
TGGT1_294830	256	S	methyltransferase domain-containing protein	KAS(Phospho)EGNTC(Carbamidomethyl)QPPAAIFR	62623.2	62886.5	62615.8	63439.4	69142.7	71950.5	71852.4	69126.1	0.938814	0.942761	0.938703	0.95105	1.03655	1.07864	1.07717	1.0363	1.14698	1.04509	0.940263	0.966203	0.956064	0.960573	1.06824	0.916587	0.818512	0.902086	0.998342	0.984317	1.08419	1.12292	1.00836	1.13061	0.852093	0.0219636
TGGT1_294840	510	T	zinc finger (CCCH type) motif-containing protein	AKEEVET(Phospho)PELEPIK	29642.5	33771.3	20304.4	24150.1	37949.2	27502.4	27450.4	35063.1	1.00554	1.1456	0.688772	0.819226	1.28732	0.932943	0.931179	1.18942	1.20051	1.11013	1.0788	0.868309	0.764385		0.61526	1.3626	0.837592	1.03195	0.638461	0.943473	1.68413		1.51347	0.872905	0.635942	0.0965283
TGGT1_294840	85	S	zinc finger (CCCH type) motif-containing protein	QASGEGSGAADPPS(Phospho)EAEDR	13614.2		14352.5	13977.1	14809.3	14818	14672.8	14652.9	0.944524		0.995745	0.969701	1.02744	1.02804	1.01797	1.01659	1.20051	1.11013	1.0788	0.868309	0.764385		0.61526	1.3626	0.786766		0.923012	1.11677	1.34414		1.65453	0.746064	0.754806	0.409246
TGGT1_294860	165	S	hypothetical protein	AAS(Phospho)DSIFTTASSSSLAGK	18308.1	11973.6	18502.9	12182.6	12107	19652.7	21532.5	11216.9	1.16727	0.763402	1.17969	0.776727	0.771907	1.253	1.37285	0.715157	0.982781	1.0231	0.964278	0.961062	0.979468	1.00379	1.07047	1.01505	1.18772	0.746162	1.22339	0.808196	0.788088	1.24827	1.28247	0.704553	0.985605	0.986362
TGGT1_294860	508	S	hypothetical protein	ADS(Phospho)DKDAVEMK	19619.3	22908.4	15827.2	33462.3	17386.7	16574.9	28566.5	14330.4	0.93051	1.08651	0.750657	1.58706	0.824621	0.786119	1.35486	0.679666	0.982781	1.0231	0.964278	0.961062	0.979468	1.00379	1.07047	1.01505	0.946813	1.06197	0.778465	1.65136	0.841908	0.783154	1.26567	0.669589	1.24669	0.35508
TGGT1_294860	2068	S	hypothetical protein	AGFPNAPAAPAAAS(Phospho)PLANR	40909.7	38571.1	32884.3		40772.9	52894.5	52897.7	59429.6	0.89951	0.84809	0.72305		0.896502	1.16303	1.1631	1.30672	0.982781	1.0231	0.964278	0.961062	0.979468	1.00379	1.07047	1.01505	0.91527	0.828937	0.749836		0.915296	1.15864	1.08653	1.28735	0.747646	0.0320905
TGGT1_294860	1323	S	hypothetical protein	AHQATLDGGEASS(Phospho)PSR			13762.7		9781.7		12312.5				1.15147		0.818395		1.03014		0.982781	1.0231	0.964278	0.961062	0.979468	1.00379	1.07047	1.01505			1.19412		0.835551		0.962322		1.32838
TGGT1_294860	2431	S	hypothetical protein	GGDTAGHS(Phospho)GTAQLLR	3853.35	7991.69		7061.05	1885.05	9193.74	4670.92	5195.16	0.676858	1.40378		1.24031	0.331117	1.61492	0.820468	0.912553	0.982781	1.0231	0.964278	0.961062	0.979468	1.00379	1.07047	1.01505	0.688717	1.37207		1.29056	0.338059	1.60883	0.766456	0.899023	1.23699	0.494664
TGGT1_294860	2324	T	hypothetical protein	LPPGASAVHT(Phospho)PK	9277.38	8956.74	11957.3		6636.64	10417.2	11824.4		0.94235	0.909781	1.21456		0.674117	1.05813	1.20106		0.982781	1.0231	0.964278	0.961062	0.979468	1.00379	1.07047	1.01505	0.95886	0.889235	1.25956		0.688248	1.05414	1.122		1.08493	0.646276
TGGT1_294860	1126	S	hypothetical protein	SFS(Phospho)PSGSEEVTLSTGR	171767			157709	106516		101036		1.27939			1.17468	0.793374		0.752557		0.982781	1.0231	0.964278	0.961062	0.979468	1.00379	1.07047	1.01505	1.3018			1.22227	0.810005		0.703016		1.66824	0.051756
TGGT1_294860	982	S	hypothetical protein	TPFSQQAVFS(Phospho)PSSAR	10137.7	17839.1	146833	16130.1	13596.5	112003	99183.8	6339.17	0.192155	0.338132	2.78315	0.305738	0.257715	2.12297	1.87998	0.120156	0.982781	1.0231	0.964278	0.961062	0.979468	1.00379	1.07047	1.01505	0.195522	0.330496	2.88625	0.318126	0.263118	2.11496	1.75622	0.118374	0.877188	0.863472
TGGT1_294860	2081	S	hypothetical protein	TPS(Phospho)TETGLR	114929	115564	125193	128619	135949	128167	133084	127198	0.911499	0.916535	0.992903	1.02007	1.07821	1.01649	1.05549	1.0088	0.982781	1.0231	0.964278	0.961062	0.979468	1.00379	1.07047	1.01505	0.927469	0.895837	1.02968	1.0614	1.10081	1.01265	0.986003	0.993847	0.956289	0.371915
TGGT1_294898	297	T	tetratricopeptide repeat-containing protein	HLPQVYAELPAGVC(Carbamidomethyl)T(Phospho)PESGDEEGEVK	27005.9	21757.4	28152.9		19252.6	18340		20242.2	1.20248	0.968782	1.25355		0.857252	0.816617		0.901316	0.989948	0.989299	0.992864	1.00991	1.00898	1.0002	1.00499	1.00381	1.21469	0.979261	1.26256		0.849625	0.816452		0.897896	1.34811	0.0247997
TGGT1_294898	300	S	tetratricopeptide repeat-containing protein	HLPQVYAELPAGVC(Carbamidomethyl)TPES(Phospho)GDEEGEVK	29633.6	30049.3	28695	32815.5	19693.4	31117.7	26106.5	18711.4	1.09338	1.10872	1.05875	1.21078	0.726619	1.14814	0.96324	0.690386	0.989948	0.989299	0.992864	1.00991	1.00898	1.0002	1.00499	1.00381	1.10448	1.12071	1.06636	1.1989	0.720153	1.1479	0.958453	0.687767	1.27777	0.113477
TGGT1_294898	247	S	tetratricopeptide repeat-containing protein	LVVPEVAESGDATDS(Phospho)DKNAAGEADGEK	568646	578604	576005	606846	662501	661226	648707	685578	0.912002	0.927973	0.923804	0.973267	1.06253	1.06048	1.0404	1.09954	0.989948	0.989299	0.992864	1.00991	1.00898	1.0002	1.00499	1.00381	0.921262	0.93801	0.930444	0.963721	1.05307	1.06027	1.03523	1.09537	0.884422	0.000198125
TGGT1_294898	43	S	tetratricopeptide repeat-containing protein	SAPTEQPSS(Phospho)AMHSR		22793.6	162808	212205	37472.1	33279.4	216778	28203.5		0.223611	1.59719	2.08178	0.367611	0.326479	2.12665	0.276683	0.989948	0.989299	0.992864	1.00991	1.00898	1.0002	1.00499	1.00381		0.226029	1.60867	2.06137	0.36434	0.326413	2.11608	0.275634	1.68526	0.513211
TGGT1_294898	47	S	tetratricopeptide repeat-containing protein	SAPTEQPSSAMHS(Phospho)R	442755	456583	425027	428995	670363	636658	733883	733455	0.782301	0.806734	0.750978	0.757989	1.18446	1.12491	1.29669	1.29594	0.989948	0.989299	0.992864	1.00991	1.00898	1.0002	1.00499	1.00381	0.790245	0.81546	0.756375	0.750554	1.17392	1.12468	1.29025	1.29102	0.637852	2.90234e-05
TGGT1_294930	285	S	leucine rich repeat-containing protein	RPAPSVESVS(Phospho)PK	489142	485770	472081	457155	538100	493225	531408	540407	0.976505	0.969773	0.942445	0.912647	1.07424	0.984656	1.06088	1.07885	1.01195	1.07608	0.923834	0.923775	0.936753	1.03879	1.0144	1.07441	0.964973	0.90121	1.02015	0.987954	1.14677	0.947884	1.04582	1.00413	0.934777	0.217292
TGGT1_294960	35	S	hypothetical protein	SLEAPAGGVGS(Phospho)PLNVPHGEQR	619212	579552	578484	613397	566231	571840	573092	569583	1.06043	0.992513	0.990684	1.05047	0.9697	0.979306	0.98145	0.975441	0.961718	0.998445	0.97821	1.03597	0.98748	1.07505	0.997224	0.965901	1.10264	0.994059	1.01275	1.014	0.981995	0.910938	0.984182	1.00988	1.06083	0.115812
TGGT1_294980	210	S	hypothetical protein	DRS(Phospho)AGIQTGPNEGALR	8153.9	13180.1	7075.61	6918.1	10130.8	6883.86	12391.9	8376.29	0.892227	1.44221	0.774237	0.757001	1.10855	0.753255	1.35596	0.916561	1.01571	1.01629	0.972994	0.999364	0.981262	1.03343	1.02519	0.955747	0.878426	1.41909	0.795726	0.757483	1.12971	0.728885	1.32264	0.959	0.930073	0.683083
TGGT1_294980	109	S	hypothetical protein	SSS(Phospho)PTPPASTASNR	54120.8	37493.8	52907.7	55764.9	31782	20951.6	22574	15545.8	1.48714	1.03026	1.4538	1.53232	0.87331	0.575711	0.620291	0.42717	1.01571	1.01629	0.972994	0.999364	0.981262	1.03343	1.02519	0.955747	1.46414	1.01374	1.49416	1.53329	0.889986	0.557085	0.605048	0.446948	2.20295	0.00350067
TGGT1_295030	425	S	hypothetical protein	HETHES(Phospho)ELETTSC(Carbamidomethyl)R	15454.7	15040.4	11526.2	13274.4	24663.6	16013.4	21162.7	17681.9	0.917075	0.892491	0.68396	0.787697	1.46353	0.950228	1.25579	1.04924	0.886039	0.744898	1.11712	0.76528	0.960598	1.26441	1.15217	1.10949	1.03503	1.19814	0.612252	1.02929	1.52356	0.751521	1.08994	0.945691	0.898858	0.639036
TGGT1_295030	412	S	hypothetical protein	RC(Carbamidomethyl)DS(Phospho)PLILFR	47027.9	77969.6	69485.6	54055	53385.9	52597	56709.8	47087.8	0.820877	1.36097	1.21288	0.943536	0.931857	0.918086	0.989876	0.821923	0.886039	0.744898	1.11712	0.76528	0.960598	1.26441	1.15217	1.10949	0.926457	1.82705	1.08572	1.23293	0.97008	0.726101	0.859144	0.74081	1.53882	0.0447683
TGGT1_295030	422	T	hypothetical protein	RHET(Phospho)HESELETTSC(Carbamidomethyl)R	18956.6	17123.2	9093.11	19801.2	12677.4	16053.4	17477.2	14896.2	1.20284	1.08651	0.576982	1.25644	0.804413	1.01863	1.10898	0.945202	0.886039	0.744898	1.11712	0.76528	0.960598	1.26441	1.15217	1.10949	1.35755	1.4586	0.51649	1.6418	0.837409	0.80562	0.962516	0.851923	1.43875	0.342045
TGGT1_295060	39	T	exonuclease	EDET(Phospho)EGQEEVR	17317.6	12298.8	24124.6	16255.1	34127.3	36876.4	22462.6	22418.1	0.745322	0.529321	1.03828	0.699594	1.46878	1.5871	0.966754	0.964839	0.886345	1.00359	1.02584	1.00396	0.974377	0.941903	1.10399	1.06	0.840894	0.527428	1.01213	0.696833	1.50741	1.685	0.875694	0.910226	0.618137	0.0769023
TGGT1_295060	13	S	exonuclease	RHS(Phospho)PSVLSSVEGASR	1.54896e+06	213430	1.58799e+06	241662	1.35091e+06	208719	1.39355e+06	227408	1.82967	0.252109	1.87577	0.285457	1.59573	0.246544	1.6461	0.26862	0.886345	1.00359	1.02584	1.00396	0.974377	0.941903	1.10399	1.06	2.06428	0.251208	1.82853	0.284331	1.63769	0.261751	1.49105	0.253415	1.21527	0.874827
TGGT1_295070	1346	S	helicase associated domain (ha2) protein	AAHTLEIPLKPQPPS(Phospho)DR		9527.16								1							0.985547	0.999738	0.934047	1.00512	1.0204	1.02355	1.00825	1.02335		1.00026
TGGT1_295070	73	S	helicase associated domain (ha2) protein	C(Carbamidomethyl)PASASPAS(Phospho)PHEEPEEGQK	18555.8	17076.1	17314.8	19536.1	21732.3	27286.6	34588.6	24532.5	0.821859	0.756321	0.766893	0.865277	0.96255	1.20856	1.53197	1.08657	0.985547	0.999738	0.934047	1.00512	1.0204	1.02355	1.00825	1.02335	0.833911	0.756519	0.821044	0.86087	0.943305	1.18075	1.51944	1.06179	0.695463	0.0161716
TGGT1_295070	271	S	helicase associated domain (ha2) protein	LAEENSTAS(Phospho)PEASVQLR		52879.5			63591.3					0.90803			1.09197				0.985547	0.999738	0.934047	1.00512	1.0204	1.02355	1.00825	1.02335		0.908268			1.07014				0.848739
TGGT1_295070	1074	S	helicase associated domain (ha2) protein	LSS(Phospho)FPFPSPPPAR	11997.3	17115	16027.4	13813.6	15351.9	17000.9	14441.7	20786.5	0.758517	1.08208	1.01332	0.873351	0.970608	1.07486	0.913062	1.3142	0.985547	0.999738	0.934047	1.00512	1.0204	1.02355	1.00825	1.02335	0.769641	1.08236	1.08487	0.868902	0.951203	1.05013	0.905592	1.28422	0.90805	0.426656
TGGT1_295080	152	S	hypothetical protein	ETGSVS(Phospho)PEGMTSENVK	110987	139216	104353	120356	163735	151509	143502	145018	0.823135	1.0325	0.773934	0.89262	1.21434	1.12367	1.06428	1.07553	0.960078	0.952568	1.00305	0.958296	1.00859	0.969969	1.05545	1.09201	0.857363	1.08391	0.771583	0.931466	1.204	1.15846	1.00837	0.984904	0.836672	0.0818724
TGGT1_295080	168	S	hypothetical protein	SQAEGS(Phospho)QGDNGVLLVDK	11876	13252.1	7114.15	19498.1	16538.8	11893.1	9042.57	18616.2	0.881082	0.983175	0.5278	1.44657	1.22702	0.882351	0.67087	1.38114	0.960078	0.952568	1.00305	0.958296	1.00859	0.969969	1.05545	1.09201	0.91772	1.03213	0.526196	1.50952	1.21657	0.909669	0.635627	1.26477	0.989802	0.88172
TGGT1_295125	71	S	rhoptry protein ROP4	DSTEGENTVS(Phospho)EGEAEGSR	35786	57145.2	54593.7	45456.2	53421.9	51043.5	51209	50695.4	0.716883	1.14476	1.09365	0.910602	1.07017	1.02253	1.02584	1.01556	1.004	0.971649	1.03147	1.05693	1.00699	0.996638	0.966398	0.965918	0.714027	1.17816	1.06028	0.86155	1.06275	1.02598	1.06151	1.05139	0.907748	0.378123
TGGT1_295125	78	S	rhoptry protein ROP4	DSTEGENTVSEGEAEGS(Phospho)R	138539	163114	145299	127891	165140	177590	148674	176766	0.891631	1.0498	0.935141	0.823106	1.06284	1.14296	0.956862	1.13766	1.004	0.971649	1.03147	1.05693	1.00699	0.996638	0.966398	0.965918	0.888079	1.08043	0.906607	0.778768	1.05546	1.14682	0.990132	1.17781	0.836088	0.0570041
TGGT1_295125	60	S	rhoptry protein ROP4	SSEAALSVSPAGDIVDKYS(Phospho)R	18098.5	28943.3	12447.8	20758.7	19273		21883.6	5032.65	1.00199	1.6024	0.689151	1.14927	1.06702		1.21155	0.278624	1.004	0.971649	1.03147	1.05693	1.00699	0.996638	0.966398	0.965918	0.998001	1.64915	0.668123	1.08736	1.05961		1.25367	0.288455	1.26914	0.451067
TGGT1_295330	1180	S	Vps54 family protein	ALEEAPES(Phospho)EEEDAIGC(Carbamidomethyl)R	25563	23874.5	26320.5	21854.5	29889.6	18900.7	35196.9	35858.8	0.940428	0.87831	0.968295	0.803997	1.0996	0.695331	1.29485	1.3192	0.927659	0.99826	1.00661	1.00447	1.17545	0.996357	0.981693	0.909506	1.01376	0.879841	0.961936	0.800419	0.935473	0.697873	1.31899	1.45045	0.830373	0.4471
TGGT1_295330	81	S	Vps54 family protein	FASLEDPVDFS(Phospho)PR	116901	139844	138537	111850	107787	125638	107002	99819.1	0.987154	1.18089	1.16986	0.944501	0.910192	1.06093	0.903563	0.842908	0.927659	0.99826	1.00661	1.00447	1.17545	0.996357	0.981693	0.909506	1.06413	1.18295	1.16217	0.940298	0.774338	1.06481	0.920413	0.926776	1.17991	0.0919915
TGGT1_295330	1150	S	Vps54 family protein	FLLSGDQSSLLS(Phospho)PGGADR	25285.7	20550	14516.3	25582.9	14867.6	14111.2	19883.9	20146	1.30554	1.06103	0.749501	1.32089	0.767639	0.728585	1.02664	1.04017	0.927659	0.99826	1.00661	1.00447	1.17545	0.996357	0.981693	0.909506	1.40735	1.06288	0.744579	1.31501	0.653063	0.731249	1.04578	1.14367	1.26752	0.27785
TGGT1_295330	816	S	Vps54 family protein	QQAERPTGEGS(Phospho)VVGEPSGR	53929.8		62575		73657.5	69697.6	80632	71313.6	0.785756		0.911717		1.07319	1.01549	1.17481	1.03904	0.927659	0.99826	1.00661	1.00447	1.17545	0.996357	0.981693	0.909506	0.847032		0.905729		0.913006	1.01921	1.19672	1.14242	0.820706	0.107662
TGGT1_295330	1015	S	Vps54 family protein	TPENEKDGS(Phospho)EDGAEAPAAER	62647.8	54914.8	58971.6	56465.2	77841.3	79060.6	70212.2	86892.8	0.916228	0.803132	0.862463	0.825807	1.13843	1.15627	1.02686	1.27081	0.927659	0.99826	1.00661	1.00447	1.17545	0.996357	0.981693	0.909506	0.987678	0.804532	0.856799	0.822132	0.968513	1.16049	1.04601	1.39726	0.759172	0.0261679
TGGT1_295330	29	S	Vps54 family protein	VEEEETFSSGC(Carbamidomethyl)LS(Phospho)PHWQR		56713.9	49554.6	68475		65366.6		63696		0.93339	0.815563	1.12695		1.07579		1.0483	0.927659	0.99826	1.00661	1.00447	1.17545	0.996357	0.981693	0.909506		0.935017	0.810207	1.12194		1.07973		1.1526	0.856252	0.278839
TGGT1_295330	623	S	Vps54 family protein	VPS(Phospho)LSDR	367466	412396	434299	412805	473426	463273	436624	401739	0.86411	0.969765	1.02127	0.970727	1.11328	1.0894	1.02674	0.944705	0.927659	0.99826	1.00661	1.00447	1.17545	0.996357	0.981693	0.909506	0.931496	0.971455	1.01456	0.966407	0.947113	1.09339	1.04589	1.0387	0.941537	0.139539
TGGT1_295340	99	S	UV excision repair protein Rad23 protein	AVSQPAVSSSTAASAAPASAASPS(Phospho)PAETQR	247504	207325	235198	230888	317260	328024	275272	287418	0.930078	0.779092	0.883834	0.867638	1.19221	1.23266	1.03442	1.08007	1.02917	1.00178	0.970988	1.00495	0.99337	0.996498	1.01015	0.993092	0.903713	0.777707	0.910242	0.863367	1.20017	1.23699	1.02403	1.08758	0.759553	0.00292241
TGGT1_295350	96	T	putative nucleoside diphosphate kinase	MLGET(Phospho)RPLESNPGTLR	182313	195126	214563	180908	220624	199941	176777	179318	0.941231	1.00738	1.10773	0.933978	1.13902	1.03224	0.912651	0.925769	1.01968	0.970139	0.97217	0.988464	1.01856	1.0062	1.00496	1.01984	0.923068	1.03839	1.13944	0.944878	1.11827	1.02588	0.908146	0.907763	1.02164	0.766006
TGGT1_295350	101	S	putative nucleoside diphosphate kinase	MLGETRPLES(Phospho)NPGTLR	88620.4	84869.1	96006.4	94494.3	89399.5	82401	98694.4	86010.4	0.983994	0.942341	1.066	1.04921	0.992645	0.914937	1.09585	0.955014	1.01968	0.970139	0.97217	0.988464	1.01856	1.0062	1.00496	1.01984	0.965005	0.971347	1.09652	1.06146	0.974559	0.909303	1.09044	0.936439	1.04694	0.395094
TGGT1_295350	122	S	putative nucleoside diphosphate kinase	NIVHGS(Phospho)DSVESANK	108431	36362.4	85541.5	71131.8	30592.2	89770.7	75635	64415	1.54383	0.517725	1.21793	1.01277	0.43557	1.27815	1.07689	0.917136	1.01968	0.970139	0.97217	0.988464	1.01856	1.0062	1.00496	1.01984	1.51404	0.533661	1.2528	1.02459	0.427634	1.27028	1.07157	0.899299	1.17889	0.623124
TGGT1_295350	124	S	putative nucleoside diphosphate kinase	NIVHGSDS(Phospho)VESANK	26279.9	22684.7	24859.5	25471	23163.6		19587.7		1.11006	0.958195	1.05006	1.07589	0.978424		0.827379		1.01968	0.970139	0.97217	0.988464	1.01856	1.0062	1.00496	1.01984	1.08863	0.987689	1.08012	1.08844	0.960598		0.823295		1.18978	0.0409593
TGGT1_295350	127	S	putative nucleoside diphosphate kinase	NIVHGSDSVES(Phospho)ANK	7769.98			7509.32	7064.3	7855.52		9046.3	0.989922			0.956713	0.900016	1.00082		1.15253	1.01968	0.970139	0.97217	0.988464	1.01856	1.0062	1.00496	1.01984	0.970818			0.967878	0.883618	0.994657		1.13011	0.966646	0.773535
TGGT1_295350	54	Y	putative nucleoside diphosphate kinase	SPDATLLEEHY(Phospho)ADLK	60275	57463.8	69993.6	49430	53925.7	70580.2	72708.9	53877.3	0.9876	0.941538	1.14684	0.809905	0.883567	1.15645	1.19133	0.882774	1.01968	0.970139	0.97217	0.988464	1.01856	1.0062	1.00496	1.01984	0.968541	0.970519	1.17967	0.819358	0.867469	1.14933	1.18545	0.865604	0.9681	0.803286
TGGT1_295360	220	S	hypothetical protein	FQS(Phospho)HGNMGDK	370358	363461	376612	345326	495214	365599	431330	421231	0.934913	0.917503	0.950701	0.871724	1.25009	0.922902	1.08883	1.06333	1.01457	0.998723	0.943556	0.990037	1.02194	1.01332	1.03411	0.98374	0.921488	0.918676	1.00757	0.880496	1.22325	0.910766	1.05291	1.08091	0.873563	0.0978368
TGGT1_295360	11	S	hypothetical protein	HS(Phospho)WGANELPAGQQGSPLAER	220955	211624	194001	194157	229796	301099	251507	217346	0.970972	0.929968	0.852524	0.85321	1.00982	1.32316	1.10523	0.955113	1.01457	0.998723	0.943556	0.990037	1.02194	1.01332	1.03411	0.98374	0.957029	0.931156	0.903523	0.861796	0.988142	1.30576	1.06878	0.970899	0.843069	0.0612841
TGGT1_295360	24	S	hypothetical protein	HSWGANELPAGQQGS(Phospho)PLAER	1679180	1883160	1878110	1709730	1601030	1992890	1509070	1594570	0.970082	1.08792	1.08501	0.987731	0.924934	1.15132	0.871807	0.921202	1.01457	0.998723	0.943556	0.990037	1.02194	1.01332	1.03411	0.98374	0.956152	1.08931	1.14991	0.997671	0.905075	1.13618	0.843052	0.936427	1.09745	0.251978
TGGT1_295360	209	T	hypothetical protein	KLT(Phospho)TVSILWER	307523	359917	324142	273830	384509	417423	412646	390181	0.857156	1.00319	0.903478	0.763244	1.07174	1.16348	1.15016	1.08755	1.01457	0.998723	0.943556	0.990037	1.02194	1.01332	1.03411	0.98374	0.844847	1.00448	0.957524	0.770924	1.04873	1.14818	1.11223	1.10552	0.81043	0.0319665
TGGT1_295360	134	S	hypothetical protein	MNIS(Phospho)FGADQVWNSDSGAR	20044.2	15376.9	13889.5	20726.5	13448.6	22625.1	21285.9	23356.8	1.06368	0.816002	0.737071	1.09989	0.713674	1.20064	1.12957	1.23947	1.01457	0.998723	0.943556	0.990037	1.02194	1.01332	1.03411	0.98374	1.04841	0.817045	0.781162	1.11096	0.698351	1.18485	1.09232	1.25996	0.887166	0.530307
TGGT1_295360	145	S	hypothetical protein	MNISFGADQVWNSDS(Phospho)GAR	7686.91	11613.5	10132		11076.9	11474.9	12125.1	16005.1	0.671644	1.01473	0.885284		0.967845	1.00262	1.05943	1.39845	1.01457	0.998723	0.943556	0.990037	1.02194	1.01332	1.03411	0.98374	0.661999	1.01603	0.938242		0.947065	0.989436	1.02449	1.42156	0.795966	0.19705
TGGT1_295360	152	S	hypothetical protein	PSFS(Phospho)DVPFGR	604027	582193	611999	550630	685504	662529	623904	686242	0.965087	0.930201	0.977824	0.879771	1.09527	1.05856	0.996845	1.09645	1.01457	0.998723	0.943556	0.990037	1.02194	1.01332	1.03411	0.98374	0.951228	0.93139	1.03632	0.888625	1.07175	1.04464	0.963966	1.11457	0.907659	0.0716992
TGGT1_295360	105	T	hypothetical protein	RVSIQIT(Phospho)PER	921488	962891	942545	925370	630202	669522	630075	642603	1.16557	1.21794	1.19221	1.17048	0.797131	0.846867	0.796971	0.812817	1.01457	0.998723	0.943556	0.990037	1.02194	1.01332	1.03411	0.98374	1.14884	1.2195	1.26353	1.18226	0.780017	0.835731	0.770685	0.826252	1.49848	8.15284e-06
TGGT1_295360	161	S	hypothetical protein	SRS(Phospho)FVFSEEK	173035	210558	217572	228434	121505	117470	62974.1	108688	1.11614	1.35818	1.40342	1.47349	0.783756	0.757726	0.406207	0.701081	1.01457	0.998723	0.943556	0.990037	1.02194	1.01332	1.03411	0.98374	1.10012	1.35991	1.48738	1.48831	0.766928	0.747762	0.392809	0.712668	2.07457	0.00495135
TGGT1_295400	646	S	hypothetical protein	HTAGLLGGTS(Phospho)GHR	60983.8	88121.8	73041.2	87495.8	58917.3	76568.5	62770.8	71670.7	0.84178	1.21638	1.00821	1.20773	0.813256	1.0569	0.866447	0.989295	1.0672	0.965913	0.873455	1.15213	0.910058	0.927107	1.0713	1.03284	0.788773	1.2593	1.15428	1.04827	0.893631	1.14	0.808782	0.957839	1.11851	0.43129
TGGT1_295400	385	S	hypothetical protein	KNS(Phospho)EAAGAPSQPTQETVDLIDR	197292	151107	139299	193747	170108	211463	170405	206026	1.09649	0.839806	0.774181	1.07679	0.945408	1.17525	0.947058	1.14503	1.0672	0.965913	0.873455	1.15213	0.910058	0.927107	1.0713	1.03284	1.02744	0.869442	0.886343	0.934608	1.03884	1.26765	0.884029	1.10862	0.864785	0.14761
TGGT1_295400	60	S	hypothetical protein	KPDS(Phospho)EGDADDNYFLK	170206	152726	157422	170269	108159	122524	129021	144673	1.17892	1.05785	1.09037	1.17935	0.749153	0.84865	0.893649	1.00206	1.0672	0.965913	0.873455	1.15213	0.910058	0.927107	1.0713	1.03284	1.10468	1.09518	1.24834	1.02363	0.823193	0.915375	0.834174	0.970203	1.26218	0.00643037
TGGT1_295400	407	S	hypothetical protein	LES(Phospho)SEVER	115360	115772	105093	95027.7	118467	113536	117769	127862	1.0154	1.01902	0.925026	0.836432	1.04274	0.999341	1.0366	1.12544	1.0672	0.965913	0.873455	1.15213	0.910058	0.927107	1.0713	1.03284	0.951456	1.05498	1.05904	0.72599	1.1458	1.07791	0.967611	1.08965	0.885656	0.22011
TGGT1_295410	217	S	transcription initiation factor TFIID complex subunit TAF6	AVGFS(Phospho)PVGASSSSR	31725.7	23250.2	26100.9	26382.4	22847.9	31310.6	21854.7	21467.5	1.23844	0.907591	1.01887	1.02986	0.891887	1.22224	0.853116	0.838002	0.982754	1.03167	1.03529	0.974158	1.02065	0.946956	1.00282	1.0057	1.26017	0.879726	0.984138	1.05718	0.873842	1.2907	0.850719	0.833253	1.08645	0.502836
TGGT1_295410	146	S	transcription initiation factor TFIID complex subunit TAF6	FVTS(Phospho)PQAGGLR	132420	142756	127280	143029	137336	144152	130857	129370	0.974393	1.05045	0.936571	1.05246	1.01057	1.06072	0.962892	0.95195	0.982754	1.03167	1.03529	0.974158	1.02065	0.946956	1.00282	1.0057	0.991493	1.0182	0.904644	1.08038	0.990121	1.12014	0.960186	0.946556	0.994451	0.923271
TGGT1_295410	267	S	transcription initiation factor TFIID complex subunit TAF6	IPQNVFVSS(Phospho)PR	454608	546632	469133	443568	476761	513229	475873	512416	0.934393	1.12354	0.964248	0.911702	0.979926	1.05488	0.978101	1.05321	0.982754	1.03167	1.03529	0.974158	1.02065	0.946956	1.00282	1.0057	0.950791	1.08904	0.931377	0.935887	0.960101	1.11397	0.975352	1.04724	0.953726	0.382081
TGGT1_295420	248	S	hypothetical protein	APPDLLPAKS(Phospho)DDDLSLQMGDFDR			51473.1		138136			122547			0.494686		1.32757			1.17775	0.976857	0.967561	0.916996	0.898955	1.07068	1.02961	1.08116	1.05818			0.539464		1.23993			1.11299	0.458547
TGGT1_295420	730	S	hypothetical protein	GIDLLDS(Phospho)PR	1743120	1769080	1639420	1737510	1635850	1764340	1667260	1787780	1.0146	1.02971	0.954236	1.01133	0.952158	1.02695	0.97044	1.04059	0.976857	0.967561	0.916996	0.898955	1.07068	1.02961	1.08116	1.05818	1.03863	1.06423	1.04061	1.12501	0.889306	0.997413	0.897588	0.983376	1.13292	0.0118826
TGGT1_295420	361	S	hypothetical protein	KFES(Phospho)PSYFR	200456	220413	212074	207859	193939	186478	205361	181564	0.997206	1.09648	1.055	1.03403	0.964784	0.927668	1.02161	0.903221	0.976857	0.967561	0.916996	0.898955	1.07068	1.02961	1.08116	1.05818	1.02083	1.13324	1.1505	1.15026	0.901099	0.90099	0.944914	0.85356	1.23726	0.000986756
TGGT1_295420	703	T	hypothetical protein	LFAFAGT(Phospho)PK	62603	65560.8	68290	58770.2	69111.3	63722.1	70031.4	69996.2	0.948378	0.993186	1.03453	0.890314	1.04697	0.965331	1.06091	1.06038	0.976857	0.967561	0.916996	0.898955	1.07068	1.02961	1.08116	1.05818	0.970846	1.02648	1.12817	0.990387	0.977862	0.93757	0.981267	1.00208	1.05569	0.193936
TGGT1_295420	16	S	hypothetical protein	PRES(Phospho)LILPR	1.00485e+06	1.03935e+06	1.03965e+06	1.07942e+06	1432685	1383023	1503207	1.3651e+06	0.816346	0.844376	0.844615	0.876925	1.16392	1.12358	1.22122	1.10902	0.976857	0.967561	0.916996	0.898955	1.07068	1.02961	1.08116	1.05818	0.835686	0.872685	0.921068	0.975493	1.08709	1.09127	1.12954	1.04804	0.82759	0.00206705
TGGT1_295420	253	S	hypothetical protein	SDDDLS(Phospho)LQMGDFDR	59187.7	58096.9	58079.1	64215.7	63046.2	56435.3	57238.7	63457.9	0.98696	0.968771	0.968474	1.0708	1.0513	0.941064	0.954461	1.05817	0.976857	0.967561	0.916996	0.898955	1.07068	1.02961	1.08116	1.05818	1.01034	1.00125	1.05614	1.19116	0.981905	0.914	0.882808	0.999986	1.12708	0.0542382
TGGT1_295420	318	S	hypothetical protein	SEEVPDNEDIDS(Phospho)LEEHRR	6240004	6549833	6595236	6313949	6768443	6279055	6359757	6444422	0.968368	1.01645	1.0235	0.979843	1.05037	0.974428	0.986952	1.00009	0.976857	0.967561	0.916996	0.898955	1.07068	1.02961	1.08116	1.05818	0.991309	1.05053	1.11614	1.08998	0.981039	0.946405	0.91286	0.945104	1.12219	0.0084026
TGGT1_295420	583	S	hypothetical protein	TTLEDEAS(Phospho)EEDEGMSTSQR	376373	464719	444483	447328	485158	443037	461095	467629	0.838756	1.03564	0.99054	0.996881	1.08119	0.987318	1.02756	1.04212	0.976857	0.967561	0.916996	0.898955	1.07068	1.02961	1.08116	1.05818	0.858627	1.07036	1.0802	1.10893	1.00982	0.958925	0.950421	0.984824	1.05485	0.454906
TGGT1_295420	307	S	hypothetical protein	YSGGKS(Phospho)EEVPDNEDIDSLEEHR	39996.3	41904.4	43504.7	47019.8	46984.4	57962.8	31981.5	54794.2	0.878682	0.920601	0.955758	1.03298	1.0322	1.27339	0.702604	1.20378	0.976857	0.967561	0.916996	0.898955	1.07068	1.02961	1.08116	1.05818	0.899499	0.951466	1.04227	1.14909	0.964069	1.23677	0.649859	1.13759	1.01355	0.813015
TGGT1_295610	187	S	putative histone lysine methyltransferase, SET	AAAPAAFS(Phospho)PEGR	819643	729279	850555	830918	770638	833717	812488	795411	1.01777	0.905564	1.05616	1.03177	0.956921	1.03525	1.00889	0.987682	1.01412	0.832141	1.08377	1.05762	0.998915	0.964307	1.00341	1.04571	1.0036	1.08823	0.974522	0.975558	0.95796	1.07357	1.00546	0.944504	1.01518	0.707338
TGGT1_295610	201	S	putative histone lysine methyltransferase, SET	ASEDC(Carbamidomethyl)LRPDS(Phospho)EAEEGR	50566.1	47042.7	38532	54173.8	52918.2	42737.7	54107.1	52433.8	1.03062	0.958805	0.785343	1.10415	1.07856	0.871061	1.10279	1.06868	1.01412	0.832141	1.08377	1.05762	0.998915	0.964307	1.00341	1.04571	1.01627	1.15221	0.724641	1.04399	1.07973	0.903303	1.09904	1.02196	0.959328	0.647081
TGGT1_295610	550	S	putative histone lysine methyltransferase, SET	DFAGLSSGDGS(Phospho)DGEDARK	29248.1	27665.8	32456.2	35395.7	26833.8	35783.4	23619.1	32192.5	0.96213	0.910079	1.06766	1.16436	0.88271	1.17711	0.776961	1.05899	1.01412	0.832141	1.08377	1.05762	0.998915	0.964307	1.00341	1.04571	0.948735	1.09366	0.985139	1.10092	0.883669	1.22068	0.77432	1.01269	1.06093	0.519093
TGGT1_295610	630	S	putative histone lysine methyltransferase, SET	DHAGALS(Phospho)GEER	75692.5	69133	85201.3	73386.3	59302.3	66119.3	73688	57439	1.0814	0.987682	1.21724	1.04845	0.847234	0.944626	1.05276	0.820613	1.01412	0.832141	1.08377	1.05762	0.998915	0.964307	1.00341	1.04571	1.06634	1.18692	1.12316	0.991325	0.848153	0.97959	1.04918	0.784739	1.19283	0.0561147
TGGT1_295610	4731	S	putative histone lysine methyltransferase, SET	EPPSPLPS(Phospho)SPSSR	99180.3	136968	127467						0.818285	1.13005	1.05166						1.01412	0.832141	1.08377	1.05762	0.998915	0.964307	1.00341	1.04571	0.806893	1.358	0.970377
TGGT1_295610	4732	S	putative histone lysine methyltransferase, SET	EPPSPLPSS(Phospho)PSSR				139947	135974	115256	110397	126140				1.11474	1.08309	0.918061	0.879357	1.00476	1.01412	0.832141	1.08377	1.05762	0.998915	0.964307	1.00341	1.04571				1.054	1.08426	0.952042	0.876368	0.960833	1.08842
TGGT1_295610	1143	S	putative histone lysine methyltransferase, SET	EPQS(Phospho)PALLKPAGAGK	64155	42783	51599.2	58485.5	39527.1	52456.3	55144.3	57887.2	1.2161	0.81098	0.978097	1.10863	0.749262	0.994344	1.0453	1.09729	1.01412	0.832141	1.08377	1.05762	0.998915	0.964307	1.00341	1.04571	1.19917	0.97457	0.902496	1.04823	0.750076	1.03115	1.04174	1.04932	1.06512	0.53466
TGGT1_295610	821	S	putative histone lysine methyltransferase, SET	GLLS(Phospho)PVSR	280182	322767	296929	305039	251127	252859	266839	242559	1.01044	1.16402	1.07083	1.10008	0.905655	0.911901	0.962318	0.874756	1.01412	0.832141	1.08377	1.05762	0.998915	0.964307	1.00341	1.04571	0.996371	1.39882	0.988066	1.04015	0.906639	0.945655	0.959047	0.836515	1.2126	0.0828879
TGGT1_295610	3669	S	putative histone lysine methyltransferase, SET	HTPQEEANLS(Phospho)PGAR	11688.4		7749.91	13109		9484.36	12845.1	13878.5	1.02		0.676304	1.14397		0.827663	1.12094	1.21112	1.01412	0.832141	1.08377	1.05762	0.998915	0.964307	1.00341	1.04571	1.0058		0.62403	1.08164		0.858298	1.11713	1.15818	0.865289	0.45117
TGGT1_295610	3532	S	putative histone lysine methyltransferase, SET	LALS(Phospho)PGVSSSGSHR	4573.28	6541.06	4710.13	10092.4	10512.2	5876.63	14893.5	14813.7	0.508051	0.726654	0.523254	1.12118	1.16781	0.652842	1.65454	1.64567	1.01412	0.832141	1.08377	1.05762	0.998915	0.964307	1.00341	1.04571	0.500978	0.873234	0.48281	1.06009	1.16908	0.677006	1.64891	1.57373	0.575512	0.0995893
TGGT1_295610	3470	S	putative histone lysine methyltransferase, SET	LNC(Carbamidomethyl)LQFASHDGSSS(Phospho)PVSSVTC(Carbamidomethyl)PR	115489	100800	116520	123306	133572	117172	125753	107961	0.982286	0.85735	0.991055	1.04877	1.13609	0.996601	1.06959	0.918257	1.01412	0.832141	1.08377	1.05762	0.998915	0.964307	1.00341	1.04571	0.968611	1.03029	0.914453	0.991633	1.13732	1.03349	1.06595	0.878114	0.948993	0.449743
TGGT1_295610	134	S	putative histone lysine methyltransferase, SET	MSASSS(Phospho)PQHKPR	30338.4	14239.3	31308.5	21767.3	35986.3	36522.2	30556.5	30069.7	1.05164	0.493588	1.08527	0.754538	1.24742	1.266	1.0592	1.04233	1.01412	0.832141	1.08377	1.05762	0.998915	0.964307	1.00341	1.04571	1.037	0.593155	1.00139	0.713428	1.24878	1.31286	1.0556	0.996764	0.724961	0.0633054
TGGT1_295610	804	S	putative histone lysine methyltransferase, SET	QEQAGC(Carbamidomethyl)GAS(Phospho)EGEAEEQEGKPER	32351.6	26216.1	27267.6	23128.5	47013.8	55230	60359	50246.1	0.804234	0.651711	0.67785	0.574956	1.16872	1.37297	1.50048	1.24908	1.01412	0.832141	1.08377	1.05762	0.998915	0.964307	1.00341	1.04571	0.793038	0.783173	0.625457	0.54363	1.16999	1.42379	1.49537	1.19447	0.519585	0.000974614
TGGT1_295610	4153	S	putative histone lysine methyltransferase, SET	QLLEILDDEMHLERS(Phospho)EDETDER					7476.68	7401.67		7302.77					1.01122	1.00108		0.987701	1.01412	0.832141	1.08377	1.05762	0.998915	0.964307	1.00341	1.04571					1.01232	1.03813		0.944522
TGGT1_295610	10	T	putative histone lysine methyltransferase, SET	RFT(Phospho)PEEEPHPSAYSR	64336	41002.3	49174.4	41194.5	35206.5	28843.8	37594.8	31747	1.56393	0.996716	1.19537	1.00139	0.855827	0.701157	0.913883	0.771731	1.01412	0.832141	1.08377	1.05762	0.998915	0.964307	1.00341	1.04571	1.54216	1.19777	1.10298	0.946829	0.856756	0.72711	0.910777	0.737993	1.48168	0.0166622
TGGT1_295610	711	S	putative histone lysine methyltransferase, SET	RLS(Phospho)ASLR	15286.6	14230.7	20916.8	13726.6	18833.6	16917.2	14092.7	13332.4	0.96039	0.894052	1.31411	0.862382	1.18323	1.06283	0.885383	0.837616	1.01412	0.832141	1.08377	1.05762	0.998915	0.964307	1.00341	1.04571	0.947019	1.0744	1.21254	0.815397	1.18452	1.10217	0.882373	0.800999	1.01997	0.868801
TGGT1_295610	209	S	putative histone lysine methyltransferase, SET	RS(Phospho)PVPC(Carbamidomethyl)VGFLSEETSR	136046	164432	180877	184931	187466	175806	184980	165307	0.788762	0.953338	1.04868	1.07218	1.08688	1.01928	1.07247	0.958407	1.01412	0.832141	1.08377	1.05762	0.998915	0.964307	1.00341	1.04571	0.777781	1.14564	0.967624	1.01377	1.08806	1.05701	1.06882	0.916508	0.945384	0.506953
TGGT1_295610	309	S	putative histone lysine methyltransferase, SET	SSC(Carbamidomethyl)AS(Phospho)PLDFVSR	15096.5	17020.7	14690.9	20752.4	11694.2	9725.9	13851.6	16787.9	1.00963	1.13832	0.982504	1.38789	0.782089	0.650453	0.926373	1.12275	1.01412	0.832141	1.08377	1.05762	0.998915	0.964307	1.00341	1.04571	0.995573	1.36794	0.906563	1.31227	0.782938	0.674528	0.923223	1.07367	1.32654	0.0954898
TGGT1_295610	280	S	putative histone lysine methyltransferase, SET	TSS(Phospho)PSAAALR	69406.7	57751.4	57817.6	60692.2	56681.8	52986.6	49868.3	66231.6	1.17779	0.980008	0.981131	1.02991	0.961857	0.899152	0.846236	1.12391	1.01412	0.832141	1.08377	1.05762	0.998915	0.964307	1.00341	1.04571	1.16139	1.17769	0.905296	0.973799	0.962902	0.932433	0.843359	1.07478	1.10613	0.276499
TGGT1_295610	654	S	putative histone lysine methyltransferase, SET	VLSVEAGS(Phospho)PELR	177738	178220	185176	198604	169901	153876	166777	147964	1.03167	1.03447	1.07484	1.15278	0.98618	0.893164	0.968047	0.858848	1.01412	0.832141	1.08377	1.05762	0.998915	0.964307	1.00341	1.04571	1.01731	1.24314	0.991764	1.08998	0.98725	0.926223	0.964756	0.821302	1.17371	0.0505626
TGGT1_295620	1218	S	hypothetical protein	AGVDDDDLES(Phospho)LEAQQGC(Carbamidomethyl)GVNQEAK		25411.4	26017	19758.5	21148.4		28789.5	22363.1		1.06259	1.08791	0.826209	0.884328		1.20384	0.935121	1.02064	1.09717	0.97342	1.02691	0.930584	0.926329	1.01932	1.00562		0.968477	1.11762	0.804562	0.950294		1.18102	0.929892	0.944285	0.646781
TGGT1_295620	709	S	hypothetical protein	NS(Phospho)DKGDHAPAVGAGDAK	20843.6	16105.5	14139.7	18458.2	14337.9	20827.2	18847	13925.3	1.21286	0.937154	0.822767	1.07405	0.8343	1.2119	1.09668	0.810291	1.02064	1.09717	0.97342	1.02691	0.930584	0.926329	1.01932	1.00562	1.18833	0.854153	0.845233	1.04591	0.896534	1.30828	1.07589	0.80576	0.962598	0.824333
TGGT1_295620	305	S	hypothetical protein	RGS(Phospho)LGTYTPVGISAPC(Carbamidomethyl)R	377957	312665	392106	371272	430976	374504	410764	375830	0.99264	0.821162	1.0298	0.975083	1.13189	0.983573	1.0788	0.987053	1.02064	1.09717	0.97342	1.02691	0.930584	0.926329	1.01932	1.00562	0.972563	0.748434	1.05792	0.949536	1.21632	1.0618	1.05835	0.981533	0.863467	0.130333
TGGT1_295620	639	S	hypothetical protein	SEGANPAPQHS(Phospho)KEFPAGPLEK	15152	23512.2			12846.6	7903.27		16340	1.00008	1.55188			0.847915	0.52164		1.07849	1.02064	1.09717	0.97342	1.02691	0.930584	0.926329	1.01932	1.00562	0.979851	1.41443			0.911164	0.563126		1.07246	1.4102	0.292821
TGGT1_295620	41	S	hypothetical protein	SIAPS(Phospho)SSSSR				37724.1		23941.6	13688.1					1.50188		0.953168	0.544953		1.02064	1.09717	0.97342	1.02691	0.930584	0.926329	1.01932	1.00562				1.46253		1.02897	0.534624		1.87072
TGGT1_295620	86	S	hypothetical protein	SIPGSGPLNTFVTQS(Phospho)PK	2.77503e+06	2.57526e+06	2.81265e+06	2.75561e+06	2.39129e+06	2.4706e+06	2.09728e+06	2.42428e+06	1.0935	1.01478	1.10833	1.08585	0.942287	0.97354	0.826432	0.955288	1.02064	1.09717	0.97342	1.02691	0.930584	0.926329	1.01932	1.00562	1.07138	0.924905	1.13859	1.0574	1.01258	1.05097	0.810767	0.949945	1.09623	0.240826
TGGT1_295630	127	S	hypothetical protein	GSAAVESAPGVEAQES(Phospho)GDQANEPVDR	23668.1	3.31073e+06	3222663	3032781	52157.9	3.35973e+06	46168	40530.2	0.0144666	2.02361	1.96978	1.85372	0.0318803	2.05356	0.0282191	0.0247732	0.972541	1.01361	1.06349	1.07487	0.935029	0.968587	1.02739	0.944486	0.014875	1.99644	1.85218	1.7246	0.0340955	2.12016	0.0274668	0.0262293	2.5309	0.289428
TGGT1_295650	427	S	hypothetical protein	AAS(Phospho)PAVSC(Carbamidomethyl)LR	379134	360750	379717	363990	401341	425866	412632	400511	0.970912	0.923833	0.972405	0.93213	1.02778	1.09059	1.0567	1.02566	0.953331	0.956192	0.954219	0.96516	1.04851	1.09405	1.04011	0.988423	1.01844	0.966158	1.01906	0.965778	0.980226	0.996835	1.01594	1.03767	0.984807	0.462144
TGGT1_295650	13	T	hypothetical protein	ANMEASASGVHT(Phospho)PQSGAAVDDR			29356.1			45705.4	40014.7	32453.5			0.795937			1.23922	1.08493	0.879918	0.953331	0.956192	0.954219	0.96516	1.04851	1.09405	1.04011	0.988423			0.834124			1.13269	1.04309	0.890224	0.816168
TGGT1_295650	306	S	hypothetical protein	AS(Phospho)LASDFDNAAK	48445.1	58540.6	36431.6	41200.6	57719.9	77624.9	70519	54413.9	0.871128	1.05266	0.655104	0.740859	1.0379	1.39583	1.26805	0.978457	0.953331	0.956192	0.954219	0.96516	1.04851	1.09405	1.04011	0.988423	0.913773	1.10089	0.686534	0.767602	0.989881	1.27584	1.21915	0.989918	0.775187	0.0760467
TGGT1_295650	157	S	hypothetical protein	EATTTAS(Phospho)DAEHEGFKGEETK	1.80535e+06	215631	219706	246640	1809644	1.69968e+06	1.87868e+06	2.07509e+06	1.45147	0.173364	0.17664	0.198295	1.45493	1.36652	1.51044	1.66835	0.953331	0.956192	0.954219	0.96516	1.04851	1.09405	1.04011	0.988423	1.52253	0.181307	0.185115	0.205453	1.38761	1.24905	1.45219	1.68789	0.362558	0.0287095
TGGT1_295650	112	S	hypothetical protein	ESGSSS(Phospho)PPFWGASTGPR		77039.6		83206.9	107286	79440.4	75543.6	118312		0.854684		0.923105	1.19024	0.881319	0.838087	1.31256	0.953331	0.956192	0.954219	0.96516	1.04851	1.09405	1.04011	0.988423		0.893842		0.956426	1.13517	0.805557	0.805767	1.32794	0.908234	0.610247
TGGT1_295650	104	S	hypothetical protein	NLPEWQC(Carbamidomethyl)AAPAAHSHVDGQEPEDAGDS(Phospho)EK	16089.1	18887.6	21924.3	15017.4	30925.9	19447.6	22238.5	19739.2	0.783546	0.919834	1.06772	0.731354	1.5061	0.947106	1.08302	0.961308	0.953331	0.956192	0.954219	0.96516	1.04851	1.09405	1.04011	0.988423	0.821904	0.961976	1.11895	0.757754	1.43642	0.865689	1.04126	0.972567	0.848156	0.29896
TGGT1_295650	176	S	hypothetical protein	QPPS(Phospho)PGFLPPGR	149381	165790	165696	152258	160635	198133	172324	210961	0.869013	0.964472	0.963925	0.88575	0.934483	1.15262	1.00248	1.22725	0.953331	0.956192	0.954219	0.96516	1.04851	1.09405	1.04011	0.988423	0.911555	1.00866	1.01017	0.917723	0.891245	1.05354	0.963822	1.24163	0.927203	0.402251
TGGT1_295650	25	S	hypothetical protein	WS(Phospho)DSC(Carbamidomethyl)AADVR	14179.8		15194.9	13182.6	12718.7	18708.8	12554.4	16685.1	0.961582		1.03042	0.893958	0.862499	1.26871	0.851358	1.13147	0.953331	0.956192	0.954219	0.96516	1.04851	1.09405	1.04011	0.988423	1.00866		1.07986	0.926228	0.822592	1.15965	0.818525	1.14473	1.0188	0.787243
TGGT1_295658	3851	S	zinc finger in N-recognin protein	AADEDGRS(Phospho)PVSVDAQQGVEEK	47087.1	52619.8	41479	32484.1	39187.2	48644.1	39085.2	42332.8	1.0985	1.22757	0.967668	0.757825	0.914202	1.13482	0.911823	0.987586	0.988093	1.07336	0.980451	1.05196	0.99918	0.950092	0.993346	0.963515	1.11174	1.14367	0.986962	0.720391	0.914953	1.19444	0.917931	1.02498	0.977904	0.802367
TGGT1_295658	1062	S	zinc finger in N-recognin protein	AHVAS(Phospho)SSPFGER	17002.1					9760.26	8113.51	13447.5	1.40736					0.807912	0.671601	1.11313	0.988093	1.07336	0.980451	1.05196	0.99918	0.950092	0.993346	0.963515	1.42432					0.850352	0.6761	1.15528	1.59336
TGGT1_295658	2100	S	zinc finger in N-recognin protein	ALQETGVS(Phospho)GR	4035.46			2954.92	2298.35		4815.7	3655.62	1.13611			0.831901	0.647056		1.35577	1.02917	0.988093	1.07336	0.980451	1.05196	0.99918	0.950092	0.993346	0.963515	1.1498			0.790807	0.647587		1.36485	1.06814	0.944923	0.934043
TGGT1_295658	675	T	zinc finger in N-recognin protein	EFLT(Phospho)PTGR	49997.3	28402.3	43703.3	31256.8	48864.5	34197.5	42650.4	50338.4	1.21422	0.689773	1.06137	0.759097	1.18671	0.830514	1.0358	1.22251	0.988093	1.07336	0.980451	1.05196	0.99918	0.950092	0.993346	0.963515	1.22886	0.64263	1.08253	0.721599	1.18769	0.874141	1.04274	1.2688	0.840455	0.312842
TGGT1_295658	2203	S	zinc finger in N-recognin protein	EGELALEGGAAS(Phospho)PLQGGR	33778.7	40120.9	39353.2	54379.4	33710.5		31435	30407	0.898422	1.06711	1.04669	1.44634	0.896608		0.836086	0.808744	0.988093	1.07336	0.980451	1.05196	0.99918	0.950092	0.993346	0.963515	0.909249	0.994175	1.06756	1.3749	0.897344		0.841686	0.839368	1.26412	0.0913256
TGGT1_295658	2262	T	zinc finger in N-recognin protein	EQVT(Phospho)EEEKENENR	16816.4	25267.9	16032.2	13936.2	19886.4	24128.5	25017.2	16669.8	0.852788	1.28138	0.81302	0.706728	1.00847	1.2236	1.26866	0.845353	0.988093	1.07336	0.980451	1.05196	0.99918	0.950092	0.993346	0.963515	0.863065	1.1938	0.82923	0.671818	1.0093	1.28787	1.27716	0.877364	0.799226	0.17501
TGGT1_295658	465	S	zinc finger in N-recognin protein	ETHSTVS(Phospho)ISR	15233.3		13835.2	17794	14624	22814.3	16067.2	19191.9	0.89188		0.810024	1.0418	0.856207	1.33573	0.940703	1.12365	0.988093	1.07336	0.980451	1.05196	0.99918	0.950092	0.993346	0.963515	0.902628		0.826175	0.990342	0.85691	1.4059	0.947005	1.1662	0.8285	0.265933
TGGT1_295658	467	S	zinc finger in N-recognin protein	ETHSTVSIS(Phospho)R		23376.7		13766.6		19781.1	12587	21612.2		1.28269		0.755381		1.0854	0.690655	1.18587	0.988093	1.07336	0.980451	1.05196	0.99918	0.950092	0.993346	0.963515		1.19503		0.718067		1.14242	0.695282	1.23078	0.9352	0.832586
TGGT1_295658	3969	S	zinc finger in N-recognin protein	GLDSVAS(Phospho)EGEEAGR	722192	685841		696110	727029	720671	713363	675960	1.02311	0.97161		0.986158	1.02996	1.02095	1.0106	0.957612	0.988093	1.07336	0.980451	1.05196	0.99918	0.950092	0.993346	0.963515	1.03544	0.905205		0.937445	1.03081	1.07458	1.01737	0.993873	0.932182	0.125317
TGGT1_295658	382	T	zinc finger in N-recognin protein	HLRPHT(Phospho)PER	1.09585e+06	1.14589e+06	959806	1.06259e+06	1269772	1.22505e+06	1211060	1.13832e+06	0.962504	1.00646	0.843014	0.933289	1.11526	1.07598	1.06369	0.999802	0.988093	1.07336	0.980451	1.05196	0.99918	0.950092	0.993346	0.963515	0.974103	0.937668	0.859822	0.887187	1.11618	1.1325	1.07082	1.03766	0.839717	0.00218781
TGGT1_295658	321	S	zinc finger in N-recognin protein	LEETHGETAASTSADGPSS(Phospho)R	74089.4	83257.6	93296.7	112796	115133		110098	106681	0.745847	0.838142	0.939204	1.1355	1.15903		1.10834	1.07394	0.988093	1.07336	0.980451	1.05196	0.99918	0.950092	0.993346	0.963515	0.754835	0.780858	0.95793	1.07941	1.15998		1.11576	1.11461	0.790413	0.0611322
TGGT1_295658	595	S	zinc finger in N-recognin protein	LVASAAS(Phospho)PGDETR	38629.6	28222.5		40006.9	43096.4	38886.7	25897.2	37803.6	1.07074	0.782273		1.10891	1.19455	1.07786	0.71782	1.04784	0.988093	1.07336	0.980451	1.05196	0.99918	0.950092	0.993346	0.963515	1.08364	0.728808		1.05414	1.19553	1.13448	0.722629	1.08752	0.92318	0.675219
TGGT1_295658	604	S	zinc finger in N-recognin protein	LVASAASPGDETRDES(Phospho)EGDSR	199040	180677	179522	200662	183897	170722	183189	169960	1.08493	0.984838	0.978542	1.09377	1.00239	0.930575	0.99853	0.926421	0.988093	1.07336	0.980451	1.05196	0.99918	0.950092	0.993346	0.963515	1.09801	0.917528	0.998053	1.03974	1.00321	0.979458	1.00522	0.961502	1.02632	0.563491
TGGT1_295658	523	S	zinc finger in N-recognin protein	REGDTWS(Phospho)PSSR	75190.7	68877.2	56950.3	58081.8	39713.7	41216.9	55116.5	40903.3	1.37949	1.26366	1.04484	1.0656	0.728608	0.756186	1.0112	0.750433	0.988093	1.07336	0.980451	1.05196	0.99918	0.950092	0.993346	0.963515	1.39611	1.17729	1.06567	1.01296	0.729206	0.795909	1.01797	0.778849	1.4004	0.0160244
TGGT1_295658	3979	S	zinc finger in N-recognin protein	RPS(Phospho)VGGESFAK	43920.2	33885.6	57491.4	54492.5	21282.4	21958	37314.1	35457.8	1.14898	0.886472	1.50402	1.42556	0.556763	0.574437	0.976164	0.927602	0.988093	1.07336	0.980451	1.05196	0.99918	0.950092	0.993346	0.963515	1.16283	0.825885	1.534	1.35514	0.55722	0.604612	0.982703	0.962726	1.56983	0.0627401
TGGT1_295658	3329	S	zinc finger in N-recognin protein	S(Phospho)REEHLSEEER	30379.1	25290.1	32109	33192.2	28811.7	33161	30021.3	30394.9	0.998658	0.831367	1.05553	1.09113	0.947133	1.09011	0.986896	0.999178	0.988093	1.07336	0.980451	1.05196	0.99918	0.950092	0.993346	0.963515	1.01069	0.774546	1.07657	1.03724	0.94791	1.14737	0.993507	1.03701	0.945039	0.494675
TGGT1_295658	3335	S	zinc finger in N-recognin protein	SREEHLS(Phospho)EEER	187231	176522	168422	187541	158796	180984	138893	152287	1.10896	1.04553	0.997556	1.1108	0.940542	1.07196	0.822661	0.901988	0.988093	1.07336	0.980451	1.05196	0.99918	0.950092	0.993346	0.963515	1.12233	0.974076	1.01745	1.05593	0.941314	1.12827	0.828171	0.936143	1.08761	0.254069
TGGT1_295710	7659	S	HECT-domain (ubiquitin-transferase) domain-containing protein	AAGDTGQLAPLS(Phospho)PSAHASAATASPSQR	96701.6	98419.4	53617.4	74073.4	72969.1	70735.1	69173	1597590	0.36264	0.369082	0.20107	0.277782	0.273641	0.265263	0.259405	5.99112	1.0017	0.993063	0.998889	1.00335	1.00505	0.99544	1.00349	0.999017	0.362024	0.37166	0.201294	0.276855	0.272265	0.266479	0.258504	5.99701	0.178361	0.425607
TGGT1_295710	4150	T	HECT-domain (ubiquitin-transferase) domain-containing protein	AEEGPPAQATAGSLT(Phospho)AR	25370.9	8419.26		7803.71	10474.5	23153.3	18114.8	12521	1.67769	0.556737		0.516033	0.692644	1.53105	1.19787	0.827972	1.0017	0.993063	0.998889	1.00335	1.00505	0.99544	1.00349	0.999017	1.67484	0.560627		0.514311	0.689161	1.53806	1.19371	0.828786	0.862733	0.535616
TGGT1_295710	269	T	HECT-domain (ubiquitin-transferase) domain-containing protein	AET(Phospho)DEFSVSPR	52671	50933.9	50909.7	55591.4	59992.9	54571.6	56466.1	47639.2	0.982723	0.950313	0.949861	1.03721	1.11933	1.01818	1.05353	0.888841	1.0017	0.993063	0.998889	1.00335	1.00505	0.99544	1.00349	0.999017	0.981054	0.956952	0.950918	1.03375	1.11371	1.02285	1.04987	0.889716	0.96235	0.513208
TGGT1_295710	275	S	HECT-domain (ubiquitin-transferase) domain-containing protein	AETDEFSVS(Phospho)PR	239851	248892	237160	242996	231747	204012	243339	217002	1.02885	1.06763	1.01731	1.04234	0.99409	0.875119	1.04381	0.93084	1.0017	0.993063	0.998889	1.00335	1.00505	0.99544	1.00349	0.999017	1.0271	1.07509	1.01844	1.03886	0.989091	0.879128	1.04019	0.931756	1.08316	0.0772637
TGGT1_295710	1817	T	HECT-domain (ubiquitin-transferase) domain-containing protein	AFAGVC(Carbamidomethyl)GAEAEGRET(Phospho)PEK	157810	188974	178503	177433	176254	156031	224264	193006	0.869311	1.04098	0.983302	0.977409	0.970911	0.859513	1.23538	1.06319	1.0017	0.993063	0.998889	1.00335	1.00505	0.99544	1.00349	0.999017	0.867834	1.04826	0.984396	0.974147	0.966029	0.863451	1.23109	1.06424	0.939349	0.531591
TGGT1_295710	7330	S	HECT-domain (ubiquitin-transferase) domain-containing protein	APS(Phospho)GQEAEMR	35605.4	41566.6	36518.2	52941.4	29585.2	37197.6	51573.5	45065.5	0.863022	1.00751	0.885146	1.28322	0.717101	0.901614	1.25006	1.09232	1.0017	0.993063	0.998889	1.00335	1.00505	0.99544	1.00349	0.999017	0.861555	1.01455	0.886131	1.27894	0.713495	0.905744	1.24572	1.0934	1.02092	0.851341
TGGT1_295710	5632	S	HECT-domain (ubiquitin-transferase) domain-containing protein	AQIS(Phospho)VASTPHSDRPEGTALR	37574.1	36314.5	49716.5	58789.4	44908.6	39984	38503.6	31046.9	0.892397	0.862481	1.18078	1.39627	1.06659	0.949633	0.914473	0.737374	1.0017	0.993063	0.998889	1.00335	1.00505	0.99544	1.00349	0.999017	0.890881	0.868506	1.1821	1.39161	1.06123	0.953983	0.911296	0.738099	1.18242	0.297535
TGGT1_295710	5639	S	HECT-domain (ubiquitin-transferase) domain-containing protein	AQISVASTPHS(Phospho)DRPEGTALR	30960.3	20422.3	24956.9		21507.6		24931.6	20670.3	1.29497	0.854198	1.04387		0.899592		1.04281	0.864571	1.0017	0.993063	0.998889	1.00335	1.00505	0.99544	1.00349	0.999017	1.29277	0.860165	1.04503		0.895069		1.03918	0.865421	1.14226	0.401089
TGGT1_295710	6942	S	HECT-domain (ubiquitin-transferase) domain-containing protein	AS(Phospho)FGDPAASSSR	97781.1	99609.6	98810.2	120137	94667.6	118092	115044	121263	0.903911	0.920814	0.913424	1.11057	0.875129	1.09167	1.06349	1.12098	1.0017	0.993063	0.998889	1.00335	1.00505	0.99544	1.00349	0.999017	0.902375	0.927247	0.914441	1.10687	0.870729	1.09667	1.0598	1.12209	0.928095	0.367465
TGGT1_295710	606	S	HECT-domain (ubiquitin-transferase) domain-containing protein	ATAS(Phospho)QEETQTATATAEGGDAEMGNASGK		143147		126671	137010	91325.8		103480		1.18965		1.05273	1.13865	0.758982		0.859992	1.0017	0.993063	0.998889	1.00335	1.00505	0.99544	1.00349	0.999017		1.19796		1.04921	1.13292	0.762458		0.860838	1.22296	0.272884
TGGT1_295710	2716	S	HECT-domain (ubiquitin-transferase) domain-containing protein	EAGPGES(Phospho)GPEPDTAQAAAVDTQEGK	62306.7	57113	45748.2	56652.5	76974	69995.7	82805	69088.4	0.957306	0.877508	0.702895	0.870433	1.18266	1.07544	1.27225	1.0615	1.0017	0.993063	0.998889	1.00335	1.00505	0.99544	1.00349	0.999017	0.95568	0.883638	0.703677	0.867527	1.17671	1.08037	1.26783	1.06255	0.743444	0.00806478
TGGT1_295710	3256	S	HECT-domain (ubiquitin-transferase) domain-containing protein	ERETPS(Phospho)GPEGEGSSLTSGSPGR	40910.8	23888.2	36945.6	24294.1	14388.5	18752.8	47530.5	9723.56	1.51218	0.882974	1.36561	0.897977	0.531839	0.693155	1.75686	0.35941	1.0017	0.993063	0.998889	1.00335	1.00505	0.99544	1.00349	0.999017	1.50961	0.889142	1.36713	0.894979	0.529164	0.696331	1.75075	0.359763	1.39713	0.228012
TGGT1_295710	7363	S	HECT-domain (ubiquitin-transferase) domain-containing protein	ETAAPGSSSSAPTPGAPEGPPAASTS(Phospho)PER	139548	148669	149660	161337	172056	203323	196167	181213	0.825744	0.879716	0.88558	0.954676	1.0181	1.20312	1.16077	1.07229	1.0017	0.993063	0.998889	1.00335	1.00505	0.99544	1.00349	0.999017	0.824341	0.885861	0.886565	0.951489	1.01298	1.20863	1.15674	1.07334	0.797057	0.00363377
TGGT1_295710	5697	S	HECT-domain (ubiquitin-transferase) domain-containing protein	ETVEERS(Phospho)PETEPR	81219.1	74470	65367.3	64067.1	75792	81589.9	92834.9	84451.9	1.04834	0.961225	0.843731	0.82695	0.97829	1.05313	1.19827	1.09007	1.0017	0.993063	0.998889	1.00335	1.00505	0.99544	1.00349	0.999017	1.04656	0.96794	0.84467	0.824189	0.97337	1.05795	1.19411	1.09114	0.853307	0.0631465
TGGT1_295710	5409	S	HECT-domain (ubiquitin-transferase) domain-containing protein	GAGS(Phospho)GGFGAR	14444	10950.8	12114.4	22152.8	18469.9	13655	15337.3	7829.71	1.0052	0.7621	0.843079	1.54168	1.28538	0.950294	1.06737	0.544894	1.0017	0.993063	0.998889	1.00335	1.00505	0.99544	1.00349	0.999017	1.00349	0.767424	0.844017	1.53654	1.27891	0.954647	1.06366	0.54543	1.08037	0.731996
TGGT1_295710	4513	S	HECT-domain (ubiquitin-transferase) domain-containing protein	GC(Carbamidomethyl)GVSGPLPFS(Phospho)GR	14415.9	17623.6	17901	11736.6	14616.4	20746.5	20326.3	13006.4	0.884596	1.08143	1.09845	0.720188	0.896899	1.27306	1.24727	0.798106	1.0017	0.993063	0.998889	1.00335	1.00505	0.99544	1.00349	0.999017	0.883093	1.08898	1.09967	0.717783	0.892389	1.27889	1.24294	0.798891	0.899462	0.543099
TGGT1_295710	6764	S	HECT-domain (ubiquitin-transferase) domain-containing protein	GEATHGS(Phospho)DATEESAC(Carbamidomethyl)AAK	4546.51	1383.8	3555.81	4060.03	4455	4882.9			1.19206	0.36282	0.932303	1.0645	1.16806	1.28025			1.0017	0.993063	0.998889	1.00335	1.00505	0.99544	1.00349	0.999017	1.19003	0.365355	0.93334	1.06095	1.16219	1.28612			0.724924	0.368166
TGGT1_295710	6767	T	HECT-domain (ubiquitin-transferase) domain-containing protein	GEATHGSDAT(Phospho)EESAC(Carbamidomethyl)AAKPR	15665.7	12580.1	10265.5	8620.13	12134.8	16181.4	14498.1	15600.1	1.1874	0.953527	0.778089	0.653375	0.919775	1.22649	1.0989	1.18243	1.0017	0.993063	0.998889	1.00335	1.00505	0.99544	1.00349	0.999017	1.18539	0.960188	0.778954	0.651194	0.91515	1.23211	1.09509	1.1836	0.807901	0.161358
TGGT1_295710	4027	S	HECT-domain (ubiquitin-transferase) domain-containing protein	GGS(Phospho)GHQAGTLDSAASVTNADLSGPGR	103670	112417	128080	106639	117046	96055.5	98200.3	98547.7	0.963638	1.04494	1.19053	0.991235	1.08797	0.892859	0.912795	0.916025	1.0017	0.993063	0.998889	1.00335	1.00505	0.99544	1.00349	0.999017	0.962	1.05224	1.19186	0.987926	1.0825	0.896949	0.909624	0.916926	1.10195	0.188174
TGGT1_295710	3769	T	HECT-domain (ubiquitin-transferase) domain-containing protein	GIQGVGYYPEAEGEKHT(Phospho)DGGER	27913	35972.1	27652.6	34403.3	41841.8	36752.4	35684.1	47243.2	0.776811	1.00109	0.769564	0.957434	1.16445	1.02281	0.993078	1.31476	1.0017	0.993063	0.998889	1.00335	1.00505	0.99544	1.00349	0.999017	0.775491	1.00809	0.77042	0.954238	1.15859	1.02749	0.989628	1.31606	0.781036	0.0399067
TGGT1_295710	2537	S	HECT-domain (ubiquitin-transferase) domain-containing protein	GLSSAFYGLGS(Phospho)R	44124.8	50285.1	41944.5	48524.5	68898.5	56020	78662.9	65805.1	0.777075	0.885563	0.738678	0.854558	1.21336	0.98656	1.38532	1.15888	1.0017	0.993063	0.998889	1.00335	1.00505	0.99544	1.00349	0.999017	0.775755	0.89175	0.7395	0.851705	1.20726	0.991079	1.38051	1.16002	0.687655	0.00369053
TGGT1_295710	3653	T	HECT-domain (ubiquitin-transferase) domain-containing protein	GRT(Phospho)PEAMK	5114.83	1502.52	3240.75		3721.16	5315.58	4199.85	5205.16	1.26516	0.37165	0.801603		0.920433	1.31481	1.03884	1.2875	1.0017	0.993063	0.998889	1.00335	1.00505	0.99544	1.00349	0.999017	1.26301	0.374246	0.802495		0.915805	1.32084	1.03523	1.28877	0.713277	0.218503
TGGT1_295710	5274	S	HECT-domain (ubiquitin-transferase) domain-containing protein	GS(Phospho)GFGAQGAGSTR	16646.2	6731.09	12891.3	13602.5	12112.9	18626.1	14411.6	12108.1	1.24307	0.502649	0.962668	1.01578	0.90454	1.39092	1.0762	0.904182	1.0017	0.993063	0.998889	1.00335	1.00505	0.99544	1.00349	0.999017	1.24096	0.506161	0.963739	1.01239	0.899992	1.39729	1.07246	0.905071	0.870972	0.463021
TGGT1_295710	3361	S	HECT-domain (ubiquitin-transferase) domain-containing protein	HEES(Phospho)REDPEDAVMGEEGSGDTK	85534.9	59127.6	63539.7	37703.8	70133	42599.5	72004	76359.7	1.34966	0.932976	1.00259	0.594929	1.10663	0.672179	1.13615	1.20488	1.0017	0.993063	0.998889	1.00335	1.00505	0.99544	1.00349	0.999017	1.34736	0.939493	1.00371	0.592943	1.10107	0.675258	1.13221	1.20607	0.943838	0.741621
TGGT1_295710	3375	S	HECT-domain (ubiquitin-transferase) domain-containing protein	HEESREDPEDAVMGEEGS(Phospho)GDTK		37218.1	15575.9	33496.4	38740.5		23228.6			1.25517	0.525292	1.12965	1.30651		0.783376		1.0017	0.993063	0.998889	1.00335	1.00505	0.99544	1.00349	0.999017		1.26394	0.525876	1.12588	1.29994		0.780655		0.93425	0.812978
TGGT1_295710	3710	S	HECT-domain (ubiquitin-transferase) domain-containing protein	IGSGEEGPPS(Phospho)DEGR	3393.61	2662.83			4602.68	4581.69	3990.79		0.8823	0.692306			1.19665	1.19119	1.03756		1.0017	0.993063	0.998889	1.00335	1.00505	0.99544	1.00349	0.999017	0.880801	0.697142			1.19063	1.19664	1.03396		0.691832	0.0397507
TGGT1_295710	4148	S	HECT-domain (ubiquitin-transferase) domain-containing protein	KAEEGPPAQATAGS(Phospho)LTAR	32978.8	53553.4	8054.78	65278.6	57662.7	43602.3	56290.3	62113.4	0.695143	1.12882	0.169782	1.37597	1.21544	0.91907	1.18651	1.30926	1.0017	0.993063	0.998889	1.00335	1.00505	0.99544	1.00349	0.999017	0.693961	1.13671	0.169971	1.37138	1.20933	0.92328	1.18239	1.31054	0.729	0.28544
TGGT1_295710	3685	S	HECT-domain (ubiquitin-transferase) domain-containing protein	KTGDVDVHMES(Phospho)EEGETC(Carbamidomethyl)AK					14131.3	27298.6	10387.6	30444.3					0.687138	1.3274	0.505099	1.48036	1.0017	0.993063	0.998889	1.00335	1.00505	0.99544	1.00349	0.999017					0.683682	1.33348	0.503345	1.48182
TGGT1_295710	2579	S	HECT-domain (ubiquitin-transferase) domain-containing protein	LDLDEAWAGGS(Phospho)R	7533.46	8272.21	5399.36	6948.6	9483.33	7795.53	7686.79	7037.24	1.00185	1.10009	0.718042	0.924069	1.26115	1.0367	1.02224	0.935857	1.0017	0.993063	0.998889	1.00335	1.00505	0.99544	1.00349	0.999017	1.00015	1.10778	0.71884	0.920985	1.25481	1.04145	1.01869	0.936778	0.881465	0.276983
TGGT1_295710	1683	S	HECT-domain (ubiquitin-transferase) domain-containing protein	LLC(Carbamidomethyl)PFEPETESESEAS(Phospho)TAEGEEEGR	62347.5	66734.1	59141.2	60797.1		43311.4	58506.5		1.06626	1.14128	1.01143	1.03975		0.740708	1.00057		1.0017	0.993063	0.998889	1.00335	1.00505	0.99544	1.00349	0.999017	1.06445	1.14925	1.01255	1.03628		0.744101	0.997097		1.22402	0.378759
TGGT1_295710	2444	S	HECT-domain (ubiquitin-transferase) domain-containing protein	LPS(Phospho)GTQPASLGSPLASSR	141398	172280	146743	172724	186152	177979	149422	162092	0.864298	1.05306	0.896969	1.05578	1.13786	1.0879	0.913344	0.99079	1.0017	0.993063	0.998889	1.00335	1.00505	0.99544	1.00349	0.999017	0.862829	1.06042	0.897967	1.05225	1.13214	1.09288	0.910171	0.991765	0.938578	0.411795
TGGT1_295710	2453	S	HECT-domain (ubiquitin-transferase) domain-containing protein	LPSGTQPASLGS(Phospho)PLASSR	258857	282411	302595	290725	235327	254002	236617	291774	0.962156	1.0497	1.12473	1.08061	0.874697	0.944108	0.87949	1.08451	1.0017	0.993063	0.998889	1.00335	1.00505	0.99544	1.00349	0.999017	0.960521	1.05704	1.12598	1.077	0.870299	0.948433	0.876435	1.08557	1.11633	0.116393
TGGT1_295710	5468	S	HECT-domain (ubiquitin-transferase) domain-containing protein	LTS(Phospho)SSQNLESPR	34659	29405.3	34377	29922.7	29662.5	31161	31876.1	31426.7	1.09815	0.931689	1.08921	0.948082	0.939838	0.987317	1.00997	0.995736	1.0017	0.993063	0.998889	1.00335	1.00505	0.99544	1.00349	0.999017	1.09628	0.938197	1.09043	0.944917	0.935112	0.99184	1.00647	0.996715	1.03554	0.521942
TGGT1_295710	3191	T	HECT-domain (ubiquitin-transferase) domain-containing protein	PATSPGLSPPTHAPGAETGGET(Phospho)HR	22777.2		19243.7	20853	18351.7				1.12168		0.947667	1.02692	0.90374				1.0017	0.993063	0.998889	1.00335	1.00505	0.99544	1.00349	0.999017	1.11977		0.948721	1.02349	0.899195				1.1462
TGGT1_295710	2166	S	HECT-domain (ubiquitin-transferase) domain-containing protein	RAS(Phospho)EEDDVEK	24610.1	21923.3	25012.1	20076	22980	15845.7	18777.5	16158.7	1.19045	1.06048	1.2099	0.971125	1.1116	0.766495	0.908314	0.781636	1.0017	0.993063	0.998889	1.00335	1.00505	0.99544	1.00349	0.999017	1.18843	1.06789	1.21124	0.967883	1.10601	0.770007	0.905158	0.782405	1.24466	0.0623835
TGGT1_295710	4313	S	HECT-domain (ubiquitin-transferase) domain-containing protein	RES(Phospho)SGDVFDIDQEVLR	298974	301508	309059	288284	299822	244930	325426	261997	1.02652	1.03522	1.06115	0.989817	1.02943	0.840961	1.11734	0.899562	1.0017	0.993063	0.998889	1.00335	1.00505	0.99544	1.00349	0.999017	1.02478	1.04245	1.06233	0.986513	1.02426	0.844813	1.11346	0.900447	1.06003	0.38648
TGGT1_295710	1845	S	HECT-domain (ubiquitin-transferase) domain-containing protein	RGS(Phospho)ASVDDDSEVSLLAC(Carbamidomethyl)LGK			48626.5								1						1.0017	0.993063	0.998889	1.00335	1.00505	0.99544	1.00349	0.999017			1.00111
TGGT1_295710	6478	S	HECT-domain (ubiquitin-transferase) domain-containing protein	RGS(Phospho)DGGYEVVAR	483446	530359	511565	514096	499175	506839	551221	489447	0.946508	1.03835	1.00156	1.00651	0.977302	0.992307	1.0792	0.958256	1.0017	0.993063	0.998889	1.00335	1.00505	0.99544	1.00349	0.999017	0.9449	1.04561	1.00267	1.00315	0.972387	0.996852	1.07545	0.959199	0.998114	0.964087
TGGT1_295710	5475	S	HECT-domain (ubiquitin-transferase) domain-containing protein	RLTSSSQNLES(Phospho)PR	208681	198258	200197	201490	175380	173229	160487	188002	1.10874	1.05336	1.06366	1.07053	0.931806	0.920374	0.852677	0.998865	1.0017	0.993063	0.998889	1.00335	1.00505	0.99544	1.00349	0.999017	1.10685	1.06071	1.06484	1.06696	0.92712	0.92459	0.849715	0.999848	1.16159	0.004761
TGGT1_295710	6852	S	HECT-domain (ubiquitin-transferase) domain-containing protein	RSGS(Phospho)GDGEDLVHELR	311473	247541	259502	292642	340261	232532	308807	258242	1.10697	0.879755	0.922264	1.04004	1.20928	0.826413	1.09749	0.917788	1.0017	0.993063	0.998889	1.00335	1.00505	0.99544	1.00349	0.999017	1.10509	0.8859	0.92329	1.03657	1.2032	0.830199	1.09368	0.918691	0.976538	0.866572
TGGT1_295710	6189	S	HECT-domain (ubiquitin-transferase) domain-containing protein	S(Phospho)MDRDGAGFLGTR	22271.8	48077.6	22347.6	36821.6	48104.3	26174.6	43034.8	36926.8	0.627907	1.35545	0.630044	1.03811	1.3562	0.737939	1.21328	1.04107	1.0017	0.993063	0.998889	1.00335	1.00505	0.99544	1.00349	0.999017	0.62684	1.36492	0.630745	1.03464	1.34938	0.741319	1.20906	1.0421	0.842299	0.41453
TGGT1_295710	6488	S	HECT-domain (ubiquitin-transferase) domain-containing protein	S(Phospho)PAGFYLHGGSPLR	92410.5	92472	69110.8	83121	78462.9	92399.6	92875.2	65631.5	1.10923	1.10997	0.829558	0.997726	0.941814	1.1091	1.11481	0.787794	1.0017	0.993063	0.998889	1.00335	1.00505	0.99544	1.00349	0.999017	1.10735	1.11772	0.83048	0.994395	0.937078	1.11418	1.11094	0.78857	1.0251	0.804729
TGGT1_295710	6498	S	HECT-domain (ubiquitin-transferase) domain-containing protein	SPAGFYLHGGS(Phospho)PLR	110471	97821.3	89310.9	107616	76346.1	80441.9	90069.9	73621.1	1.21782	1.07837	0.984551	1.18635	0.841629	0.886781	0.992918	0.811589	1.0017	0.993063	0.998889	1.00335	1.00505	0.99544	1.00349	0.999017	1.21575	1.0859	0.985646	1.18239	0.837397	0.890843	0.989469	0.812388	1.26616	0.010518
TGGT1_295710	7311	S	HECT-domain (ubiquitin-transferase) domain-containing protein	S(Phospho)PTSQGNNASAVC(Carbamidomethyl)R	88842.3	89247.8	73406.8	83961.3	71892.8	81377.2	72374.4	81366.6	1.10626	1.11131	0.914058	1.04548	0.895206	1.01331	0.901203	1.01317	1.0017	0.993063	0.998889	1.00335	1.00505	0.99544	1.00349	0.999017	1.10438	1.11907	0.915075	1.04199	0.890705	1.01795	0.898072	1.01417	1.09412	0.182102
TGGT1_295710	7641	S	HECT-domain (ubiquitin-transferase) domain-containing protein	TTTQEDALS(Phospho)PR	220794	213400	68578.6	226022	204294	200776	227693	203000	1.12898	1.09117	0.350661	1.15571	1.04461	1.02662	1.16425	1.03799	1.0017	0.993063	0.998889	1.00335	1.00505	0.99544	1.00349	0.999017	1.12706	1.09879	0.351051	1.15185	1.03936	1.03132	1.16021	1.03901	0.873265	0.449237
TGGT1_295710	6677	S	HECT-domain (ubiquitin-transferase) domain-containing protein	VAS(Phospho)APDDFGPGR	13550.3	17765.4	19217.8	18082.5	20238.6	14242.6	17456	11263.1	0.822375	1.07819	1.16634	1.09744	1.22829	0.864391	1.05941	0.683563	1.0017	0.993063	0.998889	1.00335	1.00505	0.99544	1.00349	0.999017	0.820978	1.08572	1.16764	1.09377	1.22211	0.868351	1.05573	0.684236	1.08816	0.529119
TGGT1_295710	7619	T	HECT-domain (ubiquitin-transferase) domain-containing protein	VGT(Phospho)PDSMASPEDEK	20496.3	35084.8	29173.4	26793.8	28923.7	31905.9	31691.9	26080.4	0.71245	1.21954	1.01406	0.93135	1.00539	1.10905	1.10161	0.906552	1.0017	0.993063	0.998889	1.00335	1.00505	0.99544	1.00349	0.999017	0.711239	1.22806	1.01519	0.928241	1.00033	1.11413	1.09778	0.907444	0.942485	0.565466
TGGT1_295710	801	S	HECT-domain (ubiquitin-transferase) domain-containing protein	VQFGIC(Carbamidomethyl)DGPEPS(Phospho)PK	20092.8	22653.4	25341.7	26895.7	24178.1	26869.4	34046.4	21192	0.798643	0.900421	1.00727	1.06904	0.961024	1.068	1.35327	0.842333	1.0017	0.993063	0.998889	1.00335	1.00505	0.99544	1.00349	0.999017	0.797286	0.906711	1.00839	1.06547	0.956191	1.07289	1.34856	0.843162	0.895057	0.423945
TGGT1_295710	4594	S	HECT-domain (ubiquitin-transferase) domain-containing protein	VS(Phospho)DSGLPPTTWLAASR	173015	144210	150738	139098	174360	144475	160647	155730	1.11418	0.928685	0.970724	0.895764	1.12284	0.930391	1.03454	1.00287	1.0017	0.993063	0.998889	1.00335	1.00505	0.99544	1.00349	0.999017	1.11229	0.935172	0.971804	0.892774	1.1172	0.934653	1.03094	1.00386	0.957273	0.480948
TGGT1_295760	528	S	calcium-dependent protein kinase CDPK4A	DGYADFLAS(Phospho)PAAGR	3228.07		4957.72	10423	6096.81	18569.2		7916.55	0.378353		0.581081	1.22165	0.714591	2.17645		0.927877	1.0401	1.08443	0.943304	1.0348	0.940289	0.945394	1.04301	0.96868	0.363767		0.616006	1.18057	0.759969	2.30216		0.957878	0.537398	0.268621
TGGT1_295760	516	S	calcium-dependent protein kinase CDPK4A	NEDDFES(Phospho)DSRDGYADFLASPAAGR	79027.3	75319.7	80237.7	74782.2	63601.3	79459.9	64007.5	79069.5	1.06165	1.01184	1.07791	1.00462	0.854418	1.06746	0.859875	1.06222	1.0401	1.08443	0.943304	1.0348	0.940289	0.945394	1.04301	0.96868	1.02072	0.933063	1.1427	0.970838	0.908676	1.12912	0.82442	1.09656	1.02742	0.721912
TGGT1_295760	518	S	calcium-dependent protein kinase CDPK4A	NEDDFESDS(Phospho)RDGYADFLASPAAGR	45069				40434.3				1.0542				0.945795				1.0401	1.08443	0.943304	1.0348	0.940289	0.945394	1.04301	0.96868	1.01356				1.00586				1.00766
TGGT1_295770	2139	T	hypothetical protein	AEGETGEAPDGTET(Phospho)DQEGFFEMHAR	16851.5		7982.11	13652.8	14790.1	16660.8	15945	20227.9	1.11168		0.526573	0.900664	0.97569	1.0991	1.05188	1.33442	0.929705	1.09124	0.973667	0.978716	0.992356	1.04893	0.903068	1.08231	1.19573		0.540814	0.920251	0.983206	1.04783	1.16478	1.23293	0.799865	0.242336
TGGT1_295770	910	S	hypothetical protein	APQAGEES(Phospho)GQEAENPGLR	48196.1	35571.2	41167.2	46286	60878.2	60391	57896.4	57406.1	0.945503	0.69783	0.807611	0.908031	1.1943	1.18474	1.1358	1.12618	0.929705	1.09124	0.973667	0.978716	0.992356	1.04893	0.903068	1.08231	1.01699	0.639483	0.829453	0.927778	1.2035	1.12947	1.25772	1.04053	0.737107	0.026576
TGGT1_295770	982	S	hypothetical protein	LRPAES(Phospho)PLSR	62358.6	53938.5	63776.6	55112.1	64473.9	80964.7	73856.2	58279.3	0.972909	0.84154	0.995033	0.85985	1.00591	1.2632	1.15229	0.909265	0.929705	1.09124	0.973667	0.978716	0.992356	1.04893	0.903068	1.08231	1.04647	0.771176	1.02194	0.87855	1.01366	1.20427	1.27598	0.840112	0.857897	0.257258
TGGT1_295770	991	S	hypothetical protein	SLLS(Phospho)PPQR	61976.4	53998.6	55075.8	51789.7	75121.3	48488.8	70638	56522.4	1.04687	0.912117	0.930313	0.874806	1.26891	0.819049	1.19318	0.954748	0.929705	1.09124	0.973667	0.978716	0.992356	1.04893	0.903068	1.08231	1.12603	0.835852	0.955473	0.89383	1.27869	0.780841	1.32125	0.882136	0.894032	0.56004
TGGT1_295850	1861	S	cyclic nucleotide-binding domain-containing protein	ANVLS(Phospho)PSSPLWQK	28732	31313.1	34030.1	24239.3	17447.4	20596.6	22519.2	23258.8	1.13713	1.23929	1.34682	0.959324	0.69052	0.815156	0.891247	0.920519	1.0155	1.02	0.993601	0.974914	1.03498	0.950734	1.00047	1.00981	1.11978	1.21499	1.35549	0.984009	0.667181	0.857396	0.890831	0.911579	1.40495	0.0136662
TGGT1_295850	1864	S	cyclic nucleotide-binding domain-containing protein	ANVLSPSS(Phospho)PLWQK	115178	100813	119829	121351	98190.9	103281	99756.4		1.06309	0.930501	1.10602	1.12007	0.906299	0.95328	0.920748		1.0155	1.02	0.993601	0.974914	1.03498	0.950734	1.00047	1.00981	1.04686	0.912258	1.11314	1.14889	0.875667	1.00268	0.920318		1.13121	0.139279
TGGT1_295850	384	S	cyclic nucleotide-binding domain-containing protein	DEPGENES(Phospho)DLWR	150253	207876	146781	164338	220930	208673	192974	217507	0.796395	1.10182	0.777992	0.87105	1.17101	1.10604	1.02283	1.15286	1.0155	1.02	0.993601	0.974914	1.03498	0.950734	1.00047	1.00981	0.78424	1.08022	0.783002	0.893464	1.13143	1.16336	1.02235	1.14167	0.794141	0.0262585
TGGT1_295850	1801	S	cyclic nucleotide-binding domain-containing protein	EEPFS(Phospho)QDDETISGGMSHPEGAER		69450.8	78514.3	76880.7	84377	70634	77530.9	87912.1		0.891538	1.00789	0.986916	1.08315	0.906727	0.995262	1.12853	1.0155	1.02	0.993601	0.974914	1.03498	0.950734	1.00047	1.00981		0.87406	1.01438	1.01231	1.04654	0.953712	0.994797	1.11757	0.94044	0.331653
TGGT1_295850	1422	S	cyclic nucleotide-binding domain-containing protein	EGES(Phospho)GC(Carbamidomethyl)EDAESPNGEGPHLR	39173.7	51618.9	44842.9	46251.5	46593.7	49037.9	63544.2	55529.2	0.790207	1.04125	0.904565	0.932979	0.939882	0.989186	1.2818	1.12013	1.0155	1.02	0.993601	0.974914	1.03498	0.950734	1.00047	1.00981	0.778146	1.02084	0.91039	0.956986	0.908115	1.04044	1.28121	1.10925	0.844975	0.121695
TGGT1_295850	1766	S	cyclic nucleotide-binding domain-containing protein	ELSRDS(Phospho)SGNQDVEHR	26103	11246.7	27598.7	25711	15215.1	14847.1	25156.7	12869.9	1.31544	0.566769	1.39082	1.29569	0.766754	0.748209	1.26775	0.648569	1.0155	1.02	0.993601	0.974914	1.03498	0.950734	1.00047	1.00981	1.29536	0.555658	1.39977	1.32903	0.740839	0.78698	1.26716	0.642271	1.33241	0.366251
TGGT1_295850	1598	S	cyclic nucleotide-binding domain-containing protein	FFSGS(Phospho)PEWAAGLR	44227.5	44506.9	29951.3	36373.6	35435.6	29062.9	35732.6	30586.6	1.23767	1.24548	0.838159	1.01788	0.991632	0.813298	0.999943	0.855937	1.0155	1.02	0.993601	0.974914	1.03498	0.950734	1.00047	1.00981	1.21877	1.22107	0.843557	1.04407	0.958116	0.855442	0.999476	0.847625	1.18216	0.150973
TGGT1_295850	64	S	cyclic nucleotide-binding domain-containing protein	GDHLS(Phospho)PASAR	81829.2	90929.5	71633.3	81823.1	81731.3	86588.9	77222.9	79204.5	1.00564	1.11748	0.880337	1.00556	1.00444	1.06413	0.94903	0.973383	1.0155	1.02	0.993601	0.974914	1.03498	0.950734	1.00047	1.00981	0.99029	1.09557	0.886006	1.03144	0.970488	1.11928	0.948587	0.96393	1.00026	0.994271
TGGT1_295850	1501	S	cyclic nucleotide-binding domain-containing protein	GGLVC(Carbamidomethyl)ADS(Phospho)FSR	75287.4	81584.5	83153.4	79311.7	97424.2	129759	105251	103310	0.797661	0.864379	0.881001	0.840299	1.0322	1.37478	1.11512	1.09456	1.0155	1.02	0.993601	0.974914	1.03498	0.950734	1.00047	1.00981	0.785487	0.847433	0.886674	0.861921	0.997312	1.44602	1.1146	1.08393	0.728482	0.0106971
TGGT1_295850	1503	S	cyclic nucleotide-binding domain-containing protein	GGLVC(Carbamidomethyl)ADSFS(Phospho)R	83357.3	83046.3	85436.3			130475		108142	0.849792	0.846622	0.870987			1.33014		1.10246	1.0155	1.02	0.993601	0.974914	1.03498	0.950734	1.00047	1.00981	0.836822	0.830024	0.876596			1.39906		1.09176	0.680751	0.196624
TGGT1_295850	1512	T	cyclic nucleotide-binding domain-containing protein	GIVAGEQT(Phospho)RESR	18680.7	21031.4	22710.9	27954.6	19946.3	16621.9	25610.4	25978.7	0.837067	0.942399	1.01766	1.25262	0.893777	0.744813	1.14758	1.16408	1.0155	1.02	0.993601	0.974914	1.03498	0.950734	1.00047	1.00981	0.824291	0.923924	1.02421	1.28485	0.863569	0.783409	1.14704	1.15278	1.02799	0.84218
TGGT1_295850	1515	S	cyclic nucleotide-binding domain-containing protein	GIVAGEQTRES(Phospho)R	10067.4	7146.12	7628.74	16145.2	13383.7	17807.5	7002.63	11583.8	0.887337	0.629856	0.672394	1.42303	1.17963	1.56955	0.617209	1.02099	1.0155	1.02	0.993601	0.974914	1.03498	0.950734	1.00047	1.00981	0.873794	0.617508	0.676724	1.45965	1.13976	1.65088	0.616921	1.01108	0.820994	0.507723
TGGT1_295850	2161	S	cyclic nucleotide-binding domain-containing protein	GNSFSGAEAASRPS(Phospho)WEAK	81959	10505.9	78820.3	15267	28415.4		19798.6	23903.8	2.21793	0.284305	2.133	0.413148	0.768964		0.53578	0.646873	1.0155	1.02	0.993601	0.974914	1.03498	0.950734	1.00047	1.00981	2.18408	0.278732	2.14673	0.423779	0.742974		0.53553	0.640591	1.96707	0.610353
TGGT1_295850	241	S	cyclic nucleotide-binding domain-containing protein	GRDWAS(Phospho)DGETIAER	546409	575651	500298	545264	572428	606607	551144	649252	0.961342	1.01279	0.880214	0.959327	1.00712	1.06725	0.969672	1.14228	1.0155	1.02	0.993601	0.974914	1.03498	0.950734	1.00047	1.00981	0.946669	0.992934	0.885883	0.984013	0.973081	1.12256	0.969219	1.13119	0.907879	0.107611
TGGT1_295850	1697	S	cyclic nucleotide-binding domain-containing protein	GRVS(Phospho)PPR	174357	148959	156424	140773	132879	147357	124355	126014	1.21174	1.03523	1.08711	0.978339	0.923478	1.0241	0.864238	0.875768	1.0155	1.02	0.993601	0.974914	1.03498	0.950734	1.00047	1.00981	1.19325	1.01493	1.09411	1.00351	0.892266	1.07716	0.863834	0.867263	1.16357	0.0595661
TGGT1_295850	1703	S	cyclic nucleotide-binding domain-containing protein	HRS(Phospho)GEQSQSC(Carbamidomethyl)FSTPDALDVVR	78555.9	59942.5	87215.9	68294.4	58280.9	61453.7	67778.5	52599	1.1766	0.897812	1.30631	1.02291	0.872925	0.920446	1.01518	0.787822	1.0155	1.02	0.993601	0.974914	1.03498	0.950734	1.00047	1.00981	1.15864	0.880211	1.31472	1.04923	0.843421	0.968143	1.0147	0.780171	1.22082	0.111351
TGGT1_295850	1707	S	cyclic nucleotide-binding domain-containing protein	HRSGEQS(Phospho)QSC(Carbamidomethyl)FSTPDALDVVR			78819.1		66696.2		56227	47505.4			1.26491		1.07036		0.902347	0.762381	1.0155	1.02	0.993601	0.974914	1.03498	0.950734	1.00047	1.00981			1.27306		1.03418		0.901926	0.754977	1.41919
TGGT1_295850	611	Y	cyclic nucleotide-binding domain-containing protein	ISEVMKPNQPSGSAY(Phospho)R	8479.06	9791.13	10258	12380.6	8357.32		13496.9	23665.3	0.686736	0.793003	0.830816	1.00273	0.676876		1.09314	1.9167	1.0155	1.02	0.993601	0.974914	1.03498	0.950734	1.00047	1.00981	0.676254	0.777456	0.836166	1.02853	0.653999		1.09263	1.89809	0.682854	0.328842
TGGT1_295850	2084	S	cyclic nucleotide-binding domain-containing protein	LPTTGFPGS(Phospho)DGPAPTC(Carbamidomethyl)GIK	104471	73766.4	83108.9	86111.1	78972.4	71393.9	49372	99925.7	1.29152	0.911933	1.02743	1.06454	0.976292	0.882603	0.610359	1.23533	1.0155	1.02	0.993601	0.974914	1.03498	0.950734	1.00047	1.00981	1.2718	0.894055	1.03405	1.09194	0.943295	0.928338	0.610073	1.22333	1.15838	0.335592
TGGT1_295850	135	S	cyclic nucleotide-binding domain-containing protein	PDVASLTHALSGSQTEES(Phospho)PRTEAALAGEVR	13553.5	8648.91	21801.1	35670.3	7615.14	28506	13626.3	12965.9	0.761502	0.485938	1.22489	2.00413	0.427856	1.6016	0.765592	0.728487	1.0155	1.02	0.993601	0.974914	1.03498	0.950734	1.00047	1.00981	0.749879	0.476411	1.23278	2.0557	0.413395	1.6846	0.765234	0.721413	1.25948	0.634462
TGGT1_295850	2005	T	cyclic nucleotide-binding domain-containing protein	RAWEVEDTAT(Phospho)PR	158610	161556	158136	146726	127142	97341	116884	115270	1.17308	1.19487	1.16957	1.08519	0.940342	0.719934	0.864473	0.852537	1.0155	1.02	0.993601	0.974914	1.03498	0.950734	1.00047	1.00981	1.15517	1.17145	1.1771	1.11311	0.90856	0.75724	0.86407	0.844258	1.36831	0.000234295
TGGT1_295850	392	S	cyclic nucleotide-binding domain-containing protein	RPAS(Phospho)PEEDVAR	329153	336993	344966	332058	328642	335742	319847	347469	0.98443	1.00788	1.03172	0.993118	0.982903	1.00414	0.956598	1.03921	1.0155	1.02	0.993601	0.974914	1.03498	0.950734	1.00047	1.00981	0.969405	0.98812	1.03837	1.01867	0.949682	1.05617	0.956151	1.02912	1.00587	0.837566
TGGT1_295850	873	S	cyclic nucleotide-binding domain-containing protein	SAHAPDS(Phospho)PAESPTGAVASSTASSLHVGR	163222	190086	46746.8	185310	150759	153527	153743	135282	1.10783	1.29017	0.317283	1.25775	1.02324	1.04203	1.0435	0.918199	1.0155	1.02	0.993601	0.974914	1.03498	0.950734	1.00047	1.00981	1.09092	1.26487	0.319327	1.29012	0.98866	1.09602	1.04301	0.909282	0.98223	0.67667
TGGT1_295850	1904	S	cyclic nucleotide-binding domain-containing protein	SES(Phospho)DMDVLEEETTQK	422298					349874		306177	1.17485					0.97336		0.851794	1.0155	1.02	0.993601	0.974914	1.03498	0.950734	1.00047	1.00981	1.15691					1.0238		0.843522	1.23912
TGGT1_295850	79	S	cyclic nucleotide-binding domain-containing protein	SIS(Phospho)PAPQDAER	63238.8	62616.1	69685	69095.7	52155.4	57232.5	64572.9	66375.3	1.00186	0.991994	1.10398	1.09465	0.82627	0.906704	1.02299	1.05155	1.0155	1.02	0.993601	0.974914	1.03498	0.950734	1.00047	1.00981	0.986568	0.972546	1.11109	1.12281	0.798344	0.953688	1.02252	1.04134	1.09883	0.222416
TGGT1_295850	2537	S	cyclic nucleotide-binding domain-containing protein	S(Phospho)PPASSPGFER	65337.5	69585.7	75546.3	65809.9	62603.1	78845.6	65442.9	59776.1	0.962709	1.0253	1.11313	0.969669	0.922419	1.16174	0.964262	0.880765	1.0155	1.02	0.993601	0.974914	1.03498	0.950734	1.00047	1.00981	0.948015	1.0052	1.1203	0.994621	0.891243	1.22194	0.963812	0.872211	1.03011	0.677558
TGGT1_295850	1410	S	cyclic nucleotide-binding domain-containing protein	SSS(Phospho)TPAELR	36656.2				34829.5	27369.1	26470	25662.1	1.21389				1.15339	0.90634	0.876566	0.849812	1.0155	1.02	0.993601	0.974914	1.03498	0.950734	1.00047	1.00981	1.19536				1.11441	0.953306	0.876157	0.841559	1.26312
TGGT1_295850	2326	S	cyclic nucleotide-binding domain-containing protein	TAGDNVPGGLPGEEQLS(Phospho)DEKR	60398.9	81528	72946.5	91747.9	55930.8	67107.4	63970.2	57386.4	0.876909	1.18368	1.05908	1.33205	0.812039	0.974308	0.92876	0.833172	1.0155	1.02	0.993601	0.974914	1.03498	0.950734	1.00047	1.00981	0.863525	1.16047	1.0659	1.36633	0.784593	1.02479	0.928326	0.825081	1.25077	0.104358
TGGT1_295850	438	S	cyclic nucleotide-binding domain-containing protein	TS(Phospho)DSSFVSSR	46642.6	68499.5	55964.1	61800	72978.4	48802			0.789022	1.15876	0.946708	1.04543	1.23453	0.825551			1.0155	1.02	0.993601	0.974914	1.03498	0.950734	1.00047	1.00981	0.77698	1.13604	0.952805	1.07233	1.1928	0.86833			0.955338	0.798505
TGGT1_295850	160	S	cyclic nucleotide-binding domain-containing protein	VLEHVVAS(Phospho)PVK	68151.1	44629.5	62508.3	57663.9	56422.1	56712.5	64310.1	36722.1	1.21938	0.798525	1.11842	1.03174	1.00952	1.01472	1.15066	0.657043	1.0155	1.02	0.993601	0.974914	1.03498	0.950734	1.00047	1.00981	1.20077	0.78287	1.12562	1.05829	0.9754	1.0673	1.15012	0.650662	1.08432	0.58759
TGGT1_295850	1026	S	cyclic nucleotide-binding domain-containing protein	VPS(Phospho)VADVVQR	186089	163994	110540	137168	132230	175252	172410	124059	1.2388	1.09171	0.735865	0.913128	0.880255	1.16665	1.14773	0.825861	1.0155	1.02	0.993601	0.974914	1.03498	0.950734	1.00047	1.00981	1.21989	1.07031	0.740604	0.936624	0.850504	1.22711	1.1472	0.817841	0.981391	0.899557
TGGT1_296010	1006	S	phosphatidylinositol 3- and 4-kinase	AQS(Phospho)PFNLSPVSSC(Carbamidomethyl)QSPGAR	74820.9	63290	63299.4	62362	74141.4	53704.2	65176.5	71312.8	1.13342	0.958745	0.958887	0.944687	1.12313	0.813535	0.987322	1.08028	1.05819	1.07965	0.958576	1.01709	0.983204	0.955265	0.989919	0.958105	1.0711	0.888013	1.00032	0.928813	1.14231	0.851633	0.997376	1.12752	0.944015	0.528365
TGGT1_296010	207	S	phosphatidylinositol 3- and 4-kinase	EAEC(Carbamidomethyl)EPGPAQTEQPAGYAS(Phospho)R	16249.1	18406.3		17509.9	34978.9	46003.4		37072.9	0.572755	0.648793		0.617196	1.23295	1.62155		1.30676	1.05819	1.07965	0.958576	1.01709	0.983204	0.955265	0.989919	0.958105	0.54126	0.600927		0.606825	1.25401	1.69748		1.3639	0.405296	0.000774785
TGGT1_296010	906	S	phosphatidylinositol 3- and 4-kinase	EEERGPS(Phospho)GVAVAGATGTTR				12823	8166.95			13550				1.11375	0.709348			1.1769	1.05819	1.07965	0.958576	1.01709	0.983204	0.955265	0.989919	0.958105				1.09504	0.721466			1.22836	1.12322
TGGT1_296010	639	T	phosphatidylinositol 3- and 4-kinase	RPT(Phospho)VSAGALVPR	23376	14160.9	24746.5	12640.5	22105.6	12382.5	19069.5	17173	1.28392	0.77778	1.35919	0.694273	1.21414	0.680103	1.04738	0.943218	1.05819	1.07965	0.958576	1.01709	0.983204	0.955265	0.989919	0.958105	1.21332	0.720399	1.41793	0.682607	1.23488	0.711952	1.05805	0.984463	1.01126	0.930367
TGGT1_296010	294	S	phosphatidylinositol 3- and 4-kinase	SMS(Phospho)NAEEIALGEASSK	174462	162624	175931	190998	121273	183141	181618	178558	1.0198	0.950597	1.02838	1.11645	0.708884	1.07053	1.06162	1.04374	1.05819	1.07965	0.958576	1.01709	0.983204	0.955265	0.989919	0.958105	0.96372	0.880466	1.07282	1.09769	0.720994	1.12066	1.07243	1.08938	1.00281	0.906695
TGGT1_296010	884	S	phosphatidylinositol 3- and 4-kinase	SPHPSC(Carbamidomethyl)FTPAAPGGSVGS(Phospho)SVSR	88494.4	94807.4		88111.5	72306.5	86668	47602.6	93134.5	1.08463	1.16201		1.07994	0.886226	1.06225	0.583442	1.1415	1.05819	1.07965	0.958576	1.01709	0.983204	0.955265	0.989919	0.958105	1.02499	1.07628		1.06179	0.901365	1.11199	0.589383	1.19142	1.11156	0.488225
TGGT1_296010	997	S	phosphatidylinositol 3- and 4-kinase	TASPGC(Carbamidomethyl)HS(Phospho)GHASPR		5995.29	139339	90480	5125.21	5733.65		112641		0.100112	2.32675	1.51088	0.0855832	0.0957432		1.88093	1.05819	1.07965	0.958576	1.01709	0.983204	0.955265	0.989919	0.958105		0.0927264	2.4273	1.48549	0.0870452	0.100227		1.96318	1.86264	0.528567
TGGT1_296010	1001	S	phosphatidylinositol 3- and 4-kinase	TASPGC(Carbamidomethyl)HSGHAS(Phospho)PR	101366	59822.9			68179.6	90471.9	43990		1.39304	0.822126			0.93697	1.24333	0.60454		1.05819	1.07965	0.958576	1.01709	0.983204	0.955265	0.989919	0.958105	1.31644	0.761473			0.952976	1.30155	0.610696		1.08783	0.805658
TGGT1_359190	278	S	leucine rich repeat protein	ALSLKDS(Phospho)PASSTC(Carbamidomethyl)GSENLK	11536.3	674701	9336.76		724423	772214	14865.5	13827	0.0363609	2.12657	0.0294282		2.28329	2.43392	0.0468541	0.0435809	1.01403	0.968541	0.953379	0.946917	1.02706	1.04067	0.988611	1.06078	0.0358578	2.19564	0.0308673		2.22312	2.33879	0.0473939	0.0410837	0.648653	0.650769
TGGT1_359190	116	S	leucine rich repeat protein	ATLAS(Phospho)PR	32205.5	33617.7	38996.7	33518.4	30972.7	30230.4	25015.6	26112.6	1.02782	1.07289	1.24456	1.06972	0.988479	0.964789	0.798361	0.833371	1.01403	0.968541	0.953379	0.946917	1.02706	1.04067	0.988611	1.06078	1.0136	1.10774	1.30542	1.12969	0.962432	0.927082	0.807558	0.785618	1.30832	0.0100945
TGGT1_359190	193	S	leucine rich repeat protein	C(Carbamidomethyl)TSNS(Phospho)PLEQR	13500.7	12075.2	15576	12800.6	8199.53	20151.6	14994.2	15670.6	0.956069	0.85512	1.10303	0.90649	0.58066	1.42706	1.06183	1.10973	1.01403	0.968541	0.953379	0.946917	1.02706	1.04067	0.988611	1.06078	0.94284	0.882895	1.15697	0.957307	0.565359	1.37129	1.07407	1.04614	0.9712	0.945049
TGGT1_359190	88	S	leucine rich repeat protein	QPVGPGNPSSIPS(Phospho)PVSK	540945	552378	505628	573888	624637	617086	616366	569421	0.940703	0.960584	0.879287	0.99799	1.08624	1.07311	1.07186	0.990222	1.01403	0.968541	0.953379	0.946917	1.02706	1.04067	0.988611	1.06078	0.927686	0.991785	0.922285	1.05394	1.05762	1.03117	1.08421	0.933481	0.94867	0.291275
TGGT1_359190	130	S	leucine rich repeat protein	RPLFSGVHTAQS(Phospho)GAEK					4463.86	6844.57		10460.1					0.615181	0.943275		1.44154	1.01403	0.968541	0.953379	0.946917	1.02706	1.04067	0.988611	1.06078					0.59897	0.906409		1.35894
TGGT1_359190	25	T	leucine rich repeat protein	SPT(Phospho)PPSPAK	42422.7	50855.4	44701.4	41626.7	28724.6	40855.6	36665.1	40314.5	1.04052	1.24735	1.09641	1.02099	0.704539	1.00208	0.899299	0.988809	1.01403	0.968541	0.953379	0.946917	1.02706	1.04067	0.988611	1.06078	1.02612	1.28787	1.15002	1.07823	0.685974	0.962917	0.909659	0.932149	1.30124	0.0270941
TGGT1_359190	39	S	leucine rich repeat protein	SSLSHLS(Phospho)PTSK	1125481	1043760	1123434	1085126	901155	925986	985878	898071	1.11311	1.03229	1.11109	1.0732	0.891252	0.91581	0.975044	0.888202	1.01403	0.968541	0.953379	0.946917	1.02706	1.04067	0.988611	1.06078	1.09771	1.06582	1.16542	1.13336	0.867767	0.880017	0.986276	0.837307	1.24947	0.00144204
TGGT1_410650	108	S	tubulin-binding cofactor A	EAFSAANEAGEADEKAS(Phospho)ESDTK	234595	190632	213196	207741	160670	165330	159365	160272	1.25805	1.02229	1.14329	1.11404	0.861616	0.886606	0.854618	0.859482	0.866744	1.17962	1.01223	1.00427	1.12221	0.963756	1.00532	0.845859	1.45147	0.86663	1.12948	1.1093	0.767786	0.919949	0.850098	1.01611	1.28221	0.0974631
TGGT1_410650	170	S	tubulin-binding cofactor A	VLENGPDNAGAEGC(Carbamidomethyl)VPES(Phospho)DDDEDI	102636	110997	148808	125296	112434	151809	155897	164804	0.765454	0.82781	1.1098	0.934451	0.838527	1.13218	1.16267	1.2291	0.866744	1.17962	1.01223	1.00427	1.12221	0.963756	1.00532	0.845859	0.883137	0.701761	1.0964	0.930478	0.747211	1.17476	1.15652	1.45308	0.797024	0.252425
TGGT1_207370	694	T	hypothetical protein	GATPAT(Phospho)PSQLSVPSNAHK	86409	94295.3	58064.4	70592.4	74423.5	67829.4	69649.7	63103.9	1.18294	1.2909	0.794902	0.966411	1.01886	0.928585	0.953505	0.863893	1.00222	1.05692	1.07529	1.06694	0.923834	0.944913	0.982002	0.947872	1.18032	1.22138	0.739243	0.905776	1.10286	0.98272	0.970981	0.911402	1.01985	0.990419
TGGT1_207370	856	T	hypothetical protein	GNGDLAPSVVDSSSAHENET(Phospho)VKPENR	28055.9	39768.8	43026.1	35866.7	27647.3	30466.4	17296	22950.2	0.915822	1.29816	1.40449	1.17079	0.902484	0.994507	0.564589	0.749158	1.00222	1.05692	1.07529	1.06694	0.923834	0.944913	0.982002	0.947872	0.91379	1.22825	1.30615	1.09733	0.97689	1.05249	0.574937	0.790357	1.33902	0.0956949
TGGT1_207370	666	S	hypothetical protein	KS(Phospho)FSELTTR	8954.83	16199.2	14442.9	8106.66	10814.8	6721.1	3819.02	7155.96	0.939961	1.70038	1.51603	0.850931	1.1352	0.705493	0.400871	0.751139	1.00222	1.05692	1.07529	1.06694	0.923834	0.944913	0.982002	0.947872	0.937876	1.60881	1.40987	0.797542	1.22879	0.746623	0.408218	0.792448	1.49685	0.171437
TGGT1_207370	544	S	hypothetical protein	LAAAQEPEASGSGVHALGALWGGAS(Phospho)R	22633.1	20355.3	27705.1	33638.9	13835.8	22618.4	21937.8	30485.7	0.937139	0.842826	1.14715	1.39284	0.572881	0.936531	0.90835	1.26228	1.00222	1.05692	1.07529	1.06694	0.923834	0.944913	0.982002	0.947872	0.935061	0.797435	1.06683	1.30545	0.620113	0.991129	0.924998	1.3317	1.06123	0.690213
TGGT1_207370	1362	S	hypothetical protein	PAS(Phospho)AGHRPIEDLFS	17712	21590.1	25784.3	26699.8	23291.3	18811	18008.1	19798.7	0.825276	1.00597	1.2014	1.24406	1.08524	0.876483	0.839072	0.922504	1.00222	1.05692	1.07529	1.06694	0.923834	0.944913	0.982002	0.947872	0.823445	0.951796	1.11728	1.166	1.17471	0.927581	0.854451	0.973236	1.03271	0.78441
TGGT1_207370	64	S	hypothetical protein	S(Phospho)PVKPPSVPSFPASGAVR	9512.22	9332.09	10597.9	18580.5	10593.9	16787.4	9230.43	11001.9	0.795699	0.780631	0.886517	1.55426	0.886182	1.40427	0.772127	0.920311	1.00222	1.05692	1.07529	1.06694	0.923834	0.944913	0.982002	0.947872	0.793934	0.73859	0.824442	1.45674	0.959244	1.48614	0.786279	0.970923	0.907469	0.616148
TGGT1_207370	70	S	hypothetical protein	SPVKPPS(Phospho)VPSFPASGAVR	82441.3	93769.2	99673.2			99518.2	115699	89378.4	0.852137	0.969225	1.03025			1.02865	1.1959	0.923841	1.00222	1.05692	1.07529	1.06694	0.923834	0.944913	0.982002	0.947872	0.850247	0.917027	0.958112			1.08862	1.21782	0.974647	0.830637	0.0670016
TGGT1_207370	96	S	hypothetical protein	VAPATSSSFPSEAAS(Phospho)PPSR	487080	529039	545439	559662	544269	600125	572749	556661	0.886603	0.962978	0.99283	1.01872	0.9907	1.09237	1.04254	1.01326	1.00222	1.05692	1.07529	1.06694	0.923834	0.944913	0.982002	0.947872	0.884636	0.911117	0.923312	0.954802	1.07238	1.15606	1.06165	1.06898	0.842811	0.000537863
TGGT1_207370	99	S	hypothetical protein	VAPATSSSFPSEAASPPS(Phospho)RR	60685.5	52575.7	57757	47777.9	37996.9	29634.7	36048.9	40061.9	1.33912	1.16017	1.2745	1.0543	0.838463	0.653938	0.795477	0.884031	1.00222	1.05692	1.07529	1.06694	0.923834	0.944913	0.982002	0.947872	1.33615	1.09769	1.18526	0.988148	0.907591	0.692061	0.810057	0.932647	1.37844	0.013479
TGGT1_207370	158	S	hypothetical protein	VSS(Phospho)LPPPSSAVR	343146	348283	338841	326666	368631	370466	327772	328125	0.997543	1.01248	0.985028	0.949635	1.07163	1.07696	0.95285	0.953876	1.00222	1.05692	1.07529	1.06694	0.923834	0.944913	0.982002	0.947872	0.99533	0.957949	0.916056	0.890052	1.15998	1.13975	0.970314	1.00633	0.879106	0.0583312
TGGT1_207400	237	S	hypothetical protein	DREDEEPES(Phospho)EEEDSVQNPSAPR	2358800	2213260	2281710	2158990	1943700	2011430	2021820	1940010	1.11463	1.04586	1.0782	1.02021	0.918479	0.950485	0.955394	0.916736	1.01819	0.926521	0.951473	1.06733	1.0202	1.01605	1.05377	0.946472	1.09472	1.1288	1.13319	0.955859	0.900292	0.935471	0.906642	0.968582	1.16211	0.0142509
TGGT1_207400	247	S	hypothetical protein	DREDEEPESEEEDSVQNPS(Phospho)APR	25740	23484	21574.9		46275.5	24353.8	43607.1	43471.6	0.78851	0.719401	0.660918		1.41759	0.746046	1.33584	1.33169	1.01819	0.926521	0.951473	1.06733	1.0202	1.01605	1.05377	0.946472	0.774427	0.776454	0.694626		1.38952	0.734261	1.26768	1.40701	0.623951	0.0635029
TGGT1_207400	308	S	hypothetical protein	GSSLS(Phospho)ESEGEASLDAASR	126108	128746	127844	122261	137154	109888	119144	119557	1.01833	1.03963	1.03235	0.987268	1.10753	0.887355	0.962098	0.965433	1.01819	0.926521	0.951473	1.06733	1.0202	1.01605	1.05377	0.946472	1.00014	1.12208	1.085	0.924992	1.0856	0.873338	0.913003	1.02003	1.06173	0.392423
TGGT1_207430	715	S	putative ATP-dependent RNA helicase DDX1	DAS(Phospho)GAPGPVVYGK	169943	174658	161017	178606	144701	160213	159803	161926	1.03713	1.06591	0.98266	1.09	0.883086	0.977753	0.975251	0.988207	1.02481	0.97629	0.979835	1.01104	1.00682	0.965916	1.04359	0.991697	1.01202	1.09179	1.00288	1.0781	0.877103	1.01225	0.934515	0.996481	1.0954	0.0576184
TGGT1_207440	272	S	ribosomal protein RPS4	IS(Phospho)NVFVIGK	10467.4	9950.3	13294.9	5403.56	9399.7	12400.8	8483.86	10440.2	1.04883	0.997015	1.33214	0.541434	0.941845	1.24255	0.850079	1.0461	1.06722	1.01555	1.0428	1.04956	0.979517	0.950146	0.953149	0.94206	0.982768	0.981752	1.27746	0.515869	0.96154	1.30775	0.891863	1.11044	0.87973	0.455607
TGGT1_207440	81	S	ribosomal protein RPS4	LTGHYAPRPS(Phospho)PGPHK	590938	590902	561433	577267	502675	420562	453169	503791	1.1254	1.12533	1.06921	1.09936	0.957308	0.800931	0.863027	0.959433	1.06722	1.01555	1.0428	1.04956	0.979517	0.950146	0.953149	0.94206	1.05452	1.1081	1.02532	1.04745	0.977327	0.842955	0.905448	1.01844	1.1312	0.0315586
TGGT1_207440	202	S	ribosomal protein RPS4	YPHPS(Phospho)IK	45524.7	49644.5	54309.4	36072.9	47067	55203.5	37571.3	49447.1	0.971607	1.05953	1.15909	0.769883	1.00452	1.17818	0.801862	1.05532	1.06722	1.01555	1.0428	1.04956	0.979517	0.950146	0.953149	0.94206	0.910411	1.04331	1.11152	0.733531	1.02553	1.23999	0.841277	1.12023	0.898686	0.410696
TGGT1_207590	456	S	protein phosphatase 2C domain-containing protein	S(Phospho)PGQSLLPAPTK	46348.5	37479	41573.4	39729.7	36427.8	23662.1	38516.1	29346	1.26513	1.02303	1.13479	1.08446	0.994335	0.645882	1.05134	0.80103	1.0797	1.18397	0.975422	1.14601	0.976738	0.94256	0.97277	0.722824	1.17174	0.864064	1.16338	0.946293	1.01802	0.685242	1.08077	1.1082	1.06507	0.614636
TGGT1_207690	47	T	programmed cell death 5 protein	AVLT(Phospho)PAAQER	67702.8	80173.1	75139.6	66806	48237.6	59056.4	53932.5	50453.4	1.08	1.27893	1.19863	1.0657	0.769491	0.942074	0.860337	0.804838	1.05576	1.00265	0.999947	1.01158	1.01806	0.930495	0.995475	0.986039	1.02296	1.27555	1.1987	1.0535	0.755844	1.01244	0.864248	0.816233	1.31952	0.0138129
TGGT1_207690	116	S	programmed cell death 5 protein	RFS(Phospho)DDDDDF	3845700	4470920	4245530	4723780	4385930	4307750	4604890	4307180	0.881746	1.0251	0.973419	1.08307	1.00561	0.987685	1.05581	0.987555	1.05576	1.00265	0.999947	1.01158	1.01806	0.930495	0.995475	0.986039	0.835176	1.02239	0.973471	1.07067	0.987776	1.06146	1.06061	1.00154	0.949001	0.364391
TGGT1_207710	7	S	putative phosphatidylinositol synthase	AGTSAS(Phospho)REDSQSPAVR	129794	119112	119272	115523	157690	161107	165468	161395	0.919413	0.843747	0.844884	0.818321	1.11702	1.14123	1.17212	1.14327	0.992555	0.947215	1.08281	0.914167	0.955495	1.0823	1.06547	0.959989	0.92631	0.890766	0.780272	0.895156	1.16905	1.05444	1.1001	1.19092	0.773618	0.00154667
TGGT1_207710	11	S	putative phosphatidylinositol synthase	EDS(Phospho)QSPAVR	70241.5	65839	63233.4	89065.1	38329.3	52241.7	45405.1	59118.9	1.16228	1.08943	1.04632	1.47375	0.634231	0.864439	0.751314	0.978235	0.992555	0.947215	1.08281	0.914167	0.955495	1.0823	1.06547	0.959989	1.171	1.15014	0.9663	1.61213	0.663773	0.798702	0.70515	1.01901	1.53754	0.0243703
TGGT1_207710	28	S	putative phosphatidylinositol synthase	S(Phospho)VQAASDSDLSHEQK	3586.73	5618.57	1639.27	3351.59	3322.94	3476.01	3124.47	7487.44	0.907831	1.42211	0.414913	0.848315	0.841064	0.879807	0.790829	1.89513	0.992555	0.947215	1.08281	0.914167	0.955495	1.0823	1.06547	0.959989	0.914641	1.50136	0.383182	0.927966	0.880239	0.812902	0.742237	1.97412	0.845254	0.617469
TGGT1_207710	33	S	putative phosphatidylinositol synthase	SVQAAS(Phospho)DSDLSHEQK	52135	35078.8	70257.9	53284.9	86390.7	84306.7	70674.9	87851.9	0.772398	0.519705	1.04089	0.789434	1.27991	1.24903	1.04707	1.30156	0.992555	0.947215	1.08281	0.914167	0.955495	1.0823	1.06547	0.959989	0.778192	0.548666	0.961292	0.863556	1.33952	1.15405	0.982736	1.3558	0.652242	0.02182
TGGT1_207720	926	S	hypothetical protein	GAVVSPAS(Phospho)PSHFFSR	188100	188359	289866	190465	179337	165921	213640	178238	0.944084	0.945384	1.45485	0.955954	0.900102	0.832766	1.07227	0.894586	1.03074	1.03557	1.02156	1.01713	0.988893	0.958544	0.98999	0.957588	0.915932	0.912913	1.42415	0.939858	0.910212	0.868783	1.08311	0.934208	1.10445	0.506019
TGGT1_207720	117	T	hypothetical protein	MTGDAKT(Phospho)DEEC(Carbamidomethyl)SDADPTELR	258354	261442	254913	281077	258102	277972	237748	258683	0.989724	1.00155	0.976542	1.07677	0.988759	1.06488	0.910785	0.990984	1.03074	1.03557	1.02156	1.01713	0.988893	0.958544	0.98999	0.957588	0.960212	0.967154	0.955937	1.05864	0.999864	1.11093	0.919994	1.03488	0.969569	0.545683
TGGT1_207720	557	S	hypothetical protein	SDGPAVLS(Phospho)PSVSSSVSSSVSSSK	21176.6	24175	24991.4	28724.6	17540.8	21135	14846.3		0.971469	1.10902	1.14647	1.31773	0.804678	0.969561	0.681069		1.03074	1.03557	1.02156	1.01713	0.988893	0.958544	0.98999	0.957588	0.942501	1.07093	1.12228	1.29554	0.813716	1.01149	0.687955		1.32241	0.0655399
TGGT1_207720	122	S	hypothetical protein	TDEEC(Carbamidomethyl)S(Phospho)DADPTELR	795739	759952	841024	745049	657105	624728	657120	656781	1.10953	1.05963	1.17267	1.03885	0.916225	0.871081	0.916246	0.915773	1.03074	1.03557	1.02156	1.01713	0.988893	0.958544	0.98999	0.957588	1.07644	1.02323	1.14793	1.02136	0.926516	0.908754	0.92551	0.956334	1.14846	0.00346146
TGGT1_207750	135	S	hypothetical protein	HRS(Phospho)PSLVASVPLR	16096.3	20276.5	15716.1	18686.3	19260.6	14976.4	18869.1	15565.8	0.923435	1.16325	0.901624	1.07202	1.10497	0.859187	1.08251	0.893001
TGGT1_207760	1495	T	DnaJ C terminal region domain-containing protein	EVETC(Carbamidomethyl)AGSEAPEVHT(Phospho)DLEDEEKETGK	1799882	1820144	1866116	1781295	1624688	1632165	1686023	1700852	1.03507	1.04672	1.07316	1.02438	0.934322	0.938622	0.969594	0.978122	1.04839	0.989219	1.07544	1.02461	0.939361	0.988269	0.964676	0.970029	0.987297	1.05813	0.997879	0.999775	0.994636	0.949764	1.0051	1.00834	1.02154	0.348955
TGGT1_207760	1448	S	DnaJ C terminal region domain-containing protein	RS(Phospho)SVSNPEAESVSC(Carbamidomethyl)TPGESVR	96312.1	73553.9	74340.8	90945.9	87015.7	87955	97917.3	88616.1	1.10599	0.84465	0.853686	1.04437	0.999238	1.01002	1.12443	1.01762	1.04839	0.989219	1.07544	1.02461	0.939361	0.988269	0.964676	0.970029	1.05494	0.853855	0.7938	1.01928	1.06374	1.02201	1.1656	1.04906	0.865471	0.113121
TGGT1_207760	1451	S	DnaJ C terminal region domain-containing protein	RSSVS(Phospho)NPEAESVSC(Carbamidomethyl)TPGESVR					86329.6	88053.1							0.990117	1.00988			1.04839	0.989219	1.07544	1.02461	0.939361	0.988269	0.964676	0.970029					1.05403	1.02187
TGGT1_207770	387	T	PCI domain-containing protein	SAAGT(Phospho)AAGSFEASSLEK	34011	30418.3	33572.4	45386.9	19702.6	36605.9	43660	36808.8	0.971167	0.86858	0.958643	1.296	0.562598	1.04526	1.24669	1.05106	1.02111	0.996899	1.02517	1.04555	0.996443	0.948328	0.990251	0.976247	0.951087	0.871281	0.935109	1.23954	0.564606	1.10222	1.25896	1.07663	0.99865	0.873615
TGGT1_207770	391	S	PCI domain-containing protein	SAAGTAAGS(Phospho)FEASSLEK	174522	166042	174756	163731	196325	178439	192876	173045	0.983405	0.935622	0.984724	0.9226	1.10626	1.00548	1.08683	0.975083	1.02111	0.996899	1.02517	1.04555	0.996443	0.948328	0.990251	0.976247	0.963071	0.938532	0.96055	0.882405	1.11021	1.06026	1.09753	0.998808	0.877601	0.0058922
TGGT1_207770	11	S	PCI domain-containing protein	TSVTAVASGS(Phospho)PPAADDSAK	26730	20373	26353.8	24636.9	26634.6	24020.2	22369.4	20973.5	1.11322	0.848471	1.09755	1.02605	1.10925	1.00037	0.931615	0.87348	1.02111	0.996899	1.02517	1.04555	0.996443	0.948328	0.990251	0.976247	1.0902	0.85111	1.07061	0.981347	1.11321	1.05487	0.940787	0.894733	0.997419	0.964991
TGGT1_207800	255	S	hypothetical protein	EADS(Phospho)SEEDSLEQPK	69460.9			54511.8					1.12058			0.879416					0.999109	1.01525	1.09054	1.01817	0.955949	0.967116	0.985505	0.968358	1.12158			0.863722
TGGT1_207800	7	S	hypothetical protein	LAS(Phospho)PSLR	25863	29023.1	38601.3	10843.7	31541.3		25863.4	22509.8	0.982607	1.10267	1.46657	0.411982	1.19834		0.982622	0.85521	0.999109	1.01525	1.09054	1.01817	0.955949	0.967116	0.985505	0.968358	0.983483	1.08611	1.34481	0.40463	1.25356		0.997074	0.883154	0.913995	0.625683
TGGT1_207820	137	S	putative cell-cycle-associated protein kinase MAPK	PHS(Phospho)DWQIPDR	14719.3	20683.7	22004.7	17305.8	22180.1	16109.4	7801.07	17638.4	0.850568	1.19522	1.27156	1.00003	1.28169	0.930893	0.45079	1.01925	1.01717	0.976811	0.958359	0.95376	1.02123	1.04547	1.02254	1.00466	0.836209	1.2236	1.32681	1.04851	1.25505	0.890402	0.440854	1.01452	1.23169	0.332508
TGGT1_207820	41	S	putative cell-cycle-associated protein kinase MAPK	SYS(Phospho)QQYDAQHQASVR	71925.8	68755	65019.1	69126.8	74733.8	75966.1	76546.6	72696.7	1.00111	0.956974	0.904976	0.962149	1.04019	1.05734	1.06542	1.01184	1.01717	0.976811	0.958359	0.95376	1.02123	1.04547	1.02254	1.00466	0.984207	0.979693	0.944297	1.0088	1.01857	1.01135	1.04194	1.00715	0.960281	0.0400413
TGGT1_207820	309	S	putative cell-cycle-associated protein kinase MAPK	TVDYPENGNSQLPIS(Phospho)PR	88924.2	94801.2	91248.2	424475	115250	103801	92237.4	116154	0.631289	0.673011	0.647787	3.01342	0.81818	0.736902	0.65481	0.824598	1.01717	0.976811	0.958359	0.95376	1.02123	1.04547	1.02254	1.00466	0.620632	0.688988	0.675934	3.15952	0.801175	0.704849	0.640376	0.820774	1.734	0.504592
TGGT1_207830	228	S	MORN repeat-containing protein	MQS(Phospho)PSGDVYEGEFSK	44090.2	25489.9	22360.3	23329.9	32400.7	26371.8	17325.5	27856.3	1.60895	0.930184	0.815978	0.851361	1.18237	0.962366	0.632247	1.01654	0.963183	1.01292	0.975772	0.997712	1.02268	1.00385	1.03083	0.993066	1.67045	0.918322	0.836238	0.853313	1.15616	0.958677	0.61334	1.02364	1.14034	0.617401
TGGT1_207830	230	S	MORN repeat-containing protein	MQSPS(Phospho)GDVYEGEFSK		37742.5			17138.1	20369.4	41605.6	31795.1		1.2695			0.576455	0.685143	1.39944	1.06946	0.963183	1.01292	0.975772	0.997712	1.02268	1.00385	1.03083	0.993066		1.25331			0.563673	0.682517	1.35759	1.07692	1.36204
TGGT1_207830	57	S	MORN repeat-containing protein	SAAS(Phospho)LTTSR	155765	148492	161237	165472	140282	136308	116642	124643	1.08468	1.03403	1.12278	1.15227	0.976859	0.949186	0.812241	0.867956	0.963183	1.01292	0.975772	0.997712	1.02268	1.00385	1.03083	0.993066	1.12614	1.02084	1.15066	1.15491	0.955198	0.945547	0.787952	0.874017	1.24976	0.00551381
TGGT1_207830	345	S	MORN repeat-containing protein	WLDEEES(Phospho)QEDGVLETK	15168.1	11416.9	20239.1		15502.6	8256.13	15441.7	10413	1.10099	0.828705	1.46907		1.12527	0.599278	1.12085	0.755836	0.963183	1.01292	0.975772	0.997712	1.02268	1.00385	1.03083	0.993066	1.14307	0.818137	1.50555		1.10032	0.596981	1.08733	0.761114	1.30363	0.297609
TGGT1_207840	120	S	ribosomal protein RPS17	ALDINLPNVVVPS(Phospho)AGRPSNNQNR	70256.4	67302.4	68725.3	44294.2	72329.3	67704.5	71332.5	64880.4	1.06687	1.02201	1.04361	0.672621	1.09834	1.02811	1.08321	0.985229	1.08646	1.09476	1.06214	1.0377	0.965013	0.923855	0.90045	0.929622	0.981968	0.933542	0.982555	0.648187	1.13816	1.11285	1.20296	1.05982	0.785648	0.0497417
TGGT1_207840	125	S	ribosomal protein RPS17	ALDINLPNVVVPSAGRPS(Phospho)NNQNR					79756.9			73689.8					1.03954			0.960461	1.08646	1.09476	1.06214	1.0377	0.965013	0.923855	0.90045	0.929622					1.07723			1.03317
TGGT1_207840	43	S	ribosomal protein RPS17	ISEEVAVIPS(Phospho)KR		8490.08		8332.74	8344.69	13022.6	16933.4	16004.5		0.71618		0.702908	0.703916	1.09852	1.42842	1.35006	1.08646	1.09476	1.06214	1.0377	0.965013	0.923855	0.90045	0.929622		0.654187		0.677373	0.729437	1.18906	1.58634	1.45227	0.537234	0.0901253
TGGT1_207840	35	S	ribosomal protein RPS17	KIS(Phospho)EEVAVIPSK	148999	160435	155212	171536	154547	147698	169617	147224	0.949588	1.02247	0.98919	1.09323	0.984947	0.941302	1.08099	0.938279	1.08646	1.09476	1.06214	1.0377	0.965013	0.923855	0.90045	0.929622	0.874024	0.933967	0.931314	1.05351	1.02066	1.01888	1.2005	1.00931	0.892562	0.0945647
TGGT1_207900	763	S	transcription initiation factor TFIIIB	FGS(Phospho)DAGSAPAASAAESVR	224190	156662	244334	225207	226259	219568	245132	195674	1.03252	0.721519	1.1253	1.03721	1.04205	1.01124	1.12897	0.90119	1.0164	0.99104	0.990249	1.0651	0.900549	0.934247	1.1641	0.938311	1.01587	0.728042	1.13638	0.973808	1.15713	1.08241	0.969822	0.960438	0.924287	0.430872
TGGT1_207900	695	S	transcription initiation factor TFIIIB	GEEDDDS(Phospho)AEEEIR	114152	121190	118702	120695	138779	113758	128725	114053	0.941407	0.99945	0.978931	0.995367	1.14451	0.938158	1.06159	0.940591	1.0164	0.99104	0.990249	1.0651	0.900549	0.934247	1.1641	0.938311	0.92622	1.00849	0.988571	0.934525	1.2709	1.00419	0.911939	1.00243	0.920837	0.346154
TGGT1_207910	17	S	putative manganese resistance 1 protein	TLS(Phospho)QPVHKPR	12334.3	7281.42	8955	327595	296469	305879	6021.19	328937	0.0762864	0.0450349	0.0553858	2.02614	1.83363	1.89183	0.0372405	2.03445	0.973672	0.910713	0.914157	0.873981	1.06353	1.01741	1.11965	1.12688	0.0783492	0.0494501	0.0605868	2.31829	1.72409	1.85945	0.0332609	1.80538	0.4623	0.319208
TGGT1_207920	274	S	hypothetical protein	DGTGGEVELDAKS(Phospho)DADTER	69922.4	55266.1	70835.8	80875.3	59330	61060.7	74241.2	59632.7	1.05312	0.832377	1.06688	1.21808	0.893584	0.919651	1.11817	0.898143	0.972257	0.928945	0.900245	0.952162	1.04455	1.07445	1.0854	1.04199	1.08317	0.896046	1.18509	1.27928	0.85547	0.855929	1.03019	0.861951	1.23312	0.0623817
TGGT1_207920	187	S	hypothetical protein	EAFDEEDVS(Phospho)GQR	8474.52	10809.7	11719.2	9032.08	10313.4	10806.4	9484.71	12262	0.817787	1.04313	1.1309	0.871591	0.995238	1.04281	0.915269	1.18328	0.972257	0.928945	0.900245	0.952162	1.04455	1.07445	1.0854	1.04199	0.841122	1.12292	1.25621	0.915381	0.952787	0.970556	0.843256	1.13559	1.05982	0.660151
TGGT1_207920	171	S	hypothetical protein	EDIGETQTEPLKEEPS(Phospho)EEGR	173184	116761	153755	154290	147634	174311	150121	134616	1.15008	0.775388	1.02106	1.02461	0.98041	1.15757	0.996925	0.89396	0.972257	0.928945	0.900245	0.952162	1.04455	1.07445	1.0854	1.04199	1.1829	0.834698	1.1342	1.07609	0.938591	1.07736	0.918487	0.857935	1.11484	0.302213
TGGT1_207920	286	S	hypothetical protein	GLQPHS(Phospho)EETSR	111408	77766.8	96838.8	95514	126235	118302	112052	122416	1.03571	0.722966	0.90027	0.887954	1.17355	1.0998	1.0417	1.13805	0.972257	0.928945	0.900245	0.952162	1.04455	1.07445	1.0854	1.04199	1.06526	0.778266	1.00003	0.932566	1.12349	1.0236	0.959737	1.09219	0.899287	0.196286
TGGT1_207920	476	S	hypothetical protein	LSALVEEPPC(Carbamidomethyl)SS(Phospho)R	26928.7	33792.9	29738.6	24284.3	38410.9	27001.5	32930.3	33037.4	0.875287	1.0984	0.966619	0.789334	1.2485	0.877653	1.07036	1.07384	0.972257	0.928945	0.900245	0.952162	1.04455	1.07445	1.0854	1.04199	0.900262	1.18242	1.07373	0.82899	1.19525	0.816841	0.986146	1.03057	0.989226	0.92185
TGGT1_207920	456	S	hypothetical protein	RPS(Phospho)GDASLSGK	81842	80012	75110.9	84122.5	64076	68865.5	80014.6	71006.7	1.08212	1.05792	0.99312	1.11227	0.847216	0.910543	1.05796	0.938854	0.972257	0.928945	0.900245	0.952162	1.04455	1.07445	1.0854	1.04199	1.113	1.13884	1.10317	1.16815	0.811079	0.847452	0.974717	0.901021	1.2798	0.00101369
TGGT1_207920	432	T	hypothetical protein	T(Phospho)PPSRPHTSAGR	209518	156320	189658	180327	209796	215794	199475	198806	1.07466	0.801798	0.972796	0.924935	1.07609	1.10685	1.02315	1.01972	0.972257	0.928945	0.900245	0.952162	1.04455	1.07445	1.0854	1.04199	1.10533	0.863128	1.08059	0.971405	1.03019	1.03016	0.942648	0.978626	1.00975	0.928646
TGGT1_207920	405	T	hypothetical protein	T(Phospho)PSHQDSEPAVAQETPTKPISLSR		46032.9		40325.5	54485.7	45697.6	47290.5	44296.7		0.993055		0.869931	1.17541	0.985822	1.02019	0.955601	0.972257	0.928945	0.900245	0.952162	1.04455	1.07445	1.0854	1.04199		1.06901		0.913637	1.12527	0.917515	0.939917	0.917093	1.0168	0.853836
TGGT1_207920	407	S	hypothetical protein	TPS(Phospho)HQDSEPAVAQETPTKPISLSR	14468.5	46785.9	55915.3		63588.8		56690.7		0.304665	0.985177	1.17742		1.339		1.19374		0.972257	0.928945	0.900245	0.952162	1.04455	1.07445	1.0854	1.04199	0.313359	1.06053	1.30788		1.28188		1.09982		0.75066	0.493412
TGGT1_207960	92	T	hypothetical protein	AAPAPGC(Carbamidomethyl)RAT(Phospho)PPSSQSASR		21208.1	18110.4		20413.9	22106.9	15767.1	16430.4		1.11586	0.952871		1.07407	1.16315	0.82958	0.864479	1.02453	1.0702	0.980766	0.973185	1.10881	1.07152	0.783118	0.987868		1.04266	0.971559		0.968672	1.08551	1.05933	0.875096	1.00999	0.874701
TGGT1_207960	131	S	hypothetical protein	HES(Phospho)EEEEELGAEER	948137	1081413	1128935	1034074	801125	897144	858015	855291	0.997496	1.13771	1.18771	1.08791	0.842831	0.943849	0.902683	0.899817	1.02453	1.0702	0.980766	0.973185	1.10881	1.07152	0.783118	0.987868	0.97361	1.06308	1.211	1.11788	0.760125	0.880848	1.15268	0.910868	1.17845	0.127637
TGGT1_207980	220	S	PIG-P protein	LSC(Carbamidomethyl)HS(Phospho)ADSVR	14066	10810.5	9775.63		10294.3	6681.15	10808.2	7547.02	1.40695	1.08132	0.977803		1.02968	0.668279	1.08109	0.754887
TGGT1_207980	217	S	PIG-P protein	RLS(Phospho)C(Carbamidomethyl)HSADSVR	63308.8	61124.1	60041.9	79200.5	58868	58827.8	66484.8	66619.6	0.98444	0.950469	0.933641	1.23155	0.915387	0.914762	1.03383	1.03592
TGGT1_207990	419	S	ribosomal RNA large subunit methyltransferase J protein	DRDEADS(Phospho)AEIDEELTR	649332	595819	613832	627111	565258	599525	545683	577253	1.08816	0.998479	1.02867	1.05092	0.947265	1.00469	0.914461	0.967366	1.05481	1.01816	1.04384	1.04152	0.966487	0.948029	0.962639	0.96452	1.03161	0.980674	0.985464	1.00903	0.980111	1.05977	0.949951	1.00295	1.00351	0.879327
TGGT1_207990	227	S	ribosomal RNA large subunit methyltransferase J protein	HVFLQGS(Phospho)DDGDAPAAAQK	5350200	5895020	5768070	5508740	5066910	4966920	4814219	4897261	1.01264	1.11576	1.09173	1.04265	0.959021	0.940096	0.911194	0.926912	1.05481	1.01816	1.04384	1.04152	0.966487	0.948029	0.962639	0.96452	0.960017	1.09586	1.04588	1.00109	0.992275	0.991633	0.946558	0.961008	1.05432	0.142985
TGGT1_207990	500	T	ribosomal RNA large subunit methyltransferase J protein	MVDAELLLT(Phospho)GGEDDDGNRR	22957	12217.6	26576.1	26695.1	24537.5	18763.9	10887.2	19603.2	1.13202	0.602455	1.31048	1.31635	1.20995	0.925255	0.536852	0.966642	1.05481	1.01816	1.04384	1.04152	0.966487	0.948029	0.962639	0.96452	1.07319	0.591712	1.25544	1.26387	1.25191	0.975978	0.557688	1.0022	1.10466	0.709372
TGGT1_208010	267	T	hypothetical protein	ESPHT(Phospho)DDEEPDPR	305359	275711	304700	311072	282106	316196	333533	287300	1.01113	0.912959	1.00895	1.03005	0.934135	1.04702	1.10442	0.951334	0.936781	0.899672	1.01179	1.00092	0.947821	1.07659	1.1765	0.949925	1.07937	1.01477	0.997191	1.02911	0.98556	0.972528	0.938738	1.00148	1.05698	0.0448363
TGGT1_208010	225	S	hypothetical protein	LPS(Phospho)VATEKPASSLPHSPSVC(Carbamidomethyl)K	43705.7	50616.7	33442.1	29359.8	54833.1	55370.5	53295.9	42321.7	0.963356	1.11569	0.737127	0.647145	1.20862	1.22047	1.17474	0.93285	0.936781	0.899672	1.01179	1.00092	0.947821	1.07659	1.1765	0.949925	1.02837	1.2401	0.728536	0.646552	1.27516	1.13364	0.998506	0.982025	0.830094	0.258062
TGGT1_208010	31	S	hypothetical protein	TSVPVSPAAS(Phospho)AGPSPPLSSLR	11611.5	14562.4	31243.6	27188.6	18514.9	13946	20724.5	21673.8	0.582522	0.730561	1.56742	1.36399	0.928849	0.699638	1.0397	1.08732	0.936781	0.899672	1.01179	1.00092	0.947821	1.07659	1.1765	0.949925	0.621833	0.812031	1.54915	1.36274	0.979984	0.649863	0.883723	1.14464	1.18794	0.627193
TGGT1_208010	295	S	hypothetical protein	VES(Phospho)GGEASLQR	46322.7	47640.3	44524.5	38191.1	42333.6	31780.3	29946.5	34205.6	1.17666	1.21013	1.13098	0.970103	1.07533	0.807261	0.76068	0.868866	0.936781	0.899672	1.01179	1.00092	0.947821	1.07659	1.1765	0.949925	1.25606	1.34507	1.1178	0.969215	1.13453	0.749829	0.646562	0.914669	1.36062	0.0628792
TGGT1_208030	80	T	microneme protein MIC4	APT(Phospho)IGEPVPDVSLEQC(Carbamidomethyl)AAQC(Carbamidomethyl)K	16737.6	8786.32	11450.8	5184.76	6966.71	11852.9	16697.1	11304.4	1.50483	0.789954	1.02951	0.466148	0.626358	1.06566	1.50119	1.01635	1.03477	1.0299	1.03034	1.02155	0.971787	0.980168	0.967672	0.963809	1.45426	0.767021	0.999198	0.456312	0.644542	1.08722	1.55134	1.05451	0.847652	0.527637
TGGT1_208030	385	S	microneme protein MIC4	EFC(Carbamidomethyl)DFGGS(Phospho)IR	32958.4	15628.1	25373.1	24790	35227.1	35391.4	18801.5	32650.6	1.19404	0.566184	0.919231	0.898106	1.27623	1.28218	0.681151	1.18288	1.03477	1.0299	1.03034	1.02155	0.971787	0.980168	0.967672	0.963809	1.15391	0.549747	0.892166	0.879156	1.31328	1.30812	0.703908	1.2273	0.763294	0.252454
TGGT1_208030	71	S	microneme protein MIC4	LDLSC(Carbamidomethyl)VHS(Phospho)DNKGSR	27814.5	17219.6		135778	33914.1	19789.4	54844.1	29772.8	0.610096	0.377703		2.97822	0.743888	0.43407	1.20298	0.65305	1.03477	1.0299	1.03034	1.02155	0.971787	0.980168	0.967672	0.963809	0.589594	0.366738		2.91538	0.765484	0.442852	1.24317	0.677572	1.64978	0.794867
TGGT1_208050	3068	S	putative ABC transporter	EAS(Phospho)C(Carbamidomethyl)PDLVSLGK	116355	117662	132024	138210	118330	138097	137732	137622	0.898466	0.908559	1.01946	1.06723	0.913717	1.06635	1.06353	1.06269	1.06408	1.02117	0.972858	0.917066	1.18816	1.26135	0.768174	0.807142	0.844361	0.889723	1.0479	1.16374	0.769016	0.845408	1.3845	1.3166	0.91431	0.718949
TGGT1_208050	1011	S	putative ABC transporter	ESEQS(Phospho)LGDDEEDGGAGAR	16926.3	17597.5	15217.1		21012.9	21083.9	22153.2	21928.6	0.871723	0.90629	0.783697		1.08219	1.08584	1.14091	1.12935	1.06408	1.02117	0.972858	0.917066	1.18816	1.26135	0.768174	0.807142	0.819228	0.887501	0.805561		0.910806	0.86086	1.48523	1.39919	0.719429	0.122331
TGGT1_208050	430	S	putative ABC transporter	GVLHS(Phospho)EGEETR	39718.7	52104.4	38905.3	36446.9	49684.4	44025.2	43794	53437.2	0.887281	1.16397	0.86911	0.814192	1.10991	0.983484	0.97832	1.19374	1.06408	1.02117	0.972858	0.917066	1.18816	1.26135	0.768174	0.807142	0.83385	1.13984	0.893358	0.887823	0.934135	0.77971	1.27356	1.47897	0.840695	0.387798
TGGT1_208050	3009	S	putative ABC transporter	RPLSVASWVSPQS(Phospho)PSSLK	36561	35112.6	35637.4	42433.8		33012.7	31840.5	38548	1.01099	0.970935	0.985446	1.17338		0.912868	0.880454	1.06593	1.06408	1.02117	0.972858	0.917066	1.18816	1.26135	0.768174	0.807142	0.950105	0.950805	1.01294	1.27949		0.723725	1.14616	1.32062	0.985738	0.960476
TGGT1_208050	3360	T	putative ABC transporter	SAT(Phospho)AAPSPPSSSDAHEAPR						140094								1			1.06408	1.02117	0.972858	0.917066	1.18816	1.26135	0.768174	0.807142						0.792803
TGGT1_208050	2199	S	putative ABC transporter	SLS(Phospho)PSFSPSSQEATR	85780.5	77987.4	81538.3	83975	69445.8	73828.1	87197.5	98856.5	1.04196	0.947298	0.99043	1.02003	0.843545	0.896776	1.05917	1.20079	1.06408	1.02117	0.972858	0.917066	1.18816	1.26135	0.768174	0.807142	0.979213	0.927659	1.01806	1.11227	0.709957	0.710967	1.37882	1.48771	0.941635	0.994123
TGGT1_208050	2429	S	putative ABC transporter	SSS(Phospho)YGSLVANPPAR	147257	165748	161289	170097	176719	193326	198961	179318	0.84587	0.952086	0.926472	0.977067	1.01511	1.1105	1.14287	1.03003	1.06408	1.02117	0.972858	0.917066	1.18816	1.26135	0.768174	0.807142	0.794932	0.932347	0.95232	1.06543	0.854348	0.880407	1.48777	1.27615	0.832473	0.343922
TGGT1_208050	367	S	putative ABC transporter	STS(Phospho)VDHLPFASR	490681	423734	436532	448557	457961	496052	464575	408639	1.08237	0.934691	0.962921	0.989446	1.01019	1.09421	1.02478	0.901394	1.06408	1.02117	0.972858	0.917066	1.18816	1.26135	0.768174	0.807142	1.01719	0.915313	0.989786	1.07893	0.850211	0.867495	1.33405	1.11677	0.959863	0.837084
TGGT1_208070	2062	S	inositol polyphosphate kinase	AAAS(Phospho)HDDTGYDAGDDVAK	39111.2	77894.1	63242.8	62075.6	78263.7	52527.9	62853.5	52591.8	0.640431	1.27549	1.03558	1.01647	1.28154	0.860125	1.0292	0.861171	0.946041	1.0627	0.932531	0.977318	1.05909	1.02422	0.965009	1.03309	0.676959	1.20024	1.1105	1.04006	1.21004	0.839788	1.06652	0.833584	1.0197	0.953888
TGGT1_208070	1171	S	inositol polyphosphate kinase	ASELPVPAAPAEDDEGPKPPGVS(Phospho)PLHAR	114489	110638	90528.3	90254.4	67462.3	81710.5	56841.3	59762	1.3636	1.31774	1.07822	1.07496	0.803498	0.973199	0.676999	0.711785	0.946041	1.0627	0.932531	0.977318	1.05909	1.02422	0.965009	1.03309	1.44138	1.23999	1.15623	1.09991	0.758667	0.950188	0.701546	0.688984	1.59306	0.00253715
TGGT1_208070	608	S	inositol polyphosphate kinase	C(Carbamidomethyl)LDS(Phospho)AEGPR	5170.36	7983.55	5754.7	10210.1		4269.54	10135.7		0.712761	1.10057	0.793315	1.40751		0.588578	1.39726		0.946041	1.0627	0.932531	0.977318	1.05909	1.02422	0.965009	1.03309	0.753414	1.03564	0.850712	1.44018		0.574661	1.44792		1.0086	0.830765
TGGT1_208070	1210	S	inositol polyphosphate kinase	DAVSGHLVGS(Phospho)DHLAAVR	17277.3	22413.3	12449.3	11882.2	9104.29	8219.27	10819	7256.07	1.39024	1.80351	1.00175	0.956114	0.732587	0.661373	0.870563	0.583868	0.946041	1.0627	0.932531	0.977318	1.05909	1.02422	0.965009	1.03309	1.46953	1.69711	1.07422	0.978305	0.691712	0.645735	0.902129	0.565164	1.86084	0.00945704
TGGT1_208070	1390	S	inositol polyphosphate kinase	EAS(Phospho)LTDAEGER	105162	113783	96231	128273	110830	104872	102248	100128	0.976517	1.05657	0.893585	1.19112	1.02915	0.973824	0.949458	0.929772	0.946041	1.0627	0.932531	0.977318	1.05909	1.02422	0.965009	1.03309	1.03221	0.994235	0.958237	1.21877	0.971728	0.950799	0.983885	0.899988	1.10431	0.142718
TGGT1_208070	1392	T	inositol polyphosphate kinase	EASLT(Phospho)DAEGERQPEAR	80524.6	74422.9	86597.7	69008.8	88582.3	66128	72164.8	72312.6	1.05651	0.976452	1.13619	0.905417	1.16223	0.86762	0.946824	0.948763	0.946041	1.0627	0.932531	0.977318	1.05909	1.02422	0.965009	1.03309	1.11677	0.918843	1.21839	0.926431	1.09738	0.847105	0.981155	0.91837	1.08752	0.397026
TGGT1_208070	974	S	inositol polyphosphate kinase	EDS(Phospho)AGDAALISSR	17529.8	23143.4	17523.5	14474.9	16612.7	23494.7	19196.5	26184.8	0.886685	1.17063	0.886367	0.732164	0.840297	1.1884	0.97099	1.32447	0.946041	1.0627	0.932531	0.977318	1.05909	1.02422	0.965009	1.03309	0.937259	1.10156	0.950496	0.749156	0.793412	1.1603	1.0062	1.28204	0.881311	0.395387
TGGT1_208070	2703	T	inositol polyphosphate kinase	ERGT(Phospho)PVASQAAAEAPR		83103.1				40215.6				1.34778				0.652222			0.946041	1.0627	0.932531	0.977318	1.05909	1.02422	0.965009	1.03309		1.26826				0.636801			1.99161
TGGT1_208070	1667	S	inositol polyphosphate kinase	EVESERS(Phospho)PQFQLR	30116.9	38586.4	44610.5	37373.8	21846.1	33280.6	25230.6	31381.6	0.918105	1.1763	1.35994	1.13933	0.665972	1.01455	0.769148	0.956659	0.946041	1.0627	0.932531	0.977318	1.05909	1.02422	0.965009	1.03309	0.970471	1.1069	1.45833	1.16577	0.628814	0.990561	0.797037	0.926013	1.4066	0.0396607
TGGT1_208070	953	T	inositol polyphosphate kinase	GAAAC(Carbamidomethyl)PSSVSGHPT(Phospho)PR	50304.3	40580.2	40564.7	38082.3	54860.5	73472.4	67446.7	81910.6	0.899854	0.725908	0.72563	0.681225	0.981357	1.31429	1.2065	1.46523	0.946041	1.0627	0.932531	0.977318	1.05909	1.02422	0.965009	1.03309	0.951178	0.683081	0.77813	0.697035	0.926602	1.28321	1.25025	1.4183	0.637391	0.0094157
TGGT1_208070	1375	S	inositol polyphosphate kinase	HAEDGRPLS(Phospho)PR	777747	709088	739581	726850	738694	773037	760254	768347	1.0381	0.946461	0.987161	0.970168	0.985977	1.03182	1.01475	1.02556	0.946041	1.0627	0.932531	0.977318	1.05909	1.02422	0.965009	1.03309	1.09731	0.890621	1.05858	0.992685	0.930964	1.00742	1.05155	0.992704	1.0142	0.826727
TGGT1_208070	2128	S	inositol polyphosphate kinase	LPS(Phospho)GSDLSGGFGGFR	47548	65859.4	66474	66577.9	61753.1	70952.2	74658.8	56991.2	0.744662	1.03144	1.04107	1.04269	0.967131	1.1112	1.16925	0.892554	0.946041	1.0627	0.932531	0.977318	1.05909	1.02422	0.965009	1.03309	0.787135	0.970588	1.11639	1.06689	0.91317	1.08493	1.21165	0.863961	0.967425	0.7762
TGGT1_208070	1883	S	inositol polyphosphate kinase	LPSS(Phospho)ELHPELPVGLHALGEGDASSR	16827.6	15200.8	8863.32	15571.4	21964.4	14639.4	30084.6	15088.9	0.973816	0.879673	0.512922	0.90112	1.27108	0.847185	1.741	0.873198	0.946041	1.0627	0.932531	0.977318	1.05909	1.02422	0.965009	1.03309	1.02936	0.827774	0.550032	0.922034	1.20016	0.827154	1.80413	0.845225	0.711874	0.219505
TGGT1_208070	1809	S	inositol polyphosphate kinase	LS(Phospho)PSVPVR	14278	10733	14154	15995.7	15952.6	19430.3	11138.1	16789.4	0.964151	0.724767	0.955777	1.08014	1.07723	1.31207	0.752123	1.13374	0.946041	1.0627	0.932531	0.977318	1.05909	1.02422	0.965009	1.03309	1.01914	0.682007	1.02493	1.10521	1.01713	1.28105	0.779394	1.09742	0.917677	0.585335
TGGT1_208070	1726	T	inositol polyphosphate kinase	LVT(Phospho)PETEIR	142998	159134	154987	133068	129638	141520	148578	124823	1.00814	1.1219	1.09266	0.938134	0.913953	0.997721	1.04748	0.880007	0.946041	1.0627	0.932531	0.977318	1.05909	1.02422	0.965009	1.03309	1.06564	1.05571	1.17172	0.959907	0.862958	0.97413	1.08546	0.851816	1.12681	0.132721
TGGT1_208070	2182	S	inositol polyphosphate kinase	QS(Phospho)SLGSSEETPLAR					16666.1								1				0.946041	1.0627	0.932531	0.977318	1.05909	1.02422	0.965009	1.03309					0.944205
TGGT1_208070	2183	S	inositol polyphosphate kinase	QSS(Phospho)LGSSEETPLAR	22251.3	23121.6	14542.6	19185.7		15798.8	13860.6	18081.9	1.22797	1.276	0.802556	1.05879		0.871881	0.764919	0.997878	0.946041	1.0627	0.932531	0.977318	1.05909	1.02422	0.965009	1.03309	1.29801	1.20072	0.860622	1.08337		0.851266	0.792654	0.965911	1.27673	0.0976637
TGGT1_208070	2187	S	inositol polyphosphate kinase	QSSLGSS(Phospho)EETPLAR	91349.3	82983.2	77596	81873.1	76235.1	84337.3	71915.3	73969.1	1.14141	1.03687	0.969559	1.023	0.952554	1.05379	0.898578	0.924241	0.946041	1.0627	0.932531	0.977318	1.05909	1.02422	0.965009	1.03309	1.20651	0.975698	1.03971	1.04674	0.899406	1.02887	0.93116	0.894633	1.13707	0.0614393
TGGT1_208070	1882	S	inositol polyphosphate kinase	RLPS(Phospho)SELHPELPVGLHALGEGDASSR	45489.9	11730.2	5856.78		43578.7	41979.7	14439.6	54390.9	1.46427	0.377583	0.188524		1.40275	1.35128	0.464796	1.75079	0.946041	1.0627	0.932531	0.977318	1.05909	1.02422	0.965009	1.03309	1.54779	0.355306	0.202164		1.32449	1.31933	0.481649	1.6947	0.582348	0.233324
TGGT1_208070	632	S	inositol polyphosphate kinase	RMS(Phospho)EELESSSGHQR	735857	700933	649931	712538	630140	640032	621284	591396	1.11449	1.0616	0.98435	1.07917	0.954376	0.969357	0.940963	0.895697	0.946041	1.0627	0.932531	0.977318	1.05909	1.02422	0.965009	1.03309	1.17806	0.998963	1.05557	1.10422	0.901126	0.946437	0.975081	0.867004	1.1754	0.0101827
TGGT1_208070	219	S	inositol polyphosphate kinase	RSS(Phospho)VEASLSTSSDLFTLSR	22901.6	28353.9	14767.4	15142.1	19594.2	12791.5	10969.2	15877.4	1.30496	1.61564	0.841463	0.862814	1.1165	0.728874	0.625038	0.904713	0.946041	1.0627	0.932531	0.977318	1.05909	1.02422	0.965009	1.03309	1.37939	1.52032	0.902344	0.882839	1.0542	0.711641	0.647701	0.875731	1.42429	0.103598
TGGT1_208070	1002	S	inositol polyphosphate kinase	SAS(Phospho)IEETR	62137.5	61163.9	54440.9	69351.6	41286.4	49620.6	41463	53608.2	1.14785	1.12986	1.00567	1.28111	0.76267	0.916625	0.765933	0.990287	0.946041	1.0627	0.932531	0.977318	1.05909	1.02422	0.965009	1.03309	1.21332	1.0632	1.07843	1.31084	0.720117	0.894952	0.793705	0.958564	1.3856	0.00658773
TGGT1_208070	792	Y	inositol polyphosphate kinase	SGDAHDY(Phospho)SPR	6449.25				3184.09		4520.13		1.367				0.674907		0.958096		0.946041	1.0627	0.932531	0.977318	1.05909	1.02422	0.965009	1.03309	1.44497				0.63725		0.992836		1.77287
TGGT1_208070	793	S	inositol polyphosphate kinase	SGDAHDYS(Phospho)PR			5970.15	951.072	5606.09	4493.12		6254.7			1.28252	0.204311	1.20431	0.965219		1.34364	0.946041	1.0627	0.932531	0.977318	1.05909	1.02422	0.965009	1.03309			1.37531	0.209053	1.13711	0.942397		1.3006	0.703095	0.578087
TGGT1_208070	1924	S	inositol polyphosphate kinase	SLS(Phospho)APNLR	393497	852908	908809	837286	804012	804229	895540	835397	0.497179	1.07764	1.14827	1.0579	1.01586	1.01613	1.1315	1.05551	0.946041	1.0627	0.932531	0.977318	1.05909	1.02422	0.965009	1.03309	0.525536	1.01406	1.23135	1.08245	0.95918	0.992108	1.17253	1.0217	0.929533	0.566993
TGGT1_208070	2488	S	inositol polyphosphate kinase	SRHS(Phospho)GEETAVDLSR	116513	117470	124656	108461	95247.9	82469.8	86104.4	89687.5	1.13587	1.1452	1.21525	1.05737	0.928558	0.803986	0.839419	0.87435	0.946041	1.0627	0.932531	0.977318	1.05909	1.02422	0.965009	1.03309	1.20065	1.07763	1.30318	1.08191	0.876748	0.784976	0.869856	0.846341	1.38055	0.000852504
TGGT1_208070	1473	S	inositol polyphosphate kinase	SRNS(Phospho)GDYVGEAK	10771.3	7363.77	6919.78	4553.78	8351.88	14284.1	8325.69	5251.45	1.30915	0.894995	0.841033	0.553468	1.01509	1.73609	1.01191	0.638263	0.946041	1.0627	0.932531	0.977318	1.05909	1.02422	0.965009	1.03309	1.38382	0.842192	0.901882	0.566313	0.958453	1.69505	1.0486	0.617817	0.855157	0.624399
TGGT1_208070	1136	S	inositol polyphosphate kinase	S(Phospho)VGEMHADPWGGK	11574.6	9227.21	10766.9	4826.19	9169.83	9036.94	14276.8	14632.3	1.1088	0.88393	1.03143	0.46233	0.878433	0.865703	1.36766	1.40172	0.946041	1.0627	0.932531	0.977318	1.05909	1.02422	0.965009	1.03309	1.17204	0.83178	1.10605	0.47306	0.829421	0.845234	1.41725	1.35681	0.805385	0.375083
TGGT1_208070	1119	T	inositol polyphosphate kinase	THEETLQEDT(Phospho)ETGVDSAER	131774	129308	108248	134541	132045	144653	149643	106612	1.01675	0.997724	0.835228	1.0381	1.01884	1.11612	1.15463	0.822604	0.946041	1.0627	0.932531	0.977318	1.05909	1.02422	0.965009	1.03309	1.07474	0.93886	0.895657	1.06219	0.961996	1.08973	1.19649	0.796253	0.981946	0.92355
TGGT1_208070	1125	S	inositol polyphosphate kinase	THEETLQEDTETGVDS(Phospho)AER	31638.7		30039.1		27375.6	29654.1	24737.6	23818.8	1.13493		1.07755		0.982003	1.06374	0.887374	0.854415	0.946041	1.0627	0.932531	0.977318	1.05909	1.02422	0.965009	1.03309	1.19966		1.15551		0.927212	1.03858	0.919549	0.827044	1.26881	0.0270478
TGGT1_208070	2196	S	inositol polyphosphate kinase	VS(Phospho)DEQDEDREAEGQGR	27633.7	26485.1	23959.4	29640.8	21947.8	25996.6	37533.2	20202.9	1.03594	0.992885	0.898199	1.11118	0.822785	0.97457	1.40706	0.757375	0.946041	1.0627	0.932531	0.977318	1.05909	1.02422	0.965009	1.03309	1.09503	0.934306	0.963184	1.13697	0.776878	0.951527	1.45808	0.733113	1.05355	0.611318
TGGT1_208090	166	S	5-formyltetrahydrofolate cyclo-ligase	GRS(Phospho)GEEEGVLVSR	38813.1	39496.2	41276.3	53272.6	34888.9	34173.1	39527.1	35223.9	0.980526	0.997785	1.04275	1.34582	0.881391	0.863308	0.998565	0.889855	0.873127	0.977884	1.06739	0.910097	1.20399	0.66925	1.052	1.24626	1.12301	1.02035	0.976917	1.47876	0.732058	1.28996	0.949208	0.71402	1.24796	0.203405
TGGT1_208200	340	S	PHD-finger domain-containing protein	GPAGLSLS(Phospho)PGVQGPAVSGSK	11782.2	9267.2	6080.36	9016.88	7500.63	5809.42	8551.12	9147.3	1.40358	1.10398	0.724336	1.07416	0.893529	0.69206	1.01867	1.08969	0.861581	1.1677	1.16503	0.895116	0.902221	0.951033	1.05724	1.00007	1.62908	0.945424	0.621732	1.20002	0.990366	0.727693	0.963518	1.08961	1.16575	0.653102
TGGT1_208200	188	S	PHD-finger domain-containing protein	SHLGSNS(Phospho)DAGLGPSVPER	1318361	1450992	1310237	1422807	1943363	1978365	1875976	1978081	0.794302	0.874211	0.789407	0.85723	1.17086	1.19195	1.13026	1.19178	0.861581	1.1677	1.16503	0.895116	0.902221	0.951033	1.05724	1.00007	0.921912	0.748658	0.677586	0.957674	1.29775	1.25332	1.06907	1.19169	0.687021	0.00624497
TGGT1_208310	341	S	hypothetical protein	GTPDES(Phospho)DPETVGQER	27789.4	43017.8		22092.1	29872.8	26770.8	34650	44459.1	0.85075	1.31696		0.676332	0.914532	0.819567	1.06078	1.36108	1.07492	0.785787	1.05037	1.26544	0.925231	0.826885	1.04912	1.02224	0.791451	1.67597		0.534464	0.988437	0.99115	1.01112	1.33146	0.926043	0.558291
TGGT1_208320	62	S	polynucleotide kinase 3 phosphatase	FYGVQSQPASTS(Phospho)PGPQTASR	32333	17690.1	23488	38160	32586.6	29221.4	42119.8	21446.8	1.0912	0.597019	0.792691	1.28785	1.09976	0.986186	1.42149	0.723803	0.898853	1.01665	0.965856	0.90539	0.980218	1.04869	1.04361	1.14073	1.21399	0.587241	0.820714	1.42243	1.12195	0.940398	1.36209	0.634508	0.99641	0.932101
TGGT1_208320	69	S	polynucleotide kinase 3 phosphatase	FYGVQSQPASTSPGPQTAS(Phospho)RDELQR	16277.8	25628.5	16408.5	15884.1	25041.3	21464.1		22860.1	0.793683	1.24961	0.800056	0.774487	1.22098	1.04656		1.11463	0.898853	1.01665	0.965856	0.90539	0.980218	1.04869	1.04361	1.14073	0.882995	1.22914	0.828339	0.855417	1.24562	0.997969		0.977116	0.883944	0.349129
TGGT1_208320	79	S	polynucleotide kinase 3 phosphatase	KEPS(Phospho)ENATGISALLTGYK	17363.6	20008.4	11635.6	10513.9	24096.4	18827.8	14706	21077.1	1.00492	1.15799	0.673411	0.608493	1.39458	1.08966	0.851111	1.21984	0.898853	1.01665	0.965856	0.90539	0.980218	1.04869	1.04361	1.14073	1.118	1.13902	0.697217	0.672078	1.42272	1.03907	0.815543	1.06935	0.834272	0.33565
TGGT1_208320	463	S	polynucleotide kinase 3 phosphatase	SSS(Phospho)VGSTGLTGPGVK	251006	246599	211375	223825	323398	321550	336023	292332	0.910222	0.894241	0.766508	0.811656	1.17274	1.16604	1.21852	1.06008	0.898853	1.01665	0.965856	0.90539	0.980218	1.04869	1.04361	1.14073	1.01265	0.879596	0.793605	0.896471	1.1964	1.1119	1.1676	0.929301	0.813202	0.0350032
TGGT1_208320	140	S	polynucleotide kinase 3 phosphatase	VNPTMESASQDSS(Phospho)REDR	55214.5	50412.9	63721.8	68001.6	81412	67074.8	89867.7	78163.9	0.79751	0.728156	0.920388	0.982204	1.1759	0.968818	1.29803	1.12899	0.898853	1.01665	0.965856	0.90539	0.980218	1.04869	1.04361	1.14073	0.887252	0.716231	0.952925	1.08484	1.19963	0.923837	1.24379	0.989705	0.83573	0.15738
TGGT1_208340	996	S	hypothetical protein	ARLS(Phospho)GAVEELEAER	10707.1	9171.7	4761.26	10504.7	10330.8	6687.35		13318.1	1.1446	0.980466	0.508985	1.12297	1.10438	0.714886		1.42372	1.0439	0.939337	1.02234	0.974157	1.02558	1.04424	0.990173	0.96028	1.09647	1.04378	0.497864	1.15276	1.07683	0.684602		1.48261	0.876424	0.672743
TGGT1_208340	412	S	hypothetical protein	EEVAPEPAGES(Phospho)GEVPFANVAGYSGNLR	20132	30127.9	38020.9	32756	25454.7	39868.7	32443.4	29106	0.649656	0.972222	1.22693	1.05703	0.821419	1.28656	1.04694	0.939246	1.0439	0.939337	1.02234	0.974157	1.02558	1.04424	0.990173	0.96028	0.622337	1.03501	1.20012	1.08507	0.800929	1.23206	1.05733	0.978096	0.969061	0.785105
TGGT1_208340	455	S	hypothetical protein	GEERPDS(Phospho)PAPR	35243.7	47481.7	39157.6	36328.9	36828.6	34851.8	42600.7	30139.5	0.931657	1.25516	1.03512	0.960344	0.973553	0.921297	1.12614	0.796728	1.0439	0.939337	1.02234	0.974157	1.02558	1.04424	0.990173	0.96028	0.892479	1.33622	1.0125	0.985821	0.949268	0.882269	1.13731	0.829683	1.1128	0.388562
TGGT1_208340	46	S	hypothetical protein	GEEVAMEDS(Phospho)QVSTSAR	21185.4	14394.5	18711.6		17485.4	11338.7		25514.9	1.17014	0.795053	1.0335		0.965773	0.626272		1.40927	1.0439	0.939337	1.02234	0.974157	1.02558	1.04424	0.990173	0.96028	1.12093	0.846398	1.01092		0.941682	0.599742		1.46756	0.989785	0.866234
TGGT1_208340	50	T	hypothetical protein	GEEVAMEDSQVST(Phospho)SAR	20725.3	23212.3	17341.6						1.01463	1.13639	0.84898						1.0439	0.939337	1.02234	0.974157	1.02558	1.04424	0.990173	0.96028	0.971966	1.20978	0.830431
TGGT1_208340	51	S	hypothetical protein	GEEVAMEDSQVSTS(Phospho)AR				10891.3								1					1.0439	0.939337	1.02234	0.974157	1.02558	1.04424	0.990173	0.96028				1.02653
TGGT1_208340	142	S	hypothetical protein	GNADAQVDS(Phospho)EKLETLR	14384.6	8437.41	91289.3	12120.6	146923	128123	114466	19785.2	0.214885	0.126042	1.36373	0.181064	2.19481	1.91396	1.70994	0.295561	1.0439	0.939337	1.02234	0.974157	1.02558	1.04424	0.990173	0.96028	0.205848	0.134182	1.33393	0.185867	2.14006	1.83288	1.72692	0.307787	0.309577	0.084139
TGGT1_208340	482	S	hypothetical protein	KLEPLPADGS(Phospho)VEPFVEER	83059.2	64610.2	82990.2	83804.3	87570	92141.1	114823	93040	0.946492	0.736259	0.945706	0.954983	0.997895	1.04998	1.30845	1.06023	1.0439	0.939337	1.02234	0.974157	1.02558	1.04424	0.990173	0.96028	0.90669	0.783806	0.925044	0.980318	0.973002	1.0055	1.32144	1.10408	0.816493	0.0547983
TGGT1_208340	436	S	hypothetical protein	LPSVLEES(Phospho)QEYSTSAR								124575								1	1.0439	0.939337	1.02234	0.974157	1.02558	1.04424	0.990173	0.96028								1.04136
TGGT1_208340	111	S	hypothetical protein	NS(Phospho)AEFPAQPFSGETVAGGSSAR	5925.47		12143.4			11938.5	19638.2	11354.6	0.485693		0.995358			0.978563	1.60968	0.930702	1.0439	0.939337	1.02234	0.974157	1.02558	1.04424	0.990173	0.96028	0.465269		0.973611			0.937109	1.62566	0.969199	0.611081	0.238965
TGGT1_208340	25	S	hypothetical protein	S(Phospho)IENDAC(Carbamidomethyl)PPMITK	51474.3	62346.4	38870.5	58105.3	82415.2	95811.9	78661.9	84066.9	0.746339	0.903976	0.563593	0.842484	1.19496	1.3892	1.14054	1.21891	1.0439	0.939337	1.02234	0.974157	1.02558	1.04424	0.990173	0.96028	0.714954	0.962355	0.55128	0.864834	1.16515	1.33035	1.15186	1.26933	0.629168	0.00891717
TGGT1_208340	158	S	hypothetical protein	SQIVDS(Phospho)GKHDTPSR	29702	28269.6	21145.8	33359.9	43034.4	48570.2	38871.4	48451	0.815417	0.776093	0.580521	0.915838	1.18143	1.33341	1.06715	1.33014	1.0439	0.939337	1.02234	0.974157	1.02558	1.04424	0.990173	0.96028	0.781127	0.826213	0.567838	0.940135	1.15196	1.27692	1.07774	1.38516	0.636846	0.00856277
TGGT1_208340	244	S	hypothetical protein	VAFPNQS(Phospho)K	11907.1	17833.8	8033.16	10835.4	18201.4	17785.5	15433.4	14433.1	0.832207	1.24643	0.561451	0.757304	1.27213	1.24306	1.07867	1.00875	1.0439	0.939337	1.02234	0.974157	1.02558	1.04424	0.990173	0.96028	0.797211	1.32693	0.549184	0.777395	1.24039	1.1904	1.08937	1.05048	0.754974	0.125991
TGGT1_208360	113	S	hypothetical protein	ASFHSSTS(Phospho)PGGR	29993.8	30597.7	22113.5	27041		28293.8	33436.2	27102.9	1.0573	1.07858	0.779511	0.953208		0.99737	1.17864	0.95539	0.961339	1.05315	0.943125	0.953936	1.01996	1.04924	1.03198	0.987273	1.09982	1.02415	0.826519	0.999236		0.950561	1.14212	0.967706	0.967948	0.708372
TGGT1_208360	838	S	hypothetical protein	HGS(Phospho)LPC(Carbamidomethyl)SC(Carbamidomethyl)R	36755.9	23473.4	27899.4	32510	29377.5	31649.5	36702	23567.8	1.2154	0.776188	0.92254	1.075	0.971415	1.04654	1.21361	0.779309	0.961339	1.05315	0.943125	0.953936	1.01996	1.04924	1.03198	0.987273	1.26427	0.737019	0.978173	1.12691	0.952407	0.997426	1.17601	0.789355	1.04883	0.797855
TGGT1_208360	107	S	hypothetical protein	RAS(Phospho)FHSSTSPGGR	54450.7	62739.4	50919.7	57596.3	62342.1	51943.7	66719.4	63126.8	0.92714	1.06827	0.867017	0.9807	1.06151	0.884453	1.13604	1.07487	0.961339	1.05315	0.943125	0.953936	1.01996	1.04924	1.03198	0.987273	0.964425	1.01436	0.919302	1.02806	1.04074	0.842943	1.10084	1.08873	0.963887	0.650051
TGGT1_208360	200	S	hypothetical protein	S(Phospho)PHLPDYPDR	289043	280961	280449	271283	244908	248422	238724	250217	1.09902	1.06829	1.06634	1.03149	0.931205	0.944568	0.907694	0.951393	0.961339	1.05315	0.943125	0.953936	1.01996	1.04924	1.03198	0.987273	1.14322	1.01438	1.13065	1.0813	0.912983	0.900237	0.879566	0.963658	1.19503	0.0017838
TGGT1_208360	221	T	hypothetical protein	SQEQIPMVHT(Phospho)PENGSR	36969.6	28151	31768.4	33850.6		27734.8	24317.3	28878.8	1.22259	0.930961	1.05059	1.11945		0.917197	0.80418	0.95503	0.961339	1.05315	0.943125	0.953936	1.01996	1.04924	1.03198	0.987273	1.27176	0.883982	1.11394	1.1735		0.874151	0.779259	0.967341	1.27154	0.0774781
TGGT1_208370	1054	S	putative myosin heavy chain	AFS(Phospho)GVEHPVIAGIVPR	90217.2	177884	157298	166826	170817	192826	166632	165237	0.56047	1.10509	0.977207	1.0364	1.06119	1.19792	1.03519	1.02653	0.925269	0.920602	0.927796	0.925869	1.06627	1.08873	1.07081	1.07466	0.605737	1.2004	1.05326	1.11938	0.99524	1.1003	0.966737	0.955208	0.990364	0.804784
TGGT1_208370	1106	S	putative myosin heavy chain	GAEHELS(Phospho)FEGFPTAVVR	420974	404032	402961	342892	443450	398841	368510	573623	1.00373	0.963334	0.960779	0.817558	1.05732	0.950956	0.878638	1.36769	0.925269	0.920602	0.927796	0.925869	1.06627	1.08873	1.07081	1.07466	1.0848	1.04642	1.03555	0.883017	0.991604	0.873458	0.820537	1.27267	1.02312	0.759224
TGGT1_208370	1030	S	putative myosin heavy chain	GTS(Phospho)ANVDHLQGR	461608	478746	468838	456603	506277	478253	537239	536789	0.941012	0.975948	0.955751	0.93081	1.03207	0.974944	1.09519	1.09427	0.925269	0.920602	0.927796	0.925869	1.06627	1.08873	1.07081	1.07466	1.01701	1.06012	1.03013	1.00534	0.967928	0.895492	1.02277	1.01825	1.05331	0.157725
TGGT1_208370	1042	Y	putative myosin heavy chain	KGY(Phospho)SPEFGDLEK			8816.91	8669.2	10266.4	8628.33	8139.17	9604.81			0.977397	0.961023	1.13808	0.956492	0.902267	1.06474	0.925269	0.920602	0.927796	0.925869	1.06627	1.08873	1.07081	1.07466			1.05346	1.03797	1.06735	0.878544	0.842603	0.990768	1.10679	0.145862
TGGT1_208370	1010	S	putative myosin heavy chain	RETGASNALS(Phospho)EEHATR	1244441	1410291	1309101	1.35998e+06	1.32812e+06	1290930	1.34146e+06	1.35292e+06	0.935912	1.06064	0.984541	1.02281	0.998842	0.970875	1.00888	1.0175	0.925269	0.920602	0.927796	0.925869	1.06627	1.08873	1.07081	1.07466	1.0115	1.15212	1.06116	1.1047	0.936763	0.891754	0.942166	0.94681	1.16462	0.00277898
TGGT1_208370	1019	S	putative myosin heavy chain	VAS(Phospho)EASDTPGR	19582	19129.5	19585	21633.7	12549.4	19699.7	18615.3	18685.5	1.04801	1.02379	1.04817	1.15781	0.671629	1.0543	0.996269	1.00003	0.925269	0.920602	0.927796	0.925869	1.06627	1.08873	1.07081	1.07466	1.13265	1.11209	1.12974	1.25051	0.629887	0.968385	0.93039	0.93055	1.33701	0.0273973
TGGT1_208370	1024	T	putative myosin heavy chain	VASEASDT(Phospho)PGR		21341.3	28374.9			37952.5	27957.4	30223.9		0.731618	0.972743			1.30108	0.95843	1.03613	0.925269	0.920602	0.927796	0.925869	1.06627	1.08873	1.07081	1.07466		0.794717	1.04844			1.19505	0.895053	0.964145	0.905213	0.552678
TGGT1_208390	20	S	hypothetical protein	S(Phospho)NVEEDSGDAETLAK	27885.6	21671.6	20919.9	29439.6	28086.1	26501.5	17166.3	30660.8	1.10257	0.856875	0.827154	1.16402	1.1105	1.04785	0.67874	1.2123	0.998709	0.955884	1.00272	0.921298	1.03077	1.04547	1.0625	0.982647	1.104	0.896422	0.824914	1.26345	1.07735	1.00227	0.638811	1.23371	1.03457	0.789865
TGGT1_208390	26	S	hypothetical protein	SNVEEDS(Phospho)GDAETLAK				3001.56	6485.35	8230.34		8209.96				0.463075	1.00055	1.26976		1.26662	0.998709	0.955884	1.00272	0.921298	1.03077	1.04547	1.0625	0.982647				0.502633	0.970677	1.21454		1.28898	0.434028
TGGT1_208400B	1027	S	hypothetical protein	AAS(Phospho)LSNEPSR	39821.7	36778.3	26696.7	47965.9	39584.8	30469.3	34164	28601.6	1.12141	1.03571	0.751802	1.35076	1.11474	0.858041	0.962087	0.805445	1.02617	0.996589	0.961537	0.973822	1.0396	0.981471	0.988203	1.0326	1.09281	1.03925	0.781875	1.38707	1.07228	0.87424	0.973573	0.780015	1.1624	0.353118
TGGT1_208400B	917	S	hypothetical protein	AAS(Phospho)PASLASSLR	116592	98917	100764	124488	96137.6	94003.3	85725.8	96549.2	1.14703	0.973141	0.991312	1.22471	0.945798	0.9248	0.843367	0.949847	1.02617	0.996589	0.961537	0.973822	1.0396	0.981471	0.988203	1.0326	1.11777	0.976472	1.03097	1.25763	0.909769	0.942259	0.853435	0.919857	1.20895	0.0197103
TGGT1_208400B	1593	S	hypothetical protein	AHLS(Phospho)SPSLPR	43623.6	36423.7	37808.5	35271.2	29651.6	31281.4	29370.3	28977.8	1.28112	1.06968	1.11035	1.03583	0.870799	0.918663	0.862538	0.851011	1.02617	0.996589	0.961537	0.973822	1.0396	0.981471	0.988203	1.0326	1.24845	1.07334	1.15476	1.06368	0.837627	0.936006	0.872835	0.824142	1.30819	0.0012449
TGGT1_208400B	1690	S	hypothetical protein	ANS(Phospho)AELSHIPTFASR	609670	573151	573823	608672	632494	606703	635429	609868	1.00568	0.945441	0.946549	1.00403	1.04333	1.00079	1.04817	1.00601	1.02617	0.996589	0.961537	0.973822	1.0396	0.981471	0.988203	1.0326	0.980029	0.948677	0.984413	1.03103	1.00359	1.01968	1.06068	0.974245	0.971896	0.291731
TGGT1_208400B	116	T	hypothetical protein	ART(Phospho)WGQGTSFASSVR	45309.2	58146.7	59222.4	70172.7	30613.4	37677.7	28077.9	38291.4	0.986292	1.26574	1.28916	1.52752	0.666393	0.820169	0.611201	0.833528	1.02617	0.996589	0.961537	0.973822	1.0396	0.981471	0.988203	1.0326	0.961135	1.27007	1.34072	1.56858	0.641008	0.835653	0.618497	0.807211	1.77114	0.00450383
TGGT1_208400B	506	S	hypothetical protein	DGEEES(Phospho)GEEMHGSPR	3619.49	28727.7	6516.74	5476.02	6349.2	17963.6	18749.8	17023.3	0.277287	2.20081	0.499243	0.419514	0.486408	1.37618	1.43641	1.30415	1.02617	0.996589	0.961537	0.973822	1.0396	0.981471	0.988203	1.0326	0.270214	2.20834	0.519214	0.430792	0.467879	1.40216	1.45356	1.26297	0.747522	0.337498
TGGT1_208400B	513	S	hypothetical protein	DGEEESGEEMHGS(Phospho)PR	15866.7		16495.1	19022.3	13941.9	15845.5	7378.37	19334.2	1.0295		1.07027	1.23425	0.904614	1.02813	0.478742	1.25449	1.02617	0.996589	0.961537	0.973822	1.0396	0.981471	0.988203	1.0326	1.00324		1.11309	1.26743	0.870154	1.04754	0.484457	1.21488	1.24734	0.318537
TGGT1_208400B	1353	S	hypothetical protein	HAVPLS(Phospho)PALSR	748073	722382	740539	718376	664880	740225	756782	741113	1.0261	0.990859	1.01576	0.985364	0.911987	1.01533	1.03804	1.01655	1.02617	0.996589	0.961537	0.973822	1.0396	0.981471	0.988203	1.0326	0.999925	0.994251	1.0564	1.01185	0.877246	1.0345	1.05044	0.984456	1.02934	0.497313
TGGT1_208400B	906	S	hypothetical protein	LALS(Phospho)PDFSFRPR	18636	16998	10267	15569	8616.4	8907.07	9937.45	5186.25	1.58407	1.44484	0.872699	1.32337	0.732398	0.757105	0.844688	0.440833	1.02617	0.996589	0.961537	0.973822	1.0396	0.981471	0.988203	1.0326	1.54366	1.44978	0.907609	1.35895	0.704498	0.771398	0.854772	0.426915	1.90747	0.0149758
TGGT1_208400B	1488	S	hypothetical protein	LEGLTS(Phospho)QASLR			26465.4				32364.8				0.899722				1.10028		1.02617	0.996589	0.961537	0.973822	1.0396	0.981471	0.988203	1.0326			0.935712				1.11341		0.840399
TGGT1_208400B	1491	S	hypothetical protein	LEGLTSQAS(Phospho)LR	30700.2	38368.4		24659.1	38279.1	26100.1		33552.7	0.961085	1.20114		0.771966	1.19835	0.817077		1.05038	1.02617	0.996589	0.961537	0.973822	1.0396	0.981471	0.988203	1.0326	0.936571	1.20525		0.792718	1.1527	0.832502		1.01722	0.977393	0.860107
TGGT1_208400B	1360	S	hypothetical protein	LS(Phospho)IETHGSGPLTHLNR		167321	165656	42002.7	142628	97053.2	127007			1.35361	1.34014	0.339797	1.15384	0.785148	1.02747		1.02617	0.996589	0.961537	0.973822	1.0396	0.981471	0.988203	1.0326		1.35824	1.39374	0.348931	1.10989	0.799971	1.03974		1.0513	0.823344
TGGT1_208400B	1366	S	hypothetical protein	LSIETHGS(Phospho)GPLTHLNR	236594	253906	257262	201161	165036	170031	199639	169669	1.14483	1.2286	1.24484	0.973381	0.798579	0.822748	0.966015	0.820998	1.02617	0.996589	0.961537	0.973822	1.0396	0.981471	0.988203	1.0326	1.11563	1.23281	1.29464	0.999548	0.768158	0.83828	0.977548	0.795077	1.37394	0.00668131
TGGT1_208400B	1370	T	hypothetical protein	LSIETHGSGPLT(Phospho)HLNR	31950.4	25323.7	29526.3	29293.8	19270.7	14722.4	28048.4	20513.3	1.28671	1.01984	1.18908	1.17972	0.77607	0.592901	1.12957	0.826112	1.02617	0.996589	0.961537	0.973822	1.0396	0.981471	0.988203	1.0326	1.25389	1.02333	1.23665	1.21143	0.746507	0.604094	1.14305	0.80003	1.43466	0.0340361
TGGT1_208400B	719	T	hypothetical protein	LSQAASVAAAT(Phospho)PR	65354.1	68798	72677.7	50916.4	56342.9	57239.2	54040.3	41394.5	1.12012	1.17915	1.24565	0.872672	0.965679	0.981041	0.926214	0.709473	1.02617	0.996589	0.961537	0.973822	1.0396	0.981471	0.988203	1.0326	1.09155	1.18319	1.29547	0.896132	0.928892	0.999561	0.937271	0.687073	1.25713	0.0923536
TGGT1_208400B	1679	S	hypothetical protein	MS(Phospho)DFFQDTQR	19220.2	36750.7	32719.4	29056.4	29669.1	41108.1	46789.2	32433.8	0.57428	1.09807	0.977622	0.868175	0.886482	1.22827	1.39801	0.969088	1.02617	0.996589	0.961537	0.973822	1.0396	0.981471	0.988203	1.0326	0.559632	1.10183	1.01673	0.891514	0.852713	1.25146	1.4147	0.938491	0.800856	0.272628
TGGT1_208400B	279	S	hypothetical protein	NLEGDTALGQVSSVVS(Phospho)R			32758.8			43095.3		22828.4			0.995885			1.31012		0.693995	1.02617	0.996589	0.961537	0.973822	1.0396	0.981471	0.988203	1.0326			1.03572			1.33485		0.672084	1.03214
TGGT1_208400B	154	S	hypothetical protein	PFLRPVPES(Phospho)PSR	343296	370234	385341	336237	362836	355773	365110	363777	0.952739	1.0275	1.06942	0.933147	1.00697	0.987366	1.01328	1.00958	1.02617	0.996589	0.961537	0.973822	1.0396	0.981471	0.988203	1.0326	0.928438	1.03102	1.1122	0.958232	0.968609	1.00601	1.02538	0.977703	1.01312	0.806529
TGGT1_208400B	637	S	hypothetical protein	QLS(Phospho)EKEDLLR		5262.96	4177.78	8390.93	3028.9	7263.3	6531.68	4187.07		0.948461	0.752896	1.51217	0.545851	1.30895	1.1771	0.75457	1.02617	0.996589	0.961537	0.973822	1.0396	0.981471	0.988203	1.0326		0.951708	0.783013	1.55282	0.525058	1.33366	1.19116	0.730746	1.15943	0.600053
TGGT1_208400B	1205	S	hypothetical protein	QS(Phospho)PTSASDGFTR	64638.7	31435.9	43534	48188.2	40069.1	48918.1	49188	43227.9	1.40062	0.681168	0.943316	1.04416	0.868236	1.05998	1.06583	0.936683	1.02617	0.996589	0.961537	0.973822	1.0396	0.981471	0.988203	1.0326	1.3649	0.6835	0.98105	1.07223	0.835162	1.07999	1.07855	0.907109	1.05149	0.871386
TGGT1_208400B	1210	S	hypothetical protein	QSPTSAS(Phospho)DGFTR	34244.1	31059.1	33728.7	31325.1	33485.6		49473	41975.9	0.938961	0.851629	0.924829	0.858923	0.918163		1.35653	1.15096	1.02617	0.996589	0.961537	0.973822	1.0396	0.981471	0.988203	1.0326	0.915011	0.854544	0.961823	0.882013	0.883187		1.37273	1.11462	0.804039	0.126258
TGGT1_208400B	728	S	hypothetical protein	RVS(Phospho)DASQDGDSAC(Carbamidomethyl)TLR	115780	133525	126881	119584	111249	116230	128282	107108	0.966203	1.11429	1.05884	0.997949	0.928394	0.969955	1.07053	0.893837	1.02617	0.996589	0.961537	0.973822	1.0396	0.981471	0.988203	1.0326	0.941559	1.1181	1.1012	1.02478	0.893028	0.988267	1.08331	0.865616	1.09279	0.210107
TGGT1_208400B	486	S	hypothetical protein	S(Phospho)DIAHDFPLSLGHPR		19588.7	17483.9	21514.9	13276.3	17486.3	22762.9	21773.9		1.02415	0.91411	1.12486	0.694124	0.914235	1.19011	1.1384	1.02617	0.996589	0.961537	0.973822	1.0396	0.981471	0.988203	1.0326		1.02766	0.950676	1.1551	0.667682	0.931494	1.20432	1.10246	1.06963	0.60766
TGGT1_208400B	927	S	hypothetical protein	S(Phospho)DLSLSSLNTLSGAPQRPAVVAR								12994.3								1	1.02617	0.996589	0.961537	0.973822	1.0396	0.981471	0.988203	1.0326								0.968427
TGGT1_208400B	930	S	hypothetical protein	SDLS(Phospho)LSSLNTLSGAPQRPAVVAR	22088.2	13058	9775.51	12379.4	8720.1	10229.2	18716.5		1.62812	0.962504	0.720552	0.912484	0.642758	0.753993	1.37959		1.02617	0.996589	0.961537	0.973822	1.0396	0.981471	0.988203	1.0326	1.58659	0.965798	0.749375	0.937014	0.618273	0.768227	1.39606		1.1425	0.598939
TGGT1_208400B	1765	S	hypothetical protein	SLASSSLSVSS(Phospho)PSSK	221686	229549	219122	199591	192736	166206	141795	168860	1.15196	1.19281	1.13863	1.03714	1.00152	0.863663	0.736815	0.877454	1.02617	0.996589	0.961537	0.973822	1.0396	0.981471	0.988203	1.0326	1.12257	1.1969	1.18418	1.06502	0.96337	0.879968	0.745611	0.84975	1.32861	0.00292425
TGGT1_208400B	90	S	hypothetical protein	SSS(Phospho)ASASFSGR	24776.7	41306.9	43973.9	47020.9	27129.4	36704.9	43766	42804.2	0.644633	1.07471	1.1441	1.22338	0.705845	0.954977	1.13869	1.11367	1.02617	0.996589	0.961537	0.973822	1.0396	0.981471	0.988203	1.0326	0.628191	1.07839	1.18987	1.25626	0.678957	0.973006	1.15228	1.07851	1.06953	0.800048
TGGT1_208400B	1092	S	hypothetical protein	SVADS(Phospho)ANEIEETEQK	92753.6	83796.9	100385	89014.5	87432.5	89387	88897.9	99551.5	1.01478	0.916791	1.09828	0.973875	0.956567	0.977951	0.9726	1.08916	1.02617	0.996589	0.961537	0.973822	1.0396	0.981471	0.988203	1.0326	0.9889	0.919929	1.14221	1.00006	0.920128	0.996413	0.984211	1.05477	1.02416	0.693581
TGGT1_208400B	333	S	hypothetical protein	TGS(Phospho)GVEEHNNHSEETDAR	10198.5	14813.1	12597.7	19911.5	24698.8	28087.4		19800.1	0.548698	0.796972	0.677779	1.07128	1.32884	1.51115		1.06528	1.02617	0.996589	0.961537	0.973822	1.0396	0.981471	0.988203	1.0326	0.534703	0.7997	0.704892	1.10007	1.27822	1.53968		1.03165	0.611637	0.0520333
TGGT1_208400B	303	S	hypothetical protein	TGTNEFHS(Phospho)PTFGSEK	50917.4	66875.7	74857.7	39977.5	36213.9	65727.6	27328.4	35459.4	1.02512	1.34641	1.50711	0.804867	0.729094	1.32329	0.550203	0.713904	1.02617	0.996589	0.961537	0.973822	1.0396	0.981471	0.988203	1.0326	0.998973	1.35102	1.5674	0.826504	0.70132	1.34828	0.556771	0.691364	1.43853	0.152857
TGGT1_208400B	305	T	hypothetical protein	TGTNEFHSPT(Phospho)FGSEK	15708.3	9754.87	10766.5	14871.2	8275.62	11389.3	15610	7110.02	1.34423	0.834768	0.921338	1.2726	0.708182	0.974633	1.33582	0.608436	1.02617	0.996589	0.961537	0.973822	1.0396	0.981471	0.988203	1.0326	1.30994	0.837625	0.958193	1.30681	0.681205	0.993033	1.35176	0.589226	1.22055	0.326109
TGGT1_208400B	134	S	hypothetical protein	TQS(Phospho)APSYSLEASQR	190675	169787	166280	160548	201492	158108	206565	206846	1.04458	0.930148	0.910935	0.879534	1.10384	0.866167	1.13163	1.13317	1.02617	0.996589	0.961537	0.973822	1.0396	0.981471	0.988203	1.0326	1.01794	0.933332	0.947374	0.903178	1.06179	0.882519	1.14514	1.09739	0.908041	0.19005
TGGT1_208400B	731	S	hypothetical protein	VSDAS(Phospho)QDGDSAC(Carbamidomethyl)TLR	35074.6	29592				42977.3	42404.8		0.935019	0.788864				1.14569	1.13043		1.02617	0.996589	0.961537	0.973822	1.0396	0.981471	0.988203	1.0326	0.91117	0.791564				1.16732	1.14392		0.736718	0.136863
TGGT1_208400B	1278	S	hypothetical protein	VSEEQPVAVIAS(Phospho)PGR	530016	545963	547915	562712	556793	614602	533246	571279	0.950162	0.978752	0.982251	1.00878	0.998167	1.1018	0.955954	1.02414	1.02617	0.996589	0.961537	0.973822	1.0396	0.981471	0.988203	1.0326	0.925927	0.982102	1.02154	1.0359	0.960143	1.1226	0.967366	0.9918	0.981087	0.698249
TGGT1_208420	990	S	Sodium:neurotransmitter symporter family protein	ETALAHHGDGS(Phospho)EAYR	2776.29	82476.7	4977.38	54651.2	9269.85		6377.41	8269.85	0.115131	3.42027	0.20641	2.26636	0.384416		0.264468	0.342947	0.954617	0.863958	0.990549	0.913503	1.05236	0.967548	1.05539	1.20208	0.120605	3.95884	0.208379	2.48095	0.365291		0.250588	0.285294	5.6333	0.396315
TGGT1_208420	1012	S	Sodium:neurotransmitter symporter family protein	SYGS(Phospho)NDGSDIAR	40430	48711.1	38088.7	51321.9	37311	34734.8	39621.5	49188.7	0.952954	1.14814	0.897769	1.20968	0.879438	0.818716	0.933897	1.1594	0.954617	0.863958	0.990549	0.913503	1.05236	0.967548	1.05539	1.20208	0.998258	1.32893	0.906335	1.32422	0.835685	0.846176	0.884884	0.964496	1.29069	0.0849088
TGGT1_208420	1016	S	Sodium:neurotransmitter symporter family protein	SYGSNDGS(Phospho)DIAR	6703.93	7545.64	13410.5	8547.39	10832.4	10346.6	7597.7	8722.82	0.72763	0.818988	1.45555	0.927716	1.17573	1.123	0.824638	0.946756	0.954617	0.863958	0.990549	0.913503	1.05236	0.967548	1.05539	1.20208	0.762222	0.947949	1.46944	1.01556	1.11723	1.16066	0.781359	0.787599	1.09054	0.680466
TGGT1_208420	208	S	Sodium:neurotransmitter symporter family protein	VAS(Phospho)LGTAGAVADR	500690	515358	465710	466254	777254	915286	712189	808339	0.776101	0.798837	0.72188	0.722723	1.20479	1.41875	1.10394	1.25298	0.954617	0.863958	0.990549	0.913503	1.05236	0.967548	1.05539	1.20208	0.812997	0.924626	0.728768	0.791156	1.14485	1.46634	1.046	1.04234	0.693164	0.00872193
TGGT1_208450	166	S	protease inhibitor PI2	TLFSQQDDES(Phospho)ENDALEEEEQR	998236	812656	967880	922508	561739	528629	562207	579477	1.34594	1.09572	1.30501	1.24383	0.757401	0.712758	0.758032	0.781317	0.911116	0.846869	0.893672	0.937369	1.12092	1.11188	1.08308	1.0951	1.47724	1.29384	1.46028	1.32694	0.675698	0.641041	0.699883	0.713469	2.03594	2.32983e-06
TGGT1_208490	959	S	hypothetical protein	ASHRLS(Phospho)AEAEAGK	22408.6	25171.5	29963.5	27627.8	16704.9	14705.8	10183.6	24015.6	1.0497	1.17912	1.4036	1.29418	0.782517	0.688872	0.477036	1.12498	0.939471	1.07414	1.10891	1.0268	0.992994	0.934207	0.99233	0.931148	1.11733	1.09774	1.26574	1.26041	0.788038	0.737387	0.480723	1.20816	1.47503	0.0625023
TGGT1_208490	947	S	hypothetical protein	TLDDS(Phospho)GEEIKR	730137	739651	701718	651542	704557	691388	791813	706843	1.02159	1.0349	0.981827	0.911622	0.9858	0.967374	1.10789	0.988998	0.939471	1.07414	1.10891	1.0268	0.992994	0.934207	0.99233	0.931148	1.08741	0.963471	0.885395	0.887831	0.992755	1.0355	1.11645	1.06213	0.909022	0.120207
TGGT1_208500	543	S	protein phosphatase 2C domain-containing protein	DRFPSATDAAAATGGTAS(Phospho)EAGEK	822936	727093	788259	712217	791855	694785	772045	788081	1.07974	0.953991	1.03424	0.934473	1.03896	0.911601	1.01297	1.03401	0.979921	0.996712	0.985453	0.959953	1.04024	1.00345	1.03744	0.996834	1.10187	0.957138	1.04951	0.973457	0.998773	0.908471	0.976413	1.0373	1.04107	0.392165
TGGT1_208500	626	S	protein phosphatase 2C domain-containing protein	LRTQGGISEAGDPAS(Phospho)DEEEQGGSR	1.29492e+06	1.26585e+06	1.35279e+06	1.22134e+06	1.30666e+06	1.35068e+06	1.3081e+06	1259768	0.999925	0.97748	1.04461	0.943109	1.00899	1.04299	1.01011	0.972783	0.979921	0.996712	0.985453	0.959953	1.04024	1.00345	1.03744	0.996834	1.02041	0.980705	1.06004	0.982453	0.969962	1.03941	0.973652	0.975873	1.0214	0.427007
TGGT1_208510	666	S	hypothetical protein	KLS(Phospho)GDC(Carbamidomethyl)VSVR	76958.2	68432.3	11514.8	70490.4	52780.6	32800.1	30700.8	39977	1.60474	1.42696	0.240108	1.46987	1.10059	0.683951	0.640176	0.833605	1.00906	1.13319	1.12449	0.926165	0.908384	0.961227	0.979799	0.957687	1.59033	1.25924	0.213527	1.58705	1.21159	0.71154	0.653376	0.870436	1.34907	0.877303
TGGT1_208510	407	S	hypothetical protein	SVGKHS(Phospho)PEALPLFGSR	18500.4	9832.53	23698.4	27268.1	6455.33		14052.8	10740.6	1.17146	0.622604	1.5006	1.72664	0.408757		0.889835	0.680104	1.00906	1.13319	1.12449	0.926165	0.908384	0.961227	0.979799	0.957687	1.16094	0.549427	1.33448	1.86429	0.449983		0.908181	0.710153	1.78012	0.192401
TGGT1_208540	614	S	DEAD/DEAH box helicase domain-containing protein	EEEEDS(Phospho)PPVSGYDADESDREDGLK	47497	36455.5	40400.7	57546.9	38567.6	30212.2	38468.2	47945.6	1.12721	0.865172	0.9588	1.36572	0.915297	0.717004	0.912938	1.13786	1.0463	1.06481	1.05551	1.06302	0.96146	0.929935	0.92804	0.950924	1.07734	0.812515	0.908373	1.28475	0.951987	0.771026	0.983727	1.19658	1.04602	0.766404
TGGT1_208540	625	S	DEAD/DEAH box helicase domain-containing protein	EEEEDSPPVSGYDADES(Phospho)DREDGLK	76454.7	57749.7	73323.2	59445.4	61961.9	45541.6	69011	49612.7	1.24039	0.936924	1.18959	0.964435	1.00526	0.738862	1.11963	0.804911	1.0463	1.06481	1.05551	1.06302	0.96146	0.929935	0.92804	0.950924	1.18551	0.879901	1.12702	0.907256	1.04556	0.794531	1.20644	0.846451	1.0531	0.656037
TGGT1_208540	908	S	DEAD/DEAH box helicase domain-containing protein	HFVSSSDS(Phospho)DGDGPGPSAGR	37865.4	43644.3	39892.6	25945.2	46852.4	60029.2	54430.4	54599.8	0.833903	0.961171	0.878548	0.571388	1.03182	1.32201	1.19871	1.20244	1.0463	1.06481	1.05551	1.06302	0.96146	0.929935	0.92804	0.950924	0.797005	0.902672	0.832342	0.537511	1.07318	1.42162	1.29166	1.2645	0.607712	0.00748194
TGGT1_208540	598	S	DEAD/DEAH box helicase domain-containing protein	NLLQELRES(Phospho)PLENALTEK	9035.53				15768.2			21409.5	0.586555				1.02362			1.38983	1.0463	1.06481	1.05551	1.06302	0.96146	0.929935	0.92804	0.950924	0.560601				1.06465			1.46156	0.443829
TGGT1_208540	881	S	DEAD/DEAH box helicase domain-containing protein	VGEEES(Phospho)PELAAAPK	22135.3	23445.1	24153	19686.1	25362.4	28590.3	34002.2	24586	0.876817	0.928701	0.956742	0.7798	1.00465	1.13251	1.34689	0.973894	1.0463	1.06481	1.05551	1.06302	0.96146	0.929935	0.92804	0.950924	0.83802	0.872178	0.906423	0.733567	1.04492	1.21784	1.45132	1.02416	0.707054	0.0107021
TGGT1_208550	67	S	hypothetical protein	ATPS(Phospho)LPSEELQGEDMR	58712	80874.5	72447.4	68543.5	53223.5	64928	43490.7	59296.7	0.936552	1.29008	1.15565	1.09338	0.849001	1.03571	0.693747	0.945879	1.00926	1.0889	0.848647	0.974877	0.989402	1.03075	1.07193	0.986226	0.927956	1.18475	1.36176	1.12156	0.858095	1.00481	0.647194	0.95909	1.32481	0.0648282
TGGT1_208550	70	S	hypothetical protein	ATPSLPS(Phospho)EELQGEDMR	259273	247136	252883	280895	192621	211435	204311	183806	1.13197	1.07898	1.10408	1.22637	0.840974	0.923116	0.892012	0.802489	1.00926	1.0889	0.848647	0.974877	0.989402	1.03075	1.07193	0.986226	1.12158	0.99089	1.30098	1.25798	0.849982	0.895576	0.832155	0.813697	1.37743	0.00285676
TGGT1_208580	1268	S	putative DNA ligase 1	AADLSISPVHTAGIGEKS(Phospho)PDK	78867.8					66885.3			1.08221					0.917789			1.06333	0.984065	0.972488	0.958691	0.977461	0.977907	0.997566	1.06849	1.01776					0.938524			1.08442
TGGT1_208580	470	S	putative DNA ligase 1	AALFSDSEDAAAGSVS(Phospho)EDEGRHEASK	132367	137344	15934.4	147935	80037.7	80250.5	95120.5	82345.2	1.37286	1.42448	0.165266	1.53433	0.830123	0.83233	0.986556	0.854056	1.06333	0.984065	0.972488	0.958691	0.977461	0.977907	0.997566	1.06849	1.29109	1.44755	0.169941	1.60044	0.849265	0.851134	0.988963	0.79931	1.29248	0.958418
TGGT1_208580	407	S	putative DNA ligase 1	ESIDS(Phospho)DSSVASSR		21177	20071.2			17291	26938.7			0.990993	0.939246			0.809145	1.26062		1.06333	0.984065	0.972488	0.958691	0.977461	0.977907	0.997566	1.06849		1.00704	0.965818			0.827425	1.26369		0.943447	0.892356
TGGT1_208580	409	S	putative DNA ligase 1	ESIDSDS(Phospho)SVASSR	7965.61	17484		17385	16561.9			15245.2	0.53359	1.1712		1.16456	1.10943			1.02123	1.06333	0.984065	0.972488	0.958691	0.977461	0.977907	0.997566	1.06849	0.50181	1.19016		1.21474	1.13501			0.955764	0.926839	0.724551
TGGT1_208580	400	S	putative DNA ligase 1	HTHTNEDAEDDPVSEAVS(Phospho)DR	111706	103986	108752	97431	141908	139435	128381	117819	0.941259	0.876208	0.916368	0.820975	1.19575	1.17491	1.08177	0.992768	1.06333	0.984065	0.972488	0.958691	0.977461	0.977907	0.997566	1.06849	0.885199	0.890397	0.942292	0.856349	1.22332	1.20145	1.08441	0.929131	0.805315	0.018711
TGGT1_208580	285	S	putative DNA ligase 1	QLPASAAAFS(Phospho)PSAK	626487	570563	647713	578049	650544	721713	622215	706878	0.978091	0.890781	1.01123	0.902468	1.01565	1.12676	0.971421	1.1036	1.06333	0.984065	0.972488	0.958691	0.977461	0.977907	0.997566	1.06849	0.919837	0.905205	1.03984	0.941354	1.03907	1.15222	0.973791	1.03286	0.906692	0.0821888
TGGT1_208580	1329	S	putative DNA ligase 1	TNAEREEEEVEDES(Phospho)ESEEQR	722057	736401	826910	788764	803991	741980	817001	823395	0.922683	0.941012	1.05667	1.00792	1.02738	0.948142	1.04401	1.05218	1.06333	0.984065	0.972488	0.958691	0.977461	0.977907	0.997566	1.06849	0.867729	0.95625	1.08656	1.05135	1.05107	0.969562	1.04656	0.984733	0.977782	0.65612
TGGT1_208590	17	S	putative vacuolar ATP synthase subunit 54kD	ALS(Phospho)ATSSGYYSDHVDQNEQVR	62109.1	51669.3	77394.2	46503.9	46512.1	54468.8	34041.5	23287	1.25477	1.04386	1.56357	0.939506	0.939672	1.10042	0.687732	0.470461	0.99909	1.0009	0.987297	1.00865	0.991179	1.00548	1.01576	0.991634	1.25592	1.04292	1.58369	0.931446	0.948035	1.09442	0.677059	0.47443	1.50722	0.0923834
TGGT1_208590	20	S	putative vacuolar ATP synthase subunit 54kD	ALSATS(Phospho)SGYYSDHVDQNEQVR	114651	132547	91266.5		75359.3	81576.9	79559.8	96715.5	1.19486	1.38136	0.951151		0.785371	0.850169	0.829148	1.00794	0.99909	1.0009	0.987297	1.00865	0.991179	1.00548	1.01576	0.991634	1.19595	1.38012	0.96339		0.792361	0.845534	0.816281	1.01644	1.35978	0.0403865
TGGT1_208718	99	S	putative protein tyrosine phosphatase type IVA A	FDGDGSSLS(Phospho)PR	34923.2	35211.6	37184.5	24139.4	25219.8	29319.6	28478.9	19629.9	1.19341	1.20327	1.27068	0.824902	0.861822	1.00192	0.973193	0.670801	0.981581	0.979215	1.09873	0.848003	1.00452	1.09673	0.966785	1.02444	1.2158	1.22881	1.1565	0.972758	0.857948	0.913556	1.00663	0.654795	1.33235	0.0328821
TGGT1_208718	41	S	putative protein tyrosine phosphatase type IVA A	LGHS(Phospho)PTTSHSELTR	17543.7	31766.4	19441.8	26560	22189.7	17354.8	18809.1	13941.9	0.837371	1.51623	0.927969	1.26772	1.05913	0.828355	0.897769	0.665455	0.981581	0.979215	1.09873	0.848003	1.00452	1.09673	0.966785	1.02444	0.853084	1.54841	0.844584	1.49495	1.05437	0.755297	0.928613	0.649577	1.39942	0.179391
TGGT1_208740	599	S	putative microneme protein	KLS(Phospho)VFEDR	16339	19520.6	19576.9	19551.1	33851.6	33200.2	23812.4	21825.6	0.696472	0.832092	0.834492	0.833392	1.44297	1.4152	1.01504	0.930345	0.801934	0.848738	0.861633	0.788665	1.13418	1.16799	1.25613	1.14073	0.86849	0.980387	0.9685	1.05671	1.27226	1.21166	0.808068	0.815567	0.943162	0.783226
TGGT1_208750	29	S	RWD domain-containing protein	EEEFEKLS(Phospho)PTSFR	48738.6	33980.7	27709.4	37580.1	40332.3	49070.1	43533.3	47383.3	1.18756	0.82797	0.675164	0.915673	0.982733	1.19564	1.06073	1.15454	1.0066	1.02945	0.962602	1.02836	0.92785	0.971298	1.03036	1.04349	1.17978	0.804285	0.701395	0.890425	1.05915	1.23097	1.02947	1.10642	0.807924	0.0971289
TGGT1_208750	121	S	RWD domain-containing protein	NKPQQS(Phospho)MYDQMMSR	22815.3			31818.4					0.83521			1.16479					1.0066	1.02945	0.962602	1.02836	0.92785	0.971298	1.03036	1.04349	0.829735			1.13267
TGGT1_208750	128	S	RWD domain-containing protein	NKPQQSMYDQMMS(Phospho)R	37610.4	65392.6	45800.7	25471.5	52806.4	48147	52570.8	43140.4	0.811138	1.41031	0.987776	0.54934	1.13887	1.03838	1.13379	0.930402	1.0066	1.02945	0.962602	1.02836	0.92785	0.971298	1.03036	1.04349	0.805821	1.36997	1.02615	0.534193	1.22743	1.06906	1.10038	0.891629	0.8712	0.403426
TGGT1_208830	375	S	hypothetical protein	DDS(Phospho)HSLKDTLDLVK				3921.91								1					1.08041	1.00319	1.03756	1.0627	0.94113	0.939789	0.983798	0.951421				0.941001
TGGT1_208830	377	S	hypothetical protein	DDSHS(Phospho)LKDTLDLVK	23392	22295.6	28674.3	26957.3	18420.5	7711.25	16840.4	22090.3	1.12474	1.07202	1.37872	1.29617	0.885697	0.370774	0.809722	1.06215	1.08041	1.00319	1.03756	1.0627	0.94113	0.939789	0.983798	0.951421	1.04103	1.06861	1.32881	1.2197	0.9411	0.394529	0.823057	1.11638	1.42231	0.128411
TGGT1_208830	115	S	hypothetical protein	IRS(Phospho)GVVASEAIR	139472	147821	136561	148505	101909	98258.2	87955.6	95299.8	1.1674	1.23728	1.14303	1.243	0.852987	0.822433	0.736199	0.79767	1.08041	1.00319	1.03756	1.0627	0.94113	0.939789	0.983798	0.951421	1.08051	1.23334	1.10165	1.16967	0.906344	0.875125	0.748323	0.838399	1.36132	0.000939647
TGGT1_208830	196	S	hypothetical protein	SLESSWDS(Phospho)DPLEGTSR	472222	431110	499915	455386	341759	431181	389276	426440	1.09587	1.00046	1.16013	1.0568	0.793108	1.00063	0.903379	0.989624	1.08041	1.00319	1.03756	1.0627	0.94113	0.939789	0.983798	0.951421	1.01431	0.997279	1.11814	0.994447	0.842719	1.06474	0.918256	1.04015	1.06682	0.311177
TGGT1_208830	323	S	hypothetical protein	SSEDEATRAS(Phospho)EGNASVNQTSPAASYPR	43766	38521.4	39031.1	33081.9	22089.2	29771.1	33679.7	31736.1	1.28877	1.13433	1.14934	0.974156	0.650456	0.876663	0.991759	0.934526	1.08041	1.00319	1.03756	1.0627	0.94113	0.939789	0.983798	0.951421	1.19285	1.13072	1.10773	0.916681	0.691144	0.93283	1.00809	0.982243	1.20299	0.11737
TGGT1_208830	148	S	hypothetical protein	TRPQYS(Phospho)QTDGDGLQGNR	93179.6	91250.9	71566.2	69315	70330.8	69703.3	74343.7	57177.4	1.24892	1.22307	0.959225	0.929051	0.942666	0.934256	0.996453	0.766367	1.08041	1.00319	1.03756	1.0627	0.94113	0.939789	0.983798	0.951421	1.15596	1.21917	0.924501	0.874238	1.00163	0.994113	1.01286	0.805497	1.09433	0.423972
TGGT1_208830	94	S	hypothetical protein	TTS(Phospho)PGSLGGFGATVGR	170772	188063	215100	166085	159611	165497	157238	167920	0.982658	1.08215	1.23773	0.955688	0.918435	0.952305	0.904781	0.966247	1.08041	1.00319	1.03756	1.0627	0.94113	0.939789	0.983798	0.951421	0.909521	1.07871	1.19293	0.899303	0.975886	1.01332	0.919681	1.01558	1.03975	0.677226
TGGT1_208910	747	S	hypothetical protein	GGEENQS(Phospho)DADITVLSTK	27659.2	15047.5	20670.5	17973.8	27767.8	21583.8	14007.6	23160.9	1.31812	0.717098	0.985065	0.856552	1.32329	1.02859	0.667541	1.10375	0.874344	1.08309	1.19431	0.922678	0.948314	0.757803	0.948639	1.27083	1.50755	0.662088	0.824799	0.928333	1.39542	1.35733	0.703682	0.868526	0.907008	0.683534
TGGT1_208910	2456	S	hypothetical protein	HAPETLPES(Phospho)EAEDR	132716	109728	102028	92419.1	76617.6	114053	172164	117442	1.15762	0.957105	0.88994	0.806125	0.668297	0.994825	1.5017	1.02439	0.874344	1.08309	1.19431	0.922678	0.948314	0.757803	0.948639	1.27083	1.32398	0.883684	0.74515	0.87368	0.704721	1.31278	1.58301	0.806077	0.86836	0.648852
TGGT1_208910	1326	S	hypothetical protein	LDS(Phospho)GDLYDGNPR	24785.6	16273.9	27427.6		30744.6	18043.5	11624.4	12633	1.22586	0.804884	1.35653		1.52058	0.892406	0.574926	0.62481	0.874344	1.08309	1.19431	0.922678	0.948314	0.757803	0.948639	1.27083	1.40203	0.74314	1.13583		1.60346	1.17762	0.606053	0.491656	1.12784	0.605752
TGGT1_208910	1051	S	hypothetical protein	QEGINTPC(Carbamidomethyl)DIC(Carbamidomethyl)LS(Phospho)PR	14427	18530.7	6937.54	19955.9	19267.9	30989.6			0.786151	1.00977	0.378038	1.08743	1.04994	1.68867			0.874344	1.08309	1.19431	0.922678	0.948314	0.757803	0.948639	1.27083	0.899132	0.932307	0.316533	1.17856	1.10716	2.22838			0.498649	0.203405
TGGT1_208910	1733	S	hypothetical protein	RES(Phospho)ETETPESVK			12865.7				10965.6				1.07973				0.920269		0.874344	1.08309	1.19431	0.922678	0.948314	0.757803	0.948639	1.27083			0.904063				0.970093		0.931935
TGGT1_208910	2922	S	hypothetical protein	RPQS(Phospho)PFSPLR	53425.7	55284.6	47515.7	58966	65460.7	59141.7	61052.1	71834.7	0.904215	0.935677	0.80419	0.997983	1.1079	1.00096	1.03329	1.21578	0.874344	1.08309	1.19431	0.922678	0.948314	0.757803	0.948639	1.27083	1.03416	0.863899	0.673352	1.08162	1.16829	1.32087	1.08923	0.956685	0.805506	0.125099
TGGT1_208910	2925	S	hypothetical protein	RPQSPFS(Phospho)PLR	19461.6	12813.8	20990.3	17644.3	10947.1	11150.9	6903.02	8639.59	1.43429	0.944356	1.54695	1.30036	0.806783	0.821803	0.508741	0.636723	0.874344	1.08309	1.19431	0.922678	0.948314	0.757803	0.948639	1.27083	1.64042	0.871913	1.29527	1.40933	0.850755	1.08445	0.536285	0.50103	1.75505	0.0424417
TGGT1_208910	1410	S	hypothetical protein	SPS(Phospho)PSGATPSLPFR	75427.5		55521.2		57634.7				1.19991		0.883236		0.916857				0.874344	1.08309	1.19431	0.922678	0.948314	0.757803	0.948639	1.27083	1.37235		0.739537		0.966829				1.09217
TGGT1_208910	2622	S	hypothetical protein	SSGEALGDS(Phospho)GEC(Carbamidomethyl)MR	2882.45	5278.75	4187.8	3897.24		5203.02	3888.38	4558.79	0.674902	1.23598	0.980538	0.912506		1.21824	0.910432	1.0674	0.874344	1.08309	1.19431	0.922678	0.948314	0.757803	0.948639	1.27083	0.771895	1.14116	0.821009	0.988976		1.6076	0.959724	0.839927	0.819512	0.425737
TGGT1_208910	678	S	hypothetical protein	SVHSSSTEC(Carbamidomethyl)YPPSLHHPVSPC(Carbamidomethyl)S(Phospho)TR		37647.8	28713.1	25557.7	18165.9	22074.4	24658.6	17043.2		1.51578	1.15605	1.02901	0.731398	0.888762	0.992807	0.686195	0.874344	1.08309	1.19431	0.922678	0.948314	0.757803	0.948639	1.27083		1.3995	0.967966	1.11524	0.771261	1.17281	1.04656	0.539959	1.31525	0.231627
TGGT1_208910	651	S	hypothetical protein	VQTDPFS(Phospho)PLSIK	46246.4	42203.4	48788.2	51417.2	36397.9	41890.8	43347.8	42166.9	1.04969	0.95792	1.10738	1.16705	0.826149	0.950825	0.983895	0.957092	0.874344	1.08309	1.19431	0.922678	0.948314	0.757803	0.948639	1.27083	1.20054	0.884437	0.927214	1.26485	0.871176	1.25471	1.03716	0.753125	1.09215	0.532242
TGGT1_208970	68	S	RNA recognition motif-containing protein	DDS(Phospho)LDDRPPGR	2598300	2683520	2818850	2777690	2805530	2684370	2611900	2594420	0.963467	0.995067	1.04525	1.02999	1.04031	0.995383	0.96851	0.962028	0.985309	1.00321	1.01726	1.07938	0.952354	1.02068	0.953881	0.987928	0.977832	0.991884	1.02751	0.954237	1.09236	0.975218	1.01534	0.973784	0.974061	0.442134
TGGT1_208970	8	S	RNA recognition motif-containing protein	EREYS(Phospho)PPR	2025840	2035690	1937250	2038720	1617080	1654330	1513390	1643030	1.12038	1.12583	1.07139	1.12751	0.89432	0.914921	0.836975	0.908672	0.985309	1.00321	1.01726	1.07938	0.952354	1.02068	0.953881	0.987928	1.13709	1.12223	1.05321	1.04459	0.939063	0.896387	0.877442	0.919775	1.19943	0.000451161
TGGT1_208970	116	S	RNA recognition motif-containing protein	NSS(Phospho)PGEPGDDFR	5526840	5748110	5810460	5697390	5232710	5595140	5508430	5501920	0.990895	1.03057	1.04174	1.02147	0.938161	1.00314	0.987594	0.986427	0.985309	1.00321	1.01726	1.07938	0.952354	1.02068	0.953881	0.987928	1.00567	1.02727	1.02407	0.946349	0.985097	0.982819	1.03534	0.99848	1.0004	0.997191
TGGT1_208970	95	S	RNA recognition motif-containing protein	RYPMDHDS(Phospho)PYTR	8.8461e+06	9.57171e+06	9.23994e+06	9.41164e+06	7.84804e+06	8.03533e+06	7.9276e+06	7.90523e+06	1.02883	1.11322	1.07464	1.09461	0.912754	0.934536	0.922007	0.919405	0.985309	1.00321	1.01726	1.07938	0.952354	1.02068	0.953881	0.987928	1.04417	1.10966	1.0564	1.0141	0.958419	0.915605	0.966585	0.93064	1.12014	0.00244283
TGGT1_208970	22	S	RNA recognition motif-containing protein	SSS(Phospho)LDGPMR	5590840	6056330	6322420	6141550	5447670	5402950	5785880	5611170	0.964794	1.04512	1.09104	1.05983	0.940088	0.932371	0.998452	0.968303	0.985309	1.00321	1.01726	1.07938	0.952354	1.02068	0.953881	0.987928	0.979179	1.04178	1.07253	0.981885	0.987121	0.913483	1.04673	0.980135	1.03766	0.337093
TGGT1_208970	29	S	RNA recognition motif-containing protein	S(Phospho)YDREDR	52332	47335.1	49361.8	45601.6	30916.6	29480.9	46554.4	30537.8	1.26056	1.14019	1.18901	1.09844	0.744709	0.710126	1.12139	0.735584	0.985309	1.00321	1.01726	1.07938	0.952354	1.02068	0.953881	0.987928	1.27935	1.13654	1.16884	1.01765	0.781966	0.69574	1.1756	0.744573	1.35449	0.0444608
TGGT1_208970	78	S	RNA recognition motif-containing protein	YS(Phospho)PGDGYYHR	7767910	8057860	2954370	8163970	6704930	6684950	6833880	6655760	1.15457	1.19767	0.439119	1.21344	0.996578	0.993608	1.01574	0.98927	0.985309	1.00321	1.01726	1.07938	0.952354	1.02068	0.953881	0.987928	1.17179	1.19384	0.431668	1.1242	1.04644	0.97348	1.06485	1.00136	0.959708	0.65355
TGGT1_208990	11	S	hypothetical protein	ISFS(Phospho)FGKK	623256	660953	622635	615591	337554	335689	350938	348804	1.27998	1.3574	1.2787	1.26424	0.693233	0.689402	0.720719	0.716337	0.840435	1.03396	1.00365	0.933546	1.00463	1.01644	1.08425	1.08309	1.52299	1.31281	1.27405	1.35423	0.69004	0.67825	0.664718	0.661383	2.02795	2.23186e-06
TGGT1_208990	105	S	hypothetical protein	LDRPPS(Phospho)ASSVSSDTNELEK	72467.7	43685.5	51690.6	62064.3	65279.9		67981.9	64644.5	1.18573	0.714792	0.845774	1.01551	1.06813		1.11234	1.05773	0.840435	1.03396	1.00365	0.933546	1.00463	1.01644	1.08425	1.08309	1.41086	0.691314	0.8427	1.0878	1.06321		1.0259	0.976585	0.986563	0.774101
TGGT1_208990	111	S	hypothetical protein	LDRPPSASSVSS(Phospho)DTNELEK	29551.3	23745	27240.3	21901.7	40277	39174.6	40909	49129.2	0.869386	0.698567	0.801397	0.644338	1.18493	1.1525	1.20352	1.44536	0.840435	1.03396	1.00365	0.933546	1.00463	1.01644	1.08425	1.08309	1.03445	0.675621	0.798484	0.690205	1.17947	1.13385	1.11001	1.33448	0.672317	0.00847486
TGGT1_208990	73	S	hypothetical protein	QVAIQQVLS(Phospho)ISK	6302.68	10580.1	5720.01	5853.32	8469.07	7658.8	8791.23	8466.23	0.815334	1.36867	0.739958	0.757204	1.09559	0.990766	1.13726	1.09522	0.840435	1.03396	1.00365	0.933546	1.00463	1.01644	1.08425	1.08309	0.970133	1.32372	0.737269	0.811105	1.09054	0.974739	1.04889	1.0112	0.931365	0.49121
TGGT1_209000	4530	S	HECT-domain (ubiquitin-transferase) domain-containing protein	AAS(Phospho)DAMSESLR	182288	153193	176720	176451	190573	194065	189877	220758	0.982734	0.82588	0.952717	0.951266	1.0274	1.04623	1.02365	1.19013	1.01319	1.04209	0.978177	0.985737	1.0006	0.976182	1.0042	0.99982	0.969944	0.79252	0.973971	0.96503	1.02679	1.07175	1.01936	1.19034	0.859159	0.0476081
TGGT1_209000	3821	S	HECT-domain (ubiquitin-transferase) domain-containing protein	AGGLES(Phospho)PAFADR		21245	17806.7	15879.5	26499	27405.6	23261.1	19462.6		0.981232	0.822429	0.733418	1.2239	1.26577	1.07435	0.898909	1.01319	1.04209	0.978177	0.985737	1.0006	0.976182	1.0042	0.99982		0.941596	0.840777	0.74403	1.22316	1.29665	1.06985	0.899071	0.750442	0.0529793
TGGT1_209000	3603	S	HECT-domain (ubiquitin-transferase) domain-containing protein	AGLSS(Phospho)PLVSPSGAK	33527.6	49044.7	39982.6	45717.4	48361.3	45854.4	62334.3	45817.1	0.723671	1.0586	0.862997	0.986779	1.04385	0.989736	1.34544	0.988931	1.01319	1.04209	0.978177	0.985737	1.0006	0.976182	1.0042	0.99982	0.714252	1.01584	0.88225	1.00106	1.04322	1.01388	1.33981	0.989109	0.823842	0.118757
TGGT1_209000	988	S	HECT-domain (ubiquitin-transferase) domain-containing protein	ALES(Phospho)PHAVALEALAR	8263.33	10964.8	9516.01	6527.59	11550	3496.99	7857.24	6817.61	1.01713	1.34965	1.17132	0.803475	1.42168	0.430441	0.967141	0.839173	1.01319	1.04209	0.978177	0.985737	1.0006	0.976182	1.0042	0.99982	1.00389	1.29513	1.19745	0.815101	1.42083	0.440944	0.963092	0.839325	1.17668	0.418023
TGGT1_209000	6142	S	HECT-domain (ubiquitin-transferase) domain-containing protein	APLPPVSPS(Phospho)PLESQVGEEHR	29687	39921	44163.6	36661.8				57872.8	0.712581	0.958229	1.06006	0.879998				1.38913	1.01319	1.04209	0.978177	0.985737	1.0006	0.976182	1.0042	0.99982	0.703307	0.919522	1.08371	0.89273				1.38938	0.647641
TGGT1_209000	1417	S	HECT-domain (ubiquitin-transferase) domain-containing protein	AS(Phospho)LTGQHAAFWASNDSLPAAR	16624.8	18852.7	15817.9	23049.4	24503.2	17022		12628.2	0.905644	1.02701	0.861688	1.25563	1.33482	0.927281		0.687927	1.01319	1.04209	0.978177	0.985737	1.0006	0.976182	1.0042	0.99982	0.893857	0.985525	0.880911	1.27379	1.33403	0.949906		0.688051	1.01803	0.829951
TGGT1_209000	742	S	HECT-domain (ubiquitin-transferase) domain-containing protein	ASPTAAGLTNQRPS(Phospho)PSGSQGGR	22460.6	20475.1	18134.6	23808.1	17147	12454.9	17077.8		1.19509	1.08945	0.964914	1.26679	0.912365	0.662706	0.908683		1.01319	1.04209	0.978177	0.985737	1.0006	0.976182	1.0042	0.99982	1.17954	1.04544	0.98644	1.28512	0.911819	0.678875	0.904879		1.35136	0.0363839
TGGT1_209000	916	S	HECT-domain (ubiquitin-transferase) domain-containing protein	DALFSEAS(Phospho)PGPSPR	147230	169091	185499	163047	142993	177625	162086	167558	0.895608	1.02859	1.1284	0.991824	0.869834	1.0805	0.985978	1.01926	1.01319	1.04209	0.978177	0.985737	1.0006	0.976182	1.0042	0.99982	0.883952	0.987041	1.15357	1.00617	0.869314	1.10687	0.98185	1.01945	1.01339	0.871255
TGGT1_209000	2726	T	HECT-domain (ubiquitin-transferase) domain-containing protein	DAPFC(Carbamidomethyl)PFT(Phospho)PPSR	123925	142284	136454	149572	111632		121494	146510	0.930896	1.0688	1.02501	1.12355	0.838554		0.912635	1.10055	1.01319	1.04209	0.978177	0.985737	1.0006	0.976182	1.0042	0.99982	0.91878	1.02563	1.04788	1.13981	0.838052		0.908814	1.10075	1.08831	0.349589
TGGT1_209000	11607	T	HECT-domain (ubiquitin-transferase) domain-containing protein	DFGST(Phospho)GNLPGVSSVTDSQGTQGR	19242.7	23834.9	12706.8	19491.5	21969.6	15259.1	28579.4	30073	0.899417	1.11406	0.593925	0.911047	1.02687	0.713221	1.33582	1.40563	1.01319	1.04209	0.978177	0.985737	1.0006	0.976182	1.0042	0.99982	0.887712	1.06906	0.607175	0.924228	1.02626	0.730623	1.33023	1.40589	0.776358	0.25438
TGGT1_209000	5146	S	HECT-domain (ubiquitin-transferase) domain-containing protein	DSES(Phospho)DSGLTEWR	83739.3	81408.3	113000	73473.8	100943	108486	94427.6	76220.4	0.915561	0.890075	1.23548	0.803323	1.10366	1.18613	1.03242	0.833353	1.01319	1.04209	0.978177	0.985737	1.0006	0.976182	1.0042	0.99982	0.903645	0.854121	1.26304	0.814947	1.103	1.21507	1.0281	0.833503	0.917718	0.497027
TGGT1_209000	10609	S	HECT-domain (ubiquitin-transferase) domain-containing protein	DS(Phospho)SFRLPAQGDASAPFPR	32470.9		23477.5		20896.4	24390.9	15850.7	17564.1	1.4469		1.04615		0.93114	1.08685	0.706304	0.782653	1.01319	1.04209	0.978177	0.985737	1.0006	0.976182	1.0042	0.99982	1.42807		1.06949		0.930583	1.11337	0.703347	0.782794	1.41501	0.114712
TGGT1_209000	1715	S	HECT-domain (ubiquitin-transferase) domain-containing protein	EAS(Phospho)DSDADLVEK	19662.3	23164.9	26398.2	33237.4	19918.2	13409.8	20949.5	22479.7	0.877683	1.03403	1.17836	1.48365	0.889106	0.598585	0.935141	1.00345	1.01319	1.04209	0.978177	0.985737	1.0006	0.976182	1.0042	0.99982	0.86626	0.992263	1.20465	1.50511	0.888574	0.61319	0.931226	1.00363	1.3293	0.136471
TGGT1_209000	8243	S	HECT-domain (ubiquitin-transferase) domain-containing protein	EEREES(Phospho)VEEEEK	32065.9	7370.55	30003.7	29958.9	28046.9	28065.5	29733.2	17450.4	1.26558	0.290902	1.18419	1.18242	1.10696	1.10769	1.17351	0.688734	1.01319	1.04209	0.978177	0.985737	1.0006	0.976182	1.0042	0.99982	1.24911	0.279151	1.21061	1.19953	1.1063	1.13472	1.1686	0.688858	0.960943	0.672962
TGGT1_209000	3325	S	HECT-domain (ubiquitin-transferase) domain-containing protein	ELEHDEAS(Phospho)PSTSEDHR	32942.4	34237.2	33878	36500.4	28099.6	23422.9	35303.4	32034.7	1.02777	1.06817	1.05696	1.13878	0.876679	0.730771	1.10143	0.99945	1.01319	1.04209	0.978177	0.985737	1.0006	0.976182	1.0042	0.99982	1.01439	1.02502	1.08054	1.15525	0.876155	0.748601	1.09682	0.99963	1.14888	0.145154
TGGT1_209000	11125	S	HECT-domain (ubiquitin-transferase) domain-containing protein	ESDDILHHNFGLGS(Phospho)R	45087.5	58349.8	51024.7	66911.2	63074	73378.2	61583.7	57683.5	0.756038	0.978423	0.855594	1.12198	1.05764	1.23042	1.03265	0.96725	1.01319	1.04209	0.978177	0.985737	1.0006	0.976182	1.0042	0.99982	0.746198	0.938901	0.874682	1.13822	1.05701	1.26044	1.02833	0.967425	0.857367	0.174892
TGGT1_209000	1051	S	HECT-domain (ubiquitin-transferase) domain-containing protein	ESLC(Carbamidomethyl)AS(Phospho)PSR	16725.2	11964.5	13109.5	16871.2	9064.49	13868.6	9815.82	10885.5	1.30787	0.935596	1.02513	1.31929	0.708822	1.08449	0.767574	0.851221	1.01319	1.04209	0.978177	0.985737	1.0006	0.976182	1.0042	0.99982	1.29085	0.897804	1.048	1.33838	0.708398	1.11095	0.764361	0.851374	1.33185	0.0774619
TGGT1_209000	8299	S	HECT-domain (ubiquitin-transferase) domain-containing protein	ESSWS(Phospho)NADADK	13960.9	16868.5	7704.22	19328.5	14579.2	14566.7	21015.3	14451.7	0.911918	1.10184	0.503235	1.26253	0.952305	0.951489	1.37271	0.943977	1.01319	1.04209	0.978177	0.985737	1.0006	0.976182	1.0042	0.99982	0.90005	1.05733	0.514462	1.28079	0.951736	0.974704	1.36696	0.944147	0.885569	0.482014
TGGT1_209000	11422	S	HECT-domain (ubiquitin-transferase) domain-containing protein	ETGALPHGASTIS(Phospho)DTEK	215574	185705	203941	208992	221344	220882	207149	191086	1.04225	0.897847	0.986015	1.01043	1.07015	1.06792	1.00152	0.92386	1.01319	1.04209	0.978177	0.985737	1.0006	0.976182	1.0042	0.99982	1.02869	0.861579	1.00801	1.02505	1.06951	1.09397	0.99733	0.924026	0.960461	0.501609
TGGT1_209000	2519	S	HECT-domain (ubiquitin-transferase) domain-containing protein	FSLAGGSAC(Carbamidomethyl)SS(Phospho)PVSR				72312.5								1					1.01319	1.04209	0.978177	0.985737	1.0006	0.976182	1.0042	0.99982				1.01447
TGGT1_209000	2917	T	HECT-domain (ubiquitin-transferase) domain-containing protein	GANLPT(Phospho)PR	192570	174303	167626	179443	138781	129262	139324	133078	1.22814	1.11164	1.06905	1.14442	0.885092	0.824384	0.888555	0.848721	1.01319	1.04209	0.978177	0.985737	1.0006	0.976182	1.0042	0.99982	1.21215	1.06673	1.0929	1.16098	0.884563	0.844498	0.884835	0.848873	1.309	0.000147597
TGGT1_209000	8474	S	HECT-domain (ubiquitin-transferase) domain-containing protein	GAS(Phospho)VGPDVAETGSR	38040.9	23540.8	46121.3	26103.4	39740.9	46334.7	50468.2	40738.8	0.978264	0.605378	1.18606	0.671278	1.02198	1.19155	1.29785	1.04764	1.01319	1.04209	0.978177	0.985737	1.0006	0.976182	1.0042	0.99982	0.965532	0.580924	1.21252	0.680991	1.02137	1.22062	1.29241	1.04783	0.750718	0.146038
TGGT1_209000	225	S	HECT-domain (ubiquitin-transferase) domain-containing protein	GDSAWEGHAPDS(Phospho)PR	626901	682983	660391	657919	553489	519766	532696	536303	1.05131	1.14536	1.10747	1.10332	0.928196	0.871643	0.893327	0.899375	1.01319	1.04209	0.978177	0.985737	1.0006	0.976182	1.0042	0.99982	1.03762	1.09909	1.13218	1.11929	0.927641	0.89291	0.889587	0.899537	1.21567	0.000103222
TGGT1_209000	1065	S	HECT-domain (ubiquitin-transferase) domain-containing protein	GFHS(Phospho)PFVSER	106562	100842	100606	83718.7	75611.6	67034.7	82962.3	88934.2	1.20704	1.14225	1.13957	0.948289	0.856459	0.759308	0.939721	1.00737	1.01319	1.04209	0.978177	0.985737	1.0006	0.976182	1.0042	0.99982	1.19133	1.09611	1.16499	0.96201	0.855947	0.777834	0.935787	1.00755	1.23408	0.0284034
TGGT1_209000	1274	S	HECT-domain (ubiquitin-transferase) domain-containing protein	GKHS(Phospho)DIDSC(Carbamidomethyl)C(Carbamidomethyl)SPVSVR	143463	173472	142559	140594	153249	118163	152094	135456	0.990212	1.19734	0.983971	0.970407	1.05776	0.815586	1.04979	0.934942	1.01319	1.04209	0.978177	0.985737	1.0006	0.976182	1.0042	0.99982	0.977324	1.14897	1.00592	0.984448	1.05712	0.835485	1.04539	0.935111	1.06288	0.380997
TGGT1_209000	8881	S	HECT-domain (ubiquitin-transferase) domain-containing protein	GLASVSSSLS(Phospho)PHTSR	3707.25	12029.1	5518.11	11449.4	5125.21	10149	13877.4	9032.43	0.418379	1.35753	0.622742	1.29211	0.578402	1.14536	1.56612	1.01935	1.01319	1.04209	0.978177	0.985737	1.0006	0.976182	1.0042	0.99982	0.412934	1.3027	0.636635	1.31081	0.578056	1.1733	1.55957	1.01953	0.845887	0.557117
TGGT1_209000	9291	S	HECT-domain (ubiquitin-transferase) domain-containing protein	GSVSLGLLHS(Phospho)LSREEEK					110278								1				1.01319	1.04209	0.978177	0.985737	1.0006	0.976182	1.0042	0.99982					0.999402
TGGT1_209000	9293	S	HECT-domain (ubiquitin-transferase) domain-containing protein	GSVSLGLLHSLS(Phospho)REEEK	123959	123878	82439.2	101587		80066	118400	85782.5	1.2117	1.21091	0.805844	0.993014		0.782646	1.15736	0.838525	1.01319	1.04209	0.978177	0.985737	1.0006	0.976182	1.0042	0.99982	1.19593	1.162	0.823822	1.00738		0.801742	1.15252	0.838676	1.12493	0.42479
TGGT1_209000	4297	S	HECT-domain (ubiquitin-transferase) domain-containing protein	HAS(Phospho)LTHAPLEHLR	340306	354572	332888	342916	328069	349040	385760	322329	0.987869	1.02928	0.966334	0.995446	0.952346	1.01322	1.11982	0.935684	1.01319	1.04209	0.978177	0.985737	1.0006	0.976182	1.0042	0.99982	0.975012	0.987705	0.987893	1.00985	0.951776	1.03794	1.11513	0.935852	0.980141	0.696774
TGGT1_209000	3211	S	HECT-domain (ubiquitin-transferase) domain-containing protein	HGS(Phospho)WSEEDHHLQR	47865.6	64807.3	66698.7	47346.3	65332.9	72877.6	64908.2	45960.8	0.804806	1.08966	1.12146	0.796075	1.0985	1.22536	1.09136	0.772779	1.01319	1.04209	0.978177	0.985737	1.0006	0.976182	1.0042	0.99982	0.794332	1.04565	1.14648	0.807593	1.09784	1.25525	1.08679	0.772919	0.900601	0.488493
TGGT1_209000	1281	S	HECT-domain (ubiquitin-transferase) domain-containing protein	HSDIDSC(Carbamidomethyl)C(Carbamidomethyl)S(Phospho)PVSVR	51170.2	75830.6	60257.5	35648.7	50898.6	67712.1	59496.9	46213.7	0.91533	1.35645	1.07788	0.637682	0.910472	1.21123	1.06428	0.826669	1.01319	1.04209	0.978177	0.985737	1.0006	0.976182	1.0042	0.99982	0.903417	1.30166	1.10193	0.646909	0.909927	1.24078	1.05982	0.826817	0.979335	0.820428
TGGT1_209000	397	S	HECT-domain (ubiquitin-transferase) domain-containing protein	HVLPNAS(Phospho)PR	42961.1	28178.8	25426.4		27551.1	34469.3	20755.7	31764.5	1.42453	0.934368	0.843103		0.913555	1.14295	0.688229	1.05326	1.01319	1.04209	0.978177	0.985737	1.0006	0.976182	1.0042	0.99982	1.40599	0.896626	0.861912		0.913008	1.17084	0.685348	1.05345	1.10378	0.647301
TGGT1_209000	11476	S	HECT-domain (ubiquitin-transferase) domain-containing protein	KAS(Phospho)GAMGASGTLATLEFPR	47023.2	46085.9	61054.4	62979.1	56676.3	41763.4	50325.8	57236.5	0.889024	0.871303	1.1543	1.19069	1.07153	0.789582	0.951463	1.08212	1.01319	1.04209	0.978177	0.985737	1.0006	0.976182	1.0042	0.99982	0.877453	0.836108	1.18005	1.20791	1.07089	0.808847	0.94748	1.08231	1.04911	0.74126
TGGT1_209000	6978	T	HECT-domain (ubiquitin-transferase) domain-containing protein	KGT(Phospho)DDEVDTDTGPEPR	80671.3	89865.9	94957.6	87961.2	117646	104771	98549.8	122264	0.810068	0.902397	0.953526	0.883271	1.18135	1.05207	0.989597	1.22772	1.01319	1.04209	0.978177	0.985737	1.0006	0.976182	1.0042	0.99982	0.799525	0.865945	0.974798	0.89605	1.18064	1.07774	0.985454	1.22794	0.790808	0.0107305
TGGT1_209000	4477	S	HECT-domain (ubiquitin-transferase) domain-containing protein	KNS(Phospho)GEGGLGFLGSPFGPHQFAPGSSGLR	61181.8	109419	89794.2	80641.5	74751.6	72203.8	80295	41367	0.80284	1.43582	1.1783	1.05819	0.980905	0.947472	1.05365	0.542826	1.01319	1.04209	0.978177	0.985737	1.0006	0.976182	1.0042	0.99982	0.792391	1.37782	1.20458	1.0735	0.980319	0.97059	1.04924	0.542924	1.25549	0.262542
TGGT1_209000	11162	S	HECT-domain (ubiquitin-transferase) domain-containing protein	LAS(Phospho)PSHATR	14228.4	14673.5	9820.13	17577.8	5880.96	7556.59	3634.96	7083.98	1.41477	1.45903	0.976443	1.74781	0.584761	0.751373	0.361434	0.70438	1.01319	1.04209	0.978177	0.985737	1.0006	0.976182	1.0042	0.99982	1.39636	1.40009	0.998227	1.7731	0.584411	0.769706	0.359921	0.704507	2.30212	0.00617752
TGGT1_209000	5760	S	HECT-domain (ubiquitin-transferase) domain-containing protein	LDEGLLSSS(Phospho)DLATHFPGAR	17038.2	20258.8	11879.2		21069		15172.3	20345.4	0.966588	1.1493	0.673915		1.19526		0.860735	1.15421	1.01319	1.04209	0.978177	0.985737	1.0006	0.976182	1.0042	0.99982	0.954008	1.10287	0.68895		1.19454		0.857131	1.15442	0.856441	0.403278
TGGT1_209000	7320	S	HECT-domain (ubiquitin-transferase) domain-containing protein	LGIGHSQLQELIQS(Phospho)R	7070.04		7902.84	8953.23	9112.24	12905.9	12432	13611.6	0.687481		0.768461	0.8706	0.886062	1.25495	1.20887	1.32357	1.01319	1.04209	0.978177	0.985737	1.0006	0.976182	1.0042	0.99982	0.678533		0.785605	0.883196	0.885532	1.28557	1.20381	1.32381	0.666091	0.0250353
TGGT1_209000	545	S	HECT-domain (ubiquitin-transferase) domain-containing protein	LLSLHVASGGLSAPS(Phospho)SGSVDDR	11521.4		7497.84			10802			1.15905		0.754278			1.08668			1.01319	1.04209	0.978177	0.985737	1.0006	0.976182	1.0042	0.99982	1.14396		0.771106			1.11319			0.860172
TGGT1_209000	5884	S	HECT-domain (ubiquitin-transferase) domain-containing protein	LSSWS(Phospho)PSR	75033.8	81271.9	75882.8	82736.1	77740.1	81944.2	71093	69301.3	0.976044	1.05719	0.987088	1.07624	1.01125	1.06594	0.924782	0.901476	1.01319	1.04209	0.978177	0.985737	1.0006	0.976182	1.0042	0.99982	0.963341	1.01449	1.00911	1.09181	1.01064	1.09194	0.920911	0.901638	1.03913	0.460996
TGGT1_209000	10277	S	HECT-domain (ubiquitin-transferase) domain-containing protein	LVLQALALNS(Phospho)K	1000.03	5068.82	5885.67		4480.72	5715.8		4877.33	0.221996	1.12522	1.30655		0.99467	1.26884		1.08271	1.01319	1.04209	0.978177	0.985737	1.0006	0.976182	1.0042	0.99982	0.219106	1.07977	1.3357		0.994076	1.2998		1.08291	0.780203	0.437664
TGGT1_209000	10845	S	HECT-domain (ubiquitin-transferase) domain-containing protein	MRPES(Phospho)YGGPC(Carbamidomethyl)R	16329.8	12064.6	16005.4	9238.27	10058.9	11392.1	15155.5	16244.1	1.22678	0.906357	1.20241	0.694028	0.755679	0.855836	1.13856	1.22034	1.01319	1.04209	0.978177	0.985737	1.0006	0.976182	1.0042	0.99982	1.21082	0.869746	1.22924	0.70407	0.755227	0.876717	1.1338	1.22056	1.00691	0.994198
TGGT1_209000	11104	S	HECT-domain (ubiquitin-transferase) domain-containing protein	NC(Carbamidomethyl)LPWLHVDS(Phospho)GSPHTGR							28211.9								1		1.01319	1.04209	0.978177	0.985737	1.0006	0.976182	1.0042	0.99982							0.995814
TGGT1_209000	11106	S	HECT-domain (ubiquitin-transferase) domain-containing protein	NC(Carbamidomethyl)LPWLHVDSGS(Phospho)PHTGR	32364.5		26091.9	34960	24933.3	37769.3			1.03653		0.835641	1.11966	0.798535	1.20963			1.01319	1.04209	0.978177	0.985737	1.0006	0.976182	1.0042	0.99982	1.02304		0.854284	1.13586	0.798058	1.23915			0.986053	0.988241
TGGT1_209000	3349	S	HECT-domain (ubiquitin-transferase) domain-containing protein	QPTGYPS(Phospho)DSQTISDAPK	21747.2	17894.8				21472.8	29833	23225.9	0.952373	0.783666				0.940357	1.30647	1.01713	1.01319	1.04209	0.978177	0.985737	1.0006	0.976182	1.0042	0.99982	0.939978	0.75201				0.9633	1.301	1.01731	0.773394	0.178553
TGGT1_209000	4828	S	HECT-domain (ubiquitin-transferase) domain-containing protein	QSGGASFSLS(Phospho)DEDAATR	30965.2	16092.6	23910	22834.3	23079.2	11335.3	18253.6	16676.3	1.5184	0.789112	1.17244	1.1197	1.1317	0.555834	0.895078	0.817734	1.01319	1.04209	0.978177	0.985737	1.0006	0.976182	1.0042	0.99982	1.49864	0.757236	1.1986	1.1359	1.13103	0.569396	0.891331	0.817881	1.34629	0.189342
TGGT1_209000	1333	S	HECT-domain (ubiquitin-transferase) domain-containing protein	REEDPSS(Phospho)PVQK	12685.5		3582.38	13460.5	3880.16	4305.34	6626.11	5654.98	1.76907		0.499585	1.87715	0.541112	0.600406	0.924052	0.788622	1.01319	1.04209	0.978177	0.985737	1.0006	0.976182	1.0042	0.99982	1.74605		0.510731	1.90431	0.540789	0.615056	0.920184	0.788764	1.93666	0.22341
TGGT1_209000	4561	S	HECT-domain (ubiquitin-transferase) domain-containing protein	RNS(Phospho)AGEIPR	24213.7	27903.5	19295.9	24527.3	25427.6	16163.3	20116.8	19045.4	1.0963	1.26336	0.873644	1.1105	1.15126	0.731812	0.910811	0.862302	1.01319	1.04209	0.978177	0.985737	1.0006	0.976182	1.0042	0.99982	1.08203	1.21233	0.893135	1.12657	1.15058	0.749667	0.906998	0.862458	1.17559	0.179661
TGGT1_209000	3199	S	HECT-domain (ubiquitin-transferase) domain-containing protein	RPPPMS(Phospho)PAWLSGR	38216.5	27975.2	27681.3	30693.9	36289.2	23023.6	28645.2	38480.5	1.21803	0.891621	0.882254	0.978271	1.1566	0.733804	0.912975	1.22644	1.01319	1.04209	0.978177	0.985737	1.0006	0.976182	1.0042	0.99982	1.20218	0.855605	0.901936	0.992425	1.15591	0.751708	0.909153	1.22666	0.977422	0.927849
TGGT1_209000	5554	S	HECT-domain (ubiquitin-transferase) domain-containing protein	RSS(Phospho)LFGGR	14172.7	17292.4	12369.2	13251.7	10772.7	9935.04	4000.51	10110.2	1.23369	1.50525	1.0767	1.15352	0.93773	0.864815	0.348232	0.880062	1.01319	1.04209	0.978177	0.985737	1.0006	0.976182	1.0042	0.99982	1.21763	1.44445	1.10072	1.17021	0.93717	0.885915	0.346774	0.88022	1.61734	0.0676675
TGGT1_209000	665	S	HECT-domain (ubiquitin-transferase) domain-containing protein	RYGEEADEDS(Phospho)GDEEDEDDDVFR	92088.9	109988	100457	113500	88951.3	63977.3	83462.2	73322.1	1.01511	1.21241	1.10735	1.25113	0.980522	0.70523	0.920015	0.808239	1.01319	1.04209	0.978177	0.985737	1.0006	0.976182	1.0042	0.99982	1.0019	1.16344	1.13205	1.26923	0.979935	0.722437	0.916163	0.808384	1.33257	0.0131185
TGGT1_209000	5574	S	HECT-domain (ubiquitin-transferase) domain-containing protein	SDS(Phospho)SDLFVPR	109530	108924	88952.7	81402.7	83511.1	78779.2	77755.5	84317.7	1.22865	1.22185	0.997825	0.913133	0.936784	0.883704	0.87222	0.945832	1.01319	1.04209	0.978177	0.985737	1.0006	0.976182	1.0042	0.99982	1.21266	1.1725	1.02009	0.926345	0.936224	0.905265	0.868569	0.946002	1.18477	0.0736473
TGGT1_209000	5575	S	HECT-domain (ubiquitin-transferase) domain-containing protein	SDSS(Phospho)DLFVPR		93324.7	59412.8				53712.3			1.35614	0.86335				0.780514		1.01319	1.04209	0.978177	0.985737	1.0006	0.976182	1.0042	0.99982		1.30136	0.882611				0.777246		1.40494
TGGT1_209000	5933	S	HECT-domain (ubiquitin-transferase) domain-containing protein	SHS(Phospho)AC(Carbamidomethyl)VVDSAPPAR	9998.79				5754.22	6676.06	6672.18		1.37435				0.790924	0.917632	0.917099		1.01319	1.04209	0.978177	0.985737	1.0006	0.976182	1.0042	0.99982	1.35646				0.790451	0.940021	0.913259		1.53925
TGGT1_209000	4192	S	HECT-domain (ubiquitin-transferase) domain-containing protein	SLS(Phospho)C(Carbamidomethyl)VDSVSTGPLYR	41326.2	51602.2	39887.4	45823.6	46940.1	35481.7	23996.5	39101.1	1.0199	1.2735	0.984392	1.13089	1.15845	0.875662	0.592216	0.964986	1.01319	1.04209	0.978177	0.985737	1.0006	0.976182	1.0042	0.99982	1.00663	1.22206	1.00635	1.14726	1.15775	0.897027	0.589737	0.96516	1.21404	0.196246
TGGT1_209000	4978	S	HECT-domain (ubiquitin-transferase) domain-containing protein	SLSLLEVDGAEGAQNEGPC(Carbamidomethyl)AS(Phospho)PSER		9218.64		9137.86		7081.47		15496.3		0.900824		0.89293		0.691984		1.51426	1.01319	1.04209	0.978177	0.985737	1.0006	0.976182	1.0042	0.99982		0.864436		0.90585		0.708868		1.51453	0.796206	0.74922
TGGT1_209000	11538	S	HECT-domain (ubiquitin-transferase) domain-containing protein	SLS(Phospho)SGVLTR	85906.5	92207.2	90858.4	95608.2	97851.2	109360	112197	104908	0.871156	0.93505	0.921372	0.969539	0.992284	1.10899	1.13776	1.06385	1.01319	1.04209	0.978177	0.985737	1.0006	0.976182	1.0042	0.99982	0.859818	0.89728	0.941927	0.983567	0.991691	1.13605	1.133	1.06404	0.85151	0.0100829
TGGT1_209000	11539	S	HECT-domain (ubiquitin-transferase) domain-containing protein	SLSS(Phospho)GVLTR	24291.4	34472.1	28555.5		33577.3	27095.9	32777.9	32424	0.797582	1.13185	0.937589		1.10247	0.889665	1.07623	1.06461	1.01319	1.04209	0.978177	0.985737	1.0006	0.976182	1.0042	0.99982	0.787202	1.08613	0.958506		1.10182	0.911372	1.07172	1.0648	0.909893	0.331575
TGGT1_209000	2817	S	HECT-domain (ubiquitin-transferase) domain-containing protein	S(Phospho)MQASATAGHFR	22667	26836.4	31754.1	28244.4	19960.5	20686.6	23371.8	21316	0.930707	1.1019	1.30382	1.15972	0.819578	0.849392	0.959646	0.875235	1.01319	1.04209	0.978177	0.985737	1.0006	0.976182	1.0042	0.99982	0.918594	1.05739	1.33291	1.1765	0.819088	0.870116	0.955629	0.875393	1.27418	0.0332179
TGGT1_209000	3574	S	HECT-domain (ubiquitin-transferase) domain-containing protein	S(Phospho)PFPASPAASSPGADSAFLGSPSSR	68306.8	73251.5	67101	76774.2	83098.6	66624.9	66629.4	70070.3	0.955579	1.02475	0.938711	1.07403	1.16251	0.93205	0.932113	0.98025	1.01319	1.04209	0.978177	0.985737	1.0006	0.976182	1.0042	0.99982	0.943142	0.983359	0.959653	1.08957	1.16181	0.954791	0.928211	0.980426	0.987699	0.872395
TGGT1_209000	3594	S	HECT-domain (ubiquitin-transferase) domain-containing protein	SPFPASPAASSPGADSAFLGS(Phospho)PSSR	15909.2	29007	34139		33116.5	25697.7	24321.8	20445.2	0.60976	1.11177	1.30846		1.26927	0.984929	0.932194	0.783614	1.01319	1.04209	0.978177	0.985737	1.0006	0.976182	1.0042	0.99982	0.601824	1.06686	1.33765		1.26851	1.00896	0.928292	0.783755	1.00474	0.892546
TGGT1_209000	5517	S	HECT-domain (ubiquitin-transferase) domain-containing protein	S(Phospho)PLAAVESR	84820.9	88347.5	59541.7	82712.8	59056.1	86557.4	64269.2	79742.9	1.12151	1.16814	0.787265	1.09364	0.780845	1.14447	0.849773	1.05437	1.01319	1.04209	0.978177	0.985737	1.0006	0.976182	1.0042	0.99982	1.10691	1.12095	0.804829	1.10946	0.780378	1.17239	0.846215	1.05456	1.07489	0.562222
TGGT1_209000	150	S	HECT-domain (ubiquitin-transferase) domain-containing protein	SVAS(Phospho)PSGISRPHLDLLPASDR	137891	131511	119101	131485	105484	130392	116610	88878.6	1.14747	1.09438	0.99111	1.09417	0.877798	1.08507	0.970381	0.739614	1.01319	1.04209	0.978177	0.985737	1.0006	0.976182	1.0042	0.99982	1.13254	1.05018	1.01322	1.11	0.877273	1.11155	0.966318	0.739747	1.16538	0.117699
TGGT1_209000	5533	S	HECT-domain (ubiquitin-transferase) domain-containing protein	SVGLQGS(Phospho)GNLLR	50907.7	56881.4	45124	52317.3	63818.6	57777.6	46650.1	60119.4	0.939265	1.04948	0.832554	0.965273	1.17748	1.06602	0.860711	1.10922	1.01319	1.04209	0.978177	0.985737	1.0006	0.976182	1.0042	0.99982	0.92704	1.00709	0.851128	0.979239	1.17677	1.09203	0.857107	1.10942	0.888832	0.204044
TGGT1_209000	4031	T	HECT-domain (ubiquitin-transferase) domain-containing protein	TAAT(Phospho)PPMNEDTWAK	77028.4	82515	74268.7	81356.1	85307.4	112177	85236.7	95476.2	0.888748	0.952052	0.856907	0.938681	0.98427	1.29429	0.983455	1.1016	1.01319	1.04209	0.978177	0.985737	1.0006	0.976182	1.0042	0.99982	0.877181	0.913595	0.876024	0.952262	0.983682	1.32587	0.979338	1.1018	0.824259	0.0449976
TGGT1_209000	11755	S	HECT-domain (ubiquitin-transferase) domain-containing protein	TAPQMGDSMAGSSSAATS(Phospho)PLSGR	23942.2	27940.5	18176.9	23077.7	26520.6	27492.3	19210.7	16808.1	1.04569	1.22032	0.793885	1.00793	1.1583	1.20074	0.839037	0.734102	1.01319	1.04209	0.978177	0.985737	1.0006	0.976182	1.0042	0.99982	1.03208	1.17102	0.811597	1.02251	1.15761	1.23004	0.835525	0.734235	1.02017	0.821384
TGGT1_209000	7667	S	HECT-domain (ubiquitin-transferase) domain-containing protein	TETTLPVS(Phospho)DR	165026	198920	174112	176804	181401	178855	185310	174588	0.919995	1.10895	0.970648	0.985656	1.01128	0.99709	1.03308	0.973302	1.01319	1.04209	0.978177	0.985737	1.0006	0.976182	1.0042	0.99982	0.908022	1.06415	0.992303	0.999917	1.01068	1.02142	1.02875	0.973477	0.982667	0.608442
TGGT1_209000	7671	S	HECT-domain (ubiquitin-transferase) domain-containing protein	TETTLPVSDRES(Phospho)AVSR	9113.52		8804.44	12303.3	7066.01	5362.23	9473.47	14422.9	0.958657		0.926144	1.29419	0.743278	0.564056	0.99652	1.51715	1.01319	1.04209	0.978177	0.985737	1.0006	0.976182	1.0042	0.99982	0.94618		0.946806	1.31292	0.742833	0.577819	0.992348	1.51743	1.11594	0.560199
TGGT1_209000	4074	S	HECT-domain (ubiquitin-transferase) domain-containing protein	TPATGALSLTSPAS(Phospho)PGAEQGR	141024	126822	100098	105200	120973	109567	42365.3	84994.8	1.35756	1.22084	0.963588	1.0127	1.16454	1.05474	0.407827	0.818198	1.01319	1.04209	0.978177	0.985737	1.0006	0.976182	1.0042	0.99982	1.33989	1.17153	0.985085	1.02735	1.16384	1.08048	0.40612	0.818345	1.30416	0.229917
TGGT1_209000	1824	T	HECT-domain (ubiquitin-transferase) domain-containing protein	T(Phospho)SSQDGGAAMFGPQR	249559	244086	252119	270940	234757	205127	224224	227415	1.04624	1.0233	1.05698	1.13588	0.984189	0.859969	0.940031	0.953409	1.01319	1.04209	0.978177	0.985737	1.0006	0.976182	1.0042	0.99982	1.03263	0.981965	1.08056	1.15232	0.9836	0.880951	0.936095	0.95358	1.13138	0.0247794
TGGT1_209030	61	S	actin ACT1	DC(Carbamidomethyl)YVGDEAQS(Phospho)KR	35537.2	37012.3	32313.7	41532.8	26380.4	23943.6	28323.2	42679.6	1.06191	1.10599	0.965587	1.24107	0.78829	0.715474	0.846344	1.27534	1.01984	0.996463	1.0096	1.00241	1.01095	0.994036	0.979033	0.98767	1.04125	1.10991	0.956407	1.23809	0.779754	0.719767	0.864469	1.29126	1.18888	0.21427
TGGT1_209030	366	S	actin ACT1	EEYDES(Phospho)GPSIVHR	110118	106142	116025	87339.4	134969	137308	158626	123477	0.90446	0.871797	0.95297	0.717364	1.10857	1.12779	1.30287	1.01418	1.01984	0.996463	1.0096	1.00241	1.01095	0.994036	0.979033	0.98767	0.886861	0.874891	0.94391	0.71564	1.09656	1.13455	1.33078	1.02684	0.745587	0.0112082
TGGT1_209030	369	S	actin ACT1	EEYDESGPS(Phospho)IVHR	100676	89128	99388.3	103879	44033.1	94911.1	80581.4	103064	1.1254	0.996316	1.11101	1.16121	0.492223	1.06096	0.900778	1.1521	1.01984	0.996463	1.0096	1.00241	1.01095	0.994036	0.979033	0.98767	1.1035	0.999852	1.10045	1.15842	0.486893	1.06733	0.920069	1.16648	1.19816	0.291112
TGGT1_209030	324	S	actin ACT1	ELTSLAPS(Phospho)TMK	70246	70241	84659.2	75423.1	64998.3	83862.6	70102.6	72012.1	0.950001	0.949933	1.14492	1.02002	0.879031	1.13415	0.948061	0.973885	1.01984	0.996463	1.0096	1.00241	1.01095	0.994036	0.979033	0.98767	0.931516	0.953305	1.13404	1.01756	0.869512	1.14095	0.968365	0.986043	1.01805	0.79167
TGGT1_209030	325	T	actin ACT1	ELTSLAPST(Phospho)MK	46600.5	37511.9	56360.6	49506.5	39188.7	44867.6	36977.8	48110.3	1.03809	0.835631	1.25551	1.10283	0.872985	0.99949	0.823734	1.07173	1.01984	0.996463	1.0096	1.00241	1.01095	0.994036	0.979033	0.98767	1.01789	0.838597	1.24358	1.10018	0.863531	1.00549	0.841375	1.08511	1.10664	0.381842
TGGT1_209030	204	S	actin ACT1	GYGFTTS(Phospho)AEK	58147.9	49938.9	57926.1	59100.6	41968	43858.6	51276.9	50363.3	1.1275	0.968323	1.1232	1.14597	0.813766	0.850425	0.994268	0.976553	1.01984	0.996463	1.0096	1.00241	1.01095	0.994036	0.979033	0.98767	1.10556	0.97176	1.11252	1.14322	0.804954	0.855528	1.01556	0.988744	1.18235	0.0436049
TGGT1_209030	90	T	actin ACT1	IWHHT(Phospho)FYNELR	48300	65865	77592.5	57990.5	40562.9	49724.3	36076.7	41489.8	0.925284	1.26178	1.48644	1.11092	0.777064	0.952569	0.691122	0.794821	1.01984	0.996463	1.0096	1.00241	1.01095	0.994036	0.979033	0.98767	0.90728	1.26625	1.47231	1.10825	0.768649	0.958284	0.705923	0.804743	1.4684	0.0213413
TGGT1_209030	92	Y	actin ACT1	IWHHTFY(Phospho)NELR	29353.7	35831.5	20052.4	24389.2	23435.9	28037.7	27669.8	16520.7	1.14389	1.39632	0.781424	0.950425	0.913276	1.0926	1.07827	0.643797	1.01984	0.996463	1.0096	1.00241	1.01095	0.994036	0.979033	0.98767	1.12163	1.40128	0.773995	0.948141	0.903386	1.09916	1.10136	0.651834	1.13028	0.520733
TGGT1_209030	107	T	actin ACT1	VAPEEHPVLLT(Phospho)EAPLNPK	52191.8	67050.1	45421.3	40053.6	35766.4	48422.9	53105.4	45980.5	1.07614	1.3825	0.936541	0.825864	0.737467	0.998431	1.09498	0.948071	1.01984	0.996463	1.0096	1.00241	1.01095	0.994036	0.979033	0.98767	1.0552	1.38741	0.927637	0.82388	0.729481	1.00442	1.11843	0.959907	1.10018	0.563647
TGGT1_209050	388	S	Tyrosine kinase-like (TKL) protein	C(Carbamidomethyl)S(Phospho)FGNLPTATPR	42313.7	41985.2	56360.3	38806.7	48645.4	31492.9	43019.1	49780.2	0.960574	0.953117	1.27945	0.880961	1.10431	0.714928	0.976587	1.13007	0.951738	0.885581	1.07504	1.02689	1.00657	0.963824	1.14571	0.944654	1.00928	1.07626	1.19014	0.857894	1.09711	0.741762	0.852388	1.19628	1.06329	0.597623
TGGT1_209050	167	S	Tyrosine kinase-like (TKL) protein	DNEAAPLS(Phospho)PGRPK	130978	132868		131031	134054	139824	145751	147453	0.953103	0.96686		0.95349	0.975488	1.01747	1.0606	1.07299	0.951738	0.885581	1.07504	1.02689	1.00657	0.963824	1.14571	0.944654	1.00143	1.09178		0.928525	0.969122	1.05566	0.925717	1.13585	0.985962	0.85024
TGGT1_209050	100	S	Tyrosine kinase-like (TKL) protein	HPS(Phospho)PETGPAPC(Carbamidomethyl)VTK	58873.4	43954.2		49337.1	49917.9	47717.3	38166.9	50155.3	1.21883	0.909966		1.02141	1.03343	0.987871	0.790154	1.03834	0.951738	0.885581	1.07504	1.02689	1.00657	0.963824	1.14571	0.944654	1.28064	1.02754		0.994662	1.02669	1.02495	0.689664	1.09918	1.14667	0.350962
TGGT1_209050	586	S	Tyrosine kinase-like (TKL) protein	LS(Phospho)SHAAEVKPNVK	10942.5	6380.56	7616.38	14168.1	10862.3	6039.66	6539.72	5837.63	1.28007	0.746408	0.890976	1.65741	1.27069	0.706529	0.765027	0.682895	0.951738	0.885581	1.07504	1.02689	1.00657	0.963824	1.14571	0.944654	1.34498	0.842845	0.828783	1.61401	1.2624	0.733048	0.667733	0.722905	1.36755	0.219072
TGGT1_209060	872	S	thrombospondin type 1 domain-containing protein	VDVDQDLAFWDDEDEAS(Phospho)KDDK	28754.9	29524.2	26246.2	21642.8	29019.6	21821.4	24315.2	22613.1	1.12799	1.15817	1.02958	0.848998	1.13837	0.856004	0.95383	0.88706	0.978494	0.994156	0.94997	0.967894	1.00825	1.01273	1.05571	1.03279	1.15278	1.16498	1.0838	0.87716	1.12906	0.845247	0.903493	0.858894	1.14506	0.197871
TGGT1_209070	94	S	hypothetical protein	GPGGFES(Phospho)DEERK	545535	592824	508529	494485	589548	543634	633012	554652	0.978052	1.06283	0.911706	0.886527	1.05696	0.974643	1.13488	0.994397	1.01886	0.960286	0.847679	0.612994	1.33113	1.20118	0.899931	1.12794	0.959943	1.10679	1.07553	1.44623	0.794034	0.811402	1.26108	0.881607	1.22421	0.181077
TGGT1_209070	293	S	hypothetical protein	RENS(Phospho)LSDEFQR	404195	420941	402639	435750	575919	620352	634413	609946	0.787874	0.820517	0.784842	0.849383	1.12261	1.20922	1.23663	1.18893	1.01886	0.960286	0.847679	0.612994	1.33113	1.20118	0.899931	1.12794	0.773287	0.854452	0.925872	1.38563	0.843351	1.00669	1.37413	1.05408	0.92076	0.588778
TGGT1_209100	365	S	PUB domain-containing protein	ASLAPESS(Phospho)DVDEC(Carbamidomethyl)PAGEKPTLTAADIAR	136080						183064	149330	0.871425						1.1723	0.956275	0.949215	0.984866	0.958167	0.936843	1.06994	1.0488	1.02092	1.03124	0.918048						1.14827	0.927308	0.884617
TGGT1_209100	129	S	PUB domain-containing protein	EEQASSSTGS(Phospho)ETEAPK	6402.87		4372.05	4060.51	6032.07	3166.79	5518.05	5556.76	1.27659		0.871693	0.809578	1.20267	0.63139	1.10018	1.1079	0.949215	0.984866	0.958167	0.936843	1.06994	1.0488	1.02092	1.03124	1.34489		0.90975	0.864156	1.12404	0.60201	1.07763	1.07434	1.0723	0.722333
TGGT1_209100	572	S	PUB domain-containing protein	LNEQLSAQS(Phospho)GGEGVPQVAR	288933	269125	269006	290003	341815	382007	327274	319193	0.929286	0.865578	0.865195	0.932727	1.09937	1.22864	1.0526	1.02661	0.949215	0.984866	0.958167	0.936843	1.06994	1.0488	1.02092	1.03124	0.979004	0.878879	0.902969	0.995607	1.0275	1.17147	1.03103	0.995512	0.888996	0.0474807
TGGT1_209100	585	S	PUB domain-containing protein	LSS(Phospho)ASGPSGVSAAER	302739	308652	332180	279001	388350	388569	380294	368639	0.8812	0.898412	0.966896	0.812105	1.13039	1.13103	1.10694	1.07302	0.949215	0.984866	0.958167	0.936843	1.06994	1.0488	1.02092	1.03124	0.928346	0.912217	1.00911	0.866853	1.0565	1.0784	1.08426	1.04052	0.872491	0.00582108
TGGT1_209108	338	T	hypothetical protein	APAHPLAAPC(Carbamidomethyl)GAEGT(Phospho)PEAHR	150548	151067	133966	141445	123243	140062	124691	130050	1.09982	1.10361	0.978682	1.03332	0.900347	1.02322	0.910926	0.950075	0.966595	0.979937	1.02881	0.945394	1.02522	1.01526	1.00304	1.03575	1.13783	1.12621	0.95128	1.093	0.878195	1.00784	0.908164	0.917285	1.16081	0.0270709
TGGT1_209108	106	T	hypothetical protein	LGTPGPTHPT(Phospho)QSPVSGSR	12828.9	13042.4	21018.9		21063.3	24608.5	20896.2	22820.2	0.658962	0.669929	1.07965		1.08193	1.26403	1.07334	1.17217	0.966595	0.979937	1.02881	0.945394	1.02522	1.01526	1.00304	1.03575	0.681735	0.683645	1.04942		1.05531	1.24503	1.07009	1.13172	0.715155	0.039245
TGGT1_209108	113	S	hypothetical protein	LGTPGPTHPTQSPVSGS(Phospho)R	31235	35359.9	34650.6	41877.5	54315.3	46592.1	56359.5	51104.7	0.710907	0.80479	0.788646	0.95313	1.23621	1.06043	1.28274	1.16314	0.966595	0.979937	1.02881	0.945394	1.02522	1.01526	1.00304	1.03575	0.735475	0.821267	0.766565	1.00818	1.2058	1.0445	1.27885	1.123	0.716119	0.00636045
TGGT1_209108	211	S	hypothetical protein	PAPAEAGSETGVSFPGGGDAERPPS(Phospho)R	183007	189270	172926	217289	155557	173214	161290	172648	1.02726	1.06242	0.970675	1.2197	0.873178	0.972291	0.905362	0.969116	0.966595	0.979937	1.02881	0.945394	1.02522	1.01526	1.00304	1.03575	1.06276	1.08417	0.943497	1.29014	0.851694	0.957681	0.902616	0.93567	1.20093	0.0427636
TGGT1_209108	158	T	hypothetical protein	PT(Phospho)GEHTSLAGLEPEEAR	35256.8		35095.1	44918.6	42018.9	55419.4	47103.4	37423.7	0.830309		0.826501	1.05785	0.989558	1.30514	1.1093	0.88134	0.966595	0.979937	1.02881	0.945394	1.02522	1.01526	1.00304	1.03575	0.859003		0.80336	1.11895	0.965211	1.28553	1.10594	0.850923	0.88136	0.396785
TGGT1_209130	842	T	regulator of chromosome condensation (RCC1) repeat-containing protein	AASGVLGSTSPGASGSPET(Phospho)PPEAQGR	83817.2	60477.9	80100	58748	92632.1	76032.1	81285.7	84363.9	1.08597	0.783574	1.03781	0.761161	1.20018	0.9851	1.05317	1.09305	0.967574	0.95785	1.09921	0.957218	0.952058	1.07739	0.933342	1.05536	1.12236	0.818055	0.944135	0.79518	1.26061	0.91434	1.12838	1.03572	0.848049	0.158909
TGGT1_209130	600	S	regulator of chromosome condensation (RCC1) repeat-containing protein	LS(Phospho)PLPSAER	45638.8	61277.9	46522	67232.1	58908.1	56685	61878.8	58049.1	0.800344	1.0746	0.815832	1.17901	1.03304	0.994056	1.08514	1.01798	0.967574	0.95785	1.09921	0.957218	0.952058	1.07739	0.933342	1.05536	0.827165	1.12189	0.742197	1.23171	1.08506	0.922652	1.16264	0.964582	0.948736	0.622523
TGGT1_209130	216	T	regulator of chromosome condensation (RCC1) repeat-containing protein	PEPLASAC(Carbamidomethyl)AVC(Carbamidomethyl)T(Phospho)PR	14501.2	18747.6	13837.2	16066.3	9860.21	20910.8	16973.4	20203.3	0.884894	1.14402	0.844375	0.9804	0.601691	1.27602	1.03575	1.23285	0.967574	0.95785	1.09921	0.957218	0.952058	1.07739	0.933342	1.05536	0.914549	1.19436	0.768163	1.02422	0.63199	1.18436	1.10972	1.16818	0.952868	0.869802
TGGT1_209130	950	S	regulator of chromosome condensation (RCC1) repeat-containing protein	RHLS(Phospho)LEPSSVSGR	165401	148500	131284	140324	96483.6	119760	113132	107237	1.29457	1.16229	1.02754	1.0983	0.755164	0.937345	0.885466	0.839326	0.967574	0.95785	1.09921	0.957218	0.952058	1.07739	0.933342	1.05536	1.33796	1.21343	0.934799	1.14738	0.793191	0.870015	0.948704	0.795302	1.35993	0.0132286
TGGT1_209140	73	S	anti-silencing protein, ASF1 family protein	LAALSSSGLPSHQS(Phospho)LADGER	54710.6	53815.3	59326.2	58793.1	80117.6	71629.1	70544.2	60329.6	0.859443	0.845379	0.931949	0.923574	1.25856	1.12521	1.10817	0.947711	0.918359	0.928336	0.952191	0.933593	1.03246	1.045	1.08421	1.10584	0.935846	0.910639	0.978742	0.989269	1.21899	1.07675	1.0221	0.857002	0.913685	0.314822
TGGT1_209150	33	S	non-proton pumping type-II NADH dehydrogenase I	C(Carbamidomethyl)DSPASPSSPS(Phospho)SPK	30550	26062	26025.7	22293.7		55142.7	48008.4		0.880901	0.75149	0.750444	0.642833		1.59002	1.38431		1.00295	1.04545	1.03395	1.02122	0.9631	0.976473	0.982336	0.974518	0.878311	0.718817	0.725802	0.629475		1.62833	1.4092		0.485987	0.00291119
TGGT1_209160	76	S	myristoyl CoA:protein N-myristoyltransferase	GVS(Phospho)PPFAPHTFWDTQPVPK	12445.1	22493.5	14082.8	19364.9	14724.6	19740.1	13561.7	9356.19	0.791617	1.43078	0.895789	1.23178	0.936613	1.25564	0.862643	0.595135	0.990558	0.998542	0.966486	0.976796	1.01256	1.04439	1.00201	1.00866	0.799163	1.43287	0.926852	1.26104	0.924992	1.20228	0.860912	0.590026	1.23523	0.321076
TGGT1_209200	411	T	hypothetical protein	DT(Phospho)MTDDVGKPC(Carbamidomethyl)VVFLER	15951.6	17080.9	16180.4	9369.99	21931.9	16387.4	19497.6	15512.5	0.967406	1.03589	0.981282	0.568256	1.33009	0.993836	1.18246	0.940777	1.02345	1.01652	1.02264	1.06034	1.05001	0.802723	0.968852	1.05547	0.945245	1.01906	0.959561	0.535918	1.26674	1.23808	1.22047	0.891337	0.749417	0.121959
TGGT1_209200	178	T	hypothetical protein	GPPAGTHLTPQPLDDDEFT(Phospho)PRDPLEGR	307181	341772	284943	365357	427922	421922	490565	419552	0.803293	0.893752	0.745141	0.955427	1.11904	1.10335	1.28285	1.09715	1.02345	1.01652	1.02264	1.06034	1.05001	0.802723	0.968852	1.05547	0.784891	0.879225	0.728647	0.901056	1.06574	1.37451	1.32409	1.03949	0.685665	0.00533775
TGGT1_209200	515	S	hypothetical protein	TWRPGS(Phospho)AGK	12425.1	12009.2	12018.5	13075	14071.2	13208.2	25002.3	18216.8	0.828158	0.800438	0.801058	0.871476	0.937874	0.880354	1.66645	1.21419	1.02345	1.01652	1.02264	1.06034	1.05001	0.802723	0.968852	1.05547	0.809187	0.787427	0.783326	0.821882	0.893204	1.09671	1.72003	1.15038	0.658767	0.0302719
TGGT1_209210	1029	S	hypothetical protein	AAYLGES(Phospho)EGDWAGR	219068	229449	249273	256153	281298	318740	325641	345088	0.787763	0.825093	0.896379	0.92112	1.01154	1.14618	1.171	1.24093	0.988805	0.992272	0.984982	1.00651	1.00662	0.999239	1.00817	1.0134	0.796681	0.831519	0.910046	0.915165	1.00489	1.14705	1.16151	1.22452	0.761005	0.00239168
TGGT1_209210	1291	S	hypothetical protein	ADS(Phospho)EVGGSLASAAGGR	1.41886e+06	1.33575e+06	1284166	1.31798e+06	1.60367e+06	1.63354e+06	1.58446e+06	1.5909e+06	0.96445	0.907952	0.87289	0.895872	1.09006	1.11037	1.07701	1.08138	0.988805	0.992272	0.984982	1.00651	1.00662	0.999239	1.00817	1.0134	0.975369	0.915023	0.886199	0.890081	1.08289	1.11122	1.06828	1.06708	0.846908	0.000443601
TGGT1_209210	1296	S	hypothetical protein	ADSEVGGS(Phospho)LASAAGGR	39524.7	53090.4			83902			85828.7	0.602635	0.809472			1.27926			1.30863	0.988805	0.992272	0.984982	1.00651	1.00662	0.999239	1.00817	1.0134	0.609458	0.815777			1.27084			1.29133	0.55626	0.15153
TGGT1_209210	53	S	hypothetical protein	GAAHSEKGES(Phospho)PETPLAQAAAEEER	1005166	949239	951526	962946	1000863	903070	904561	904208	1.06064	1.00163	1.00404	1.01609	1.0561	0.95291	0.954483	0.95411	0.988805	0.992272	0.984982	1.00651	1.00662	0.999239	1.00817	1.0134	1.07265	1.00943	1.01935	1.00952	1.04915	0.953635	0.946746	0.941493	1.05652	0.108162
TGGT1_209210	56	T	hypothetical protein	GESPET(Phospho)PLAQAAAEEEREER	607877	651597	574005	626967	775263	755223	755229	807080	0.875708	0.938691	0.826912	0.903209	1.11684	1.08797	1.08798	1.16268	0.988805	0.992272	0.984982	1.00651	1.00662	0.999239	1.00817	1.0134	0.885622	0.946002	0.83952	0.89737	1.1095	1.0888	1.07916	1.1473	0.806486	0.000251667
TGGT1_209210	1016	S	hypothetical protein	GLS(Phospho)REEER	39060.8	24351.7	26316.1	36555.8	41729.9	40195.4	32814.4	32928.9	1.14066	0.711121	0.768485	1.06751	1.2186	1.17379	0.958249	0.961593	0.988805	0.992272	0.984982	1.00651	1.00662	0.999239	1.00817	1.0134	1.15357	0.716659	0.780202	1.06061	1.21058	1.17468	0.950482	0.948877	0.866129	0.293466
TGGT1_209210	32	Y	hypothetical protein	KGGEFAHPDEGPC(Carbamidomethyl)Y(Phospho)DTDEEHNDSSR	762952	765297	888650	781831	688713	684700	679243	694719	1.02649	1.02964	1.19561	1.05189	0.926607	0.921208	0.913866	0.934688	0.988805	0.992272	0.984982	1.00651	1.00662	0.999239	1.00817	1.0134	1.03811	1.03766	1.21384	1.04509	0.920512	0.921909	0.906459	0.922328	1.18073	0.00556139
TGGT1_209210	34	T	hypothetical protein	KGGEFAHPDEGPC(Carbamidomethyl)YDT(Phospho)DEEHNDSSR	1139456	1270950	1724438	1600914	1291810	1313639	1344198	1756576	0.796684	0.888622	1.20569	1.11933	0.903207	0.91847	0.939836	1.22816	0.988805	0.992272	0.984982	1.00651	1.00662	0.999239	1.00817	1.0134	0.805704	0.895543	1.22407	1.11209	0.897266	0.919169	0.932218	1.21192	1.0194	0.915516
TGGT1_209210	1331	S	hypothetical protein	RDEEYTS(Phospho)PQMTAC(Carbamidomethyl)DYLPR	389169	413535	411287	412595	369303	402049	407770	408027	0.968764	1.02942	1.02382	1.02708	0.919312	1.00083	1.01507	1.01571	0.988805	0.992272	0.984982	1.00651	1.00662	0.999239	1.00817	1.0134	0.979732	1.03744	1.03943	1.02044	0.913264	1.00159	1.00684	1.00228	1.03901	0.205034
TGGT1_209210	1376	S	hypothetical protein	S(Phospho)RSPGGGPYFVGYGGYSTR	221244						104280		1.35931						0.64069		0.988805	0.992272	0.984982	1.00651	1.00662	0.999239	1.00817	1.0134	1.3747						0.635497		2.16319
TGGT1_209210	1378	S	hypothetical protein	SRS(Phospho)PGGGPYFVGYGGYSTR	431670	380054	476199	444439	246881	252280	247048	227159	1.27631	1.1237	1.40797	1.31407	0.729951	0.745914	0.730443	0.671638	0.988805	0.992272	0.984982	1.00651	1.00662	0.999239	1.00817	1.0134	1.29076	1.13245	1.42944	1.30557	0.725149	0.746482	0.724522	0.662756	1.80426	3.73826e-05
TGGT1_209210	99	S	hypothetical protein	S(Phospho)VQGEEDGVSC(Carbamidomethyl)SASNADLLR	406949	388772	454286	443121	463541	485319	499276	483421	0.898172	0.858054	1.00265	0.978007	1.02308	1.07114	1.10195	1.06695	0.988805	0.992272	0.984982	1.00651	1.00662	0.999239	1.00817	1.0134	0.908341	0.864737	1.01794	0.971685	1.01635	1.07196	1.09301	1.05284	0.888653	0.0224683
TGGT1_209240	467	S	RNA methyltransferase	SSVMC(Carbamidomethyl)QNC(Carbamidomethyl)DEKS(Phospho)DTATHC(Carbamidomethyl)GV	128786	144196	137328	148422	146557	148494	120919	141456	0.923066	1.03352	0.984291	1.06381	1.05044	1.06432	0.86668	1.01388	0.934018	0.944084	0.990534	1.0133	0.989582	1.02335	1.10462	1.00051	0.988275	1.09473	0.993697	1.04985	1.0615	1.04003	0.784596	1.01336	1.05823	0.432327
TGGT1_209250	471	S	hypothetical protein	EES(Phospho)ARGEEVENIAEER	131810	137359	148701	153719	121227	145560	114337	140405	0.964655	1.00526	1.08827	1.12499	0.887202	1.06528	0.836778	1.02756	1.00592	1.01749	1.10027	1.04422	1.01671	0.949223	0.978794	0.887371	0.958981	0.987982	0.989089	1.07736	0.872618	1.12227	0.854908	1.15798	1.00141	0.910707
TGGT1_209250	1001	S	hypothetical protein	GAS(Phospho)DSGQSELEKPVK	144844	146548	80206.3	131540	122050	142426	152347	143839	1.08926	1.10207	0.603169	0.989209	0.917841	1.07107	1.14568	1.0817	1.00592	1.01749	1.10027	1.04422	1.01671	0.949223	0.978794	0.887371	1.08285	1.08313	0.548198	0.947322	0.902753	1.12836	1.1705	1.219	0.828278	0.261663
TGGT1_209250	685	S	hypothetical protein	GGEEDVTS(Phospho)DASPSR		42625.3			45377.2	40142.7	46067.4	50339.6		0.949118			1.01039	0.893839	1.02576	1.12089	1.00592	1.01749	1.10027	1.04422	1.01671	0.949223	0.978794	0.887371		0.932802			0.993784	0.941653	1.04799	1.26316	0.878639
TGGT1_209250	688	S	hypothetical protein	GGEEDVTSDAS(Phospho)PSR	70036.9	70721	68794.6	64622.7	57273.7	57514.1	59229.9	65999.8	1.08966	1.1003	1.07033	1.00542	0.891085	0.894826	0.921521	1.02685	1.00592	1.01749	1.10027	1.04422	1.01671	0.949223	0.978794	0.887371	1.08325	1.08139	0.972787	0.962851	0.876437	0.942692	0.941486	1.15718	1.04658	0.494595
TGGT1_209250	693	S	hypothetical protein	GGEEDVTSDASPSRAS(Phospho)C(Carbamidomethyl)EGK	17237	22691.1	14207.4				21504.5		0.911528	1.19995	0.751317				1.1372		1.00592	1.01749	1.10027	1.04422	1.01671	0.949223	0.978794	0.887371	0.906166	1.17932	0.682845				1.16184		0.794239
TGGT1_209250	253	S	hypothetical protein	S(Phospho)GDSLSSLVLGGR						13155.4		13254.1						0.996263		1.00374	1.00592	1.01749	1.10027	1.04422	1.01671	0.949223	0.978794	0.887371						1.04956		1.13114
TGGT1_209250	256	S	hypothetical protein	SGDS(Phospho)LSSLVLGGR	15160.3	14809	16642.9	13271	21541.3		15855.8	14168.8	0.952202	0.930138	1.04532	0.833537	1.35299		0.995886	0.889927	1.00592	1.01749	1.10027	1.04422	1.01671	0.949223	0.978794	0.887371	0.946601	0.914148	0.950057	0.798243	1.33075		1.01746	1.00288	0.807734	0.0715842
TGGT1_209250	903	S	hypothetical protein	VMHTGS(Phospho)GVSK	9484.13	8890.71		11687.5	7150.31	4258.51	7888.69	4364.57	1.23573	1.15841		1.52282	0.931647	0.554861	1.02785	0.56868	1.00592	1.01749	1.10027	1.04422	1.01671	0.949223	0.978794	0.887371	1.22846	1.1385		1.45834	0.916332	0.584542	1.05012	0.640859	1.59794	0.0316797
TGGT1_209270	1486	T	hypothetical protein	LFHASPEET(Phospho)ATPK	29507.4	25709.8	29583.3	36648.3	12086.4	21718.8	23681.2	23095.4	1.16843	1.01806	1.17144	1.4512	0.478597	0.86002	0.937727	0.914531
TGGT1_209280	1292	S	hypothetical protein	EHGSHEHS(Phospho)GEEEEKER	6649.73	8465.77	15866.1	17142.1	14666.1	18573.3	7666.01	21368.8	0.481874	0.613473	1.14974	1.2422	1.06278	1.34592	0.555518	1.54849	1.06459	1.01734	1.02225	0.992115	1.02058	0.906554	0.966313	1.01026	0.452638	0.603017	1.12471	1.25208	1.04135	1.48465	0.574884	1.53277	0.740764	0.380824
TGGT1_209280	1510	T	hypothetical protein	ENDGHT(Phospho)PIRDETER	263357	300311	273753	268704	344591	337582	304061	312462	0.876096	0.999031	0.910681	0.893884	1.14633	1.12302	1.0115	1.03945	1.06459	1.01734	1.02225	0.992115	1.02058	0.906554	0.966313	1.01026	0.822942	0.982004	0.890859	0.900988	1.12322	1.23877	1.04677	1.0289	0.810516	0.00930552
TGGT1_209280	18	S	hypothetical protein	IEES(Phospho)PKEC(Carbamidomethyl)EDTGATTGR	587383	565803	540847	572210	627883	576172	609307	629352	0.997899	0.961237	0.91884	0.972122	1.0667	0.978853	1.03515	1.0692	1.06459	1.01734	1.02225	0.992115	1.02058	0.906554	0.966313	1.01026	0.937355	0.944854	0.89884	0.979848	1.0452	1.07975	1.07123	1.05834	0.883976	0.000640103
TGGT1_209280	11	S	hypothetical protein	MSEEPGDQLYS(Phospho)PSR	1979211	1883781	1911694	1991003	1752908	1758261	1850625	1683404	1.06906	1.01751	1.03259	1.07543	0.946821	0.949713	0.999603	0.909279	1.06459	1.01734	1.02225	0.992115	1.02058	0.906554	0.966313	1.01026	1.0042	1.00017	1.01011	1.08397	0.927731	1.04761	1.03445	0.900045	1.04824	0.297222
TGGT1_209280	110	S	hypothetical protein	RHS(Phospho)ADPIAR	183256	172891	149029	173983	171006	180034	185234	182891	1.04843	0.989132	0.852617	0.99538	0.978348	1.03	1.05975	1.04635	1.06459	1.01734	1.02225	0.992115	1.02058	0.906554	0.966313	1.01026	0.984821	0.972273	0.834059	1.00329	0.958622	1.13617	1.09669	1.03572	0.897625	0.102589
TGGT1_209280	535	S	hypothetical protein	SSPS(Phospho)PVFDR	169359	147801	151048	140490	146954	147724	136849	157330	1.13137	0.987352	1.00904	0.938512	0.981694	0.986837	0.914189	1.05101	1.06459	1.01734	1.02225	0.992115	1.02058	0.906554	0.966313	1.01026	1.06272	0.970523	0.98708	0.945971	0.9619	1.08856	0.946059	1.04033	0.982522	0.697064
TGGT1_209420	107	S	hypothetical protein	GQSAC(Carbamidomethyl)S(Phospho)PEDSPEAASLSAEK	116962	134508	129318	141922	148391	146098	150435	173504	0.819967	0.942974	0.90659	0.994951	1.0403	1.02423	1.05463	1.21636	1.00536	1.00124	0.949501	0.961876	1.01961	1.03296	1.02485	1.00461	0.815598	0.941808	0.954807	1.03439	1.0203	0.991543	1.02906	1.21077	0.881205	0.106871
TGGT1_209420	2	S	hypothetical protein	S(Phospho)KLSAFFEK	12649	20410.2	22118.8		8960.81	5438.81			0.908985	1.46672	1.58951		0.643943	0.390845			1.00536	1.00124	0.949501	0.961876	1.01961	1.03296	1.02485	1.00461	0.904141	1.46491	1.67404		0.631561	0.378373			2.66888	0.0498413
TGGT1_209420	97	S	hypothetical protein	TWIAYGDGDVEGPES(Phospho)DGER	431220	434976	406712	354355	388949	298749	406148	302404	1.14098	1.15092	1.07613	0.937598	1.02913	0.790469	1.07464	0.800139	1.00536	1.00124	0.949501	0.961876	1.01961	1.03296	1.02485	1.00461	1.1349	1.14949	1.13337	0.97476	1.00934	0.765244	1.04858	0.796467	1.21352	0.0826773
TGGT1_209420	223	S	hypothetical protein	YVQIDGGS(Phospho)LGSK		22286.7	17287.7	25990.2	23662.5	29052	34665.3	21454.6		0.89454	0.693891	1.04319	0.949762	1.16608	1.39139	0.861141	1.00536	1.00124	0.949501	0.961876	1.01961	1.03296	1.02485	1.00461		0.893433	0.730796	1.08454	0.931498	1.12887	1.35766	0.857189	0.844797	0.333068
TGGT1_209440	2809	S	hypothetical protein	AES(Phospho)EGSDEALIR	7332.97	11140.3	4405.2	5796.03	16942.5	16190.7	19631.6	9821.89	0.642812	0.976564	0.386162	0.508083	1.48519	1.41928	1.72092	0.860992	1.0219	0.988481	1.0348	1.00338	0.948148	0.993164	1.00299	1.00714	0.629033	0.987944	0.373177	0.506373	1.56641	1.42905	1.71579	0.854884	0.448521	0.0177657
TGGT1_209440	1324	S	hypothetical protein	AQS(Phospho)GESVALLQGTNAAR						12156.9		14367.6						0.916654		1.08335	1.0219	0.988481	1.0348	1.00338	0.948148	0.993164	1.00299	1.00714						0.922964		1.07566
TGGT1_209440	846	S	hypothetical protein	DVS(Phospho)PGSDPATAR	219822	203140	198054	229623	183241	173085	194815	192718	1.1029	1.0192	0.993687	1.15208	0.919366	0.868411	0.977436	0.966915	1.0219	0.988481	1.0348	1.00338	0.948148	0.993164	1.00299	1.00714	1.07926	1.03108	0.960274	1.1482	0.969645	0.874388	0.974526	0.960056	1.1165	0.0538179
TGGT1_209440	3465	S	hypothetical protein	GDTS(Phospho)PSENVPVSC(Carbamidomethyl)GGR	81978.4	100681	89633.1	80410.9	99601.7	90865	104465	103650	0.872941	1.07209	0.954451	0.856249	1.0606	0.967569	1.11239	1.10371	1.0219	0.988481	1.0348	1.00338	0.948148	0.993164	1.00299	1.00714	0.85423	1.08459	0.922357	0.853368	1.1186	0.974228	1.10907	1.09588	0.864292	0.0616124
TGGT1_209440	3467	S	hypothetical protein	GDTSPS(Phospho)ENVPVSC(Carbamidomethyl)GGR							90862.5								1		1.0219	0.988481	1.0348	1.00338	0.948148	0.993164	1.00299	1.00714							0.997022
TGGT1_209440	472	S	hypothetical protein	GGVC(Carbamidomethyl)ASWDSGNLS(Phospho)PR	33290.3		32270	33552.9			41667.9	34567.7	0.949259		0.920166	0.956747			1.18814	0.985684	1.0219	0.988481	1.0348	1.00338	0.948148	0.993164	1.00299	1.00714	0.928913		0.889225	0.953528			1.18461	0.978691	0.854149	0.345223
TGGT1_209440	1990	S	hypothetical protein	PAS(Phospho)PGDEGFVPLPPR	13390.1	23082.5	29531.2	31550.6	42266	33479.8	43371.1	34849.9	0.425892	0.734173	0.939283	1.00351	1.34433	1.06487	1.37948	1.10845	1.0219	0.988481	1.0348	1.00338	0.948148	0.993164	1.00299	1.00714	0.416763	0.742728	0.907699	1.00014	1.41785	1.0722	1.37537	1.10059	0.617663	0.0456884
TGGT1_209440	773	S	hypothetical protein	SC(Carbamidomethyl)FC(Carbamidomethyl)EEPAS(Phospho)PTSSQR					51271.6	48252.2	50504.9	49143.9					1.02969	0.969053	1.01429	0.986961	1.0219	0.988481	1.0348	1.00338	0.948148	0.993164	1.00299	1.00714					1.086	0.975723	1.01127	0.97996
TGGT1_209440	1979	S	hypothetical protein	VS(Phospho)SPSELTSR				42992.4	30926.9							1.16323	0.836775				1.0219	0.988481	1.0348	1.00338	0.948148	0.993164	1.00299	1.00714				1.15931	0.882536				1.31361
TGGT1_209440	1980	S	hypothetical protein	VSS(Phospho)PSELTSR	50445.9	48390.9	46086.7			46820.8	51802.4	37082.3	1.07856	1.03462	0.985359			1.00105	1.10756	0.79284	1.0219	0.988481	1.0348	1.00338	0.948148	0.993164	1.00299	1.00714	1.05544	1.04668	0.952225			1.00794	1.10427	0.787215	1.05343	0.597347
TGGT1_209450	344	S	TLD protein	AGPGS(Phospho)PAGGPTDSDADFLGSGAHSSSR	240139	237407	241056	240571	214914	250132	226303	201899	1.03708	1.02528	1.04104	1.03895	0.928143	1.08024	0.977329	0.871936	1.01021	1.0446	1.0261	1.03786	0.97798	0.977653	0.94948	0.976109	1.0266	0.981506	1.01456	1.00105	0.949041	1.10493	1.02933	0.893277	1.01185	0.77284
TGGT1_209450	359	S	TLD protein	AGPGSPAGGPTDSDADFLGS(Phospho)GAHSSSR	55971.7	69547.8		69564.5	43441	52410.8	55848.5	49465	0.988776	1.22861		1.2289	0.767413	0.925871	0.9866	0.873831	1.01021	1.0446	1.0261	1.03786	0.97798	0.977653	0.94948	0.976109	0.978778	1.17615		1.18408	0.784692	0.947034	1.03909	0.895219	1.21439	0.0742613
TGGT1_209450	556	S	TLD protein	ANS(Phospho)LQNLQR	1086230	904480	1029060	951029	1005280	1018030	1008990	1038200	1.08065	0.899835	1.02377	0.946145	1.00012	1.0128	1.00381	1.03287	1.01021	1.0446	1.0261	1.03786	0.97798	0.977653	0.94948	0.976109	1.06972	0.861414	0.99773	0.911633	1.02264	1.03595	1.05722	1.05815	0.920111	0.16782
TGGT1_209450	463	S	TLD protein	GAS(Phospho)SGNLSGAQMGC(Carbamidomethyl)AGASK	32785.7	39625.3	28407.8	31380.9	52014.7	47743.8	32712.5	43802.3	0.850271	1.02765	0.736734	0.813838	1.34896	1.2382	0.848372	1.13598	1.01021	1.0446	1.0261	1.03786	0.97798	0.977653	0.94948	0.976109	0.841673	0.983773	0.717991	0.784153	1.37933	1.2665	0.893512	1.16378	0.707527	0.0255099
TGGT1_209450	84	S	TLD protein	GYSS(Phospho)SGFLTGK	339264	385943	332819	345973	389804	346058	349315	356721	0.953693	1.08491	0.935576	0.972552	1.09576	0.972791	0.981947	1.00277	1.01021	1.0446	1.0261	1.03786	0.97798	0.977653	0.94948	0.976109	0.94405	1.03859	0.911774	0.937077	1.12044	0.995027	1.03419	1.02731	0.91729	0.0628223
TGGT1_209450	757	S	TLD protein	HQGDSRS(Phospho)EDSLLSGAK	106374	112453	132736	116121	123388	128395	118477	110399	0.897343	0.948628	1.11973	0.979569	1.04087	1.08311	0.999443	0.931303	1.01021	1.0446	1.0261	1.03786	0.97798	0.977653	0.94948	0.976109	0.88827	0.908124	1.09125	0.943838	1.06431	1.10787	1.05262	0.954098	0.916864	0.165387
TGGT1_209450	760	S	TLD protein	HQGDSRSEDS(Phospho)LLSGAK				8566.82	4073.46			6987.83				1.30937	0.622596			1.06803	1.01021	1.0446	1.0261	1.03786	0.97798	0.977653	0.94948	0.976109				1.26161	0.636614			1.09418	1.45784
TGGT1_209450	186	S	TLD protein	HQQS(Phospho)GNWSSR		4380.81	4720.02	3606.91	10508.2	8251.3	11705.9	8049.39		0.598675	0.645031	0.492915	1.43604	1.12761	1.59971	1.10002	1.01021	1.0446	1.0261	1.03786	0.97798	0.977653	0.94948	0.976109		0.573114	0.628622	0.474936	1.46837	1.15339	1.68483	1.12694	0.411438	0.00122815
TGGT1_209450	94	S	TLD protein	IDS(Phospho)SSQLAASK	33576.5	38805	29373.6	33687.5	16409.3	18721.7	22884.2	17815.2	1.2714	1.46938	1.11225	1.2756	0.62135	0.70891	0.866526	0.674585	1.01021	1.0446	1.0261	1.03786	0.97798	0.977653	0.94948	0.976109	1.25854	1.40664	1.08396	1.22907	0.63534	0.725115	0.912632	0.691096	1.67945	0.00143168
TGGT1_209450	565	S	TLD protein	SPS(Phospho)LDTLC(Carbamidomethyl)QSTGGWR	1088280	1137350	1113120	1116120	1110230	1170990	882075	1191940	0.988211	1.03277	1.01077	1.01349	1.00814	1.06332	0.800967	1.08234	1.01021	1.0446	1.0261	1.03786	0.97798	0.977653	0.94948	0.976109	0.978218	0.988672	0.985052	0.976522	1.03084	1.08762	0.843584	1.10883	0.965017	0.649562
TGGT1_209500	1106	S	hypothetical protein	AGDSVAGNVS(Phospho)PVAPSPSSGTGQNRPR	51586.5	63788.9	77187.4	61234.4	77595.5	57392.7	51503.4	74120	0.802265	0.992034	1.20041	0.952307	1.20675	0.892562	0.800972	1.1527	0.993209	1.00875	1.01931	1.01025	1.03531	0.995744	1.0032	0.934217	0.80775	0.983429	1.17766	0.942646	1.16559	0.896377	0.798414	1.23387	0.955362	0.775944
TGGT1_209500	1814	S	hypothetical protein	DSGVGS(Phospho)DVGR	8809.62	7193.07	9929.85	9288.63	14515	4363	14275	7133.14	0.933379	0.762106	1.05207	0.98413	1.53786	0.46226	1.51244	0.755756	0.993209	1.00875	1.01931	1.01025	1.03531	0.995744	1.0032	0.934217	0.939761	0.755495	1.03214	0.974146	1.48541	0.464236	1.50761	0.808973	0.867639	0.892132
TGGT1_209500	2524	S	hypothetical protein	DS(Phospho)YHSAEMPVDPR	7145.15	15460.6	14846.8	11002.8	16301.8	19179.4	8893.43	21334.6	0.500691	1.08339	1.04038	0.771013	1.14234	1.34398	0.623201	1.49501	0.993209	1.00875	1.01931	1.01025	1.03531	0.995744	1.0032	0.934217	0.504115	1.07399	1.02067	0.763191	1.10337	1.34973	0.62121	1.60028	0.719201	0.287951
TGGT1_209500	2527	S	hypothetical protein	DSYHS(Phospho)AEMPVDPR	10497.4	10759.5	13663		15411.8	6275.14	12706.3	12483.9	0.898343	0.920773	1.16925		1.31891	0.537012	1.08738	1.06834	0.993209	1.00875	1.01931	1.01025	1.03531	0.995744	1.0032	0.934217	0.904485	0.912786	1.1471		1.27392	0.539307	1.0839	1.14357	0.97817	0.930472
TGGT1_209500	2438	S	hypothetical protein	EAIS(Phospho)DFADEHSHVLR	50189.7	55642.8	51872.6	46263.6	53969.6	66237.3	50240	57882.4	0.928798	1.02971	0.959942	0.856143	0.998748	1.22577	0.929729	1.07116	0.993209	1.00875	1.01931	1.01025	1.03531	0.995744	1.0032	0.934217	0.935149	1.02078	0.941755	0.847457	0.964681	1.23101	0.926759	1.14658	0.877281	0.156618
TGGT1_209500	1656	S	hypothetical protein	EQLS(Phospho)EGDSTSELWK	27202.6	27809.1	22777.2	33928.8	22096.8	32885.7	36916.2	27617.6	0.941128	0.962111	0.788023	1.17383	0.764483	1.13775	1.27719	0.955486	0.993209	1.00875	1.01931	1.01025	1.03531	0.995744	1.0032	0.934217	0.947563	0.953765	0.773093	1.16193	0.738406	1.14261	1.27311	1.02277	0.918469	0.618664
TGGT1_209500	2787	S	hypothetical protein	EVSS(Phospho)PLPESANLDEDETALSGPGR	115714	142188	87046	122197	126838	154219	139157	167062	0.877934	1.07879	0.660427	0.927121	0.962333	1.17008	1.0558	1.26752	0.993209	1.00875	1.01931	1.01025	1.03531	0.995744	1.0032	0.934217	0.883937	1.06944	0.647915	0.917715	0.929508	1.17508	1.05243	1.35677	0.779614	0.102148
TGGT1_209500	1596	S	hypothetical protein	GAEQAES(Phospho)ISGEGENSSNHQIGEEADER	181711	167962	182766	187019	185169	184470	182481	176917	1.00359	0.92765	1.00941	1.0329	1.02268	1.01882	1.00784	0.977108	0.993209	1.00875	1.01931	1.01025	1.03531	0.995744	1.0032	0.934217	1.01045	0.919603	0.990289	1.02242	0.9878	1.02318	1.00462	1.04591	0.970763	0.301047
TGGT1_209500	1272	S	hypothetical protein	GAS(Phospho)PPVSSPGTDGDVHGPMEETGNPR	436560	474923	479350	436068	431723	340328	423107	366791	1.03058	1.12114	1.13159	1.02942	1.01916	0.803406	0.998821	0.865877	0.993209	1.00875	1.01931	1.01025	1.03531	0.995744	1.0032	0.934217	1.03763	1.11142	1.11016	1.01897	0.984397	0.80684	0.995631	0.926848	1.15199	0.0353784
TGGT1_209500	1277	S	hypothetical protein	GASPPVSS(Phospho)PGTDGDVHGPMEETGNPR	80763.8	65404.2	107095	85920.8	56785.5	41765.3	67029.5	96783.3	1.07408	0.869813	1.42426	1.14266	0.755192	0.555438	0.891428	1.28712	0.993209	1.00875	1.01931	1.01025	1.03531	0.995744	1.0032	0.934217	1.08142	0.862267	1.39728	1.13107	0.729433	0.557812	0.88858	1.37776	1.25846	0.253419
TGGT1_209500	1280	T	hypothetical protein	GASPPVSSPGT(Phospho)DGDVHGPMEETGNPR		49476.6			45880.8	30061.3				1.18347			1.09746	0.719063			0.993209	1.00875	1.01931	1.01025	1.03531	0.995744	1.0032	0.934217		1.17321			1.06003	0.722136			1.31661
TGGT1_209500	2497	S	hypothetical protein	GFS(Phospho)APSSVSFSPAPSR	16242	9556.25	17635.2		11729.9	20557.8		11220.2	1.12089	0.659496	1.21704		0.809504	1.41874		0.774329	0.993209	1.00875	1.01931	1.01025	1.03531	0.995744	1.0032	0.934217	1.12856	0.653775	1.19398		0.781892	1.4248		0.828853	0.980489	0.956623
TGGT1_209500	2505	S	hypothetical protein	GFSAPSSVSFS(Phospho)PAPSR			63509.5								1						0.993209	1.00875	1.01931	1.01025	1.03531	0.995744	1.0032	0.934217			0.981055
TGGT1_209500	2930	S	hypothetical protein	GGLAGRDS(Phospho)DEDFVP	367339	357331	371645	370450	276453	332919	328594	296614	1.08787	1.05823	1.10062	1.09708	0.818712	0.985936	0.973127	0.878419	0.993209	1.00875	1.01931	1.01025	1.03531	0.995744	1.0032	0.934217	1.09531	1.04905	1.07977	1.08595	0.790786	0.99015	0.970019	0.940272	1.16766	0.0227073
TGGT1_209500	1259	S	hypothetical protein	HVPPDLLS(Phospho)DEDDEAASEK	27251.5	26176.6	23482.6	47774.8	30070	19161.7	27734.2		0.945991	0.908678	0.81516	1.65842	1.04383	0.665167	0.962748		0.993209	1.00875	1.01931	1.01025	1.03531	0.995744	1.0032	0.934217	0.95246	0.900796	0.799717	1.6416	1.00823	0.66801	0.959672		1.22194	0.457548
TGGT1_209500	2242	T	hypothetical protein	IWGYGEGAPSHSGFST(Phospho)PK	297533	277487	238227	244758	270578	300369	265426	280738	1.09432	1.02059	0.876191	0.900211	0.995176	1.10475	0.976227	1.03254	0.993209	1.00875	1.01931	1.01025	1.03531	0.995744	1.0032	0.934217	1.1018	1.01173	0.859591	0.891078	0.961231	1.10947	0.973109	1.10525	0.931344	0.328935
TGGT1_209500	2678	S	hypothetical protein	RDAELHVTHS(Phospho)PQAR	785356	778831	757234	753505	679991	741804	688845	701840	1.06717	1.0583	1.02895	1.02389	0.923994	1.00799	0.936026	0.953684	0.993209	1.00875	1.01931	1.01025	1.03531	0.995744	1.0032	0.934217	1.07446	1.04912	1.00946	1.0135	0.892477	1.0123	0.933036	1.02084	1.07461	0.106521
TGGT1_209500	618	S	hypothetical protein	RS(Phospho)SLPGEETSR			210687			216056	244003				0.942325			0.966339	1.09134		0.993209	1.00875	1.01931	1.01025	1.03531	0.995744	1.0032	0.934217			0.924473			0.970469	1.08785		0.89828
TGGT1_209500	619	S	hypothetical protein	RSS(Phospho)LPGEETSR	322431	347970	351527	342300	365201	360853	372135	251664	0.950395	1.02567	1.03616	1.00896	1.07646	1.06365	1.0969	0.741802	0.993209	1.00875	1.01931	1.01025	1.03531	0.995744	1.0032	0.934217	0.956893	1.01678	1.01653	0.998724	1.03974	1.06819	1.0934	0.794036	0.998385	0.93937
TGGT1_209500	2623	S	hypothetical protein	RSS(Phospho)LTSAVDGQSVTSVR		18964.8					18154.6			1.02183					0.978173		0.993209	1.00875	1.01931	1.01025	1.03531	0.995744	1.0032	0.934217		1.01296					0.975049		1.03888
TGGT1_209500	120	S	hypothetical protein	RS(Phospho)SPNGGLSPLYEVDTSAPAHPR	85150.2	92162.3	72509.1	78728.3	92166.6	113593	99161.7	91907.6	0.939098	1.01643	0.799683	0.868272	1.01648	1.25279	1.09363	1.01362	0.993209	1.00875	1.01931	1.01025	1.03531	0.995744	1.0032	0.934217	0.945519	1.00762	0.784533	0.859464	0.981808	1.25814	1.09013	1.085	0.814738	0.0335892
TGGT1_209500	2515	S	hypothetical protein	SFS(Phospho)PPSSGIR	561528	602741	546213	524581	530825	526126	578540	535073	1.01966	1.09449	0.991846	0.952565	0.963904	0.955371	1.05055	0.971617	0.993209	1.00875	1.01931	1.01025	1.03531	0.995744	1.0032	0.934217	1.02663	1.085	0.973056	0.942901	0.931025	0.959454	1.04719	1.04003	1.01254	0.782077
TGGT1_209500	377	S	hypothetical protein	VAS(Phospho)SPAAESGAGALGR	10796.8	12994.3	5549.44		21668.4	8737.73	11334.4	12054.5	0.909089	1.09412	0.467262		1.82448	0.735715	0.954354	1.01499	0.993209	1.00875	1.01931	1.01025	1.03531	0.995744	1.0032	0.934217	0.915304	1.08463	0.45841		1.76224	0.73886	0.951306	1.08646	0.72216	0.325039
TGGT1_209520	1249	S	WD domain, G-beta repeat-containing protein	AEIS(Phospho)PVVDC(Carbamidomethyl)GQEEEDR	13713.3	18688.4	21027.1	15674.6	18171.3	25016.5	20488.7	22856.1	0.704891	0.960621	1.08083	0.805706	0.934041	1.2859	1.05316	1.17485	1.02501	0.849901	1.11315	1.10744	0.965705	0.944887	1.03913	0.954775	0.687695	1.13027	0.970966	0.727537	0.967212	1.3609	1.0135	1.2305	0.769113	0.103956
TGGT1_209520	1262	S	WD domain, G-beta repeat-containing protein	AEISPVVDC(Carbamidomethyl)GQEEEDRS(Phospho)R	89632.9	111123	89172.2	102429	111878	105114	96646.4	126894	0.860934	1.06735	0.856509	0.983842	1.0746	1.00963	0.9283	1.21883	1.02501	0.849901	1.11315	1.10744	0.965705	0.944887	1.03913	0.954775	0.839931	1.25585	0.769443	0.888392	1.11276	1.06852	0.893343	1.27656	0.862664	0.270642
TGGT1_209520	1548	T	WD domain, G-beta repeat-containing protein	EAAGEMT(Phospho)EEER	5617.53	1800.28	3023.77	2418.83	965.689	3183.67	4166.97		1.85688	0.595085	0.999511	0.799548	0.31921	1.05237	1.3774		1.02501	0.849901	1.11315	1.10744	0.965705	0.944887	1.03913	0.954775	1.81158	0.700182	0.897909	0.721977	0.330546	1.11375	1.32553		1.11875	0.689827
TGGT1_209520	2207	S	WD domain, G-beta repeat-containing protein	LAADTDAQGEEVDTASGHANEEGHS(Phospho)SDDHR	59916.5	57331.6	62174.9	47783	43912.4	54687.2	51925.3	57033.2	1.10251	1.05495	1.14407	0.879245	0.808023	1.00629	0.955466	1.04946	1.02501	0.849901	1.11315	1.10744	0.965705	0.944887	1.03913	0.954775	1.07561	1.24126	1.02777	0.793942	0.836718	1.06498	0.919487	1.09917	1.05567	0.688257
TGGT1_209520	280	T	WD domain, G-beta repeat-containing protein	RHT(Phospho)GDELSLR	7698.36	11271	7733.33	15159.1	7882.85	4504.93	14759.8	8782.99	0.791683	1.15909	0.795279	1.55893	0.810655	0.463277	1.51787	0.903224	1.02501	0.849901	1.11315	1.10744	0.965705	0.944887	1.03913	0.954775	0.772369	1.36379	0.714437	1.40768	0.839445	0.490299	1.46071	0.946007	1.13966	0.609123
TGGT1_209520	1710	S	WD domain, G-beta repeat-containing protein	RS(Phospho)PHSC(Carbamidomethyl)LSR	32448.9	29720.3	37465.9	20344.5	39867.4	27264.1	32645.1	33328.2	1.02571	0.939459	1.1843	0.64309	1.26021	0.861818	1.03191	1.0535	1.02501	0.849901	1.11315	1.10744	0.965705	0.944887	1.03913	0.954775	1.00069	1.10537	1.06391	0.580698	1.30496	0.912086	0.993054	1.10341	0.869517	0.377097
TGGT1_209520	1718	S	WD domain, G-beta repeat-containing protein	S(Phospho)PESEALVSSSER	16873.1	19402.2	14587	23910.9	40520.7	28982.1	27614.1	25411.8	0.684154	0.786701	0.591459	0.969515	1.64299	1.17514	1.11967	1.03037	1.02501	0.849901	1.11315	1.10744	0.965705	0.944887	1.03913	0.954775	0.667463	0.925639	0.531336	0.875454	1.70134	1.24368	1.07751	1.07918	0.588017	0.0185186
TGGT1_209520	52	S	WD domain, G-beta repeat-containing protein	VHAIASSVSS(Phospho)PSSSSR							26698.6								1		1.02501	0.849901	1.11315	1.10744	0.965705	0.944887	1.03913	0.954775							0.962343
TGGT1_209600	280	S	hypothetical protein	EAQESS(Phospho)DDEDEDDAHFDGEDLK	7163870	8256820	8316820	8766450	7291720	7241320	7546020	7312290	0.925934	1.0672	1.07495	1.13307	0.942458	0.935944	0.975327	0.945117	1.01296	1.00449	1.00652	1.01123	1.00727	0.966718	0.998934	0.991885	0.914089	1.06243	1.06799	1.12049	0.935654	0.968167	0.976368	0.952849	1.08661	0.125207
TGGT1_209600	78	S	hypothetical protein	NTLETGDS(Phospho)LR	729424	757202	737095	753937	942142	907155	988858	919312	0.866412	0.899407	0.875523	0.895528	1.11908	1.07752	1.17457	1.09196	1.01296	1.00449	1.00652	1.01123	1.00727	0.966718	0.998934	0.991885	0.855329	0.895389	0.869856	0.885584	1.111	1.11462	1.17582	1.10089	0.778742	8.65112e-06
TGGT1_209600	263	S	hypothetical protein	VIDTQAGELGLS(Phospho)LGGAEGTSHAK	220450	241021	251960	216488	241347	220513	214456	218648	0.966418	1.0566	1.10455	0.949049	1.05803	0.966694	0.940141	0.958518	1.01296	1.00449	1.00652	1.01123	1.00727	0.966718	0.998934	0.991885	0.954056	1.05188	1.0974	0.938511	1.05039	0.999976	0.941144	0.96636	1.02122	0.674528
TGGT1_209600	183	S	hypothetical protein	VMEDDS(Phospho)GDEDWEPSFRR	3.74966e+06	4041410	3.77537e+06	3.72537e+06	3.6391e+06	3.30102e+06	4.2295e+06	3.48472e+06	1.00171	1.07965	1.00858	0.995218	0.972172	0.881856	1.12989	0.930929	1.01296	1.00449	1.00652	1.01123	1.00727	0.966718	0.998934	0.991885	0.988893	1.07482	1.00205	0.984166	0.965153	0.912216	1.1311	0.938545	1.02607	0.603263
TGGT1_209630	264	S	hypothetical protein	RMS(Phospho)GEEGEAVSYER	250304	277396	217186	242581	140565	153297	145482	163587	1.25908	1.39535	1.09249	1.22023	0.707066	0.771114	0.7318	0.822875	0.968615	1.26697	1.02238	0.96899	0.88972	0.88767	1.14219	0.853458	1.29987	1.10133	1.06857	1.25928	0.794707	0.868695	0.640696	0.964165	1.44696	0.00907877
TGGT1_209630	63	S	hypothetical protein	VVC(Carbamidomethyl)PPGS(Phospho)QER	15054.3	21168.4	23710.2	19560.3	19753.5	16961.7	20543.7	21878.3	0.759214	1.06756	1.19575	0.986459	0.996202	0.855407	1.03605	1.10336	0.968615	1.26697	1.02238	0.96899	0.88972	0.88767	1.14219	0.853458	0.783813	0.842607	1.16957	1.01803	1.11968	0.963655	0.907073	1.29281	0.890456	0.362618
TGGT1_209640	173	S	hypothetical protein	DALEEAEEHSVES(Phospho)PK	454128	394481	455184	444868	412903	412787	380578	390273	1.08604	0.943395	1.08857	1.0639	0.987451	0.987174	0.910147	0.933332	1.01982	1.1941	0.762191	0.930388	0.93796	1.19856	1.02048	0.936492	1.06493	0.790044	1.42821	1.1435	1.05276	0.823634	0.891881	0.996626	1.17577	0.322428
TGGT1_209640	277	S	hypothetical protein	DTGS(Phospho)PPSPLTR	49475.2	40534.7	41631.5	40226.8	45507.7	48600	73104.8	46637.1	1.02614	0.840712	0.86346	0.834326	0.943855	1.00799	1.51623	0.967279	1.01982	1.1941	0.762191	0.930388	0.93796	1.19856	1.02048	0.936492	1.0062	0.704052	1.13287	0.89675	1.00628	0.841002	1.4858	1.03288	0.856595	0.38237
TGGT1_209640	280	S	hypothetical protein	DTGSPPS(Phospho)PLTR	108009	123197		114037	94922.5		98439.4	84608.1	1.03986	1.18608		1.09789	0.913869		0.947728	0.814567	1.01982	1.1941	0.762191	0.930388	0.93796	1.19856	1.02048	0.936492	1.01965	0.993282		1.18004	0.974316		0.928708	0.869806	1.15152	0.0911903
TGGT1_209640	107	S	hypothetical protein	SSLSSSSHGPAS(Phospho)PHPSSSSSSSSSSR				7696.53	9779.51		3771.64	7719.92				1.06278	1.35041		0.520808	1.06601	1.01982	1.1941	0.762191	0.930388	0.93796	1.19856	1.02048	0.936492				1.14229	1.43973		0.510356	1.1383	1.1096
TGGT1_209650A	1373	S	RNA-directed DNA polymerase	ATGALSAQPQVAHGNEHRS(Phospho)DEEQK	20308.3	19730.3	20109.3	25752	27218.7	26653.5	27200.7	25677	0.843326	0.819323	0.83506	1.06938	1.13029	1.10682	1.12954	1.06627
TGGT1_209650A	737	T	RNA-directed DNA polymerase	DPNGQEAT(Phospho)VEK	94143.5	73950.6		73088.6	149870	122817	122472	127062	0.863245	0.678087		0.670183	1.37423	1.12617	1.123	1.16509
TGGT1_209650A	974	S	RNA-directed DNA polymerase	GGDGS(Phospho)ESEATGTVDR	4581.88	4818.85	2217.42		9980.89		2155.77	4385.93	0.976921	1.02745	0.472785		2.12807		0.45964	0.935142
TGGT1_209650A	627	S	RNA-directed DNA polymerase	SPAC(Carbamidomethyl)FS(Phospho)PLASHAASR	10270	11569.6	20223.9	3939.69	10009.3	4846.56	10309.3	6500.52	1.05782	1.19168	2.08309	0.405793	1.03097	0.499202	1.06187	0.669562
TGGT1_209730	684	T	hypothetical protein	DDAC(Carbamidomethyl)VKT(Phospho)PQPHR	8649.54	10858	8596.12	9130.78	12884.6	12032.4	13839.6	13342.1	0.774587	0.97236	0.769803	0.817684	1.15385	1.07753	1.23937	1.19482	0.928902	0.965121	0.954612	0.97653	1.12012	0.935088	1.07507	1.04456	0.833874	1.0075	0.806405	0.837336	1.03011	1.15233	1.15283	1.14385	0.778081	0.00448832
TGGT1_209730	1078	S	hypothetical protein	GSS(Phospho)FEALGLGGER	105555	116949	108914	105706	131412	150559	117568	163727	0.844111	0.935227	0.870972	0.845318	1.05089	1.204	0.940177	1.30931	0.928902	0.965121	0.954612	0.97653	1.12012	0.935088	1.07507	1.04456	0.908719	0.969026	0.912384	0.865635	0.938194	1.28758	0.874526	1.25345	0.839681	0.202042
TGGT1_209730	1119	S	hypothetical protein	RS(Phospho)DISNC(Carbamidomethyl)TQAPEGDR	5477.58	9814.85	8598.17		12111.3	16150.6	12862.4	9468.78	0.514785	0.922403	0.808059		1.13822	1.51784	1.20881	0.889879	0.928902	0.965121	0.954612	0.97653	1.12012	0.935088	1.07507	1.04456	0.554186	0.955738	0.846479		1.01617	1.6232	1.1244	0.851918	0.680694	0.131838
TGGT1_209730	416	S	hypothetical protein	SAS(Phospho)GEEVNQEAR	12706.5	20823.4	11184.2			16359.8	15862.1	20975	0.778656	1.27606	0.685369			1.00253	0.972032	1.28535	0.928902	0.965121	0.954612	0.97653	1.12012	0.935088	1.07507	1.04456	0.838254	1.32218	0.717956			1.07212	0.904156	1.23052	0.897589	0.544069
TGGT1_209770	368	S	putative helicase	AATASKES(Phospho)DAEVHAVAK	6506.54	13407.9		3699.82	13634.4			9364.04	0.697936	1.43822		0.396868	1.46252			1.00445	1.0383	0.850039	0.951139	0.828995	1.2701	1.10903	0.872795	1.0796	0.672194	1.69195		0.478734	1.1515			0.930393	0.910351	0.663713
TGGT1_209770	868	S	putative helicase	S(Phospho)PSAGALSC(Carbamidomethyl)FVSDVGDSPPHAETDR			28161.8				29869.7				0.970569				1.02943		1.0383	0.850039	0.951139	0.828995	1.2701	1.10903	0.872795	1.0796			1.02043				1.17946		0.865162
TGGT1_209770	870	S	putative helicase	SPS(Phospho)AGALSC(Carbamidomethyl)FVSDVGDSPPHAETDR	35508	30453	49526.4	48447	47151.1	42624	47213.1	54513.6	0.799198	0.685423	1.11472	1.09042	1.06126	0.959362	1.06265	1.22697	1.0383	0.850039	0.951139	0.828995	1.2701	1.10903	0.872795	1.0796	0.769721	0.806343	1.17198	1.31536	0.835568	0.865042	1.21753	1.1365	1.00216	0.948347
TGGT1_209790	25	S	radical SAM domain-containing protein	C(Carbamidomethyl)SS(Phospho)QTFSESSPAPR	48086.5						44179.9		1.04234						0.95766		1.03606	1.03408	0.939415	1.00115	0.999122	0.957691	1.01045	1.02202	1.00606						0.947752		1.06152
TGGT1_209790	18	S	radical SAM domain-containing protein	EQAVDLES(Phospho)GASR	84316.3	132847	138893	101130	124686	131439	129344	104654	0.712049	1.12189	1.17295	0.85404	1.05297	1.11	1.09231	0.8838	1.03606	1.03408	0.939415	1.00115	0.999122	0.957691	1.01045	1.02202	0.687263	1.08491	1.24859	0.853055	1.0539	1.15904	1.08101	0.864759	0.9315	0.55703
TGGT1_209800	393	S	formate/nitrite transporter protein	GNPGTNPPSKS(Phospho)PESSATGGTGAAASPTATS	125016	117403	99805.7	117181	172023	153257	145497	150683	0.925303	0.868955	0.738709	0.867312	1.27322	1.13433	1.07689	1.11528	0.980108	0.953092	0.990005	0.956664	1.04871	1.01172	1.01463	1.04507	0.944083	0.911723	0.746167	0.906601	1.21409	1.12119	1.06136	1.06717	0.786003	0.00758625
TGGT1_209800	407	S	formate/nitrite transporter protein	SPESSATGGTGAAAS(Phospho)PTATS					36511.2			38214.6					0.977205			1.0228	0.980108	0.953092	0.990005	0.956664	1.04871	1.01172	1.01463	1.04507					0.931815			0.978681
TGGT1_209850	360	S	RNA recognition motif-containing protein	AGPVGFAEVLS(Phospho)HGR		11996.1		10691.4	9034.26	5497.45	11593.5	12293.9		1.17789		1.04978	0.887065	0.539789	1.13835	1.20713	0.996846	1.02232	0.930659	1.01293	0.998127	1.01258	1.02104	1.0055		1.15217		1.03638	0.88873	0.533084	1.11489	1.20053	1.17121	0.504834
TGGT1_209850	494	S	RNA recognition motif-containing protein	ARES(Phospho)ELSR	68175.3	71798	57860.2	74355.9	66501.7	60918.6	45933.5	55950.8	1.08756	1.14535	0.923005	1.18615	1.06086	0.971794	0.732747	0.892546	0.996846	1.02232	0.930659	1.01293	0.998127	1.01258	1.02104	1.0055	1.091	1.12034	0.991776	1.17101	1.06285	0.959723	0.717644	0.887666	1.2057	0.0739255
TGGT1_209850	1061	S	RNA recognition motif-containing protein	C(Carbamidomethyl)VS(Phospho)EEREEK	11207.4	13779.1	7805.32	17530.5	9039.71	14101.7	10101.9	4641.85	1.01646	1.2497	0.707905	1.58993	0.819859	1.27896	0.916194	0.420994	0.996846	1.02232	0.930659	1.01293	0.998127	1.01258	1.02104	1.0055	1.01967	1.22242	0.760649	1.56964	0.821397	1.26307	0.897311	0.418692	1.34463	0.271989
TGGT1_209850	200	S	RNA recognition motif-containing protein	DGYIPSYPPNRGS(Phospho)PLR	500219	140344	490136	403350	327941	306039	297990	302784	1.4453	0.405501	1.41617	1.16541	0.947531	0.88425	0.860992	0.874844	0.996846	1.02232	0.930659	1.01293	0.998127	1.01258	1.02104	1.0055	1.44987	0.396648	1.52168	1.15054	0.94931	0.873266	0.843246	0.870062	1.27797	0.703686
TGGT1_209850	693	S	RNA recognition motif-containing protein	DIS(Phospho)IDRER	602952	549578	603059	577875	413786	404460	400233	410437	1.21735	1.10959	1.21757	1.16672	0.835429	0.816599	0.808066	0.828667	0.996846	1.02232	0.930659	1.01293	0.998127	1.01258	1.02104	1.0055	1.22121	1.08537	1.30829	1.15183	0.836997	0.806456	0.791411	0.824137	1.46262	0.00010265
TGGT1_209850	644	S	RNA recognition motif-containing protein	DIS(Phospho)VDRER	1047279	1033510	993418	991502	602370	643779	647849	633137	1.27081	1.2541	1.20545	1.20313	0.730938	0.781185	0.786124	0.768272	0.996846	1.02232	0.930659	1.01293	0.998127	1.01258	1.02104	1.0055	1.27483	1.22672	1.29526	1.18777	0.73231	0.771482	0.769921	0.764072	1.64086	6.59969e-07
TGGT1_209850	1047	S	RNA recognition motif-containing protein	DLS(Phospho)MDKGR	12664.1	8036.85	7517.27	12585.1	4347.07	7931.67	3709.13	4213.8	1.66073	1.05393	0.985791	1.65037	0.570061	1.04013	0.486403	0.552584	0.996846	1.02232	0.930659	1.01293	0.998127	1.01258	1.02104	1.0055	1.66598	1.03092	1.05924	1.6293	0.571131	1.02721	0.476378	0.549563	2.05216	0.0136882
TGGT1_209850	412	S	RNA recognition motif-containing protein	DYDQDYSS(Phospho)PR	555755	561493	609129	588528	542903	570372	599369	589807	0.962897	0.972839	1.05537	1.01968	0.94063	0.988223	1.03846	1.0219	0.996846	1.02232	0.930659	1.01293	0.998127	1.01258	1.02104	1.0055	0.965944	0.9516	1.13401	1.00666	0.942395	0.975948	1.01706	1.01631	1.02695	0.593056
TGGT1_209850	1085	S	RNA recognition motif-containing protein	EEALTS(Phospho)FKR	13477.3	19826.7	14209.8	4042.36	21306.9	9047.5	24273.2	19829.6	0.855612	1.25871	0.902111	0.256631	1.35268	0.574384	1.54099	1.25889	0.996846	1.02232	0.930659	1.01293	0.998127	1.01258	1.02104	1.0055	0.858319	1.23123	0.969325	0.253355	1.35521	0.567249	1.50923	1.25201	0.707182	0.342705
TGGT1_209850	935	S	RNA recognition motif-containing protein	ERVDS(Phospho)EDR	25272.5	33410.6	23069.4	45066.9	26292	29861.9	25536.6	17558.9	0.89433	1.18232	0.816367	1.5948	0.930409	1.05674	0.903674	0.621365	0.996846	1.02232	0.930659	1.01293	0.998127	1.01258	1.02104	1.0055	0.89716	1.1565	0.877192	1.57445	0.932155	1.04361	0.885048	0.617968	1.29508	0.212071
TGGT1_209850	1189	S	RNA recognition motif-containing protein	ETSLS(Phospho)SDRFR	24312.6					15413	15503.8	32293.4	1.11114					0.704411	0.708561	1.47589	0.996846	1.02232	0.930659	1.01293	0.998127	1.01258	1.02104	1.0055	1.11466					0.695661	0.693956	1.46782	1.17027
TGGT1_209850	1190	S	RNA recognition motif-containing protein	ETSLSS(Phospho)DRFR	37849.6	44688.1	68377.6	45722.1	43332.4	29901.6	25402.2	15446	0.974502	1.15057	1.7605	1.17719	1.11567	0.769867	0.654022	0.397683	0.996846	1.02232	0.930659	1.01293	0.998127	1.01258	1.02104	1.0055	0.977585	1.12545	1.89167	1.16217	1.11776	0.760304	0.640542	0.395509	1.76962	0.0582586
TGGT1_209850	507	S	RNA recognition motif-containing protein	EVS(Phospho)PASEHEEGHR	668792	574158	633092	590104	681277	707743	523535	711991	1.051	0.902286	0.994902	0.927346	1.07062	1.11221	0.822733	1.11889	0.996846	1.02232	0.930659	1.01293	0.998127	1.01258	1.02104	1.0055	1.05433	0.882588	1.06903	0.91551	1.07263	1.0984	0.805775	1.11277	0.958889	0.697825
TGGT1_209850	510	S	RNA recognition motif-containing protein	EVSPAS(Phospho)EHEEGHR	382279	404546	415631	363611	551743	594114	606806	595907	0.78123	0.826736	0.849389	0.743079	1.12755	1.21414	1.24008	1.2178	0.996846	1.02232	0.930659	1.01293	0.998127	1.01258	1.02104	1.0055	0.783702	0.808686	0.912675	0.733595	1.12966	1.19906	1.21452	1.21114	0.681194	0.000214709
TGGT1_209850	484	S	RNA recognition motif-containing protein	FSHDRES(Phospho)GDSNR	13126.1		24131.4	15493.1	18906.3	15229.8	17231.3	20860.9	0.735186		1.35159	0.86776	1.05893	0.853013	0.965116	1.16841	0.996846	1.02232	0.930659	1.01293	0.998127	1.01258	1.02104	1.0055	0.737512		1.45229	0.856684	1.06092	0.842417	0.945224	1.16202	1.01282	0.904617
TGGT1_209850	1074	S	RNA recognition motif-containing protein	GRDVS(Phospho)IDR	135883	166566	136446	143967	78069.5	85221.7	69404.5	74494	1.22135	1.49714	1.22641	1.29401	0.701708	0.765993	0.623824	0.66957	0.996846	1.02232	0.930659	1.01293	0.998127	1.01258	1.02104	1.0055	1.22521	1.46445	1.31779	1.27749	0.703024	0.756478	0.610967	0.66591	1.93136	3.06373e-05
TGGT1_209850	209	S	RNA recognition motif-containing protein	LAS(Phospho)PGRR	38940.6	37905.9	23477.8	41505	14497.4	17297.4	8437.29	10172.2	1.62055	1.57749	0.977053	1.72727	0.603324	0.719849	0.351127	0.423327	0.996846	1.02232	0.930659	1.01293	0.998127	1.01258	1.02104	1.0055	1.62568	1.54305	1.04985	1.70523	0.604456	0.710908	0.343889	0.421012	2.84762	0.00171819
TGGT1_209850	554	S	RNA recognition motif-containing protein	LSPFS(Phospho)DRDK	853541	809055	847618	808097	974556	973543	919622	972239	0.953907	0.90419	0.947288	0.90312	1.08915	1.08802	1.02776	1.08656	0.996846	1.02232	0.930659	1.01293	0.998127	1.01258	1.02104	1.0055	0.956926	0.88445	1.01787	0.891592	1.0912	1.07451	1.00658	1.08062	0.881948	0.0153323
TGGT1_209850	587	S	RNA recognition motif-containing protein	NRQDS(Phospho)LSPGAAR	129563	112363	112232	123047	108711	101422	108639	115781	1.13682	0.9859	0.984754	1.07965	0.953859	0.889901	0.953227	1.01589	0.996846	1.02232	0.930659	1.01293	0.998127	1.01258	1.02104	1.0055	1.14041	0.964376	1.05813	1.06587	0.955649	0.878847	0.93358	1.01034	1.11919	0.0469101
TGGT1_209850	1304	S	RNA recognition motif-containing protein	NSS(Phospho)DRDESFSPPR	196205	179674	178731	51016.7		153001	135549	130992	1.33971	1.22684	1.2204	0.34835		1.04471	0.925548	0.894436	0.996846	1.02232	0.930659	1.01293	0.998127	1.01258	1.02104	1.0055	1.34395	1.20005	1.31133	0.343903		1.03173	0.906471	0.889546	1.11376	0.964705
TGGT1_209850	589	S	RNA recognition motif-containing protein	QDSLS(Phospho)PGAAR	114280	107298	108152	89310.6	109012	108547	119148	105617	1.06139	0.99654	1.00447	0.82948	1.01246	1.00814	1.1066	0.980927	0.996846	1.02232	0.930659	1.01293	0.998127	1.01258	1.02104	1.0055	1.06474	0.974783	1.07931	0.818893	1.01436	0.995617	1.08379	0.975565	0.967661	0.594259
TGGT1_209850	1352	S	RNA recognition motif-containing protein	RC(Carbamidomethyl)FAS(Phospho)PHAAC(Carbamidomethyl)EER	6178697	6290426	5854057	6128854	5842398	5592169	5756244	5749634	1.04298	1.06184	0.988183	1.03457	0.986215	0.943976	0.971672	0.970556	0.996846	1.02232	0.930659	1.01293	0.998127	1.01258	1.02104	1.0055	1.04628	1.03866	1.06181	1.02136	0.988066	0.93225	0.951645	0.96525	1.08624	0.00131254
TGGT1_209850	308	S	RNA recognition motif-containing protein	RLGS(Phospho)NPNFIPMGGASGPPR	2148647	2006538	1984176	1960338	2348687	2225028	2289448	2265966	0.997699	0.931712	0.921328	0.910259	1.09058	1.03317	1.06308	1.05217	0.996846	1.02232	0.930659	1.01293	0.998127	1.01258	1.02104	1.0055	1.00086	0.911371	0.989974	0.898641	1.09263	1.02033	1.04117	1.04642	0.904843	0.0270005
TGGT1_209850	551	S	RNA recognition motif-containing protein	RLS(Phospho)PFSDR	4902070	4913461	4885006	4.81565e+06	4163635	4004416	4110376	4027965	1.09474	1.09729	1.09093	1.07545	0.929835	0.894277	0.917941	0.899536	0.996846	1.02232	0.930659	1.01293	0.998127	1.01258	1.02104	1.0055	1.09821	1.07333	1.17222	1.06172	0.93158	0.883169	0.899021	0.894619	1.2209	0.000206401
TGGT1_209850	610	S	RNA recognition motif-containing protein	RS(Phospho)ISIDR	25861.4	19417.8	24862.6	28677.2		22715	18304.4	18587.6	1.14268	0.857969	1.09855	1.26709		1.00365	0.808774	0.821287	0.996846	1.02232	0.930659	1.01293	0.998127	1.01258	1.02104	1.0055	1.14629	0.839238	1.18039	1.25092		0.991188	0.792104	0.816797	1.27405	0.109058
TGGT1_209850	1374	S	RNA recognition motif-containing protein	RS(Phospho)PSTDSHFGC(Carbamidomethyl)ER	1.51299e+06	1355137	1386559	1420048	1393542	1.41193e+06	1.45325e+06	1.29919e+06	1.07756	0.965143	0.987522	1.01137	0.992495	1.00559	1.03502	0.925296	0.996846	1.02232	0.930659	1.01293	0.998127	1.01258	1.02104	1.0055	1.08097	0.944072	1.0611	0.998464	0.994357	0.993098	1.01369	0.920238	1.04163	0.326404
TGGT1_209850	1284	S	RNA recognition motif-containing protein	S(Phospho)FEDEREPPEPVR	8489610	8684490	8696530	8873860	8565690	8430490	8290590	8450810	0.991747	1.01451	1.01592	1.03663	1.00063	0.984841	0.968498	0.987214	0.996846	1.02232	0.930659	1.01293	0.998127	1.01258	1.02104	1.0055	0.994885	0.992364	1.09161	1.0234	1.00251	0.972607	0.948536	0.981817	1.05039	0.0995213
TGGT1_209850	179	S	RNA recognition motif-containing protein	SIS(Phospho)DSVR	111204	129656	130046	134327	125529	96966	95805.5	96940.3	0.966494	1.12686	1.13025	1.16746	1.09099	0.842749	0.832662	0.842525	0.996846	1.02232	0.930659	1.01293	0.998127	1.01258	1.02104	1.0055	0.969552	1.10226	1.21446	1.15256	1.09304	0.83228	0.8155	0.837919	1.24033	0.0408527
TGGT1_209850	17	T	RNA recognition motif-containing protein	STSLT(Phospho)PER	111410	116627	131694	122976	95669.8	96002.6	102054	99197.8	1.01787	1.06554	1.20319	1.12354	0.874065	0.877105	0.932393	0.906298	0.996846	1.02232	0.930659	1.01293	0.998127	1.01258	1.02104	1.0055	1.02109	1.04227	1.29284	1.1092	0.875705	0.86621	0.913175	0.901343	1.25558	0.00649984
TGGT1_209850	479	S	RNA recognition motif-containing protein	SVSSGDRFS(Phospho)HDR	159012	147655	136539	160809	160752	146153	144535	151549	1.05393	0.978655	0.904978	1.06584	1.06546	0.968699	0.957975	1.00446	0.996846	1.02232	0.930659	1.01293	0.998127	1.01258	1.02104	1.0055	1.05726	0.957289	0.972405	1.05223	1.06746	0.956667	0.93823	0.998973	1.01966	0.62821
TGGT1_209860	305	S	SRP40, C-terminal domain-containing protein	EETPSADS(Phospho)EEAAETTAEVNETEK	133223	160513	151100	159497	144969	141928	139521	158870	0.895902	1.07942	1.01612	1.07259	0.974892	0.954442	0.938255	1.06837	1.06927	1.00376	1.04333	1.0411	0.879093	1.005	1.02984	0.928605	0.837864	1.07538	0.97392	1.03024	1.10897	0.949694	0.911071	1.15052	0.950768	0.550549
TGGT1_209880	1167	S	putative glutamic acid-rcih protein	AGPLPSS(Phospho)PGSQGPQTSGEK	58729	61879.2	60436.1	54017.9	64494.3	62261.4	60678.3	62916.5	0.967902	1.01982	0.996037	0.890259	1.06292	1.02612	1.00003	1.03692	0.967108	0.97599	1.01455	1.02839	1.0362	1.00669	0.958842	1.01222	1.00082	1.04491	0.98175	0.86568	1.02578	1.0193	1.04295	1.0244	0.94668	0.209972
TGGT1_209880	3967	S	putative glutamic acid-rcih protein	ETGGTHASVS(Phospho)PR		5802.13	4680.93	2761.23	4966.59	4219.22	4855.38	2885.01		1.34618	1.08605	0.640646	1.15232	0.978921	1.12652	0.669365	0.967108	0.97599	1.01455	1.02839	1.0362	1.00669	0.958842	1.01222		1.3793	1.07047	0.622958	1.11206	0.972416	1.17488	0.661284	1.04497	0.952242
TGGT1_209880	4348	S	putative glutamic acid-rcih protein	GIS(Phospho)DPFVAASGVR	82056.7	62132.6	68079.3	64459.9	73837.7	52359.3	66207.9	64395.1	1.2304	0.931648	1.02082	0.966545	1.10716	0.785102	0.992755	0.965573	0.967108	0.97599	1.01455	1.02839	1.0362	1.00669	0.958842	1.01222	1.27225	0.954567	1.00617	0.939859	1.06848	0.779885	1.03537	0.953917	1.08734	0.435592
TGGT1_209880	4643	S	putative glutamic acid-rcih protein	GSVSAPAAAPEETGGDRGDSSHS(Phospho)LSR	89758.9	89092.5	31185.6	105327	72565.3	72865.5	75226.4	79916.2	1.16582	1.15716	0.405049	1.36802	0.942502	0.946401	0.977066	1.03798	0.967108	0.97599	1.01455	1.02839	1.0362	1.00669	0.958842	1.01222	1.20547	1.18563	0.399239	1.33025	0.909573	0.940112	1.01901	1.02545	1.05815	0.891211
TGGT1_209880	8	S	putative glutamic acid-rcih protein	GTTAS(Phospho)SLDATR			15926.6		24703.2		16680.1	17037.4			0.856876		1.32907		0.897415	0.916639	0.967108	0.97599	1.01455	1.02839	1.0362	1.00669	0.958842	1.01222			0.844585		1.28263		0.935936	0.905573	0.811024
TGGT1_209880	4726	S	putative glutamic acid-rcih protein	HS(Phospho)DTRGEEGDAEEEER	26153.3	31535.2	30891.4	29806	35017.6	27450.8	39874.4	19860.2	0.869643	1.0486	1.02719	0.991101	1.1644	0.912787	1.32589	0.660386	0.967108	0.97599	1.01455	1.02839	1.0362	1.00669	0.958842	1.01222	0.89922	1.0744	1.01246	0.963737	1.12371	0.906721	1.38281	0.652414	0.971507	0.970726
TGGT1_209880	3840	S	putative glutamic acid-rcih protein	LRVS(Phospho)PVASPLAR	58630.6	65382.3	67343.3	70383	55601.6	64639.5	47752.4	57042.4	0.963576	1.07454	1.10677	1.15672	0.913796	1.06233	0.784796	0.937475	0.967108	0.97599	1.01455	1.02839	1.0362	1.00669	0.958842	1.01222	0.996348	1.10097	1.09089	1.12479	0.881869	1.05527	0.818483	0.926158	1.17144	0.035453
TGGT1_209880	2868	S	putative glutamic acid-rcih protein	RDS(Phospho)AVSQLR	18298.5	19899.8	24842.9	16261.8	15456.1	18036.2	17161.4	14558.1	1.01296	1.10161	1.37524	0.900215	0.855613	0.998442	0.950015	0.805902	0.967108	0.97599	1.01455	1.02839	1.0362	1.00669	0.958842	1.01222	1.04741	1.12871	1.35552	0.87536	0.825719	0.991807	0.990794	0.796173	1.22264	0.122284
TGGT1_209880	4622	S	putative glutamic acid-rcih protein	RGS(Phospho)VSAPAAAPEETGGDR	188033	196483	178238	198903	222190	199485	180771	184721	0.97123	1.01487	0.920637	1.02737	1.14766	1.03038	0.933718	0.954124	0.967108	0.97599	1.01455	1.02839	1.0362	1.00669	0.958842	1.01222	1.00426	1.03984	0.907431	0.999008	1.10756	1.02354	0.973798	0.942606	0.976045	0.623069
TGGT1_209880	4503	S	putative glutamic acid-rcih protein	RPASYLSAAFSGENVS(Phospho)PSMLDK				49266.3								1					0.967108	0.97599	1.01455	1.02839	1.0362	1.00669	0.958842	1.01222				0.97239
TGGT1_209880	4683	S	putative glutamic acid-rcih protein	SSGS(Phospho)GREEVTTEAGQR	128679	131541	131000	108376	116384	103776	116700	89383.3	1.11189	1.13662	1.13194	0.936458	1.00565	0.89671	1.00839	0.772344	0.967108	0.97599	1.01455	1.02839	1.0362	1.00669	0.958842	1.01222	1.14971	1.16458	1.11571	0.910603	0.970513	0.890751	1.05167	0.76302	1.18081	0.109256
TGGT1_209880	984	T	putative glutamic acid-rcih protein	THAAPSPPDFVQT(Phospho)PPPSPASQK	199777	196956	177564	174907	202593	213329	224491	184544	1.01528	1.00094	0.902393	0.88889	1.02959	1.08415	1.14088	0.937866	0.967108	0.97599	1.01455	1.02839	1.0362	1.00669	0.958842	1.01222	1.04981	1.02557	0.889449	0.864348	0.99362	1.07695	1.18985	0.926544	0.914547	0.269988
TGGT1_209880	1154	S	putative glutamic acid-rcih protein	TTIKS(Phospho)PLWR	195672	196747	218046	220596	156099	157264	149339	170378	1.06914	1.07502	1.19139	1.20533	0.852918	0.859283	0.815983	0.930935	0.967108	0.97599	1.01455	1.02839	1.0362	1.00669	0.958842	1.01222	1.10551	1.10146	1.1743	1.17205	0.823118	0.853572	0.851008	0.919696	1.3208	7.80481e-05
TGGT1_209890	142	S	hypothetical protein	MVKPGES(Phospho)QESQTYVNR	57367.7	52426.6	44844.7	58313.8	53324.3	57695	66597.5	51741.1	1.0376	0.948231	0.811099	1.05471	0.964468	1.04352	1.20454	0.935833	1.04236	1.03797	1.05145	1.01215	0.974455	0.979508	0.956524	0.945574	0.995431	0.913545	0.771406	1.04205	0.989751	1.06535	1.25929	0.989698	0.864859	0.143955
TGGT1_209890	64	S	hypothetical protein	S(Phospho)PEEIATLC(Carbamidomethyl)R	18994.7	19526.8	22772.4	32095.9	17050.2	14044.6	17510.4	21840.1	0.927503	0.953486	1.11197	1.56723	0.832554	0.685792	0.855026	1.06644	1.04236	1.03797	1.05145	1.01215	0.974455	0.979508	0.956524	0.945574	0.889809	0.918607	1.05755	1.54841	0.85438	0.700139	0.893888	1.12783	1.23436	0.260434
TGGT1_209890	59	T	hypothetical protein	YATQET(Phospho)FEPR	813202	744840	844492	781446	1139870	1163480	1087000	1062410	0.851884	0.78027	0.884662	0.818617	1.19409	1.21882	1.13871	1.11295	1.04236	1.03797	1.05145	1.01215	0.974455	0.979508	0.956524	0.945574	0.817263	0.751728	0.84137	0.808787	1.22539	1.24432	1.19046	1.17701	0.6655	5.50197e-06
TGGT1_209910	104	S	histone H2Bv	LLLPGELS(Phospho)K	27554.8	42299.2	31866	42587.1	24061.6	32341.9	36872.7	34457.9	0.810313	1.24391	0.937093	1.25237	0.707587	0.951088	1.08433	1.01331	1.01418	0.987752	0.980881	0.987921	1.01941	1.00069	1.00211	1.00705	0.798984	1.25933	0.955359	1.26768	0.694113	0.95043	1.08204	1.00622	1.14695	0.409653
TGGT1_209945	53	S	hypothetical protein	KPDFS(Phospho)LEPLE	128243	111332	101494	134816	202699	237798	255949	213054	0.740548	0.642894	0.586084	0.778504	1.1705	1.37318	1.47799	1.23029	0.778103	0.934303	1.00734	0.947093	1.05312	0.995618	1.17596	1.10846	0.951735	0.6881	0.581813	0.821993	1.11146	1.37922	1.25684	1.10991	0.626594	0.00686666
TGGT1_209950	265	S	putative thioredoxin	AEPS(Phospho)PETQPWK	32155.1	35436.9	19706.7	28702	48015.8	29183.6	22930.2		1.04144	1.14773	0.638258	0.929597	1.55513	0.945195	0.74266		1.00207	0.981541	0.982263	0.999046	1.01939	1.01246	1.01121	0.992026	1.03929	1.16931	0.649784	0.930484	1.52555	0.933565	0.734424		0.88981	0.71077
TGGT1_209950	135	S	putative thioredoxin	FEGTPTYASLS(Phospho)K	12141.3	8207.25	8611.86	9692.05	20590.3	9467.2	12858.1	6574	1.10198	0.744911	0.781635	0.879675	1.86883	0.859267	1.16703	0.596673	1.00207	0.981541	0.982263	0.999046	1.01939	1.01246	1.01121	0.992026	1.0997	0.75892	0.795749	0.880515	1.83329	0.848695	1.15409	0.601469	0.796586	0.562893
TGGT1_209960	37	S	glycosyltransferase	C(Carbamidomethyl)PS(Phospho)C(Carbamidomethyl)SFLR	121557	125481	103704	100857	107354	147782	126504	131933	1.00755	1.04007	0.859569	0.835971	0.889823	1.22492	1.04855	1.09355	0.989027	1.01329	0.998468	1.0322	0.994092	0.987282	0.990931	0.994711	1.01873	1.02643	0.860888	0.809894	0.895111	1.2407	1.05815	1.09936	0.865516	0.163692
TGGT1_209960	92	S	glycosyltransferase	EES(Phospho)PLSSASEHR	426282	455138	457184	441353	391564	435772	402820	441164	0.988115	1.055	1.05975	1.02305	0.907637	1.01011	0.933731	1.02261	0.989027	1.01329	0.998468	1.0322	0.994092	0.987282	0.990931	0.994711	0.999078	1.04116	1.06137	0.991135	0.913032	1.02312	0.942276	1.02805	1.04768	0.224578
TGGT1_209960	108	S	glycosyltransferase	LSVPSLS(Phospho)PSLTPGSEK		170757	198680	152646	176390		123682	123185		1.08378	1.26101	0.968832	1.11953		0.785	0.781846	0.989027	1.01329	0.998468	1.0322	0.994092	0.987282	0.990931	0.994711		1.06957	1.26294	0.938611	1.12619		0.792185	0.786003	1.20957	0.248861
TGGT1_209960	284	S	glycosyltransferase	RDGS(Phospho)DNLDDR	6154.68	8704.03	11142.4	6160.57	6608.14	5546.54	8956.97	7010.18	0.816765	1.15508	1.47867	0.817546	0.876942	0.736061	1.18865	0.930295	0.989027	1.01329	0.998468	1.0322	0.994092	0.987282	0.990931	0.994711	0.825827	1.13993	1.48093	0.792044	0.882154	0.745543	1.19952	0.935241	1.12658	0.589862
TGGT1_209960	266	S	glycosyltransferase	TAPRPSVS(Phospho)QEDEEDFFAGEEAK	113644	114348	105849	108664	105309	105787	98939.3	107723	1.05683	1.06338	0.98434	1.01052	0.979319	0.983764	0.920084	1.00177	0.989027	1.01329	0.998468	1.0322	0.994092	0.987282	0.990931	0.994711	1.06856	1.04943	0.98585	0.978997	0.985139	0.996437	0.928505	1.00709	1.04229	0.199051
TGGT1_209970	881	S	Spc97 / Spc98 family protein	ARDS(Phospho)PLQVGSQFLLR	7598.48	6322.66	4315.68	6578.27	8754.51	3499.16	8087.08	4056.11	1.23523	1.02783	0.701566	1.06938	1.42315	0.568831	1.31465	0.65937	1.03642	0.986964	0.923784	0.993791	1.05065	0.994861	0.998348	1.01518	1.19182	1.0414	0.759448	1.07606	1.35454	0.571769	1.31683	0.649509	1.04524	0.689313
TGGT1_209970	706	T	Spc97 / Spc98 family protein	AVSLVGSRPPT(Phospho)PK	735007	735683	760531	703252	640367	661618	591715	622168	1.07884	1.07983	1.11631	1.03223	0.939929	0.971122	0.868518	0.913217	1.03642	0.986964	0.923784	0.993791	1.05065	0.994861	0.998348	1.01518	1.04094	1.0941	1.20841	1.03868	0.894614	0.976138	0.869955	0.899559	1.20379	0.00527531
TGGT1_209970	426	S	Spc97 / Spc98 family protein	LAS(Phospho)PSASGASLC(Carbamidomethyl)SATK	22131.4	16946.2	11411.5	14615.4	28518.4	34050.8	21217.9	19496.5	1.05145	0.805102	0.542152	0.694367	1.35489	1.61773	1.00805	0.926265	1.03642	0.986964	0.923784	0.993791	1.05065	0.994861	0.998348	1.01518	1.0145	0.815736	0.586882	0.698706	1.28957	1.62609	1.00972	0.912412	0.644061	0.0466158
TGGT1_209970	687	S	Spc97 / Spc98 family protein	PAGLPTSSTSC(Carbamidomethyl)IS(Phospho)PR	44441.6	39004.3	33503.5	36687	493688	41557.3	54470.7	37389.6	0.455378	0.399664	0.343299	0.37592	5.05865	0.425824	0.558143	0.383119	1.03642	0.986964	0.923784	0.993791	1.05065	0.994861	0.998348	1.01518	0.439378	0.404943	0.371623	0.378268	4.81477	0.428024	0.559067	0.377389	0.257995	0.279156
TGGT1_209970	784	S	Spc97 / Spc98 family protein	SLS(Phospho)C(Carbamidomethyl)ESVAVR	578014	532704	563106	563303	602061	681585	599854	644750	0.970356	0.894291	0.945329	0.945659	1.01073	1.14423	1.00702	1.08239	1.03642	0.986964	0.923784	0.993791	1.05065	0.994861	0.998348	1.01518	0.936261	0.906103	1.02332	0.951568	0.961997	1.15014	1.00869	1.0662	0.911686	0.0957633
TGGT1_209970	631	T	Spc97 / Spc98 family protein	STT(Phospho)PVSGVTGGSVQR	30529.3	24331	30441.2	31338.3	31188.2	25155.9	33271.9	29795.5	1.03467	0.8246	1.03168	1.06208	1.057	0.852557	1.12762	1.0098	1.03642	0.986964	0.923784	0.993791	1.05065	0.994861	0.998348	1.01518	0.998312	0.835492	1.1168	1.06872	1.00604	0.856961	1.12948	0.994696	1.00806	0.938615
TGGT1_209970	966	S	Spc97 / Spc98 family protein	VSALSSLPS(Phospho)PTTEASR	550353	569923	602817	588322	509810	551217	523637	527701	0.995263	1.03065	1.09014	1.06393	0.921945	0.996825	0.946949	0.954299	1.03642	0.986964	0.923784	0.993791	1.05065	0.994861	0.998348	1.01518	0.960293	1.04427	1.18008	1.07057	0.877496	1.00197	0.948516	0.940027	1.1293	0.0547015
TGGT1_321290	187	S	Prp18 domain-containing protein	EQGDADEDS(Phospho)GSSPHARPGGEEAPDAGSR						5220.25	7034.91							0.851927	1.14807		0.994112	1.08505	1.03157	0.892226	0.953437	1.07112	1.02977	0.942719						0.795358	1.11489
TGGT1_321290	190	S	Prp18 domain-containing protein	EQGDADEDSGSS(Phospho)PHARPGGEEAPDAGSR	74699.3	57556.7	3278.1	64746.7	3479.3	9201.66	53966.8	54375	1.85991	1.43308	0.08162	1.6121	0.0866296	0.229108	1.3437	1.35386	0.994112	1.08505	1.03157	0.892226	0.953437	1.07112	1.02977	0.942719	1.87092	1.32075	0.0791223	1.80683	0.0908603	0.213895	1.30486	1.43612	1.66713	0.599012
TGGT1_321300	346	S	putative autophagy-related 12 variant 1	AEGDEENDS(Phospho)EGRLQTPR	24524.2	28431.7	31484	26820.8	7741.04	13860.7	17375	15629.2	1.18284	1.3713	1.51852	1.29361	0.373362	0.668523	0.838023	0.75382	0.957902	0.970277	1.00084	1.05161	1.02898	0.949136	1.00332	1.03793	1.23482	1.41331	1.51724	1.23013	0.362848	0.704348	0.835246	0.72627	2.05252	0.00765644
TGGT1_321300	120	T	putative autophagy-related 12 variant 1	AT(Phospho)LGRDSQGASVHSSEPDEDAAK	8454.22	5168.94	8214.17				6733.43	9004.88	1.12496	0.687805	1.09302				0.895983	1.19823	0.957902	0.970277	1.00084	1.05161	1.02898	0.949136	1.00332	1.03793	1.1744	0.708874	1.0921				0.893015	1.15444	0.968801	0.847871
TGGT1_321300	125	S	putative autophagy-related 12 variant 1	ATLGRDS(Phospho)QGASVHSSEPDEDAAK	21306.9		39328.9	22936.5	36490.4	35764.2	42109.4	50610.5	0.600081		1.10765	0.645977	1.0277	1.00725	1.18596	1.42538	0.957902	0.970277	1.00084	1.05161	1.02898	0.949136	1.00332	1.03793	0.626454		1.10671	0.614276	0.998765	1.06123	1.18203	1.37329	0.678161	0.0683822
TGGT1_321300	129	S	putative autophagy-related 12 variant 1	ATLGRDSQGAS(Phospho)VHSSEPDEDAAK	6992.66	31544.9	25248.4	28452.5	28087.1	11535.6	12867.5	41771.8	0.299952	1.35313	1.08304	1.22048	1.20481	0.494823	0.551956	1.79182	0.957902	0.970277	1.00084	1.05161	1.02898	0.949136	1.00332	1.03793	0.313135	1.39458	1.08212	1.16059	1.17088	0.521341	0.550127	1.72633	0.995401	0.976401
TGGT1_321300	191	T	putative autophagy-related 12 variant 1	AVC(Carbamidomethyl)GEET(Phospho)TSEKAEK	20412.2	24567		14802.6	17191.6	17555.8		19455.4	1.07447	1.29317		0.779189	0.904943	0.924114		1.02411	0.957902	0.970277	1.00084	1.05161	1.02898	0.949136	1.00332	1.03793	1.12169	1.33279		0.740952	0.87946	0.973637		0.986679	1.12524	0.638617
TGGT1_321300	193	S	putative autophagy-related 12 variant 1	AVC(Carbamidomethyl)GEETTS(Phospho)EKAEK	12775.2	37555.1	43861.3		13462.1	31018.3	33780.8	13241	0.48158	1.41569	1.65342		0.507474	1.16928	1.27342	0.499139	0.957902	0.970277	1.00084	1.05161	1.02898	0.949136	1.00332	1.03793	0.502744	1.45906	1.65202		0.493183	1.23194	1.2692	0.480897	1.38651	0.52003
TGGT1_321300	132	S	putative autophagy-related 12 variant 1	DSQGASVHS(Phospho)SEPDEDAAK	31400.7		28915	38184.4		34185.3		36727.3	0.926752		0.853389	1.12696		1.00894		1.08396	0.957902	0.970277	1.00084	1.05161	1.02898	0.949136	1.00332	1.03793	0.96748		0.852669	1.07166		1.063		1.04434	0.914833	0.355369
[truncated: 19,267 more rows]

## Sheet: Peptide_quant
Sequence	Length	Modified sequence	Protein accession	Protein description	Charge	Intensity PP2A-C2-IAA-Rep1	Intensity PP2A-C2-IAA-Rep2	Intensity PP2A-C2-IAA-Rep3	Intensity PP2A-C2-IAA-Rep4	Intensity PP2A-C2+IAA-Rep1	Intensity PP2A-C2+IAA-Rep2	Intensity PP2A-C2+IAA-Rep3	Intensity PP2A-C2+IAA-Rep4
[truncated: 39,127 more rows]
