# Supplementary material for: The PP2A-2 holoenzyme orchestrates daughter cell emergence during cytokinesis in Toxoplasma gondii
Source: PLoS Pathog. 2025 Sep 3;21(9):e1013475. doi: 10.1371/journal.ppat.1013475 (PMC12425318; doi:10.1371/journal.ppat.1013475)
Supplement: S5 Table — (XLSX) [file ppat.1013475.s012.xlsx]

## Sheet: Diff_distribution
Compared sample name	Type	Up-regulated	Down-regulated
PP2A-C2-IAA/+IAA	Site	641	616
	Protein	505	495

## Sheet: PP2A-C2-IAA vs +IAA
Protein accession	Position	Amino acid	PP2A-C2-IAA/+IAA Ratio	PP2A-C2-IAA/+IAA P value	Regulated Type	Protein description	Modified sequence	Intensity PP2A-C2-IAA-Rep1	Intensity PP2A-C2-IAA-Rep2	Intensity PP2A-C2-IAA-Rep3	Intensity PP2A-C2-IAA-Rep4	Intensity PP2A-C2+IAA-Rep1	Intensity PP2A-C2+IAA-Rep2	Intensity PP2A-C2+IAA-Rep3	Intensity PP2A-C2+IAA-Rep4	PP2A-C2-IAA-Rep1	PP2A-C2-IAA-Rep2	PP2A-C2-IAA-Rep3	PP2A-C2-IAA-Rep4	PP2A-C2+IAA-Rep1	PP2A-C2+IAA-Rep2	PP2A-C2+IAA-Rep3	PP2A-C2+IAA-Rep4
TGGT1_292200	895	S	0.0275593	0.0481336	Down	RNA recognition motif-containing protein	GLAS(Phospho)PSLGPADGDAEKER	27357.5	39825.6	37000.6	22329.1	1509641	17539.5	1.62012e+06	1.46627e+06	0.0467819	0.0676566	0.0613596	0.0380522	2.57221	0.0295794	2.7153	2.44255
TGGT1_211730	1044	S	0.0517992	0.0212004	Down	histone lysine methyltransferase SET8	EDRDSS(Phospho)PPSFLTK	80761.9	79846.9	77918.2	78304.1	1.72434e+06	2.30378e+06	1.92842e+06	86679.7	0.104738	0.0973617	0.0974371	0.0980989	2.13036	3.04076	2.39694	0.108433
TGGT1_290640	160	S	0.155035	1.93906e-07	Down	putative DNA mismatch repair protein MSH6-1	SSS(Phospho)GNEEDPGSEDVRK	152361	107300	125832	120051	844544	850576	786605	833686	0.317299	0.227901	0.266472	0.255147	1.7509	1.74866	1.63364	1.74793
TGGT1_216240	247	S	0.213084	9.18952e-09	Down	hypothetical protein	DFS(Phospho)GGASAAGAPALGGGAR	81967.9	92780	89242.3	88263	571570	553733	526127	565503	0.309757	0.349582	0.322519	0.303019	1.56795	1.52004	1.48179	1.46014
TGGT1_254940	2108	S	0.235745	0.0120364	Down	MIF4G domain-containing protein	KFHGHQGGQQSES(Phospho)SSC(Carbamidomethyl)DR	4081.81	4317.4	2649.62		10483.9	19224.2	6880.35	23186.5	0.392571	0.414556	0.261581		1.0382	1.93406	0.704892	2.36728
TGGT1_253850	475	S	0.238063	0.00524833	Down	hypothetical protein	PHAASSAPFAS(Phospho)R	1480.61	3403.35		4836.36	15106.8	11948.4	11295.7	14180.1	0.147913	0.423875		0.497665	1.79908	1.29843	1.39823	1.49401
TGGT1_216240	251	S	0.269436	0.000109259	Down	hypothetical protein	DFSGGAS(Phospho)AAGAPALGGGAR	20577.8	14499.8	16776.6	15100.1	97449.3	87498.7	85951.8	61667.4	0.500071	0.351327	0.389891	0.33337	1.71908	1.54458	1.5567	1.02393
TGGT1_231790	343	S	0.274573	0.000322167	Down	hypothetical protein	HEAAPSGDAPANS(Phospho)PVEQASR	17312.9	12566.6	16565.2	14756.2	76246.7	76202.4	86151	82215.6	0.459601	0.306787	0.447584	0.354616	1.34221	1.34396	1.51293	1.51373
TGGT1_286190	611	S	0.279863	0.0099034	Down	hypothetical protein	SFSS(Phospho)LGGTR	13399.8	20747.3			46183.6	46187.6	59065.1		0.35107	0.46762			1.20916	1.2697	1.90913
TGGT1_240980	409	S	0.293911	0.026776	Down	hypothetical protein	RAS(Phospho)LSLPDHPEVR	702734	757251	755797	774737	3.25621e+06	746368	3.20863e+06	3.18677e+06	0.424882	0.458449	0.452078	0.472467	1.93199	0.43895	1.85023	1.92993
TGGT1_271000	357	S	0.303333	0.00240065	Down	hypothetical protein	VLPS(Phospho)PLSHGK		32759.7	39404.2		101585	79721.3	83641.7			0.439344	0.378002		1.58621	1.23792	1.2177
TGGT1_242260	2343	S	0.32162	0.0461776	Down	hypothetical protein	AREEES(Phospho)EGC(Carbamidomethyl)EGGGC(Carbamidomethyl)TVSR		2926.44	2778.51	1394.44	3181.3	6330.45	7285.17	12415		0.583821	0.552572	0.250843	0.599154	1.27534	1.44086	2.43569
TGGT1_462965	2386	S	0.348008	5.74114e-06	Down	formin domain-containing protein	RLSGVAS(Phospho)R	286602	258342	224067	236792	711076	658800	655520	671701	0.62196	0.536695	0.464275	0.482062	1.52522	1.39797	1.5295	1.596
TGGT1_315490	450	S	0.3507	1.28283e-05	Down	rhoptry protein ROP10	TEAQGSAGSSPTQGHAS(Phospho)HSVEETGR	35904.2	33167.1	42013.2	38895.2		106405	104884	97882	0.559537	0.490753	0.618824	0.573695		1.62653	1.65772	1.51218
TGGT1_268176	575	S	0.360566	0.0205682	Down	hypothetical protein	RGS(Phospho)ASELALDSSPASPAR	42105.3	259435	59649.8	51366.3	267529	283858	278980	324746	0.205571	1.36423	0.309466	0.257085	1.36637	1.57436	1.43021	1.55405
TGGT1_295650	157	S	0.362558	0.0287095	Down	hypothetical protein	EATTTAS(Phospho)DAEHEGFKGEETK	1.80535e+06	215631	219706	246640	1809644	1.69968e+06	1.87868e+06	2.07509e+06	1.52253	0.181307	0.185115	0.205453	1.38761	1.24905	1.45219	1.68789
TGGT1_215260	1566	S	0.365007	2.67571e-10	Down	carbamoylphosphate synthetase	GQGTHLPGNAS(Phospho)PASDSGLR	911479	949460	921158	896743	2261984	2245364	2209371	2261293	0.542011	0.568903	0.545411	0.541997	1.52268	1.5084	1.48649	1.5051
TGGT1_271145	4731	T	0.367331	0.0107218	Down	hypothetical protein	AEAT(Phospho)DREETQTQDTGR	2848.54	2593.63	1448.38	1715.57	9456.43	5950.1	4283.5	4864.27	0.721688	0.68942	0.39005	0.36392	2.28552	1.59419	1.06994	0.944432
TGGT1_254390	655	S	0.370385	0.000212793	Down	CRAL/TRIO domain-containing protein	HDAASAEAEAAQATSQESPGGPPES(Phospho)K	80490.5	48684	80741.6	65017.4	173414	136331	144196	139564	0.660177	0.402718	0.661115	0.553141	1.75702	1.38001	1.51662	1.4944
TGGT1_224470	46	S	0.37486	0.025492	Down	hypothetical protein	LEKPIFSS(Phospho)DTESR		19184.3		15932.8		50622	46530.4	37773.4		0.593243		0.395551		1.65499	1.28701	1.01466
TGGT1_248190	310	S	0.376175	0.0273133	Down	hypothetical protein	TPSGAAPS(Phospho)QSSSGVHSVKPK		1447.14	1354.25	1691.31	3965.38	2468.37	3867.33	3472.02		0.471885	0.451879	0.737851	2.41927	1.03629	1.56076	0.873192
TGGT1_244880	2712	T	0.389821	0.0101091	Down	DNA-directed RNA polymerase I RPA1	AET(Phospho)AGEQEVTGVK		2082.97		3325.5	5667.18	7473.29	6799.78	9022.95		0.369595		0.603574	0.97236	1.28463	1.18563	1.55028
TGGT1_231790	1122	S	0.395985	3.2779e-06	Down	hypothetical protein	KES(Phospho)GEVAVGSVDEVEQR	77119	69468.6	76877.3	83944.3	278425	303806	280383	250365	0.550615	0.456125	0.558665	0.542563	1.31821	1.44108	1.3243	1.23977
TGGT1_275990	186	S	0.396094	0.0245385	Down	hypothetical protein	GEDSYVEGGES(Phospho)GRGSER	3981.13	18388.2	15901.1	10017.8	25560	24365.5	34215.8	36174	0.194673	0.86864	0.75224	0.458355	1.1761	1.17581	1.6819	1.70703
TGGT1_282090	332	S	0.398615	0.00364846	Down	hypothetical protein	LSALES(Phospho)GQAK	7982.25	7788.44	5827.69	7448.24	22015.5	24838.7	20369.2	12794.5	0.614351	0.601744	0.421693	0.617556	1.48762	1.86128	1.46981	0.83924
TGGT1_296010	207	S	0.405296	0.000774785	Down	phosphatidylinositol 3- and 4-kinase	EAEC(Carbamidomethyl)EPGPAQTEQPAGYAS(Phospho)R	16249.1	18406.3		17509.9	34978.9	46003.4		37072.9	0.54126	0.600927		0.606825	1.25401	1.69748		1.3639
TGGT1_210700	971	S	0.405426	0.0111094	Down	hypothetical protein	GEIHS(Phospho)KDEEAAGEK	6892.89	3995.39	2766.72	3456.72	13471.5	6177.2	11582.8	11718	0.934691	0.517212	0.3837	0.460796	1.74599	0.829917	1.52739	1.56087
TGGT1_268600	266	S	0.408076	0.00183577	Down	DNA polymerase epsilon subunit B protein	RQS(Phospho)EDTSTYAQESR	9551.28	16210.6	10651.8	8719.64	31711.5	28030	18348.5	26272.5	0.500987	0.841964	0.542655	0.456993	1.6974	1.52589	1.04222	1.47508
TGGT1_263360	912	T	0.408989	0.0249123	Down	WD domain, G-beta repeat-containing protein	AHT(Phospho)EEGVASLLGR		1890.28		2103		5233.09	3067.09	4631.94		0.509353		0.581468		1.75462	1.03353	1.21252
TGGT1_248190	305	S	0.409081	0.0441041	Down	hypothetical protein	TPS(Phospho)GAAPSQSSSGVHSVKPK	13794.3	6487.32	11642.4	4229.15	14908	26546.1		25903	1.19076	0.37329	0.685521	0.325577	1.605	1.96665		1.14956
TGGT1_205600	128	S	0.410202	0.00554234	Down	zinc finger, C3HC4 type (RING finger) domain-containing protein	AS(Phospho)PAELASEVLR	8928.32	4970.71	7412.65	10822.7	20547.9	17944	15749.8	26566.7	0.732314	0.347814	0.500442	0.746772	1.38114	1.29083	1.0851	1.91657
TGGT1_209450	186	S	0.411438	0.00122815	Down	TLD protein	HQQS(Phospho)GNWSSR		4380.81	4720.02	3606.91	10508.2	8251.3	11705.9	8049.39		0.573114	0.628622	0.474936	1.46837	1.15339	1.68483	1.12694
TGGT1_290310	138	S	0.413678	0.000549366	Down	hypothetical protein	VC(Carbamidomethyl)AIFQDLC(Carbamidomethyl)S(Phospho)R	6814.26	8397.07	6456.83		15108.9	15311.6	20923.5	18738.2	0.517175	0.645216	0.485713		1.15327	1.18002	1.56641	1.41234
TGGT1_316730	1522	S	0.41697	0.0224233	Down	Sma protein	NLASSSS(Phospho)DNLSC(Carbamidomethyl)ASSR	24855.2		16820.1		49704.8	52851.2		41356	0.684747		0.4258		1.39565	1.4721		1.12732
TGGT1_278205	833	S	0.41754	0.028231	Down	hypothetical protein	S(Phospho)HEEEEVDGKDPPAR	8424.92		9900.79	4104.16	12143.2	15700.2	27216.8	14556.5	0.65447		0.733729	0.310591	1.00187	1.29348	2.04349	1.08593
TGGT1_235710	34	T	0.418039	0.0120964	Down	hypothetical protein	AEEANEKET(Phospho)DDNEENQDEK	6723.28	7417.34	13680.9	9213.86	24597.8	19475	11956.2	16698	0.38877	0.472842	0.878486	0.755436	1.86624	1.78395	0.922388	1.39703
TGGT1_254090	321	S	0.422417	0.00836796	Down	hypothetical protein	HGSHGS(Phospho)PAPSSAVSATPVESC(Carbamidomethyl)GDSVVK	2994.67	8756.66	5461.73	7688.39	13548.2	15147.5	13188.7	13739.5	0.307904	0.832288	0.541447	0.728431	1.30226	1.82065	1.34765	1.23487
TGGT1_203240	574	S	0.423529	0.0353167	Down	hypothetical protein	KPPAAALDS(Phospho)DAQTEK	36683.5	32767.5	7621.73	24758.7	52509.6	61826.9	68305.9	55567.5	0.880903	0.731918	0.173071	0.607666	1.20648	1.46167	1.64167	1.34165
TGGT1_243780	23	S	0.428527	0.00821314	Down	hypothetical protein	FQADGHS(Phospho)APR	2437.78	6136.03	5861.41	5865.51	10278.8	14500.1	9003.47	9161.4	0.319622	0.751843	0.671779	0.69047	1.35919	1.91299	1.18793	1.21915
TGGT1_249810	2395	S	0.43028	0.0441504	Down	putative activating signal cointegrator 1 complex subunit 3	AELSALS(Phospho)EEK	5587.86	3983.32		9423.87	18001.4	8019.03	14354.8	19603.9	0.499287	0.363579		0.83868	1.6411	0.69661	1.25167	1.6833
TGGT1_240600	53	S	0.431717	0.0028893	Down	putative chaperonin cpn60	SPS(Phospho)SEGSHPVSPATVR	229709	177613	150189	228781	440610	403026	425867	436852	0.710565	0.55283	0.468082	0.712082	1.47611	1.34546	1.39541	1.44311
TGGT1_277080	78	S	0.432305	0.0306043	Down	microneme protein MIC5	QAEHPGAPTQS(Phospho)EMK	3481.74	2566.06	6367.54		11777.7	8726.42	14385.4	7127.28	0.467344	0.345145	0.862501		1.46718	1.05477	1.76917	0.874967
TGGT1_321300	536	S	0.434896	0.0100449	Down	putative autophagy-related 12 variant 1	LNQVGQS(Phospho)LETELHQQAQHEMK	11675.8		9901.62	7526.86	16388.8	29216.3	21935.5	21872.3	0.719917		0.584328	0.422744	0.940716	1.81808	1.29129	1.24463
TGGT1_238930	1168	S	0.437317	0.00227005	Down	hypothetical protein	RDGS(Phospho)PQNLIAK	7425.74	11912.8	12491.8	5970.34	19299.5	19343.4	21359.9	16162.5	0.494147	0.767191	0.782577	0.441405	1.42055	1.59418	1.54246	1.12591
TGGT1_205320	196	S	0.438419	0.000565944	Down	hypothetical protein	ETC(Carbamidomethyl)QKPVGS(Phospho)QVASDSLDTK	24502.4	28396.1	21870.8	35083.3	61160.5	69956.8	70312.4	51225.3	0.545909	0.637815	0.484827	0.765339	1.35847	1.50936	1.57006	1.11363
TGGT1_313630	3178	S	0.443203	0.0136941	Down	hypothetical protein	LFSSSS(Phospho)LSK	12125.6			9363.37		29284.7	23840.3	23348.1	0.636761			0.485082		1.50779	1.14073	1.14831
TGGT1_310802	487	S	0.444217	0.000609761	Down	CRAL/TRIO domain-containing protein	LSSVAS(Phospho)SGEAGPAGDSIH	35385.6	30863	39566.3	24519.3	72234.3	67865.4	84142.9	77755	0.698252	0.565483	0.747144	0.442957	1.38729	1.20819	1.49836	1.43013
TGGT1_225540	235	S	0.444419	0.0323718	Down	hypothetical protein	HEDGAAHC(Carbamidomethyl)STTQSTGSQHS(Phospho)EHDEHEDAK	5982.28	6714.15	5996.55	6444.54	17110.7	21905.3	15794	6172.91	0.549552	0.649861	0.565925	0.649452	1.50012	1.89885	1.44908	0.585534
TGGT1_219550	236	S	0.446469	0.0401672	Down	dihydrolipoyllysine-residue succinyltransferase component of oxoglutarate dehydrogenase	KPASPVVAVQS(Phospho)PGR	20856.1	21728	57025.6	60951.3	97425.5	99458.2	93710.6	49162.3	0.325555	0.328107	0.885146	0.96358	1.5689	1.66143	1.55893	0.815582
TGGT1_209440	2809	S	0.448521	0.0177657	Down	hypothetical protein	AES(Phospho)EGSDEALIR	7332.97	11140.3	4405.2	5796.03	16942.5	16190.7	19631.6	9821.89	0.629033	0.987944	0.373177	0.506373	1.56641	1.42905	1.71579	0.854884
TGGT1_235140	39	S	0.449368	0.0270632	Down	hypothetical protein	AAPQAASEATAPADPES(Phospho)PPTRPSQR	160544	727748	209344	189333	739015	752880	716082	760391	0.311548	1.4016	0.391534	0.362162	1.33979	1.42035	1.33555	1.3939
TGGT1_231790	11	S	0.450132	0.00200131	Down	hypothetical protein	MQISLAC(Carbamidomethyl)EQPS(Phospho)GAEDEETC(Carbamidomethyl)FHR	8872.05		9437.57		34008.8	27975	30893.8		0.505758		0.547578		1.28558	1.05948	1.16503
TGGT1_246140	479	T	0.452363	0.010332	Down	hypothetical protein	EEGDRGET(Phospho)GGEAETEESSPHR	5087.96	2580.19	6045.97	4012.61	13288.1	9100.46	11913	8599.94	0.763847	0.317154	0.773837	0.609732	1.55791	1.30074	1.53355	1.056
TGGT1_226810	2085	S	0.454119	0.0107468	Down	histone lysine methyltransferase SET1	KTTETSDAAEPPEGSES(Phospho)ADETETEK	75343.1			73794.7	127237	138888	161358	209567	0.555406			0.570173	0.979027	1.10301	1.21111	1.66406
TGGT1_229470	300	S	0.456745	0.00877018	Down	hypothetical protein	TWGS(Phospho)AAGADGDKDAR	6437.4	5608.53	8279.42	4041.61	13410.1	9572.5	18653.5	14660.4	0.667704	0.579518	0.841102	0.397428	1.29339	0.92902	1.77866	1.44124
TGGT1_284530	769	S	0.457504	0.0391708	Down	hypothetical protein	APS(Phospho)SSTWQHYR	13297.4	9131.46	10904	7403.05	16520	26213.5	23615.9	10968.6	0.859308	0.53539	0.941401	0.41399	1.23645	2.61792	1.02842	1.12828
TGGT1_220430	869	S	0.45767	0.00455136	Down	hypothetical protein	LFTPLS(Phospho)R	8403.31	7649.24	5487.52	10220	16679.6	17676.8	12623.1	17511.4	0.778496	0.599746	0.454036	0.741842	1.31376	1.83648	0.996431	1.47773
TGGT1_225860	485	S	0.459826	0.0339128	Down	hypothetical protein	NDSKPDGES(Phospho)HSNAAPESAENEK	28221.6	11402.3	17252.1	33163.3	55478.4	44141.1	45147.9	47760.4	0.82329	0.327327	0.476961	0.897312	1.59915	1.26752	1.27483	1.34946
TGGT1_249260	1609	T	0.460255	0.00531229	Down	putative cell-cycle-associated protein kinase CDK	LSLPSVDSQLSSPDGGT(Phospho)PGVGR	9864.44		9824.78	15298.6	21228.1	21516.4	27426.9	29950.7	0.502576		0.501416	0.802761	1.10421	1.122	1.43272	1.57514
TGGT1_320030	132	T	0.460276	0.0411196	Down	hypothetical protein	VTRPFEWTPPTPQT(Phospho)PR	354600	389514	404539	2.07828e+06	1.82265e+06	1.91347e+06	2094764	1.81962e+06	0.271042	0.31085	0.310108	1.58051	1.26189	1.36707	1.45446	1.28838
TGGT1_286230	1949	S	0.460463	0.041535	Down	hypothetical protein	S(Phospho)DAC(Carbamidomethyl)LSPAALR	11089.4	4282.55	6869.55	4127.11	14760.6	15770	17582	6997.37	1.07012	0.422586	0.657352	0.389225	1.49267	1.5232	1.78893	0.709833
TGGT1_226800	1278	S	0.460512	0.024425	Down	eukaryotic glutathione synthase, atp binding domain-containing protein	GKDS(Phospho)FESEPR	16467.1	26929.3	30665.6	13398	51500.4	47409	45108.3	41785.7	0.476369	0.742031	0.94314	0.380665	1.49268	1.39401	1.41789	1.21582
TGGT1_231790	911	S	0.461398	0.000173874	Down	hypothetical protein	AAEPVLS(Phospho)EGDSR	53416.3	73064.4	58084.3	76098.5	184350	183303	195570	238526	0.509887	0.641379	0.564321	0.65758	1.1669	1.16245	1.23495	1.57913
TGGT1_273370	708	T	0.46213	0.0116348	Down	putative coatomer gamma 2-subunit protein	ASGAAGAGQLAHT(Phospho)R	5487.02	8703.38	9793.71	16880.4	22816.3	21204.2	19101.8	23776.1	0.338323	0.543146	0.6092	1.04682	1.4508	1.32435	1.20846	1.50725
TGGT1_231790	475	T	0.462137	0.0197665	Down	hypothetical protein	VSPSSTVGLEGASQT(Phospho)AEEK	5684.49	10117.5			28127.5	25292.9	18210.9	25037.2	0.384422	0.629213			1.26135	1.13637	0.814693	1.17431
TGGT1_318440	1480	S	0.46439	0.000329039	Down	helicase associated domain (ha2) protein	FGAPSGYEGS(Phospho)GGK	7079.71	7286.89	8539.47	7718.73	19403	18684.5	12785.4	16711.7	0.588045	0.594086	0.696338	0.64763	1.55074	1.54053	1.03318	1.31516
TGGT1_270750	716	S	0.464964	0.009201	Down	hypothetical protein	QVS(Phospho)PPSQGAAAVGGR		12117.9		12183.2	32485.9	23902.7	31716.6			0.585245		0.558443	1.31995	1.00579	1.36386
TGGT1_232430	351	S	0.465036	0.0200826	Down	hypothetical protein	DNPAFS(Phospho)DDRPVTK	14223.6	10601.7	7971.77	17228.5	27604.8	26648	28168.7	23765.7	0.757221	0.526992	0.38044	0.900023	1.47096	1.33008	1.51467	1.19929
TGGT1_305050	102	S	0.465845	0.00742467	Down	putative calmodulin	TLC(Carbamidomethyl)SS(Phospho)MTEEDIDHLIK	16557.6	11308.8	10947.3	6841.06	19142.3	17959.1	21855.7	25045.8	0.966118	0.64353	0.631585	0.381628	1.27919	1.22032	1.43165	1.69917
TGGT1_269260	277	S	0.467617	0.00505309	Down	hypothetical protein	HVFEELC(Carbamidomethyl)S(Phospho)DEYEK	61018	24331	32349.2	27990.7	93223.3	80106.2	78396.5	95131.7	0.995232	0.438204	0.567671	0.484142	1.44324	1.21384	1.24145	1.41619
TGGT1_258240	1450	S	0.469319	0.0453715	Down	chromodomain helicase DNA binding protein CHD1/SWI2/SNF2	NVDGGAGFGAGGLS(Phospho)LTR	9056.59		15719.2		31651.8	23463.5		22973.3	0.438726		0.756062		1.52373	1.15476		1.14019
TGGT1_313340	104	S	0.470612	0.00590279	Down	hypothetical protein	EFFLSEGRES(Phospho)K	11091.4	9431.64	13438.9	6597.09	22954	16059.4	15655	19060.3	0.734287	0.59859	0.883523	0.430347	1.86211	1.3302	1.16912	1.26262
TGGT1_311020	22	S	0.47133	0.0020467	Down	hypothetical protein	HHAVPPDS(Phospho)AGHTPPPSNAER		10773.4	15371		25443.2	27919.2	25645.9	28670.4		0.486628	0.628454		1.02253	1.22071	1.23307	1.25532
TGGT1_276170	667	S	0.471609	0.0301668	Down	phosphatidylinositol 3- and 4-kinase	REDLATC(Carbamidomethyl)DENS(Phospho)GR	6939.81		3989.35		11198.9	11223.8	13066.8	7828.8	0.744885		0.425277		1.28515	1.27927	1.49603	0.901969
TGGT1_243430	143	S	0.471883	0.0228314	Down	OTU family cysteine protease	TASS(Phospho)PLSGSPQSR	5171.1	6027.15	5246.49	6869.55		8737.39		13474.7	0.700823	0.742344	0.642704	0.918375		1.1709		2.01235
TGGT1_270865	1340	S	0.472821	0.0178787	Down	putative adenylate cyclase	VGRQS(Phospho)GPGGESGEGGSLPSQR	3043.44	7226.32		4255.58	10755.5	12690.5	9664.22	8755.36	0.382107	0.919733		0.524685	1.3224	1.55299	1.17813	1.0972
TGGT1_250820	325	S	0.473066	0.0132822	Down	hypothetical protein	QGAKPEHISSSC(Carbamidomethyl)S(Phospho)GVGAGETK	9917.41	8058.23		13704.4	24796.5	15260.4	24872.3	26595.8	0.569745	0.456967		0.792534	1.3794	0.862967	1.37954	1.50563
TGGT1_231790	244	S	0.474256	2.06034e-05	Down	hypothetical protein	RC(Carbamidomethyl)S(Phospho)ASLADPADTQTSGADETER	78401.3	96813.2	92935.3	82199.6	253386	263105	263209	277488	0.564881	0.64147	0.681524	0.536137	1.21061	1.25941	1.25453	1.38663
TGGT1_240080	788	S	0.474771	0.026565	Down	hypothetical protein	LTETGEAGDES(Phospho)QEAR	6387.71	2108.71	3822.33	2596.96	8005.61	7799.25	6977.47	10484.3	1.11693	0.363255	0.6652	0.43118	1.27825	1.2617	1.02311	1.8639
TGGT1_318460	276	T	0.475022	0.0033841	Down	P-type ATPase of unknown pump specificity (type V) protein	GLEAAAAPSSSVQT(Phospho)R	29388.8	29178.9		30480.6	74966.7		49515.8	62586.4	0.623869	0.634072		0.670361	1.59958		1.07714	1.38268
TGGT1_287970	986	T	0.476521	0.0184878	Down	hypothetical protein	VET(Phospho)PRPANSVETSC(Carbamidomethyl)ASPSPGDALQK	7908.28	13618	11100.4	9715.44	20411.9	12051.1	31114.7	20360.3	0.49227	0.824386	0.706838	0.581328	1.36827	0.792271	2.0002	1.30559
TGGT1_294620	649	S	0.476843	0.00286603	Down	putative eukaryotic initiation factor-3, subunit 8	ELLAQGLS(Phospho)NLK	4363.04	3837.11	4463.78	5890.66	12554.4	8191.69	10055.2	7041.74	0.611859	0.538851	0.622398	0.820259	1.77212	1.18905	1.46504	1.01241
TGGT1_203010	2418	S	0.477043	0.00107307	Down	aurora kinase	KES(Phospho)PAAAASTTHGR	25097.9	17053.2	21986	23680.5	33594.1	30744.8	37368.6	40134.8	0.783532	0.497866	0.697428	0.743434	1.2855	1.27125	1.39158	1.75821
TGGT1_314220	541	S	0.477884	0.000366115	Down	hypothetical protein	ADVAWLS(Phospho)GHSGEGGALSDLAR	8057.28			8381.48	14997.8			14541.7	0.680104			0.692663	1.42174			1.45085
TGGT1_225230	509	S	0.479409	0.0297067	Down	hypothetical protein	TPAATAGTAASIPQLMAPSGS(Phospho)PSR	36165.2	31039.2	13309.1	18501.2	69634.4	72047.3	55741.8	44832.7	0.92372	0.851323	0.297516	0.478287	1.55269	1.5897	1.1595	1.01892
TGGT1_268010	3509	S	0.479677	0.0234644	Down	hypothetical protein	LAS(Phospho)ADREPGPSANSPASSK		6139.15		7820.91	9643.26	9047.13	8724.34	14487.5		0.533912		0.737567	1.10225	1.11213	1.25975	1.82727
TGGT1_273560	950	S	0.480153	7.92854e-05	Down	putative kinesin heavy chain	PEGLEAQGS(Phospho)ATSLPAIEDENQLK	53032.4	75200.9	68157.5	66452.9	132217	141094	139876	131999	0.521687	0.741308	0.677972	0.656812	1.29189	1.42084	1.38959	1.308
TGGT1_254370	1005	T	0.480608	0.0216234	Down	guanylyl cyclase	QYT(Phospho)EGEEGETEDDR	23724.9	12923.4	13733.6	11530.9	42015.8	34084.6	18850.9	32252.5	1.00313	0.542225	0.58134	0.479624	1.80225	1.46745	0.797535	1.35573
TGGT1_230000	3703	S	0.480949	0.0299984	Down	hypothetical protein	SSGLSHAPGEEHAVS(Phospho)SR	3957.44	14871.1	10632.3	12949.6	19836.7	20350.8	23437.1	18077.6	0.252768	0.919915	0.652514	0.800439	1.28594	1.38129	1.54099	1.25105
TGGT1_244700	957	T	0.48115	0.000480055	Down	NAD(+)/NADH kinase domain-containing protein	SASC(Carbamidomethyl)SEQQTWT(Phospho)GSPSR	15721.5	18936.7	21909.2	18954.4	34100.4	42463.5	36876.4	45684.1	0.532299	0.653524	0.738795	0.673218	1.10711	1.42601	1.25393	1.61217
TGGT1_224540	579	T	0.48223	0.0155555	Down	hypothetical protein	LEQDEGKGT(Phospho)PEDEC(Carbamidomethyl)HTTDQQTK	3482.75			3651.69	9954.77	7940.65	5959.19	8512.24	0.556018			0.600425	1.5277	1.31695	0.910971	1.04062
TGGT1_309380	572	T	0.483033	0.0169973	Down	Nuf2	LSC(Carbamidomethyl)LDEET(Phospho)EEEAR	4910.12	8882.59	13788.7	11065.4	16435.7	25013.2	17892.5	20925.7	0.342695	0.629884	0.872763	0.755094	1.03681	1.74024	1.1915	1.41502
TGGT1_259840	460	S	0.483611	0.00224025	Down	hypothetical protein	EREDDAAES(Phospho)EEC(Carbamidomethyl)GDESGTDC(Carbamidomethyl)DEDR	13506.7	7448.44	12013	8797.06	22780.1	23249.9	25284.3	24819.3	0.884417	0.471304	0.677043	0.536382	1.17163	1.26258	1.46511	1.41311
TGGT1_226950	1261	S	0.484076	0.0110667	Down	IgA-specific metalloendopeptidase	RPAASGWPGS(Phospho)WK	22221.6	52103.3	36342	23994.5	82225.2	71403.9	80155.8	58896.3	0.423789	1.01324	0.702661	0.450896	1.51989	1.32629	1.40977	1.09565
TGGT1_232610	160	S	0.484629	0.00282434	Down	histone acetyltransferase subunit nua4 protein	SSWQASSAPSQNS(Phospho)GVSGR	18942.9		17372.7		35420.3	35014.6	42015.6	31612.6	0.632601		0.563325		1.30586	1.11091	1.44368	1.07497
TGGT1_318570	71	S	0.485614	0.00193791	Down	SFT2 family protein	GS(Phospho)NPAFASTR	20381.2	21816.1	27500.6	26816.3	42656.9	39407.4	43432.7	45608	0.537579	0.609292	0.75677	0.79404	1.39698	1.46774	1.25051	1.43997
TGGT1_209150	33	S	0.485987	0.00291119	Down	non-proton pumping type-II NADH dehydrogenase I	C(Carbamidomethyl)DSPASPSSPS(Phospho)SPK	30550	26062	26025.7	22293.7		55142.7	48008.4		0.878311	0.718817	0.725802	0.629475		1.62833	1.4092
TGGT1_202900	544	S	0.486358	0.000693317	Down	zinc finger (CCCH type) motif-containing protein	EAGAPEPQNS(Phospho)WPSGAK	37757.6	44320	43379.7	39081.2	89952.1	58782.8	63896.9	90475.8	0.610535	0.750542	0.677542	0.627425	1.57014	1.06737	1.22053	1.62361
TGGT1_231790	286	S	0.486612	0.000280087	Down	hypothetical protein	SC(Carbamidomethyl)EEASS(Phospho)PLISLR	53248.1	43782.6	49120.8	51636.9	119854	146629	171203	145374	0.691562	0.522922	0.64932	0.607099	1.03221	1.26518	1.47091	1.30947
TGGT1_297960A	718	S	0.487353	0.00484824	Down	rhoptry neck protein RON6	HDYTEGS(Phospho)QASPASRPDDNAR	5528.11	4661.67	8303.73	6067.73		12548.9	13409.4	10689.6	0.593091	0.543104	0.924578	0.722649		1.53911	1.51937	1.22501
TGGT1_232150	345	S	0.487554	7.03897e-07	Down	hypothetical protein	LAASS(Phospho)LEADR	32087.8	32109	31409.2	30224.7	67413.7	59454.7	59402.7	61630.9	0.681405	0.669632	0.659526	0.630045	1.45584	1.28784	1.29265	1.37971
TGGT1_221940	854	S	0.489665	0.0326372	Down	adaptin n terminal region domain-containing protein	SPQRES(Phospho)FER	14191.7	16304.7	21284.1	5976.72	35537.2	25429.5	29141.8	25238.5	0.639988	0.753149	0.985726	0.267121	1.60743	1.20618	1.42723	1.16284
TGGT1_311920	1765	T	0.489666	0.00128198	Down	GRAM domain-containing protein	AQGEGEEAREELET(Phospho)QEEMESER	19428.1	26116.2	17916	22112.4	35128.7	36738.3	48594.7	53024.6	0.604721	0.807499	0.556242	0.662097	1.10008	1.15899	1.4626	1.65047
TGGT1_216240	95	S	0.489852	0.000622787	Down	hypothetical protein	TC(Carbamidomethyl)SC(Carbamidomethyl)AS(Phospho)PAELGAASASPHR	33226.2	43032.7	59187.2	51852.8	132834	123778	122642	130835	0.462572	0.59733	0.788012	0.65582	1.34243	1.25175	1.27249	1.24453
TGGT1_316570A	139	S	0.489855	0.00456459	Down	hypothetical protein	PVSPASS(Phospho)LEGR	58217.5	41091.7	46292.5	64346.4	111605	111530	120974	110428	0.729313	0.511916	0.568881	0.794932	1.34388	1.25121	1.39973	1.32316
TGGT1_225230	20	S	0.490349	0.00460711	Down	hypothetical protein	RPEEAC(Carbamidomethyl)VS(Phospho)DVDSGPPPK	21856.3		29945.2	38559	74980	62414.2	75033	63309.2	0.455341		0.546009	0.813065	1.3637	1.12329	1.27307	1.17361
TGGT1_263000	1353	S	0.492923	0.0269182	Down	Beige/BEACH domain-containing protein	EEGAETETADAS(Phospho)GTEK	2663.44	6643.88	5930.25	7505.56	14451.4	12556.3	8946.33	9488.52	0.314201	0.763418	0.687452	0.883412	1.73559	1.46434	1.03385	1.13924
TGGT1_278500	1350	T	0.493841	0.0234005	Down	ribosomal RNA large subunit methyltransferase J protein	TQRHT(Phospho)PDAEAAQSETTK	6906.29	5060.21	8030.8	5068.88	13646.7	16010.1	9030.03		0.786729	0.550623	0.883236	0.579867	1.60465	1.72441	0.924018
TGGT1_225000	577	S	0.495312	2.88318e-05	Down	hypothetical protein	SSSVAGGLDQGS(Phospho)AVGSGER	66661	64420.3	63340.3	52835.1	126625	118999	123417	119819	0.731998	0.685804	0.687117	0.556699	1.38058	1.29568	1.3937	1.30366
TGGT1_265770	1749	S	0.49538	0.0443401	Down	hypothetical protein	AEES(Phospho)DKADC(Carbamidomethyl)GEEDEGDR	4233.14	6602.27	9283.79	3732.21	15203	7377.62	17082.6	8623.34	0.468417	0.69545	1.05671	0.420817	1.54596	0.822134	1.91618	1.04778
TGGT1_236660	769	S	0.496058	0.0154727	Down	START domain-containing protein	GNASARPPEGTFS(Phospho)GDLGR		34047.9	18065.7	18831.3	30816.5	43866.6	49494.7	47505.7		0.877161	0.521543	0.522193	0.899931	1.39661	1.42741	1.43914
TGGT1_210370	394	S	0.497331	0.00191518	Down	hypothetical protein	GS(Phospho)AGLESPIAAELEEGEEKPSPEK	33471	20326.1	23194.5		44710.7	47061.3	45036.5	44399.8	0.841132	0.528467	0.577756		1.26753	1.31218	1.27547	1.36563
TGGT1_201790	65	S	0.497861	0.00920759	Down	FHA domain-containing protein	GTEVS(Phospho)SSDTHPPPQR	28604.4	12428.7	22387.5	28038.5	42082.3	49112.1	52082.8	38795.3	0.848054	0.376844	0.628855	0.80342	1.24929	1.42709	1.51289	1.14791
TGGT1_246780	690	S	0.498499	0.0361894	Down	hypothetical protein	S(Phospho)HDEVETFR	19791.7	13034.1	10046.3	7890.71	28066.3	27312	30860.5	18644.2	0.911048	0.624081	0.843754	0.362936	1.82562	1.5838	1.23394	0.856788
TGGT1_273860	159	S	0.499762	0.0156917	Down	hypothetical protein	KDEDEDGSEDS(Phospho)EDDEAER	6669.88	7872.44	15575.3	10202	22720.4	19601.4	27991.5	15755.8	0.430095	0.525995	1.02533	0.654051	1.41407	1.20071	1.67568	0.982985
TGGT1_288540	419	S	0.499944	6.35327e-05	Down	nucleoside transporter protein	GNS(Phospho)SVAVSLPVSK	54760.9	45221.4	47921.4	53511	116113	135530	121696	118836	0.713032	0.558002	0.610788	0.703189	1.22912	1.43936	1.20843	1.29369
TGGT1_319670	339	S	0.500611	0.0231667	Down	hypothetical protein	QWSSQFS(Phospho)R	6359.32	15015.7	15958.7	14495	20082.6	24010.7	28512.2	29070.5	0.307313	0.77344	0.905524	0.710458	1.13526	1.30825	1.57004	1.37334
TGGT1_259950	240	S	0.501119	0.00110791	Down	carbonate dehydratase, eukaryotic-type domain-containing protein	S(Phospho)PVATPPQLSPR	37933.4	40454.3	33218.2		73442.8	71046.9	58441.2	70076.8	0.650491	0.738777	0.555746		1.41599	1.32579	1.06367	1.36967
TGGT1_261750	724	S	0.501831	0.000859339	Down	rhoptry neck protein RON10	ATSTDATES(Phospho)VETPVEK	55363.8	57431.1	80503.4	80128.9	109080	137908	144778	131868	0.559553	0.563689	0.790934	0.774168	1.1167	1.39517	1.48106	1.36415
TGGT1_286470	157	S	0.503134	0.0235503	Down	AGC kinase	GDSLLSTSS(Phospho)R	5697.67	4866.56	7568.52		8690.62	10808.3		7114.66	0.656937	0.616056	0.868341		1.33022	1.84818		1.07759
TGGT1_310010	669	S	0.503961	0.0359933	Down	rhoptry neck protein RON1	DKDASEAEGAEEASS(Phospho)EK		5258.05	6407.29			11483	10461.6			0.614541	0.739336			1.42218	1.26429
TGGT1_288730	16	S	0.504538	0.016037	Down	hypothetical protein	LC(Carbamidomethyl)WRPS(Phospho)LEDEEGGGHER	20774	14734.6	14066.7	11312.4	34899.5	37878.5	32471.4	55267.3	0.851226	0.541834	0.668754	0.56303	0.896539	1.72242	0.967559	1.61595
TGGT1_228190	8	S	0.505649	0.00680125	Down	putative eukaryotic initiation factor-3, subunit 5	S(Phospho)VGTSSQQHNVPK	34531.3	19549.2	24377.5	18817.5	38892.3	41190.9	60570.5	46662.1	0.975369	0.548382	0.65847	0.518744	1.10313	1.16977	1.71181	1.35687
TGGT1_277895	1615	T	0.507334	0.00820557	Down	ubiquitin carboxyl-terminal hydrolase	EEEEEGSRT(Phospho)PADLK	21611.4	10976.2	21506.7	19331.2	37951.8	34910.6	43781.1	31758.7	0.810467	0.385954	0.786501	0.705667	1.45729	1.25666	1.44949	1.13601
TGGT1_306040	172	T	0.507344	0.000438208	Down	CHY zinc finger protein	SPAC(Carbamidomethyl)SPPT(Phospho)PEPR	10136.9	12339.6	9265.6	8989.04	17553.6	22708.6	17172.3	19483.8	0.66115	0.854006	0.592956	0.606652	1.20158	1.53742	1.28209	1.32984
TGGT1_207120	1151	S	0.509113	0.0415464	Down	Sad1/UNC family protein	SSS(Phospho)KEVPEAVPVSSGPSR		12859.6	4627.35	13354.4	21418.2	21361.5	19083.6	18424.3		0.773884	0.295839	0.85205	1.28806	1.31009	1.25945	1.1754
TGGT1_308810B	183	S	0.509313	0.000112113	Down	rhoptry neck protein RON9	QAEDQANAS(Phospho)QSSETPAEENAEEPK	417072	387552	385313	302276	622388	689889	683435	641891	0.763524	0.721536	0.705514	0.556745	1.23235	1.41705	1.3977	1.34707
TGGT1_205625	272	S	0.510435	0.025198	Down	hypothetical protein	C(Carbamidomethyl)STEHPGGFS(Phospho)GHASR	15760.3	10523.4	8148.2	17136.9	34177.5	28844.3	31013.3	31323.8	0.780597	0.500866	0.427895	0.907822	1.38101	1.16417	1.2842	1.29797
TGGT1_293000	1231	T	0.511575	6.68708e-05	Down	3'5'-cyclic nucleotide phosphodiesterase domain-containing protein	C(Carbamidomethyl)FT(Phospho)PPSTAPPPRPPLR	94011.3	77849.6	79050.4	70323.3	141974	153966	158847	163502	0.783821	0.662437	0.687557	0.581173	1.2195	1.32628	1.33952	1.42182
TGGT1_247700	650	S	0.511847	2.23426e-05	Down	AP2 domain transcription factor AP2XII-4	GGPSS(Phospho)DVSC(Carbamidomethyl)TLDK	61774.5	65905.5	77403.4	67996.6	122197	140323	137045	127513	0.620206	0.640486	0.761381	0.691937	1.21235	1.42113	1.36259	1.30631
TGGT1_306660	882	S	0.512319	0.0288496	Down	RNA pseudouridine synthase superfamily protein	RHS(Phospho)AESFTHLPLPASPHLVLAGR	1.05567e+06	379147	414754	405151	1.04449e+06	916109	1.40419e+06	935503	1.2763	0.46241	0.498872	0.484362	1.2824	1.1427	1.74763	1.14026
TGGT1_249380	347	S	0.512336	0.0282812	Down	DHHC zinc finger domain-containing protein	VHEEDPAPS(Phospho)GAPEK	2988.29		4432.22	5775.36	10869.4	7975.95	11031.8	6254.39	0.427179		0.64659	0.827448	1.46195	1.06242	1.53192	0.891553
TGGT1_244700	980	S	0.514428	0.0130934	Down	NAD(+)/NADH kinase domain-containing protein	QRS(Phospho)PEVLR	13393	15825.2	8925.52		20063.6	29772.3	25015.6	24628	0.676503	0.814772	0.449015		0.971788	1.49158	1.26902	1.2966
TGGT1_215080	1758	S	0.515717	0.0310371	Down	hypothetical protein	EVMGGAAHS(Phospho)SPNR	4623.5	5745.8		5981.94	11258.9	8874.85			0.5702	0.712543		0.870116	1.5319	1.2511
TGGT1_279380	20	S	0.516161	0.00713716	Down	hypothetical protein	SMSC(Carbamidomethyl)VDTS(Phospho)NEK	11220.3	5726.16	10751.2	9137.01	18413	21869.8	15246.4	17030.1	0.830515	0.431834	0.80078	0.653938	1.34692	1.61299	1.11276	1.19131
TGGT1_273660	679	S	0.516928	0.0327249	Down	AP2 domain transcription factor AP2VIII-3	VSQEEPTS(Phospho)PVTEVQQR	5369.94	11744.7	11242.2	4838.28	20379.9	18357	21831	13807	0.420042	0.930345	0.8725	0.448041	1.34197	1.37061	1.60872	0.845622
TGGT1_221630	1076	S	0.517112	0.00755353	Down	hypothetical protein	S(Phospho)ETQGETHGLSPGDR	9678.17	9247.88	8612.04		16887.3	21547.3	21259.8	15916.1	0.657016	0.641503	0.642101		1.08584	1.49788	1.42677	0.99326
TGGT1_225890	1450	S	0.51724	0.000522003	Down	hypothetical protein	S(Phospho)PDPLSPSSR	50086.1	62795.6	53526.7	61010.5	100137	138904	100529	99974.3	0.590064	0.760788	0.649244	0.727309	1.2376	1.64874	1.21081	1.17584
TGGT1_205130	1195	S	0.518187	0.0478795	Down	hypothetical protein	GSGESC(Carbamidomethyl)GS(Phospho)EDLDAR	3826.04	6696.72	1735.3	4158.78	7216.61	6137.96	10133.7	8270.34	0.622479	1.10678	0.284331	0.718701	1.18856	1.03392	1.69471	1.35561
TGGT1_212800	289	S	0.518465	0.00223478	Down	hypothetical protein	TNAMFLMAS(Phospho)DSR		10010.8		9496.58	15954.9	20262.4	22330.9	16495.5		0.63769		0.588906	1.02412	1.31667	1.38112	1.00973
TGGT1_250840	457	S	0.519025	0.0258519	Down	hypothetical protein	AGS(Phospho)EIIEK	5900.52	3139.07	7162.56	6031.97	11915.3	13512.9	9147.45	7980.2	0.717494	0.396305	0.967103	0.676451	1.37027	1.7716	1.25371	0.916989
TGGT1_240980	43	S	0.519327	0.000823042	Down	hypothetical protein	SAAS(Phospho)SSLLSLGSR	26028.4	36059.8	31136.8	24839.5	57043.7	68984.2	51108.5	55290.6	0.601146	0.83393	0.711438	0.578648	1.29287	1.54977	1.12578	1.27907
TGGT1_305790	1750	S	0.519462	0.00593283	Down	hypothetical protein	TGSAPPGIGPTVES(Phospho)DSEDK		52241.1	80088.5	62983.7	127133	121280		139188		0.530045	0.78543	0.69349	1.23623	1.22175		1.40942
TGGT1_258240	2091	S	0.519463	0.00613242	Down	chromodomain helicase DNA binding protein CHD1/SWI2/SNF2	ESAPGEDRES(Phospho)LC(Carbamidomethyl)VNAPGESR	30517.2	51148.9	60993.2	47629.6	86575	82245.1	108526	78893.2	0.44519	0.739929	0.883448	0.679144	1.25509	1.21894	1.63635	1.17914
TGGT1_295610	804	S	0.519585	0.000974614	Down	putative histone lysine methyltransferase, SET	QEQAGC(Carbamidomethyl)GAS(Phospho)EGEAEEQEGKPER	32351.6	26216.1	27267.6	23128.5	47013.8	55230	60359	50246.1	0.793038	0.783173	0.625457	0.54363	1.16999	1.42379	1.49537	1.19447
TGGT1_271100	802	S	0.520313	0.0267875	Down	NUC153 domain-containing protein	KFPIFAGAGGSEDEASASEEDS(Phospho)DR	11777.5		16094.6	23767.4	22326.7	31309.2	34323.4	39256.4	0.471082		0.611553	0.906681	0.885513	1.23361	1.46215	1.51647
TGGT1_230350	300	S	0.52093	0.00308428	Down	hypothetical protein	NQDEAPKPTEHAS(Phospho)QEK	42435.4	37295.2		51237.8	70491.5	98786.1	94657.3	79107.7	0.630484	0.558962		0.770667	1.02998	1.44922	1.38022	1.15755
TGGT1_238240	52	S	0.522798	0.0241367	Down	bystin protein	S(Phospho)ADDDEGEDADGVVPR	8892.8	17456.1	17509.4	23264.6	22444.5	32848.2	29179.3	34857.4	0.380401	0.739166	0.699234	0.96248	0.944963	1.4826	1.29888	1.59354
TGGT1_310190	1994	S	0.522929	0.00190916	Down	PIK3R4 kinase-related protein (incomplete catalytic triad)	PHSFLADALPS(Phospho)R	6252.09	5102.55	4961.88	7761.98	11957	10219.6	14077.7	10206.8	0.709091	0.571566	0.57295	0.887904	1.3124	1.17452	1.57387	1.18181
TGGT1_301250	370	S	0.524032	0.00405039	Down	hypothetical protein	HETS(Phospho)VDLRPPR	89269.6	78217.4	104758	117849	169549	157929	157807		0.656162	0.58113	0.738793	0.956876	1.51054	1.28573	1.40142
TGGT1_309070	442	T	0.524115	0.00732629	Down	hypothetical protein	STDDGLETEEHEGSVST(Phospho)LPR	9147.61	8304.64	10187.8	7035.06	10863.8	17421.4	16676.7	17059.8	0.731919	0.654909	0.856168	0.552514	0.889728	1.37598	1.47538	1.59269
TGGT1_206590	753	S	0.524922	4.09275e-05	Down	calcium-dependent protein kinase CDPK2A	AVVQRPTLGS(Phospho)GPPHAC(Carbamidomethyl)DSPSPR	96053.9	96095.1	95438.4	111572	194070	188511	185001	161094	0.665458	0.66084	0.668848	0.778245	1.42275	1.37479	1.3321	1.1538
TGGT1_288830	526	S	0.525738	0.0404707	Down	NADH dehydrogenase (NDH2-II)	LQS(Phospho)NEHLPADQFK	14317.9	9322.74	11184.7	23079.2	36613.4	20568	17126	24236.7	0.689828	0.461532	0.536076	1.11683	1.98919	1.11193	0.922612	1.31023
TGGT1_273920	24	S	0.525838	0.00972171	Down	putative aldose reductase	NPLSHPPSS(Phospho)QR		26168	31672.2	26346.2	50505.3	57544.2		40017.5		0.64065	0.811607	0.656119	1.36168	1.58064		1.06724
TGGT1_289790	153	S	0.526217	0.00241416	Down	hypothetical protein	SFAGPPTASSGFGAAGGPLEEEASNAQS(Phospho)PK	20780.7	19707.5	20539.5	21215.2		34367.9	33574.6	38944.8	0.832158	0.548475	0.745256	0.828878		1.40533	1.39687	1.40913
TGGT1_213060	823	S	0.526724	0.00548057	Down	WD domain, G-beta repeat-containing protein	VLSS(Phospho)EEENLHGR	11050.4	10910.7	13983.2	9195.99	15978.8	22723.2	25042.3	20723.7	0.676914	0.704938	0.857804	0.539361	0.940586	1.40971	1.62684	1.2989
TGGT1_223960	252	S	0.526731	0.0232017	Down	ubiquitin interaction motif family protein	LQEQAAPS(Phospho)AAEEAR	10045.2	20011.3	14091.4	12570.2	20937.5	38395.1	24988	21015.1	0.488544	0.959148	0.713265	0.614767	1.01987	1.97412	1.24141	1.03432
TGGT1_264710	86	S	0.527783	0.000146882	Down	bucentaur or craniofacial development domain-containing protein	EGS(Phospho)ALEGADESEMAAGR	30408.7	27182.8	30558.6	27320.4	46337.1	53670.3	60788.1	54449.8	0.752821	0.731623	0.687848	0.606338	1.10399	1.37905	1.42349	1.35819
TGGT1_310220	373	S	0.528698	0.0218357	Down	hypothetical protein	SAEDGNAAS(Phospho)PLGTTR	5989.49	12924.4	5955.65	7304.99	16221.4	10730	17361.1	12606.2	0.509011	1.16029	0.502386	0.634268	1.53311	1.02063	1.57605	1.17749
TGGT1_203830	1576	S	0.528786	0.00340331	Down	FHA domain-containing protein	NETSLQAEGDGDS(Phospho)VKEER	16347	14420.6	19571.1	12924.3	38921.6	20290	28143.8	26106	0.677333	0.598542	0.853359	0.651304	1.74119	1.02224	1.23109	1.26383
TGGT1_318570	101	S	0.5288	0.00314339	Down	SFT2 family protein	GS(Phospho)MDNVAAALAQATGR	115491	82765.9	102868	113174	122037	173044	184103	192569	0.750631	0.569595	0.697538	0.825768	0.984827	1.58816	1.30616	1.49818
TGGT1_310220	365	S	0.528897	0.000220969	Down	hypothetical protein	S(Phospho)AEDGNAASPLGTTR	24238.3	30941.9	28394.7	28078.1	50339.6	42291.4	48079.7	55026.4	0.597027	0.805112	0.694225	0.706603	1.37895	1.16594	1.26506	1.4897
TGGT1_218300	175	S	0.530385	0.00133479	Down	zinc finger (CCCH type) motif-containing protein	QSPSAC(Carbamidomethyl)DAMTS(Phospho)FER	33996.4	48847.9	45477.8	44687.4	74857.8	58409	77462.9	90438.1	0.577901	0.801412	0.735463	0.689115	1.33882	1.02953	1.34722	1.57095
TGGT1_237410	1400	T	0.531275	0.00139089	Down	protein phosphatase 2C domain-containing protein	DVEC(Carbamidomethyl)GGKET(Phospho)PC(Carbamidomethyl)GPER	23274.5	23749.5	30360.1	19570.8	52078.4	44339.8	44107.8	50214.7	0.723683	0.634489	0.863231	0.545366	1.4372	1.24525	1.11106	1.41428
TGGT1_226020	36	S	0.532045	0.000729092	Down	transporter, major facilitator family protein	STEETTDEFNIQGLDS(Phospho)RPEK	32093.7	30958.7	23561.1	29299	42076.1	52883.4	43314.7	60212.8	0.758807	0.766975	0.588803	0.700275	1.09486	1.40017	1.22745	1.56816
TGGT1_245640	44	S	0.532789	0.00374151	Down	hypothetical protein	PGVS(Phospho)GAGLAESK		3486.09	2879.2	4235.43	6664.82	6792.99	6350.87	9144.63		0.661176	0.536686	0.754422	1.14756	1.13952	1.07917	1.51946
TGGT1_304760	1189	S	0.532959	0.0106638	Down	RNA recognition motif-containing protein	EELFAHPLPGSQYPPQFGNPGLGGS(Phospho)LGR	10817.4	8832.69	13284.5	13015.6	24218.1	15309.2	29153.5	19481.3	0.650074	0.536119	0.806293	0.779099	1.41733	0.895506	1.71922	1.16832
TGGT1_307040	201	S	0.533305	0.00953331	Down	shikimate dehydrogenase substrate binding domain-containing protein	TQS(Phospho)QGTLGLTTGSPR	18964.9	19426.5	24415.4	32212.4	59195.9	33941.3	50252.4	39721.8	0.551657	0.58698	0.694878	0.933292	1.66073	0.977487	1.43347	1.11635
TGGT1_200440	722	S	0.534038	0.0178787	Down	hypothetical protein	DGS(Phospho)ETHETLR	6950.56	2979.31	5696.42	4911.08	10370	9953.29	10101.6	9186.98	0.934804	0.36209	0.721252	0.781663	1.26414	1.4167	1.36491	1.19697
TGGT1_266920	546	S	0.534164	0.00637161	Down	3'5'-cyclic nucleotide phosphodiesterase domain-containing protein	TLYTVAS(Phospho)K	17502.2	26375.6	23897.6	18815.5	41029.4	40868.1	29880.4	35826.6	0.527805	0.878442	0.846349	0.595691	1.49078	1.51336	1.02292	1.30517
TGGT1_236540	270	S	0.534348	0.00178076	Down	RNA recognition motif-containing protein	GGFDGFYHGGFNS(Phospho)GPMR	43485.9	34042.8	31551.3	31982.7	51784.6	67366.2	74789.8	58627.1	0.866193	0.670322	0.645071	0.627266	1.02749	1.39482	1.57566	1.25861
TGGT1_267660	1262	S	0.53533	0.00173139	Down	hypothetical protein	VS(Phospho)SLAHDLR	28236.2	22159.7	30966.2	21215	56350.1	45123.2	47259	46808.1	0.769823	0.568952	0.858293	0.591536	1.55027	1.1612	1.27007	1.2276
TGGT1_267720	531	T	0.535541	0.0046768	Down	transporter, cation channel family protein	GSEGT(Phospho)FDFDAPR	24418.3	18253.3	20653.6	18321.6	31237.1	55754.8	38672.8	41788.1	0.846163	0.641772	0.65023	0.616723	0.997744	1.75236	1.15888	1.23514
TGGT1_277740	216	S	0.535771	0.0436311	Down	zinc finger, C3HC4 type (RING finger) domain-containing protein	S(Phospho)AAC(Carbamidomethyl)ASHSNSIC(Carbamidomethyl)SR	2125.65		2850.97	2852.1	3908.57	5278.71	2589.06	4200.67	0.559872		0.731451	0.80065	1.33383	1.7886	0.784908	1.2988
TGGT1_210700	8066	S	0.537482	0.0308125	Down	hypothetical protein	GTHFS(Phospho)GTDLR	4908.16	5709.35		11025.3	11877.2	13000.7	12479.8	16506.8	0.463232	0.514409		1.02294	1.0714	1.21569	1.1454	1.53034
TGGT1_290170	534	S	0.537486	0.0138672	Down	kelch repeat domain containing/Serine/threonine protein phosphatase protein	EAS(Phospho)LQEPLPTASESK	10729.9	18600.5	18271.4	21914.2	43118.5	30782.5	27480.1	35797.3	0.426408	0.722605	0.726937	0.899388	1.61724	1.13015	1.04726	1.36891
TGGT1_240980	990	S	0.538009	0.0416954	Down	hypothetical protein	EKGEQEMQGEVPAPQS(Phospho)LPTQSAR			19041.9	15646.6			30537.8	35166			0.759487	0.636266			1.17421	1.42008
TGGT1_220910	865	S	0.538521	0.00329594	Down	HEAT repeat-containing protein	PSS(Phospho)LPSSLSSSLSSSR	21255	23402.8	19146.2	20641.9	36782.7		34771	49647.9	0.782729	0.834187	0.630395	0.676768	1.23521		1.18239	1.65477
TGGT1_214270	153	S	0.53874	0.00772137	Down	putative translation initiation factor IF-2	ESDNS(Phospho)DEELK	5806.88	3942.04	3434.65	3453.41	6120.33	9166.97	6918.52	6244.41	0.985839	0.671476	0.592177	0.589445	1.09666	1.72631	1.31152	1.1351
TGGT1_214600	937	S	0.539545	0.00508526	Down	hypothetical protein	ASDPAAPHQS(Phospho)PETPSR	12251.5	20269.6	11946.5	11520.6	22544.3	29032	26267	24527.5	0.619919	1.02141	0.602877	0.568862	1.14578	1.53358	1.30219	1.23222
TGGT1_257730	171	S	0.5396	0.000171783	Down	putative methionine aminopeptidase, type i	GGAASS(Phospho)GPLLTPK	46351.6	68903.4	49744.5	48915.6	82088.8	96466.6	90652	89200	0.655614	0.870403	0.672362	0.641598	1.22609	1.38635	1.33124	1.31944
TGGT1_246140	402	S	0.539933	0.00471069	Down	hypothetical protein	QAS(Phospho)SAASLSHPILTTK	4504.54	4319.32	4310.85	4933.42	7380.92	8549.94	11475.9	8807.04	0.755323	0.592997	0.616263	0.837297	0.966518	1.36493	1.65	1.20787
TGGT1_304650	1525	S	0.539968	0.0078598	Down	histidine acid phosphatase superfamily protein	EES(Phospho)PTLQPPLASC(Carbamidomethyl)PALR	110359	78702.8	65518.4	103152	171282	170342	150338	145606	0.87841	0.624402	0.523877	0.793347	1.3946	1.41767	1.20606	1.20427
TGGT1_307040	1180	S	0.540288	0.0260018	Down	shikimate dehydrogenase substrate binding domain-containing protein	S(Phospho)ADNVDEQAPSFEAAAK	23935.4	22436.3	23078.7	21770.5	23711.3	50075.3	53367.7	46144.7	0.732066	0.712804	0.690631	0.663213	0.699446	1.51634	1.60066	1.36359
TGGT1_203180	1263	S	0.540995	0.00506702	Down	leucine rich repeat-containing protein	SVGC(Carbamidomethyl)S(Phospho)GGEEASSC(Carbamidomethyl)VR	11652.3	10694.4	13949.3	15789	20655.5	25200.5	19990.5	29410.5	0.609019	0.572637	0.781777	0.861127	1.17595	1.3102	1.04219	1.69271
TGGT1_225125	94	S	0.541483	0.0129178	Down	pre-rRNA processing protein	GAARPEPDS(Phospho)EVC(Carbamidomethyl)APQSGEHLER		15219.2	7906.37	10733.7	22011	19682.6	16715.5	21043.1		0.918104	0.483482	0.639241	1.37223	1.26624	1.05523	1.33157
TGGT1_231815	2491	T	0.542646	0.0470536	Down	hypothetical protein	GAEDT(Phospho)ASDASVSC(Carbamidomethyl)PETSR	5509.73		7855.92		10564.9	11042.8	11322.4	17841	0.520187		0.752926		1.01466	0.990803	1.0442	1.64258
TGGT1_318570	80	S	0.543002	0.00191968	Down	SFT2 family protein	S(Phospho)SSAFSSFGDK		18229.6	13832.3	13566	24678.3	17840.5	28432.3	27868.4		0.825355	0.617066	0.651195	1.31018	1.07719	1.32708	1.42639
TGGT1_213610	146	S	0.543183	0.00229154	Down	hypothetical protein	TASSS(Phospho)FGC(Carbamidomethyl)TGADAR	22702.6	14216.8	15262	17898.8	35398.3	28706.3	35393.2	31121.5	0.928233	0.556052	0.60054	0.730346	1.39417	1.16015	1.40138	1.22703
TGGT1_254940	2106	S	0.543736	0.0323032	Down	MIF4G domain-containing protein	FHGHQGGQQS(Phospho)ESSSC(Carbamidomethyl)DR	32321.1	38675.1	24872.5	41020.4	39870.2	91157.9	60350.1	49070.7	0.666794	0.796586	0.526722	0.845535	0.846925	1.96724	1.32627	1.07467
TGGT1_304520	360	S	0.5439	0.0201689	Down	hypothetical protein	AAAAMDS(Phospho)AGGLR	14650	14991.2	25012	24542.6	40167.2	35186.3	32466.6	36785.4	0.473418	0.589093	0.8941	0.874174	1.44043	1.28109	1.11489	1.3682
TGGT1_211040	13	S	0.544353	0.00022693	Down	Sec61beta family protein	VGTNAPSAQASS(Phospho)AQHVGGAR	40809.3	41216.2	47677.4	41400.5	92825.9	75762.2	74395.2	79796.1	0.6316	0.734611	0.777794	0.671644	1.54042	1.23281	1.16526	1.23398
TGGT1_206510	510	S	0.545408	0.0240341	Down	toxolysin TLN4	GNS(Phospho)FSASSSSDLTPQR		11096.8	18525.2	23921.6	28949	27470.6	36478.8	28297		0.433528	0.709089	0.915561	1.1962	1.13502	1.53686	1.16346
TGGT1_253310	157	S	0.545949	0.00659937	Down	hypothetical protein	RPGVPTS(Phospho)EPGDEVTDPTGTGSGALEAQR	17659	15365	18375.5	23792.8	28903.6	38254.6	29688.6	43933.6	0.702712	0.593266	0.610381	0.925693	0.956784	1.50093	1.21545	1.51422
TGGT1_281380	630	S	0.546184	0.0225756	Down	hypothetical protein	GHDQEGNEES(Phospho)DAGPR	5156.06	8707.71	9002.04	5574.22	13807	14873.4	13408.6	12571.6	0.525483	0.892855	0.894373	0.506587	1.27769	1.48109	1.23103	1.172
TGGT1_214990	1497	T	0.546339	0.0005488	Down	hypothetical protein	EAPSQGDDGAVASEVEAST(Phospho)PDAEEAAK	14639.2	12990	11454.7	14505.8	28257.5	20837	27542.8	22289	0.765052	0.684326	0.613132	0.75895	1.43074	1.06738	1.45465	1.21153
TGGT1_306040	180	S	0.546348	0.0020083	Down	CHY zinc finger protein	ERDS(Phospho)FELAGVSSAPIHSIDER	38295.1	28519.2	30617.4	20995.8	48212.4	53962.8	49949.5	53934.5	0.905588	0.715633	0.710412	0.51375	1.19657	1.32462	1.35211	1.3347
TGGT1_254370	1012	T	0.546416	0.0357702	Down	guanylyl cyclase	QYTEGEEGET(Phospho)EDDR	3864.39	5301.07	5272.19	10923	8773.14	14938.4	10215.5	11759.9	0.434927	0.592033	0.594042	1.20937	1.0017	1.71195	1.15042	1.31582
TGGT1_315280	1042	S	0.547712	0.00399599	Down	hypothetical protein	QAS(Phospho)DSC(Carbamidomethyl)LDQEEGQGR	33328.9	60210.2	50429.6	64209.7	126695	113380	110228	115185	0.455982	0.763832	0.666641	0.859341	1.29885	1.1912	1.25119	1.27197
TGGT1_240510	21	S	0.548127	0.00787924	Down	hypothetical protein	EAVTSC(Carbamidomethyl)PVLTGSS(Phospho)R	24446.1	34625.7	44627.3	51025.8	65920.2	66194.3	71626.4	61051.9	0.461046	0.636972	0.796935	0.963777	1.33317	1.32163	1.38714	1.17351
TGGT1_202490	2597	S	0.548904	0.0136751	Down	AP2 domain transcription factor AP2VIIa-7	PAS(Phospho)LGFPPPR	16240.8	16349	32135.2	16560	33619.1	47538.6	35855.2	30173.8	0.585183	0.563228	1.08536	0.593025	1.17486	1.64201	1.26392	1.06911
TGGT1_227610	2160	S	0.549492	1.87548e-05	Down	hypothetical protein	DS(Phospho)WEGPLGGGEGEDGAR	76509	80638.2	89984	84425.6	131823	141779	154477	152128	0.66176	0.690703	0.783765	0.717223	1.19291	1.26745	1.34199	1.39055
TGGT1_242090	651	S	0.549569	0.00450325	Down	zinc finger (CCCH type) motif-containing protein	VSS(Phospho)LAEEESC(Carbamidomethyl)HGTTWR	46688.2	56264.3	41048.4	32315.4	67303.9	86169.5	63783.8	60505.7	0.794249	0.895326	0.660521	0.54855	1.36755	1.57537	1.28675	1.04472
TGGT1_247420	68	T	0.5503	0.0141356	Down	hypothetical protein	RNT(Phospho)EETPSSVHER	33689.8	38055.6	34344.2	54334.1	67497.3	60325.8	75687.5	69019.1	0.590798	0.73083	0.598299	1.01034	1.61092	1.15745	1.58169	0.974789
TGGT1_305140	88	S	0.550888	0.00822949	Down	phospholipase, patatin family protein	LSVC(Carbamidomethyl)EES(Phospho)ENDAAC(Carbamidomethyl)QRPVSLLPR	15012.2	14037.3	10143	14547.9	32340.4	31793.8	28820.2	19152.4	0.756577	0.698301	0.527423	0.805045	1.49584	1.35764	1.33402	0.87223
TGGT1_230840	135	S	0.551165	0.0106703	Down	hypothetical protein	GVS(Phospho)EHNLGDVVSPSR	46720.7	40016.2	41857.6	69633.6	97550.4	123975	88646.5	117374	0.564796	0.589941	0.595295	1.04363	1.1656	1.43423	1.01556	1.45326
TGGT1_292110	53	S	0.551206	0.0178423	Down	formate/nitrite transporter protein	GS(Phospho)FSNHPVPDHPC(Carbamidomethyl)K	13897.8	9999.41	11450.8	14180.2	13158.8	17026.9	20999.3	15658.7	0.658454	0.71282	0.785069	0.884033	1.5403	1.07869	1.84689	1.04998
TGGT1_313270	1533	T	0.552261	0.0417528	Down	hypothetical protein	GPGAAGVLGDT(Phospho)PHQATDGDGAVTR	9477.01	10388.9	8733.54		16823.1	10190.6	22797.5	16601.7	0.685701	0.762885	0.621512		1.26457	0.766739	1.73022	1.23633
TGGT1_283702	3163	S	0.55245	0.000702394	Down	FATC domain-containing protein	ASAAEGC(Carbamidomethyl)AAS(Phospho)AEEDTSTK	9448.34	7432.12	11583.3	10133	17614.3	17449.7	19292.3	19727.9	0.690407	0.556436	0.85511	0.7212	1.25201	1.19718	1.25703	1.40403
TGGT1_254370	555	S	0.552952	0.0370387	Down	guanylyl cyclase	FSS(Phospho)PSSGQIGGNQDR	7503.43	13732.9	8589.03	20774.4	23243.9	17831	20770.7	28369.8	0.426083	0.773829	0.488282	1.1605	1.33903	1.03101	1.18018	1.60158
TGGT1_314875	563	S	0.553554	0.0153279	Down	RIC1 protein	S(Phospho)VDSEAVNGGESDKPAR		4988.76	4801.95	8125.71	8643.65	11755.6	12421.3	12308.3		0.564977	0.57784	0.887424	0.909726	1.29056	1.34425	1.34566
TGGT1_205558	13	S	0.554181	0.000287641	Down	NAC domain-containing protein	HLSAS(Phospho)SVDSESDEEC(Carbamidomethyl)PK	49388.3	35719.7	41979.9	43373.6	82137.8	75094.1	86530	68868.2	0.820888	0.594105	0.715569	0.71415	1.33827	1.26534	1.38929	1.14028
TGGT1_202470	290	S	0.554243	0.0109269	Down	rRNA metabolism protein, SBDS family protein	EGHLGGSAGEKS(Phospho)EEER	31940.2	20819.7	21671.6	29627.2	59914.3	56993.2	50494.5	38707.1	0.836487	0.558223	0.593361	0.839248	1.49738	1.38919	1.33485	0.879798
TGGT1_304650	2793	T	0.554359	0.0142278	Down	histidine acid phosphatase superfamily protein	GPQTGPAGERT(Phospho)EDEGR	13292.5	18904.9	11476	20119.1	29241.8	24479.1	28166.8	28810.5	0.6035	0.85552	0.523406	0.882626	1.35807	1.16206	1.2889	1.35919
TGGT1_304630	4509	T	0.555122	0.0444898	Down	ATG C terminal domain-containing protein	EEETIDEGSQMPT(Phospho)EGDRDSATEDR	16564.1	35293.7	15250.8	10320.9	39742.4	35325	26201.2	35272.6	0.570891	1.31057	0.589136	0.393566	1.47555	1.3954	0.983805	1.30477
TGGT1_214230	2912	S	0.555538	0.00148884	Down	Dopey, N-terminal domain-containing protein	QTPAAES(Phospho)GDASTPQVPR	64664.6	45894.7	54360.9	46190.2	87726.5	108501	86385.4	80772.2	0.906564	0.592916	0.764137	0.617641	1.18786	1.46742	1.28493	1.24622
TGGT1_316100	364	S	0.556698	0.0482205	Down	queuine trna-ribosyltransferase domain-containing protein	AES(Phospho)EQDAPALVAGEEEKEER	5602.01	12842.8	11567.9	16021.2	24835.2	15615.4	20511.1	23466.3	0.352926	0.808821	0.675335	1.02694	1.58966	0.920162	1.22571	1.40912
TGGT1_221630	377	S	0.557581	0.0457702	Down	hypothetical protein	SAGSTPLTVNPGS(Phospho)K	8198.85	13535.4	6971.2		22977.9	20225.2	16753.3	13000.7	0.564726	0.952643	0.52736		1.49906	1.42653	1.14076	0.823181
TGGT1_240660	482	S	0.557621	0.024987	Down	hypothetical protein	HTVFESDS(Phospho)D	18501.5	39114.2	27070.8	36214.1	44102.3	47107.7	43492.3	43293.4	0.485065	0.94168	0.633368	0.879523	1.37526	1.4129	1.25363	1.22996
TGGT1_202070	938	S	0.55772	0.0278593	Down	hypothetical protein	ESPDVSTAC(Carbamidomethyl)VSAS(Phospho)GEK	17406.8		10518.5	15996.5		24683.3	28747.7	29714.7	0.891171		0.513961	0.741833		1.10764	1.3059	1.436
TGGT1_258210	9	S	0.557803	0.0201583	Down	DNA-directed RNA polymerase II RPB2	GGS(Phospho)GGYGEPSYGAEGVGTR	88007.2	118190	78740.7	149068	181209	205413	179867	194601	0.584905	0.76539	0.531159	0.989669	1.218	1.3472	1.23637	1.34563
TGGT1_279340	172	S	0.558056	0.000579593	Down	hypothetical protein	AQASAGSPS(Phospho)EKEDEATATK	236485	223373	240912	222645	390785	422874	391401	383176	0.770062	0.682598	0.741874	0.710784	1.24667	1.64049	1.1792	1.13978
TGGT1_230000	5247	S	0.558091	0.0323525	Down	hypothetical protein	AQSAGPS(Phospho)DLEATGVGNR		5840.76		8505.03		10443	12469.8	12359.9		0.564841		0.821863		1.10811	1.28176	1.33722
TGGT1_267370	2176	S	0.559235	0.0330386	Down	kinesin motor domain-containing protein	EKPTQPSLS(Phospho)EEDGK	8708.03	9962.32	16789.3	16095.9	31354.5	23170	19659.8	28196	0.469564	0.530922	0.91829	0.919733	1.59266	1.1085	0.984437	1.39011
TGGT1_201150	996	S	0.559311	0.00270801	Down	heavy metal translocating P-type ATPase subfamily protein	AAS(Phospho)WQDAADC(Carbamidomethyl)QGGAR	19619.5	14283.4	20282.4	20018.3	31727.4	34768.3	45302.1	35659.6	0.769628	0.535824	0.779973	0.744878	1.08627	1.19763	1.56702	1.20942
TGGT1_225000	874	S	0.559368	0.0365596	Down	hypothetical protein	VKEEGDS(Phospho)AVAAR	4021.15	5532.4	8385.64		10699.5	8945.3	13396.6	8927.99	0.474738	0.633223	0.97803		1.25421	1.04717	1.6265	1.04438
TGGT1_264890	1915	T	0.559699	0.0046359	Down	hypothetical protein	RGDSHPASGASVEPNT(Phospho)PGR	62638.9	39878.4	49396.8	66530.9	93618.4	80996.7	96970.2	115822	0.825504	0.531122	0.65781	0.857247	1.25288	1.0659	1.26925	1.54273
TGGT1_311650	1560	S	0.560077	0.0481575	Down	leucine rich repeat-containing protein	GEGWGS(Phospho)ENEGEESGGQPAGK	20495.3	24819.2	48432	47921.6	44472.6	58474.4	64861.1	65358.7	0.443247	0.516075	0.982583	0.949251	1.09834	1.39875	1.44296	1.22202
TGGT1_218950	625	S	0.560461	0.0155187	Down	hypothetical protein	GQTDFKPGGGEAS(Phospho)DAETPTTLR	16110.2	12476.8	11512.6	14477.1	32627.9	29112.9	17666	20578.7	0.88317	0.654438	0.568463	0.761956	1.65279	1.49064	0.918861	1.05497
TGGT1_231440	305	S	0.560812	0.0143013	Down	LsmAD domain-containing protein	APPDGPGPGVPSSS(Phospho)R	16377.6	25149.8	28509.9	31448.1	42049.1	46792.2		46280.7	0.493936	0.736191	0.845572	0.914437	1.25204	1.37051		1.3763
TGGT1_229470	118	S	0.560926	0.040929	Down	hypothetical protein	GSS(Phospho)YFLHDDR	19701.9	32749.6	20857.6	45743.6	50345.7	62342.1	59472.7	49798.1	0.483381	0.800446	0.501212	1.064	1.1486	1.43116	1.3414	1.15801
TGGT1_297960A	829	S	0.561171	0.000459706	Down	rhoptry neck protein RON6	S(Phospho)EGSPENNAQETHETGSEPQPGEDTAR	16491.4	15789.9	15404.1	20531.7	28788.6	28871.3	31291.8	30956.1	0.657906	0.684042	0.637777	0.90926	1.19391	1.31671	1.3184	1.31912
TGGT1_272370	920	S	0.561573	0.006001	Down	hypothetical protein	LNS(Phospho)EGTGSEVHTGPR	2199.67	3316.43	2470.9	3722.78	8145.75	6917.25	6377.76	7336.49	0.587685	0.805314	0.538776	0.822645	1.35872	1.14516	1.06584	1.33512
TGGT1_254950	484	S	0.561765	0.0235003	Down	RNA cap guanine-N2 methyltransferase	AS(Phospho)PVSQGAPSASSAR	7388.8	14135.7	8786.53	15301.2	16240.3	14658.6	12098	16468.6	0.508339	0.861993	0.612578	1.03191	1.499	1.31665	0.95232	1.59872
TGGT1_294710	806	S	0.562123	0.0124556	Down	RNA recognition motif-containing protein	RHSS(Phospho)LSDSDR	21265.6	11889.9	24565.4	18149.6	35422.8	28878.9	35151	35891.2	0.793702	0.439863	0.95979	0.690334	1.3323	1.10081	1.34135	1.35554
TGGT1_310220	355	S	0.562258	0.00188297	Down	hypothetical protein	IYS(Phospho)QTDQTGLLR	21722	21172.5	18525.1	25863.1	37970.8	27648.9	38322.7	40034.3	0.711185	0.732272	0.602024	0.865125	1.38254	1.01319	1.34028	1.44063
TGGT1_313900	2508	T	0.562551	0.0368613	Down	non-specific serine/threonine protein kinase	T(Phospho)EKEEEER	85732.6	137771	165745	141467	165445	205748	206850	241634	0.637262	0.98347	0.734224	0.68398	0.829782	1.69193	1.11702	1.76334
TGGT1_223880	3318	S	0.562678	0.00141961	Down	zinc finger, C3HC4 type (RING finger) domain-containing protein	QQSLDSALAS(Phospho)R	23825.2	20103.7	18237	16002.2	37687.3	35300.2	31517.9	43524.1	0.878278	0.734903	0.652754	0.588107	1.27754	1.22003	1.10587	1.4688
TGGT1_262390	561	S	0.562775	0.0370715	Down	TLD protein	EEEGTS(Phospho)AGEVSQELGR	11933.7	32855.2	27819	22870.3	37897.4	48245.9	51573.4	40974.2	0.353291	0.998783	0.822868	0.690168	1.05959	1.32671	1.50478	1.19996
TGGT1_203630	90	S	0.56309	1.81708e-05	Down	ribosomal protein RPL44	C(Carbamidomethyl)KS(Phospho)FELGAEK	234678	284803	271717	266550	373420	415171	409582	387356	0.661692	0.782315	0.749219	0.758382	1.21349	1.36939	1.3718	1.28713
TGGT1_268770	822	S	0.563149	8.24763e-05	Down	dual specificity phosphatase, catalytic domain-containing protein	C(Carbamidomethyl)MSQAGS(Phospho)LVR	30962.4	31486.6	26900.9	28286.9	50100.8	56439.5	56509	48138.7	0.770004	0.788597	0.638678	0.684834	1.17875	1.26629	1.40357	1.26924
TGGT1_228070	1876	S	0.563431	0.0254281	Down	hypothetical protein	EDGDDEALS(Phospho)PLHFR	28846.8	15386.7	21948.1	13902.7	42276.5	47269.9	34460.9	29829.6	1.10803	0.537391	0.738433	0.482082	1.36248	1.56259	1.1112	1.0503
TGGT1_231480	1716	S	0.564864	4.4966e-05	Down	putative GCN1	SPAAVQS(Phospho)ESSTAAPSPR	25634.2	25632	21941.2	24204.3	41423.9	43351.8	38548.5	45491.5	0.758375	0.766558	0.647374	0.724951	1.25238	1.30882	1.16615	1.40177
TGGT1_288740	201	S	0.565386	0.0304195	Down	putative L-asparaginase	FDGAVIKPVPGS(Phospho)DTGK	20378.9	19190.7	26158	16506	53682.9	28672.8	25351.3	29507.9	0.732401	0.688168	0.922253	0.569349	1.98735	1.14712	0.943371	1.07294
TGGT1_221280	2047	S	0.565638	0.00377421	Down	hypothetical protein	KVEPEPEQES(Phospho)ESER	23231.5	24646.8	22364.9	20753.1	38161.9	34630.5	34283.8	27066.5	0.775693	0.738803	0.772921	0.701088	1.68842	1.40808	1.22039	0.966539
TGGT1_242380	101	S	0.565664	0.000213414	Down	fatty acid elongase	QQSASS(Phospho)GSYEVDKPVK	155329	118600	130088	135466	220473	209554	207176	216928	0.841965	0.612167	0.759185	0.730362	1.27498	1.41554	1.2708	1.24263
TGGT1_311230	3656	T	0.565821	0.000146223	Down	hypothetical protein	EAGHTT(Phospho)PAPAGSATQAVTK	82754.6	65508.1	62801.7	63324.3	125629	125804	132867	128336	0.867193	0.680705	0.655499	0.665761	1.23974	1.24105	1.32614	1.26385
TGGT1_305190	76	S	0.566442	0.000430953	Down	CorA family Mg2+ transporter protein	ADGDEADEAQADADDS(Phospho)R	10633	12626.4	12230.4	11208.2	20112.5	21903.8	21392.4	25176.5	0.62502	0.798082	0.746648	0.701883	1.12456	1.26271	1.1844	1.49792
TGGT1_221210	162	S	0.566683	0.00051873	Down	cyclophilin	ITTESWPTVQAIEALGGS(Phospho)GGRPSK		42974.3	51162	42149.9	76762.8	82466.4	69977.7	74461.6		0.659727	0.80883	0.650885	1.27225	1.35931	1.1572	1.19802
TGGT1_309250	602	S	0.56684	0.0143979	Down	hypothetical protein	ETSES(Phospho)LLGETAK	14261.1	12773.9	14378.5		25016	16957.5	24622.1	29574.9	0.721693	0.640754	0.734215		1.25518	0.853733	1.30547	1.51744
TGGT1_223780	16	S	0.566909	0.0446323	Down	hypothetical protein	AGS(Phospho)DPSSLLEK	14654.5	27548.2	10392.3	17557.9	26430.5	27686	34046.5	30343.8	0.65341	1.3722	0.381846	0.597441	1.23419	1.42092	1.38039	1.26499
TGGT1_320300	1320	T	0.566937	0.0288251	Down	putative SWI2/SNF2 Brahma	RGDDPT(Phospho)DTEEQDGSR	49979	26122	27869.8	43122.7	63720	70252.5	64473.1	67831.8	0.964074	0.513813	0.557086	0.845022	1.22296	1.31597	1.23536	1.30563
TGGT1_255510	1109	S	0.567373	1.61875e-06	Down	ankyrin repeat-containing protein	PNVSVEKPPS(Phospho)R	352223	360168	324147	346704	632573	618454	587633	582835	0.736928	0.736605	0.695576	0.730099	1.35594	1.31033	1.19782	1.24579
TGGT1_264020	436	S	0.567645	0.0021214	Down	hypothetical protein	TTGLNS(Phospho)GGPSTELGNVYR	8405.09	9936.34		10507.6	15046	16668	21286.8	14903.3	0.629242	0.71135		0.719737	1.06417	1.19929	1.48343	1.09259
TGGT1_306430	266	S	0.568172	0.00559925	Down	hypothetical protein	LS(Phospho)VEQLPNMER	22133.6	35125.9	27599.5	30215	35839	50322.3	47407.4	51552.3	0.572541	0.9053	0.720475	0.74238	0.985762	1.33851	1.28857	1.56287
TGGT1_263420	300	S	0.569594	0.0241736	Down	ubiquitin-specific protease USP4	LSAGERS(Phospho)PESPQFALADK	198482	500533	223735	240421	547035	529412	527399	536085	0.482219	1.24427	0.557052	0.604527	1.29844	1.24554	1.20205	1.32436
TGGT1_254370	4315	S	0.573605	0.035141	Down	guanylyl cyclase	HLGDEGQAAGS(Phospho)VTSHDGPLR		22184.8	19532.8	15383.8	44695.3	27898.7	23737.8	34503.4		0.819567	0.728009	0.563414	1.68807	1.05759	0.88427	1.27703
TGGT1_312360	309	S	0.573793	0.0343014	Down	hypothetical protein	EASAETDS(Phospho)EDREIQK	6938.1		9936.16		15263.3	14609.8	15857.4	12108.5	0.548743		0.782401		1.36651	1.08678	1.28437	0.902139
TGGT1_206670	1412	S	0.574259	0.01805	Down	hypothetical protein	DKEDS(Phospho)LLGLIR	12916.3	6735.28	9298.77	6838.79	15253.5	12156.6	16837.2	18672	1.06137	0.534346	0.770749	0.550421	1.24925	1.00591	1.33541	1.48881
TGGT1_271740	786	T	0.574354	0.00869376	Down	hypothetical protein	SPEEEST(Phospho)TAEEEQFVK	22949.5	30830	24659.6	36760.5	66022.8	40176.4	52133.5	48937.3	0.592666	0.759444	0.611612	0.940852	1.60199	0.995531	1.27145	1.18814
TGGT1_245730	606	S	0.574787	0.0207818	Down	phosphatidylinositol-4-phosphate 5-Kinase	AC(Carbamidomethyl)THADGMILHS(Phospho)R	3039.51	3642.7		3162.83		4301.92	5075.14	6793.4	0.69655	0.813697		0.699942		1.00872	1.22468	1.61183
TGGT1_227780	427	S	0.575602	0.0135841	Down	hypothetical protein	FSSLSC(Carbamidomethyl)S(Phospho)GEAATGR	9507.44	12930.7	10529.3	11776.6	16601.2	24577.9	19815.1	18282.4	0.630229	0.833481	0.695966	0.793363	1.04048	1.80929	1.30291	0.977667
TGGT1_213060	1971	S	0.576269	0.0440661	Down	WD domain, G-beta repeat-containing protein	GDASPGC(Carbamidomethyl)AEPDRS(Phospho)R	21349.6	28319.2	15326.5	10059.2	31831.2	37982.4	28261	32449.2	0.824518	1.15354	0.592762	0.371963	1.18131	1.48559	1.15748	1.28224
TGGT1_219710	1227	S	0.576602	0.000235328	Down	hypothetical protein	EDS(Phospho)SALFAEK	29225.9	37385.3	34497.5	33594.5	58526.5	49194.3	64986.9	55856.9	0.653862	0.804147	0.747664	0.726863	1.32189	1.08597	1.41284	1.26519
TGGT1_275650	832	S	0.576734	0.016046	Down	hypothetical protein	QNHAGKLS(Phospho)DVLADPEGWK	61641	55848.9	36181.1	74741.8	83560.1	66794.2	97356.9	82114.5	0.801965	0.737917	0.471874	0.9894	1.32932	1.04721	1.51317	1.31402
TGGT1_291930	367	S	0.577028	0.000299706	Down	RNA recognition motif-containing protein	APAASSDESDEDDS(Phospho)DEEEEAPKK	108142	115281	107409	142098	195584	176145	186311	199231	0.658491	0.728564	0.682506	0.890354	1.33661	1.17102	1.2785	1.34346
TGGT1_225440	401	S	0.577441	0.0141492	Down	hypothetical protein	NPGAGEDS(Phospho)EKDPGHR	4585.33			4630.66	9590.02	9500.34	8425.23	8259.94	0.594713			0.702082	1.05621	1.40313	1.0594	0.972785
TGGT1_253820	22	T	0.577809	0.000712925	Down	hypothetical protein	DSSGGMFETSVQPQDT(Phospho)R	45504.6	61128.1	44667.3	48382.6	76770.1	94111	79484.5	82052.2	0.672957	0.903978	0.674067	0.695297	1.13658	1.44696	1.24333	1.27222
TGGT1_305140	941	T	0.578049	0.0143362	Down	phospholipase, patatin family protein	RLT(Phospho)TEER		3591.16	4668.54	4027.95	9236.11	9766.62	8046.05	5917.09		0.572872	0.778462	0.714772	1.36992	1.33736	1.19429	0.864132
TGGT1_281990	205	S	0.578252	0.0457033	Down	Nicotinamidase	QTHPSVAHPASENC(Carbamidomethyl)AS(Phospho)DSAAASR	6873.52	7325.56	9842.41	5848.96	8411.52	12299.3	13920.7	16790.3	0.669221	0.738804	1.02028	0.533617	0.773268	1.23623	1.46909	1.6436
TGGT1_226700	108	S	0.578256	0.0349662	Down	putative nuclease	EPVREPS(Phospho)DEEDPSK	7183.52	5665.03			12597.6	8382.69	10493.3	10497	0.799546	0.591497			1.38373	0.893664	1.21418	1.31958
TGGT1_314480	644	S	0.57872	0.00884919	Down	hypothetical protein	HADAEPS(Phospho)EGGGEQGGDDAAEETEK	9328.82	11911.9	9642.43	11818.4	18417.2	21063.1	12261.3	19388.3	0.623578	0.810946	0.677663	0.837144	1.33893	1.48549	0.87354	1.39834
TGGT1_312905	1758	S	0.579211	0.0390289	Down	hypothetical protein	EAS(Phospho)EERPVVGLK	15900.5	15238.3	7162.86	21735.9	22337.9	21547.7	22991.4	23432.8	0.769185	0.853887	0.355443	1.0115	1.22728	1.30658	1.39925	1.22911
TGGT1_247420	214	S	0.579632	0.0433672	Down	hypothetical protein	HMHS(Phospho)VPVINMDTPPR			13497.6	16431.1	20754.9	30509	20965.4	24549.9			0.602587	0.782994	1.26942	1.50011	1.12279	0.888566
TGGT1_247730	895	S	0.581103	0.0109455	Down	AP2 domain transcription factor AP2XII-5	QEGLHPES(Phospho)GAEGGTLSGEEER	18567.9	12707.6	14731.9	19656.9	27668.3	33335.1	23547	31076.8	0.880023	0.552956	0.628956	0.873952	1.21207	1.44686	1.10913	1.28421
TGGT1_305180	1315	S	0.581505	0.0267641	Down	Na+/H+ exchanger NHE3	VPTFASASS(Phospho)LPGFPGEK	20680.6		14284.4	16449	32018.1	27642.3	40009.7	23026.1	0.833023		0.589095	0.6996	1.20789	1.09228	1.65468	0.910042
TGGT1_290620	586	S	0.581529	0.00819526	Down	hypothetical protein	HFSS(Phospho)LEISSAR	16889.6	13608.4	11598.7	20344.3	29212.7	20837.7	29941.5	26254.1	0.808857	0.648491	0.552431	0.932285	1.37372	0.99014	1.43331	1.26202
TGGT1_290620	237	S	0.581621	0.000701252	Down	hypothetical protein	GS(Phospho)QMDSIPLSNR	37043.9	34085.9	36889.7	27344.5	58898	53265	58935.8	60253.9	0.816056	0.747175	0.80821	0.576404	1.27403	1.16423	1.29776	1.3323
TGGT1_237410	1211	S	0.581688	0.00600118	Down	protein phosphatase 2C domain-containing protein	QS(Phospho)GEALGSSGAASSESSR	12388.4	23075.5	24865	20944.7	38429.6	36444.8	38024.3	31916.9	0.490159	0.784466	0.899633	0.742689	1.34952	1.30242	1.21881	1.14387
TGGT1_205580	452	S	0.581947	0.00123236	Down	nuclear factor NF4	TVESDSDSSDSSSDES(Phospho)EEEAKPAAK	8496.02		8173.82	10863.2	15158.3	14424.3	16642.2	15886.9	0.662077		0.629694	0.848776	1.19631	1.14668	1.28174	1.27961
TGGT1_264140	4474	S	0.581961	0.0130222	Down	hypothetical protein	C(Carbamidomethyl)PS(Phospho)SEFPSHR	23204.1	33085	47846.2	41823.9	68825.5	53068.4	65385.7	59614.2	0.479949	0.660481	0.951779	0.855967	1.30787	1.06128	1.37775	1.31903
TGGT1_212140	690	S	0.582028	0.00319348	Down	hypothetical protein	GEKEDEAEADS(Phospho)QEDSGAR	21860.3	16588.3	24375.7	13338.5	34752.1	31873.6	32329.6	37601.8	0.843423	0.714692	0.838343	0.521369	1.30182	1.15566	1.21369	1.34203
TGGT1_273780	1533	S	0.583201	0.0394102	Down	SWI2/SNF2-containing protein	RLS(Phospho)GFGQEK	20682.2	13401.6	10866.4	12502.8	19344.1	19957.2	30675.1	18427	1.03758	0.738726	0.566975	0.667619	1.01888	1.06445	1.96614	1.11324
TGGT1_288940	4829	T	0.583246	0.042861	Down	hypothetical protein	TWT(Phospho)DETVTR	9395.96	13975.9	16237.9	8553.23	23659.3	16209	22363	20518.3	0.544613	0.896242	1.03165	0.493564	1.41166	1.11348	1.40579	1.15452
TGGT1_299100	1095	S	0.583302	0.0174056	Down	hypothetical protein	VETEDFS(Phospho)C(Carbamidomethyl)ESDVR	16099.4	12923.4				25941.9	20030.9	24824.1	0.792948	0.620962				1.28306	1.08798	1.26492
TGGT1_225270	692	S	0.58369	0.0460563	Down	hypothetical protein	TSDS(Phospho)FTSLSR	22665.7	9782.97	11088.8	18301.5	24399.2	25172.5	34405	21903.4	1.1168	0.454445	0.565335	0.855632	1.18068	1.69166	1.26797	0.986065
TGGT1_307850	484	S	0.583726	0.00108906	Down	6-phosphogluconate dehydrogenase	DAFGS(Phospho)HTFK	68029.9	67141.5	54571	57881.9	105834	138021	101334	118493	0.792152	0.811025	0.63553	0.677479	1.14621	1.49993	1.09498	1.25469
TGGT1_263070	99	T	0.584062	0.0142308	Down	CMGC kinase, CK2 family	PT(Phospho)ADAGAPPATVAPAAR	19767.6	29622.7	18075.9	24392.4	35737.6	42668.2	38013.1	40370.5	0.627465	0.964123	0.564891	0.800204	1.1321	1.36832	1.24707	1.31478
TGGT1_216210	2405	S	0.585173	0.00288286	Down	hypothetical protein	EQDAGDLGS(Phospho)PGPSSAGR	30795.8	33331.9	29511.9	22629.2	55434.8	39053.6	45412.6	50454.7	0.789351	0.85315	0.746785	0.579951	1.46222	1.03688	1.23278	1.34223
TGGT1_286750	64	S	0.585365	0.00334588	Down	MA3 domain-containing protein	TSC(Carbamidomethyl)FS(Phospho)GATPPPQK	29791.4	50152	40242.5	41268.9	66601.9	73603.5	78682.8	69372.3	0.537573	0.932988	0.723183	0.745667	1.18425	1.26099	1.36986	1.20639
TGGT1_304760	98	S	0.585568	0.000324134	Down	RNA recognition motif-containing protein	DAC(Carbamidomethyl)YGWES(Phospho)EK	80984.3	98885.4	107621	105703	165529	174142	162977	184035	0.604415	0.745409	0.811221	0.785797	1.2031	1.26507	1.1936	1.37068
TGGT1_248870	104	S	0.585998	2.66298e-05	Down	SNARE associated Golgi protein	AS(Phospho)QGLLQR	69476.2	79271.9	75318.5	72123.6	109227	126007	116339	106894	0.688695	0.747986	0.791776	0.769347	1.16083	1.32745	1.3656	1.26184
TGGT1_245730	1772	S	0.586292	0.000124856	Down	phosphatidylinositol-4-phosphate 5-Kinase	C(Carbamidomethyl)LASGES(Phospho)GDAFR	27447.8	25748.8	23057.7	24923.4	39331.7	43427.3	35733	43755.8	0.828266	0.757372	0.669548	0.726284	1.24198	1.34087	1.13542	1.36704
TGGT1_224850	649	S	0.586382	0.00508792	Down	putative polyadenylate binding protein	PGAGQQQPQGGPGS(Phospho)FK	37159.9	28962.9	26992.3	31116.3	36092.1	57120.6	44509.2	51520.6	0.890248	0.701158	0.655126	0.755149	0.965831	1.55989	1.20972	1.38355
TGGT1_248510	6504	S	0.58651	0.0401959	Down	hypothetical protein	DTAFS(Phospho)EDDREGDTGLR	47243.6	99595.9	34382.2	56735.7	115210	81800.8	104090	110814	0.605059	1.20541	0.409867	0.727445	1.28883	1.04822	1.34809	1.34083
TGGT1_241850	866	S	0.586678	0.0226866	Down	hypothetical protein	SLGQPSLSSS(Phospho)PAGSGC(Carbamidomethyl)PLPVVVC(Carbamidomethyl)GER	17213.6	33416.1	21294.4		48028.3	37110.2	38516.6	41510.4	0.53115	1.01464	0.592393		1.38093	1.11976	1.16067	1.19805
TGGT1_246220	23	S	0.58676	0.00139788	Down	hypothetical protein	TPVPASVPDLPS(Phospho)SK		87513.2	86675.5			139970	140601	154358		0.688409	0.706423			1.13819	1.15524	1.27234
TGGT1_313590A	681	S	0.586815	0.000760247	Down	hypothetical protein	GTAEEDPTTETEAS(Phospho)REEPAER	14555.7	14999.5	15661.5	14541.2	26097.6	25416	22902.3	28657	0.708904	0.771794	0.869852	0.620986	1.30862	1.24616	1.11302	1.39604
TGGT1_309200	360	S	0.587364	0.0173786	Down	zinc finger (CCCH type) motif-containing protein	TTGS(Phospho)GGGGLGGQAHDGLVSTSGASLK	22709.9	14528.4	14095.6	24751.3	26691.3	31240.5	28676	41002	0.856214	0.552416	0.564332	0.991289	1.11134	1.21466	1.12447	1.59624
TGGT1_209520	1718	S	0.588017	0.0185186	Down	WD domain, G-beta repeat-containing protein	S(Phospho)PESEALVSSSER	16873.1	19402.2	14587	23910.9	40520.7	28982.1	27614.1	25411.8	0.667463	0.925639	0.531336	0.875454	1.70134	1.24368	1.07751	1.07918
TGGT1_218250	170	S	0.588224	0.0341008	Down	TAP42 family protein	QPSSTSS(Phospho)PLAVR		22139.3	18417.6		31621.1	32760	43348.1			0.758067	0.630988		1.06837	1.05647	1.41731
TGGT1_316470	1561	T	0.588655	0.00214985	Down	hypothetical protein	VET(Phospho)PGGASVPLER	23988.9	27083.4	34065.5	31786.6	41330	44368.9	51950.4	56672.1	0.651375	0.68471	0.874813	0.763424	1.05937	1.19192	1.25434	1.5471
TGGT1_236660	627	S	0.588705	0.000546281	Down	START domain-containing protein	RLS(Phospho)GAGAVNR	24554.5	27315.9	21210.4	18922.2	36628.9	32108.1	36239.4	39644	0.835594	0.82467	0.717564	0.614891	1.2535	1.19793	1.22475	1.40738
TGGT1_237020	1173	S	0.589242	0.0395598	Down	exonuclease	ESETS(Phospho)DDGDEAAQVDEK	6726.08	5212.42	9508.96	8638.02		11032.2	9846.17	15007.5	0.692611	0.53775	0.978933	0.918148		1.21217	1.09491	1.67361
TGGT1_321620	833	S	0.589608	0.00133373	Down	dynamin-related protein DRPB	ALSSSGVFDS(Phospho)K	83089.1	112889	98870	89550.5	153509	173255	131509	173392	0.638553	0.870111	0.770295	0.700731	1.22586	1.39196	1.05011	1.38574
TGGT1_238390	448	S	0.589628	0.00388127	Down	hypothetical protein	RPGGPDC(Carbamidomethyl)EEAAPAEPATSLGS(Phospho)K	111296		139265	121467		197261	181825	223182	0.66661		0.829024	0.740395		1.26219	1.13065	1.39944
TGGT1_277910	1172	S	0.589931	0.00643446	Down	thrombospondin type 1 domain-containing protein	DDS(Phospho)FVLSAVEEK	14472.2	23143.5	20190.5	17174.3	27838	32731.4	38045.5	28181.8	0.558451	0.915098	0.814719	0.684578	1.07039	1.29963	1.51102	1.15827
TGGT1_265080	1696	S	0.590237	0.0359829	Down	Tubulin-tyrosine ligase family protein	QHDS(Phospho)SEALC(Carbamidomethyl)PLAK	15947	20566.1	13785.4	18577.6	24281.3		29045.6		0.827545	1.00863	0.598649	0.762392	1.21662		1.4918
TGGT1_225745	3149	S	0.590525	0.00687788	Down	hypothetical protein	GGS(Phospho)GVC(Carbamidomethyl)SSGGNSLPSLR	16385	19818.2	12690.3	11689.2	20253.6	25380.1	24543.4	23548.6	0.747814	0.981252	0.650951	0.633601	1.02605	1.55447	1.22109	1.30168
TGGT1_275430	341	S	0.591192	0.0232891	Down	hypothetical protein	DAESPSSAC(Carbamidomethyl)SASPS(Phospho)HAR	20200.8	14733.1	11895.6	9114.06	22768.3	19380	25869.7	22353.2	1.10395	0.799279	0.604433	0.491903	1.21055	1.09915	1.50167	1.26239
TGGT1_231840	392	S	0.591586	0.0268919	Down	hypothetical protein	ENS(Phospho)LNMESAAR	15961.6	25948.4	14375.3	24536.8	36921.6	29887.4	44502.8	38183.6	0.521928	0.886101	0.60913	0.953565	1.24993	1.03541	1.68416	1.05213
TGGT1_251610	6	S	0.591682	0.00416974	Down	hypothetical protein	QGS(Phospho)KDEVYAVGEER	27506.7	37127.5	43506.4	33349.2	62749	53560.7	56657.8	64138.3	0.582194	0.722919	0.976835	0.705923	1.37793	1.13432	1.15406	1.38348
TGGT1_222710	123	T	0.592234	0.00145618	Down	putative IMP-specific 5'-nucleotidase 1	RET(Phospho)LDAVGGESGR	61551.7	55389.7		62710.7	107631	102373	113240	110278	0.771297	0.657634		0.7293	1.01439	1.31758	1.31262	1.21437
TGGT1_216380	513	S	0.592376	0.00914689	Down	phospholipid-translocating P-type ATPase, flippase subfamily protein	S(Phospho)DDPEISAETRPR	23827.4	35782.7	26578.4	30048.8	37296	39601	51505.8	41219	0.583219	0.888116	0.687847	0.905323	1.23361	1.36145	1.56331	1.01486
TGGT1_210700	2080	S	0.59244	0.0288748	Down	hypothetical protein	DGGDTLS(Phospho)GDEEEKR	8556.57	8990.15	8445.14	5819.17	9437.46	11957.8	18346	14716.3	0.807808	0.810247	0.815408	0.540067	0.851575	1.1185	1.6843	1.36475
TGGT1_304970	146	S	0.592589	0.0310967	Down	putative cell-cycle-associated protein kinase CDK	GDQSGGAGSASS(Phospho)ALASPPSASTHSGDASVR	35466.3	50808.5	51405.4	27938.9	72628.9	64531.2	62966.2	73139.1	0.619424	0.95387	0.900843	0.512444	1.35471	1.20307	1.1825	1.29961
TGGT1_273540	20	S	0.592734	0.0224865	Down	putative phosphatidylserine synthase	ESGTPNNAASPGS(Phospho)LK	23026.7	19093.1	18481.4	17489.9	33680.3	18213.7	30815.3	32583.4	0.915088	0.716123	0.753682	0.651523	1.54192	0.807574	1.30833	1.46491
TGGT1_310900	247	S	0.593984	0.00340525	Down	AP2 domain transcription factor AP2XI-2	AQGSGLEKPQSESLS(Phospho)R	36717.5	43996.4	31870	27946.1	55953.3	71466.4	52362.9	56959.2	0.761039	0.934225	0.680741	0.602476	1.1662	1.48642	1.1109	1.25089
TGGT1_319930	107	S	0.594051	0.0124144	Down	hypothetical protein	GDSENS(Phospho)VAASPAESEAAR			24350.6	27621		47100.8	46210.9	40881.1			0.666176	0.766718		1.34218	1.19437	1.08156
TGGT1_311690	363	S	0.594876	0.0121639	Down	UBA/TS-N domain-containing protein	AGGATTPSAASSGAGDS(Phospho)DGGR	12819.7	11375	15880.3	8914.26	17214.9	20352.6	17364.2	24111.6	0.777702	0.708741	0.977036	0.54012	1.08126	1.26429	1.12189	1.58167
TGGT1_289520	1729	S	0.595568	0.0442658	Down	hypothetical protein	LSGS(Phospho)LQTGDR	5429.88		6821.66	9578.19	13309	14407	12546.5	8735.72	0.524956		0.692649	0.940289	1.3285	1.42609	1.23233	0.844097
TGGT1_280370	501	S	0.596372	0.038924	Down	hypothetical protein	AAQHSAEAAGSSLGES(Phospho)RPATNK			5064.53	5938.39		10525.4	9422.19	7227.79			0.674427	0.748787		1.37571	1.2446	0.959371
TGGT1_255430	375	S	0.596421	0.00226784	Down	Rad9 protein	RSS(Phospho)FDGVSGHPEGEASAR	51880.3		44067.3	48456.4	79763	76674.8	94803.6	78573	0.807865		0.737051	0.650471	1.23148	1.23069	1.40553	1.04021
TGGT1_309910	2118	S	0.596483	0.0177809	Down	hypothetical protein	QAS(Phospho)DSPPFLR	18015.7	15612.5	18995.2	15675.6	37738.5	26314.2	28512.7	20283.3	0.861274	0.705956	0.825951	0.618122	1.7489	1.20192	1.18452	0.913098
TGGT1_310190	1998	S	0.596562	0.000337671	Down	PIK3R4 kinase-related protein (incomplete catalytic triad)	STS(Phospho)LSPLEPQPR	196106	246699	256328	228472	382588	428881	382010	371703	0.629383	0.781978	0.837557	0.739561	1.1883	1.39479	1.20853	1.21788
TGGT1_246770	494	S	0.596623	0.00224884	Down	hypothetical protein	RPS(Phospho)ADGDDPSAPC(Carbamidomethyl)GR	63795.6	62473.7	84510.9	71244.7	110072	127031	117373	85812.5	0.620263	0.75426	0.75704	0.907565	1.13306	1.34168	1.48279	1.13635
TGGT1_271430	896	T	0.597076	0.0185009	Down	hypothetical protein	GEKDEGIADDEDGQT(Phospho)GEEEEGSR	5708.11	5695.21	7842.35	5811.01	7167.92	12400.5	12422.2	9787.54	0.674153	0.683099	0.960997	0.679034	0.865566	1.4485	1.54427	1.16161
TGGT1_308810B	428	S	0.597311	0.00789596	Down	rhoptry neck protein RON9	QTEEPEEASQSTHS(Phospho)PAEEQSPEQAQGQER		84441.8	77409.1	81701.7	114701		134224			0.823967	0.742862	0.788693	1.19033		1.4387
TGGT1_305950	47	S	0.597956	0.037199	Down	tetratricopeptide repeat-containing protein	GHPEQLDKS(Phospho)EDGAEK	22030.9	44468.7	35578.6	25645.1	60889	52907.1	45578.8	52138.5	0.524224	1.05679	0.808557	0.604744	1.31994	1.19572	1.21606	1.27587
TGGT1_289490	930	S	0.598181	0.0340949	Down	serine/threonine specific protein phosphatase	APVS(Phospho)GDSDPSEKPAAPAK	6828.27		11499.6	7113.14	11991.2	16007.2	17808	13766.2	0.546537		0.994216	0.629055	0.986658	1.29735	1.47392	1.07853
TGGT1_270380	48	S	0.598409	0.0200454	Down	ribosomal protein RPS13	KGQTPS(Phospho)QIGVTLR	33268.3	37497.7	25550.8	39771.4	67330.9	44798.4	66294.1	43060.1	0.757427	0.816406	0.562469	0.871604	1.52354	1.00859	1.53393	0.960446
TGGT1_320690	18	S	0.598438	0.0014425	Down	putative gamma-soluble NSF attachment protein	GGFSDHGLPGS(Phospho)R	10050.8	7663.99	8306.23	6705.64	13799.7	14613.4	13993.9	15069.7	0.940491	0.691264	0.740014	0.608516	1.19485	1.30317	1.19015	1.29194
TGGT1_263070	238	S	0.598483	0.0322696	Down	CMGC kinase, CK2 family	AAS(Phospho)ASSAGTTAGEAAR	31272.1	28154.2	53680.8	47366.9	64864.7	77885.7	62420.3	61067.6	0.578419	0.533951	0.977538	0.905463	1.19734	1.45543	1.19326	1.15891
TGGT1_232260	123	S	0.598525	0.0276793	Down	hypothetical protein	QAQPPTLLPALPHS(Phospho)FR	33694.2	16963.7	34817.9	22629.1	36135.4	50013.6	50262.6	46366.7	0.971207	0.490498	0.942711	0.589682	0.974186	1.33621	1.39264	1.29943
TGGT1_206670	589	S	0.599119	0.0473236	Down	hypothetical protein	VGVGGVAGS(Phospho)R	6918.07	6056.45		4481.85	8361.54	13571.7	7823.48	8891.13	0.875146	0.739694		0.555315	1.05423	1.72882	0.955236	1.09137
TGGT1_258450	2301	S	0.599168	0.000214979	Down	hypothetical protein	C(Carbamidomethyl)LSPSNC(Carbamidomethyl)EES(Phospho)MEEDEAEKPGDATHK	18941.2	16153.4	17746.4	21126.8	27953.3	25507.5	35521.3	27820.9	0.791026	0.697133	0.713267	0.810673	1.18671	1.19474	1.46447	1.18122
TGGT1_220360	64	S	0.599221	0.0412054	Down	FAD binding domain-containing protein	GYSHEDAAVS(Phospho)R	7878.76	9026.19	12118	18448	16574.2	21211.2	21113.4	14535.5	0.516392	0.562291	0.784005	1.16607	1.10923	1.43503	1.5245	0.985734
TGGT1_244250	519	S	0.599458	9.02655e-06	Down	hypothetical protein	TSGTDTGSASAEATPAETPTESGAS(Phospho)K	75184.6	79356.9	76768.9	67899	126939	129774	134376	119959	0.757989	0.785478	0.757692	0.687753	1.254	1.26299	1.30381	1.16523
TGGT1_240980	1072	S	0.599631	0.0398773	Down	hypothetical protein	ALTLTTGGDPES(Phospho)EELSKGDETSSPYR	149237	61633.4	71740.5	53905.2	143559	134388	147720	148111	1.3271	0.548805	0.631136	0.483502	1.25277	1.16244	1.25284	1.31925
TGGT1_264752	1446	S	0.59972	0.00978788	Down	HEAT repeat-containing protein	IGS(Phospho)C(Carbamidomethyl)EGDSGPVENATTR	13613	11714.6	13382.6	9496.66	24555.4	15353.2	17300.1	19246.5	0.851921	0.708404	0.859057	0.606096	1.69848	1.0695	1.1242	1.15263
TGGT1_262420	1185	S	0.599738	0.0392992	Down	AP2 domain transcription factor APVIIb-1/ADA2-B	SSSPPPS(Phospho)AFAPSAAIDSASGTSR	8417.55	16415.6	14254.1	15163.3	34438.3	20153.5	26237.5	25321	0.44219	0.861527	0.793867	0.854092	1.62321	0.907931	1.1632	1.22726
TGGT1_280660	7851	S	0.59995	0.0136386	Down	HECT-domain (ubiquitin-transferase) domain-containing protein	S(Phospho)VDSTFAGPVEPK	23395.3	41047.2	21846.8	24594.1	47555.7	41162.8	40203.1	50006.1	0.638255	1.11262	0.609056	0.654205	1.33478	1.17395	1.07598	1.43926
TGGT1_214130	11	T	0.600035	0.00983158	Down	hypothetical protein	C(Carbamidomethyl)GGKT(Phospho)PEHEVSIHPK	19966.6	24813.9	20549.6	29076.2	40461	47157.7	45757.9	45623.6	0.540397	0.757825	0.686778	1.00041	1.03445	1.35213	1.35325	1.23557
TGGT1_254490	1291	S	0.600388	0.0112263	Down	Sel1 repeat-containing protein	LHPPPNDLFFAYDS(Phospho)R	97669	121179	131378	158292	217851	233232	162082	160525	0.601576	0.72951	0.78549	0.919426	1.42327	1.56485	1.00416	1.06446
TGGT1_213610	471	S	0.600671	0.00402408	Down	hypothetical protein	MPS(Phospho)FASSASPIEMR	26490.9	19688.1	28327.6	21385.9	42014.8	43451.1	32447.7	43068.1	0.84626	0.601648	0.870896	0.681802	1.29289	1.37203	1.0038	1.32671
TGGT1_278205	334	S	0.601279	0.0252349	Down	hypothetical protein	LFYEEDPDTRPGAMAS(Phospho)R	13264.7	13707.2	14402	9228.64	18027.1	22212.4	13750.8	24911.6	0.837021	0.760883	0.866969	0.567306	1.20814	1.48651	0.838645	1.50959
TGGT1_238390	474	S	0.602562	0.0151175	Down	hypothetical protein	PQS(Phospho)IEETTWR	13873.5	17268	19850.6	19780.1	19907.6	34552.3	31640.6	24880.9	0.593916	0.728054	0.844589	0.861748	0.924196	1.58018	1.40626	1.11508
TGGT1_226250	682	S	0.602676	0.0405479	Down	DEAD (Asp-Glu-Ala-Asp) box polypeptide DDX3X	QGGAGYGS(Phospho)MGGVGGR		15611	6852.05	12504.9	17768.8	19269.1	18510.3	19177.4		0.973664	0.432151	0.783657	1.15111	1.23252	1.2092	1.25106
TGGT1_312618	458	S	0.602814	0.00810586	Down	hypothetical protein	HVIQQGGALDS(Phospho)SDSLDR	9544.8	10512.2	12647.3	13733.8	18104.8	17763.3	15738.6	25625.1	0.587634	0.721764	0.804187	0.892553	1.20775	1.14711	1.03067	1.60132
TGGT1_206670	13	T	0.602962	0.0280316	Down	hypothetical protein	ET(Phospho)PC(Carbamidomethyl)GGAGELK	43638.2	38299.1	27761.1	24080.9	55506.1	55879.3	59272.3	51999.3	0.993043	0.84145	0.63723	0.536736	1.25891	1.28048	1.30187	1.1482
TGGT1_273540	9	S	0.604752	0.00145816	Down	putative phosphatidylserine synthase	KES(Phospho)GTPNNAASPGSLK	46337.8		53915.7	49793.7	67703.6	77252.2		71690.4	0.728358		0.869655	0.73366	1.22596	1.35479		1.27483
TGGT1_263580	642	S	0.604827	0.00769334	Down	bromodomain-containing protein	DASSAETGES(Phospho)PEGPGEVK	55040.4	54676.5	35398	63006.9	92922.8	80644.6	87383.5	88795.4	0.817036	0.761859	0.5081	0.925266	1.30988	1.13362	1.26443	1.27244
TGGT1_318260	603	S	0.604905	0.0228678	Down	transcription initiation factor TFIID subunit TAF5	PAADDEDGEAS(Phospho)GSEKDDAPEEK	17759.2	17335.9	18860.3		33585.5	21453.8	36694.7	26547.7	0.711398	0.686487	0.790035		1.42432	0.887695	1.46245	1.04817
TGGT1_311920	1666	T	0.605064	0.00060657	Down	GRAM domain-containing protein	QAAALPGPSDT(Phospho)PR	279954	255142	248846	295064	433211	437415	455939	440837	0.793073	0.717985	0.703162	0.804088	1.23471	1.25591	1.24895	1.24885
TGGT1_268430	556	S	0.605232	0.0281007	Down	hypothetical protein	AAQS(Phospho)GGEAGVVMEGSR	17349	15468	14644.8		23411.1	19376.9	39809.4	24756.8	0.786203	0.677615	0.701677		0.986117	1.02077	1.70077	1.06295
TGGT1_203710	1291	T	0.605259	0.0329949	Down	AP2 domain transcription factor AP2VIIa-4	VADGLLSGQQT(Phospho)R	10380.7	14709		13014.4	15525.9	27021.9	21943.5	17617.8	0.588747	0.855648		0.755421	0.93456	1.56291	1.3341	1.01443
TGGT1_220430	154	S	0.606257	0.00919395	Down	hypothetical protein	HPES(Phospho)MDELLAATR	30551.7	19848	28602	32074.7	45923	41527.5	47008.8	39544.7	0.955608	0.525417	0.799001	0.78607	1.22123	1.45665	1.25285	1.12668
TGGT1_314840	186	S	0.606367	0.0259191	Down	ubiquitin carboxyl-terminal hydrolase	GEEGGS(Phospho)VGGKPGEGEEGAPAEDPEEEQK	57578.5	43134.9		40909	63605.8	62230.9	67793	55024.1	0.850633	0.680692		0.740545	1.11778	1.03451	1.74958	1.09372
TGGT1_203820	1118	S	0.607069	0.0425049	Down	hypothetical protein	HDS(Phospho)LSLESFFGDHMHR	73575.5	135739	79997.9	93958.8	123155	125325	198312	190870	0.592466	1.11146	0.611408	0.713581	0.925882	1.00683	1.5448	1.5119
TGGT1_311030	1305	S	0.607229	0.0120046	Down	hypothetical protein	EEC(Carbamidomethyl)ADMRDS(Phospho)EEQEK	22242.4	21663.1	22293.5	37851.2	35744.7	39516.8	41774.7	44601.7	0.638334	0.630075	0.649609	1.13122	1.12218	1.23778	1.28776	1.37384
TGGT1_224350A	1193	S	0.607326	0.0488153	Down	putative aminopeptidase N	EVGQLLKS(Phospho)DLLK	3202.89	4398.85	6007.29	2892.79	8540.69	4833.62	7346.65	6466.22	0.58301	0.813068	1.10696	0.525056	1.57015	0.87108	1.36058	1.18414
TGGT1_220430	138	S	0.607477	0.0484832	Down	hypothetical protein	ASHGERS(Phospho)ESEPASGVDLVR	22462.6	15027.9	22625.7	13833.8	33673.3	29261.9	25978.1	27929.9	1.0498	0.594415	0.944405	0.506575	1.33801	1.53365	1.0345	1.18901
TGGT1_253020	185	T	0.607615	0.000507751	Down	hypothetical protein	TC(Carbamidomethyl)AT(Phospho)PEREEEGDR	20161.4	19698.3	17292.6	16299.1	26095.3	31931.3	26197.7	29142.7	0.859964	0.793375	0.713033	0.689641	1.33844	1.40441	1.1523	1.13436
TGGT1_310170	592	S	0.607676	0.0281496	Down	hypothetical protein	PGLSADRLS(Phospho)PC(Carbamidomethyl)R	19867.9	9268.55	19385.9	15991.8	25480.2	28672.6	22854.2	26249.6	0.91379	0.430974	0.948843	0.744894	1.19926	1.3577	1.1156	1.32763
TGGT1_208540	908	S	0.607712	0.00748194	Down	DEAD/DEAH box helicase domain-containing protein	HFVSSSDS(Phospho)DGDGPGPSAGR	37865.4	43644.3	39892.6	25945.2	46852.4	60029.2	54430.4	54599.8	0.797005	0.902672	0.832342	0.537511	1.07318	1.42162	1.29166	1.2645
TGGT1_235340	98	S	0.607735	0.000102784	Down	hypothetical protein	DTAISAAGNNS(Phospho)C(Carbamidomethyl)HGIK	60899.8	59718.1	64456.8	59742.3	101211	108083	89474.5	113686	0.753253	0.731778	0.801588	0.728816	1.23327	1.29321	1.07625	1.35902
TGGT1_216370	292	S	0.608421	0.0128126	Down	hypothetical protein	RGS(Phospho)EEADMGMPR	10305.5	18350.5	12094.9	10603.2	24462.1	25943.3	20356.9	24021.2	0.592082	0.994107	0.764864	0.642908	1.40514	1.22032	0.948276	1.34713
TGGT1_221180	725	S	0.608498	6.84632e-08	Down	hypothetical protein	QQS(Phospho)LNAQTASAPESVR	557945	562229	524139	535268	841434	882139	864204	861727	0.776211	0.762511	0.744636	0.757735	1.2758	1.24769	1.2705	1.20372
TGGT1_230880	187	S	0.608582	0.00519235	Down	hypothetical protein	DSSKPNLSSATEEETSGEQS(Phospho)DAC(Carbamidomethyl)R	19293.9	29069	26832.9	23916.5	43334.7	34828	31665	45044	0.60825	0.865983	0.804866	0.762618	1.39536	1.11878	1.02042	1.46348
TGGT1_318460	481	S	0.608919	0.00358464	Down	P-type ATPase of unknown pump specificity (type V) protein	VALEKDEVDGEQTES(Phospho)DR	10405.4		10927	14057.9	18479.6	18039	21042.4	17980.2	0.641441		0.66468	0.897822	1.14502	1.19813	1.32925	1.15351
TGGT1_230940	80	S	0.60921	0.0108179	Down	hypothetical protein	HHLALGS(Phospho)DENSITDLSPR	44754.2	47320.7	39117.3	36897	61300	63306.8	79461.9	45224	0.819029	0.864332	0.713279	0.671065	1.24495	1.28263	1.60409	0.903874
TGGT1_214920	543	S	0.609356	0.000581506	Down	putative GPI-anchored wall transfer protein GWT1	HKETGGSATSLDGAADS(Phospho)R	40440.3	41500.8	47061.2	45912.6	61375.9	54740.4	69377.9	68040.2	0.693452	0.796733	0.725051	0.880972	1.08016	1.3469	1.34373	1.31033
TGGT1_253750	6281	S	0.60936	0.0272351	Down	PLU-1 family protein	ADDKDEEES(Phospho)GELPEGSDTTPR	36370.7	43647.8	65953.7	62954.8	93338.7	89401.5	83834.7	71360.2	0.533248	0.63426	0.966846	0.899454	1.37	1.33016	1.23721	1.04131
TGGT1_251840	107	S	0.609561	0.0317606	Down	hypothetical protein	AAPSAS(Phospho)KDESSGAGTSVR	6462.7	7961.45	4580.68	5454.28	9115.1	15481.4	9069.75	8659.64	0.845364	0.932878	0.573576	0.653952	1.10368	1.77879	1.01117	1.0374
TGGT1_308810A	239	S	0.610303	0.000192707	Down	rhoptry neck protein RON9	QAQAAPEEGENAS(Phospho)ASSEK	79945.4	94924.3	88395.4	87860.9	141820	159365	139643	139816	0.716002	0.842019	0.711441	0.769847	1.09444	1.29028	1.36276	1.23252
TGGT1_291020	461	S	0.610327	0.0194734	Down	myosin head (motor domain) domain-containing protein	DTAEDS(Phospho)GDRFHDR	9674.86	11766.4	12811.6	10668.1	22769.5	14651.7	20292.3	28256.5	0.689211	0.747187	0.835938	0.704353	1.33384	0.820009	1.12923	1.59412
TGGT1_238130	58	S	0.610392	0.0166325	Down	hypothetical protein	TS(Phospho)LLSAEQR	20274.6	29805.1	34071.5	37251.6	52382	50633.5	42939.8	53402.5	0.493208	0.736941	0.8698	0.941039	1.3262	1.27222	1.02884	1.35476
TGGT1_225310	267	S	0.611724	1.44495e-05	Down	putative ARF1-directed GTPase-activating protein	GDS(Phospho)LTGVAGASGEEEGAPSAGPGLFEK	353526	374966	379324	360293	614877	569973	639421	603365	0.732618	0.745337	0.808555	0.747793	1.24437	1.14138	1.33248	1.24202
TGGT1_246340	871	S	0.611958	0.00767668	Down	DnaJ domain-containing protein	KEGAC(Carbamidomethyl)PNTGQAHGPAAGTES(Phospho)GAEAC(Carbamidomethyl)F	24411.6	16291.4	13040.8	15650.3	26807.1	27761.7	26019.5	27229.4	1.06837	0.713271	0.572064	0.701036	1.26025	1.27912	1.19821	1.25416
TGGT1_284050	1006	S	0.612349	0.000197036	Down	DEAD/DEAH box helicase domain-containing protein	SSQTSEATSAES(Phospho)C(Carbamidomethyl)GEEGPHAR	70048.3	63027.7	72779.8	59384.8	99903.3	112919	105342	109132	0.816449	0.719173	0.840692	0.669274	1.14579	1.3227	1.2562	1.24892
TGGT1_292200	1546	S	0.612389	0.0253812	Down	RNA recognition motif-containing protein	QEEAEEKS(Phospho)EEGLGPC(Carbamidomethyl)GEDMHAER	13680.2	14783.4	11530.6	15209.2	30883.7	15879.6	20059.2	23855.6	0.760114	0.816033	0.621314	0.842172	1.70981	0.870155	1.09237	1.29123
TGGT1_224270	2102	S	0.612712	0.021177	Down	hypothetical protein	RPTASTAGS(Phospho)GSLDQSDR	7861.97	4863.54	7075.06	5276.19	10738.5	7228.21	11145.5	11983.9	0.952468	0.573768	0.878226	0.63511	1.2479	0.918754	1.29079	1.50341
TGGT1_253910	759	S	0.612846	0.0183722	Down	hypothetical protein	ALVLQS(Phospho)EEEQR		14258.3	15017.7	11241.3	27373.4	15712.1	23309.4	23405.3		0.709996	0.865843	0.604398	1.402	0.900559	1.17844	1.26242
TGGT1_225000	568	S	0.612891	0.00088136	Down	hypothetical protein	SSS(Phospho)VAGGLDQGSAVGSGER	44150.8	50034.3	40689.9	35967.7	71133.6	73641	60030.1	68324	0.803837	0.883155	0.731861	0.628351	1.2859	1.32944	1.12397	1.23255
TGGT1_203780	756	T	0.613145	0.00519687	Down	hypothetical protein	ADSGGKGDT(Phospho)NASVSQSTAETPALSK	41041.9	29184.7	34122.9		56841	49570.7	63286.7	55876.9	0.877147	0.60578	0.732182		1.18693	1.07389	1.34917	1.20695
TGGT1_210700	1699	S	0.613277	0.0122084	Down	hypothetical protein	PVAC(Carbamidomethyl)PVSPTVPGGGAHS(Phospho)PLAR	25341.7	29569.3	19448.2	19306.7	34612.7	50107.9	36604.1	32990.7	0.832296	0.927097	0.653253	0.623344	1.08652	1.63051	1.16907	1.06434
TGGT1_230010	1033	S	0.613883	1.0947e-06	Down	hypothetical protein	S(Phospho)GPSPSPFPDR	43594.7	42043	43937.4	45476.1	70126.8	72048.3	74978.1	73854.8	0.741919	0.745567	0.770981	0.777187	1.22158	1.2491	1.22608	1.24824
TGGT1_220090	169	S	0.613913	1.72263e-05	Down	hypothetical protein	QS(Phospho)LADPVDLR	306612	300829	323205	298335	460552	500481	518403	512272	0.720203	0.776018	0.818238	0.733007	1.15101	1.27814	1.29952	1.23533
TGGT1_299810	592	T	0.614061	0.00906588	Down	cysteine-tRNA synthetase (CysRS)	LRDAT(Phospho)PVSDYAQK	11467	6546.68	8844.26	8827.6	13057.8	13303.4	14759.4	16869.1	0.979689	0.552384	0.763206	0.751193	1.10713	1.1381	1.26339	1.45257
TGGT1_247790	2706	S	0.614246	0.0260329	Down	VRR-NUC domain-containing protein	FS(Phospho)ESDVETAR	10508.2	7991.64	10022.8		16140.7	14014.6	15253.2	11699.5	0.882166	0.686177	0.851562		1.35837	1.65202	1.29622	0.946239
TGGT1_249440	345	S	0.614422	0.000705755	Down	hypothetical protein	SPS(Phospho)WTELPAAAR	47460.3	48012.8	44148.1	44885	58413	69446.9	58613.2	75206.5	0.784999	0.818547	0.770937	0.72527	1.14646	1.30282	1.09372	1.502
TGGT1_258950	548	T	0.614519	0.0418138	Down	lectin family protein	AGGGAEHALHT(Phospho)VR	4566.86		3678.29	3712.84		5677.4	7382.66		0.921983		0.734537	0.73042		1.12045	1.46904
TGGT1_255180	2406	S	0.614914	0.039183	Down	ubiquitin carboxyl-terminal hydrolase	LPS(Phospho)PVC(Carbamidomethyl)ER	27768.2	22116.6		17712.7	30482.6	30410	48566.7	39183.8	0.904686	0.71881		0.569673	1.00274	0.959473	1.57827	1.21502
TGGT1_246770	111	S	0.615049	0.00373898	Down	hypothetical protein	HES(Phospho)ADTPVAGPTGDSHPQYK	21124.7	15349	16617.1		25721.3	28753.3	21891.9	24516.5	0.843068	0.760661	0.61101		1.08681	1.24656	1.13522	1.33262
TGGT1_273660	1792	S	0.615549	0.0238321	Down	AP2 domain transcription factor AP2VIII-3	RLNS(Phospho)LPSEADASPR	39453.5	42428.6	44219.4		80939.7	76325.6	89862.8	61197	0.668638	0.728188	0.74355		1.15474	1.23471	1.43473	0.812063
TGGT1_237280	1273	S	0.615927	0.000294016	Down	TLD protein	QPLGSAPVS(Phospho)QEEGKDADAPAMVAK	91251.2	109609	106107	101766	183264	172888	164978	179378	0.652344	0.831863	0.797714	0.753487	1.31445	1.19083	1.12236	1.30056
TGGT1_231930	568	S	0.615931	0.00433116	Down	hypothetical protein	LASQES(Phospho)QEKEEETR	135515	113872	144348	109337	188839	175148	177076	164374	0.89994	0.7092	0.83548	0.662442	1.30076	1.30513	1.20757	1.23104
TGGT1_222050	1164	S	0.616	0.00729796	Down	hypothetical protein	IHGEPS(Phospho)LDEMYPSGNPR	50794	33410.3	41537.6	31230.4	70502.1	52487.4	56886.3	59945.3	0.986724	0.652882	0.823953	0.607683	1.42889	1.07501	1.25037	1.23152
TGGT1_292140	1278	S	0.616096	0.0325633	Down	NIMA-related protein kinase NIMA1	NPS(Phospho)PAATC(Carbamidomethyl)ASFSAK	15436	13761.4	13740.2	19905.7	34280.8	21016.7	21341.6	18638.3	0.750197	0.655903	0.688395	0.987012	1.81379	1.08465	1.16036	0.942867
TGGT1_254950	327	T	0.616575	0.000251396	Down	RNA cap guanine-N2 methyltransferase	SET(Phospho)PDVERPPPGGPAAR	630855	572667	582795	558388	738337	685677	724007	692992	0.879449	0.707604	0.823306	0.763053	1.38091	1.24795	1.15482	1.36316
TGGT1_247470	169	S	0.61672	0.00172128	Down	putative nucleolar protein	FQVGLGHSYS(Phospho)R	28518	36626.2	33339.5	31497.7	50266.2	64674.6	46045.5	44892	0.675557	0.852139	0.794278	0.73452	1.19535	1.52462	1.13142	1.10466
TGGT1_221390	864	S	0.6171	0.0203445	Down	hypothetical protein	C(Carbamidomethyl)TRPQIVS(Phospho)PK	11625.7	18060.7	13276.8	16154.4	24293.5	17063.3	24437	32031.8	0.621157	0.892196	0.69665	0.827939	1.2041	0.878308	1.2166	1.62392
TGGT1_307810	281	S	0.617432	0.00430296	Down	hypothetical protein	GQDANAPES(Phospho)AAETAPPR	370619	379406	245546	343576	541291	574777	583077	541150	0.869786	0.842932	0.547454	0.786931	1.15478	1.31791	1.28174	1.18071
TGGT1_264030	108	S	0.617625	6.11341e-05	Down	putative aminotransferase	ENGS(Phospho)GTLLHR	30018.6	30036.7	24970.7	26442.9	46882	45178.5	47270.4	44348.1	0.826552	0.809222	0.679435	0.733529	1.27485	1.25716	1.2303	1.17393
TGGT1_209440	1990	S	0.617663	0.0456884	Down	hypothetical protein	PAS(Phospho)PGDEGFVPLPPR	13390.1	23082.5	29531.2	31550.6	42266	33479.8	43371.1	34849.9	0.416763	0.742728	0.907699	1.00014	1.41785	1.0722	1.37537	1.10059
TGGT1_227780	869	S	0.618243	0.000960042	Down	hypothetical protein	RHS(Phospho)PVDSPPR	16145.7	17996.4	22365.1	16972.7	32070.8	28975.8	26872.2	36240.3	0.671604	0.727915	0.927643	0.717504	1.26132	1.3385	1.10878	1.2161
TGGT1_234270	158	S	0.618807	0.00865067	Down	hypothetical protein	LLHFPSS(Phospho)SEALLK	8141.45	10105.8		11760.2	17016	16084.6	18265.8	13421	0.610936	0.735387		0.873027	1.26173	1.22135	1.317	0.981924
TGGT1_225190	1064	S	0.619242	0.00584416	Down	hypothetical protein	AAS(Phospho)AGSLEQTGVSK	22316.5	23633.3	29118.9	32149.2	51642.4	48513	58183.5	48290.6	0.567198	0.704455	0.803779	0.934038	1.23804	1.13658	1.38626	1.09904
TGGT1_313830	655	S	0.619446	9.54129e-05	Down	AARP2CN (NUC121) domain-containing protein	IGDAGEES(Phospho)EETER	41102.6	39946.7	45685.9	36881.1	58745.4	55211.4	64821.4	64206.7	0.793154	0.741536	0.86216	0.693332	1.23457	1.17788	1.25087	1.3253
TGGT1_226800	431	S	0.619734	0.0182658	Down	eukaryotic glutathione synthase, atp binding domain-containing protein	GRAS(Phospho)PGC(Carbamidomethyl)GEAGSHGAEDEATAR	29723.6	32338.1	44550.8	39433.8	56033.8	59258.5	55843.9	59190.7	0.624297	0.646953	0.994818	0.813456	1.17915	1.26508	1.27446	1.25042
TGGT1_254870	370	S	0.62034	0.00930058	Down	hypothetical protein	QSISS(Phospho)QDSLLESPK	72493.1	68538.5	71552.9		122458	101028			0.838299	0.755541	0.805576		1.40793	1.17067
TGGT1_311410	428	S	0.620476	0.00388496	Down	putative M phase phosphoprotein MPP10	KTHLDEENS(Phospho)QEGDDSADEEK	56703	40890.9	59402.4	53087.8	79672	71002.2	87099.6	86336.3	0.85377	0.571469	0.875618	0.784087	1.26187	1.0939	1.28715	1.32898
TGGT1_230940	145	S	0.620652	0.0231829	Down	hypothetical protein	GHEQGS(Phospho)WEVVLTK	5475.8	9209.63	10174.2	7258.6	13829.5	12612.5	9358.22	10947.1	0.530346	0.890263	0.981832	0.698671	1.48643	1.35238	0.999791	1.15794
TGGT1_304700	1044	S	0.620747	0.0232252	Down	hypothetical protein	AAAS(Phospho)DSGATEDAEAENK	18253.3	14297.7		25283.6	28267.8	38741.9	30369.1	27111	0.703156	0.550944		0.95353	1.09589	1.41759	1.16888	1.05952
TGGT1_290620	2257	S	0.620755	0.00871152	Down	hypothetical protein	RNPSNEPEMSGS(Phospho)PC(Carbamidomethyl)LSFAEK	61193.3	68154.6	47255.7	63583.1	89834.2	76068.8	118712	98835.9	0.792694	0.8785	0.608797	0.788129	1.14266	0.977694	1.53712	1.28508
TGGT1_260580	392	S	0.621	0.0126036	Down	hypothetical protein	MS(Phospho)LDNLAASQGTC(Carbamidomethyl)R	119436	122391	96705.1	116815	128231	208865	165566	154503	0.871476	0.849052	0.626012	0.772343	0.99144	1.66976	1.17517	1.18598
TGGT1_220090	191	S	0.621233	8.07326e-05	Down	hypothetical protein	GSSPVS(Phospho)HDSLPTSASR	40302.9	36642.5	32344.7	37050.7	63483.5	59057.6	54474.6	56749.9	0.802132	0.800905	0.693822	0.771337	1.34433	1.27794	1.15705	1.15956
TGGT1_310010	103	S	0.62154	0.000135148	Down	rhoptry neck protein RON1	NDSEAHDSVASSESS(Phospho)DAER	63731.7	80611	75117.4	77196.9	116494	106470	120880	116957	0.663817	0.836103	0.769214	0.809567	1.22325	1.17022	1.29641	1.26347
TGGT1_261430	289	S	0.621996	0.00306546	Down	hypothetical protein	SPLAVSSS(Phospho)AGAAAPQR	28899.4	31497.5	27981.2	21215.7	52096.1	44887.2	44768.4	39768.2	0.806794	0.891488	0.763386	0.595602	1.40668	1.23636	1.17685	1.09537
TGGT1_310220	246	S	0.623008	0.0432001	Down	hypothetical protein	GS(Phospho)NDSC(Carbamidomethyl)STATSNYHEAAR	35923.9	14288.6	25043.3	26155.4	30640.2	34125.4	38871.6	46300.5	1.08215	0.454687	0.748803	0.804974	1.02646	1.15057	1.25082	1.53295
TGGT1_319320	397	S	0.623271	0.00145981	Down	hypothetical protein	S(Phospho)C(Carbamidomethyl)PSSPVSLK	34836.7	32103.6	28822.3	25288.7	53296.8	44898.6	37794.9	48001.9	0.83226	0.787979	0.838391	0.638546	1.25845	1.14913	1.1204	1.44125
TGGT1_269700	1025	S	0.623289	0.0165081	Down	NLI interacting factor family phosphatase	TFS(Phospho)PGAAVADC(Carbamidomethyl)EER	43215	49829.2	34174.8	54564	52207.1	75386.6	85089.3	73607.9	0.73001	0.819029	0.597904	0.931765	0.918295	1.21205	1.5417	1.26741
TGGT1_203320	1559	S	0.62475	0.0150915	Down	zinc finger in N-recognin protein	ASPTSC(Carbamidomethyl)ASVAS(Phospho)PPR	32509	29860	33793		49145.1	47451.6	67916	40262	0.78954	0.673009	0.774373		1.1397	1.11967	1.55269	0.961959
TGGT1_263710	231	S	0.624782	0.00543238	Down	acyl-CoA:cholesterol acyltransferase alpha ACAT1-alpha	RPASGPGGS(Phospho)ELDK	22704.3	27875.7	24856.3	33457.6	55714.2	42327.9	46933.7	50344.4	0.614502	0.768878	0.70251	0.956791	1.43313	1.07282	1.13017	1.23386
TGGT1_262390	24	S	0.624906	0.0121894	Down	TLD protein	GSSLSS(Phospho)LGVGDR	18794.4	17248.6	20678		32031.3	35609.2	36192.8	23225.3	0.726299	0.684463	0.798411		1.16905	1.27823	1.37847	0.887864
TGGT1_255180	2575	S	0.625069	0.0393196	Down	ubiquitin carboxyl-terminal hydrolase	SAMKS(Phospho)EEAAISGHR	17851.4	14761.5		12689.5	27369.5	17721	29150.5	23470.7	0.879389	0.725412		0.617083	1.36133	0.845401	1.43234	1.10042
TGGT1_203320	2342	T	0.625197	0.015818	Down	zinc finger in N-recognin protein	PTEAGDTAAET(Phospho)PRPGSASAAGTR	26147	24927	18782.8	15817.3	41956.6	30529.1	33741.9	30036.9	0.984071	0.870634	0.666988	0.561549	1.5078	1.11631	1.19541	1.11212
TGGT1_245580	1146	S	0.62569	0.00751305	Down	hypothetical protein	TNAC(Carbamidomethyl)SLPVAS(Phospho)PR	26224.9	19331.8	23833.6	29270	38566.7	38487.6	51421.2	47623.3	0.859807	0.594414	0.685359	0.905427	1.10516	1.05234	1.42269	1.28645
TGGT1_410060	378	T	0.625839	0.044645	Down	putative proteophosphoglycan ppg4, related protein	GLPDAPVET(Phospho)PAEPR	30304.5	45389.7	41752.7	23834.3	47587.5	69024.6	61412.1	52174.6	0.658953	1.08933	0.8792	0.474902	1.01839	1.39142	1.44359	1.10376
TGGT1_235930	531	S	0.625881	0.0320432	Down	domain K- type RNA binding proteins family protein	SYDNDS(Phospho)YR	12270.4	22272.4	12631.1	15436.1	23522.1	30648.8	18957.6	26170	0.596393	1.09101	0.631116	0.766013	1.16286	1.55552	0.931275	1.27865
TGGT1_308810B	375	S	0.626228	0.000279409	Down	rhoptry neck protein RON9	QAEEQANAS(Phospho)QSSATPAEENAQEPK	204291	223094	225941	197390	307964	299682	308488	307552	0.744559	0.826902	0.823616	0.723795	1.21398	1.22547	1.25601	1.28495
TGGT1_230820	97	S	0.626432	0.00348668	Down	hypothetical protein	QREDS(Phospho)FPEYHGVGLPLGGK	131782	150017	123991	134572	202558	200524	239755	187857	0.767381	0.820891	0.729144	0.783576	1.09003	1.32858	1.42567	1.10597
TGGT1_209945	53	S	0.626594	0.00686666	Down	hypothetical protein	KPDFS(Phospho)LEPLE	128243	111332	101494	134816	202699	237798	255949	213054	0.951735	0.6881	0.581813	0.821993	1.11146	1.37922	1.25684	1.10991
TGGT1_297960A	1422	S	0.626846	0.0120387	Down	rhoptry neck protein RON6	VPGEGGHEAEGGS(Phospho)ADAHHGGDEQK	26106.4	26146.5	36479.2	29153.8	35689.7	42089	55697	51423.7	0.647091	0.703767	0.938402	0.802177	0.919611	1.19263	1.458	1.36149
TGGT1_211730	364	S	0.626997	0.00243615	Down	histone lysine methyltransferase SET8	QGTTS(Phospho)PLPVR	35571.5	39289.3	30722.6	46195.6	62343.5	61753.7	53627	62650.1	0.748178	0.776978	0.623086	0.938609	1.24918	1.32193	1.08104	1.27107
TGGT1_253700	113	S	0.627358	0.0212009	Down	transporter, major facilitator family protein	VSMAPTAAEVSNVS(Phospho)SR	73896.6	51509.7	50301.1	45214.5	66345.5	111024	87602.9	85304.2	1.0231	0.724349	0.699559	0.639355	0.931285	1.58893	1.21343	1.18599
TGGT1_309070	301	S	0.627364	0.0188767	Down	hypothetical protein	RC(Carbamidomethyl)NDTAHEQPASPS(Phospho)PK		23847.4	17259.4	14481.4	27969.1	32070.4	22830.9	28419.7		0.953504	0.735403	0.576643	1.16138	1.28426	1.02408	1.34523
TGGT1_312520	664	S	0.627431	0.0195707	Down	tRNA dimethylallyltransferase	GDTTLVETSGDS(Phospho)AC(Carbamidomethyl)EDR	26167.9	31283.7	16548.3	28251.4	43080.6	35142.9	42243.7	45850.4	0.885789	0.88349	0.489433	0.825008	1.17435	1.06409	1.27432	1.40208
TGGT1_228750	506	S	0.627542	0.00653398	Down	calcium dependent protein kinase CDPK7	GFSGGGGS(Phospho)RPVSVLPSR	79066.8	130730	85745.6	84326.1	151223	151947	133524	142879	0.646088	1.05933	0.703577	0.691325	1.27157	1.29904	1.09965	1.27016
TGGT1_226050	314	S	0.628483	0.0123743	Down	hypothetical protein	LSS(Phospho)ATLASPLSK	14086.1	9551.29	10044.9	11657.3	16564.9	21751.5	18125.3	16332.7	1.02002	0.6183	0.694431	0.77263	0.992836	1.46923	1.22851	1.25051
TGGT1_254870	123	S	0.628722	0.000550239	Down	hypothetical protein	S(Phospho)DTGKVPEAMK	29428.9	31389.6	27217.3	27299.5	48235.7	37659.7	46822.4	50654.7	0.794889	0.808238	0.715738	0.768775	1.29537	1.01929	1.23384	1.36248
TGGT1_208340	25	S	0.629168	0.00891717	Down	hypothetical protein	S(Phospho)IENDAC(Carbamidomethyl)PPMITK	51474.3	62346.4	38870.5	58105.3	82415.2	95811.9	78661.9	84066.9	0.714954	0.962355	0.55128	0.864834	1.16515	1.33035	1.15186	1.26933
TGGT1_250840	211	S	0.629312	0.000132767	Down	hypothetical protein	RPAGPVPPVC(Carbamidomethyl)YS(Phospho)DVPR	35467.7	27929.1	33073.6	36194.3	56154.7	48707.7	49475.4	55502.7	0.815834	0.667	0.844746	0.767818	1.2216	1.20797	1.2827	1.20644
TGGT1_218520	227	S	0.629413	0.00164972	Down	microneme protein MIC6	EDEGES(Phospho)REPESDSTEPGR	46283.2	44610.5	55607.6	45742.3	88655.8	71980.4	65041.1	70235.9	0.736276	0.724771	0.889381	0.7518	1.48001	1.22494	1.05951	1.16431
TGGT1_219710	1082	S	0.62962	0.0313094	Down	hypothetical protein	QEHGIEGERES(Phospho)R	5461.7	3751.61	3597.59	4875.52	6110.04	8551.06	6138.23		1.00921	0.666481	0.64397	0.871245	1.13978	1.55905	1.10216
TGGT1_258480	1521	S	0.62972	0.00462352	Down	hypothetical protein	KEIDGEES(Phospho)EEEER	10765.8	13418.4	8915.17	10577	18940.3	19750.7	18068.3	14752.9	0.763983	0.949053	0.638157	0.729945	1.26484	1.37506	1.24871	1.00426
TGGT1_225450	496	T	0.630349	0.0203762	Down	hypothetical protein	VT(Phospho)DSEGFQR	24685.8		22707.6		44071.7	37053.8		40775.8	0.824137		0.646131		1.18203	1.08192		1.23475
TGGT1_215400	95	S	0.630581	0.00448082	Down	RNA recognition motif-containing protein	QS(Phospho)PGGPDTSDHTHDLGK	45636.2	46166.2	55089.7	40470.8	63669.4	81903.8	63817.9	74957.3	0.806421	0.773068	0.889396	0.64876	1.07086	1.50203	1.08526	1.28592
TGGT1_203710	3401	S	0.630725	0.0313264	Down	AP2 domain transcription factor AP2VIIa-4	S(Phospho)REYDGHNDPENR	15442.3	17357.4			22580.9	23758.6	28797.5		0.696737	0.803252			1.0813	1.09318	1.39281
TGGT1_315760	1421	S	0.630759	8.88917e-05	Down	AP2 domain transcription factor AP2XI-4	QQGNS(Phospho)PQPESEDVETR	26029.6	24686.2	28260.8	23874.6	39263.7	37219.4	38031.4	43791.3	0.769453	0.74891	0.843914	0.742883	1.28603	1.13442	1.16167	1.34078
TGGT1_318570	86	S	0.631274	0.00996792	Down	SFT2 family protein	SSSAFSS(Phospho)FGDK	39002.8	27191.7	36162.7	40261	50491.4	50652.6	44592.9	46669	0.821768	0.606633	0.794921	0.95229	1.32087	1.507	1.02559	1.17701
TGGT1_264650	611	S	0.631762	5.42319e-05	Down	phosphoacetylglucosamine mutase	STLSHGC(Carbamidomethyl)DS(Phospho)RGEPR	68343.8	60281.1	66296.4	73047.1	101737	104051	104424	104105	0.810138	0.696193	0.756815	0.843929	1.17058	1.2285	1.25038	1.26865
TGGT1_410070	459	S	0.632686	0.0195338	Down	hypothetical protein	LSSTLSSTNMPISAS(Phospho)PR	28842	18730.4	25084.3	36309.8	39655.2	40045.4	44927.7	34336.3	0.737211	0.593553	0.691207	1.14434	1.11734	1.38919	1.12671	1.37132
TGGT1_230580	585	T	0.632795	0.00398259	Down	hypothetical protein	RLT(Phospho)SESETEGR	26733.3	20488.4	25265.5	21593	41886.5	45263.7	35849	30535.5	0.874615	0.65525	0.849491	0.707686	1.27889	1.4139	1.18354	1.00209
TGGT1_249260	1855	S	0.633262	0.00746021	Down	putative cell-cycle-associated protein kinase CDK	HEEGGEGRES(Phospho)C(Carbamidomethyl)DQFR	35011.6	23210.9	29841.9	21924.3	43072.1	48691.3	37090.1	41721	0.981725	0.65267	0.838206	0.633153	1.23306	1.39741	1.06633	1.20757
TGGT1_242780	555	S	0.633285	0.0212735	Down	hypothetical protein	GTES(Phospho)DATSPVLPTSSGAR	45788.8	41542.9	30031.3	42292.6	58166.2	55940.4		64874.7	0.952131	0.829361	0.590009	0.876372	1.19902	1.15728		1.49016
TGGT1_293580	166	S	0.633474	0.00241533	Down	prefoldin subunit protein	VADDKEVSGSS(Phospho)GILV	87771.7	85024.1	76085.9	61084.4	116511	117997	120424	113047	0.893293	0.868975	0.766123	0.594841	1.19791	1.26073	1.22477	1.24692
TGGT1_234610	11	T	0.633603	0.0205295	Down	WD-40 repeat protein	PKPAPVET(Phospho)PPAGGSSQQQR	17728.7	23246.4	13980.1	18509	25253.4	29856.7		27932.1	0.79377	1.048	0.596348	0.778453	1.16663	1.37373		1.26712
TGGT1_223620	54	S	0.63362	1.89918e-05	Down	putative SNARE protein	SSS(Phospho)SSLPVAVQQR	170785	184860	168920	183489	237917	245079	258604	255038	0.738747	0.824224	0.798654	0.784419	1.14366	1.23709	1.26921	1.31523
TGGT1_265250	1403	T	0.635124	0.00521557	Down	RNA recognition motif-containing protein	FQHAET(Phospho)PETPNGDDAEQNC(Carbamidomethyl)QGAK	45586.2	40534.2	36268.9		54859.5	67462.4	58099.4	73355.4	0.844459	0.7477	0.669677		1.03344	1.28892	1.07736	1.34861
TGGT1_298980	792	S	0.635594	0.0475573	Down	RNA pseudouridine synthase superfamily protein	KC(Carbamidomethyl)GS(Phospho)LETIGVGR	35966.4	19065.7	38019.2	41363.7	48715.7	52034.1	49395.3	67608.5	0.793527	0.433024	0.906367	0.970908	1.10499	1.242	1.06899	1.46736
TGGT1_312560	555	S	0.635889	0.00141719	Down	hypothetical protein	C(Carbamidomethyl)DS(Phospho)EELYVLPTTR	19608.5	20606.3	15152.5	16398.8	33744.6	27345.9	35229.8	31219.9	0.792316	0.888792	0.682741	0.706255	1.12655	1.0754	1.37662	1.24948
TGGT1_240890	70	S	0.636065	0.0117991	Down	6-phosphofructokinase	RPPS(Phospho)GVAAASC(Carbamidomethyl)R	25135.5	30454.4	23812.5	17214.5	43972	37148.7	42250.3	47993.9	0.765646	0.983323	0.765876	0.55613	1.23876	1.04023	1.16744	1.38165
TGGT1_293320	832	S	0.636124	0.00146962	Down	hypothetical protein	NAC(Carbamidomethyl)DGASHIPTES(Phospho)HER	54730.3	73695.6	55629.5	69760.6	105588	105902	98198.7	108024	0.667151	0.937814	0.687723	0.805336	1.1701	1.25664	1.1524	1.29101
TGGT1_208340	158	S	0.636846	0.00856277	Down	hypothetical protein	SQIVDS(Phospho)GKHDTPSR	29702	28269.6	21145.8	33359.9	43034.4	48570.2	38871.4	48451	0.781127	0.826213	0.567838	0.940135	1.15196	1.27692	1.07774	1.38516
TGGT1_254510	256	S	0.637333	0.0203203	Down	ankyrin repeat-containing protein	ALEETYQPAS(Phospho)QSR	43794.3	67566.3	63789.8	35067.1	94629.5	71453.1	70881.2	70995.2	0.656698	0.954011	0.94537	0.567537	1.50512	1.10356	1.14774	1.14465
TGGT1_208070	953	T	0.637391	0.0094157	Down	inositol polyphosphate kinase	GAAAC(Carbamidomethyl)PSSVSGHPT(Phospho)PR	50304.3	40580.2	40564.7	38082.3	54860.5	73472.4	67446.7	81910.6	0.951178	0.683081	0.77813	0.697035	0.926602	1.28321	1.25025	1.4183
TGGT1_230000	3472	S	0.637663	0.0213624	Down	hypothetical protein	GDS(Phospho)EVGGGALGR	29685.2	22185.9	22616.1	18094.1	36067.7	26471.4	31410.2	41271.3	1.03301	0.747722	0.756205	0.60935	1.27388	0.978902	1.12519	1.55612
TGGT1_221670	601	S	0.63773	0.00257877	Down	transcriptional elongation factor FACT140	TGS(Phospho)QAATAQQEAEER	64802.6	61234.8	75605.2	52445	103293	108733	86882.9	103908	0.808834	0.742431	0.92208	0.638907	1.23947	1.30791	1.04929	1.28353
TGGT1_232280	204	S	0.637749	0.0315227	Down	hypothetical protein	NESPES(Phospho)GHDATAQR	22248.2	34411.9	29173.3	17972.3	30913.5	33803.6	43078	43317.4	0.660435	1.05191	0.875563	0.554186	0.988242	1.12026	1.39802	1.42033
TGGT1_294898	47	S	0.637852	2.90234e-05	Down	tetratricopeptide repeat-containing protein	SAPTEQPSSAMHS(Phospho)R	442755	456583	425027	428995	670363	636658	733883	733455	0.790245	0.81546	0.756375	0.750554	1.17392	1.12468	1.29025	1.29102
TGGT1_293550	563	S	0.638027	0.0189232	Down	hypothetical protein	VRS(Phospho)DGGVDLSEGETPR	65524.9	59992.1	89730.6	42322.3	97718.1	96566.6	93983.5	98603.9	0.822762	0.748791	1.04801	0.50926	1.24002	1.17439	1.27774	1.21176
TGGT1_311230	2222	S	0.63804	0.00273652	Down	hypothetical protein	LPLSPRPPPPPLDS(Phospho)PR	54449.5	46818.2	65942.7	66446.8	87273.6	97124.2	103040	99776.6	0.723276	0.616688	0.872476	0.885541	1.09172	1.21454	1.30366	1.24555
TGGT1_239620	529	S	0.638689	0.000834184	Down	5'-nucleotidase, C-terminal domain-containing protein	FGS(Phospho)TTFVSEEAAR	106112	114568	124976	122947	201424	217670	163498	186577	0.687163	0.748232	0.850943	0.816423	1.24585	1.37823	1.06139	1.17254
TGGT1_205380	95	T	0.638879	6.95626e-06	Down	fructose-bisphospatase I	KQTT(Phospho)SEDIGGLASVANK	1235498	1206542	1246194	1168355	1866354	1969649	2029115	1808666	0.797358	0.777656	0.794461	0.746155	1.19006	1.23917	1.30056	1.14691
TGGT1_270300	317	S	0.639062	0.00717911	Down	hypothetical protein	GDEPIQAMES(Phospho)ETEEMAEEEHSSSR	27628.8	34984.2	26958.4	27414.7	34953.9		34115.6	49465.7	0.79886	0.889601	0.708223	0.778968	1.30438		1.01113	1.41141
TGGT1_294710	1056	S	0.639531	0.00414514	Down	RNA recognition motif-containing protein	SLSEDSDSAS(Phospho)PVSGGGVGPGVGGSR	87241.7	116137	117558	117028	160333	200081	150905	173061	0.612775	0.808551	0.864375	0.837683	1.13485	1.43528	1.08369	1.23004
TGGT1_246030	774	S	0.639566	0.0342838	Down	mediator complex subunit MED17	S(Phospho)HEHAEDSAPLASASVLGQK	20195.4	16794.6	14285.6	9900.82	27443.5	23853.9	18638.1	21822.2	1.02054	0.864198	0.746971	0.503274	1.42565	1.32308	0.976427	1.17658
TGGT1_220190	134	S	0.640103	0.0317961	Down	hypothetical protein	GDAGYLS(Phospho)ASGR	15011.4	21956.2	20188	20675	42075.8	33421.3	34738.3	23241.4	0.594209	0.88014	0.812224	0.808901	1.57712	1.17637	1.23905	0.843361
TGGT1_292110	422	S	0.640264	0.0225975	Down	formate/nitrite transporter protein	S(Phospho)QSGNLSTHAR	25637.6	24633.3	24310.6	25786.5	25475.3	32029.6		34363.3	0.643396	0.930141	0.882853	0.851529	1.57954	1.07482		1.22051
TGGT1_252880A	532	S	0.640276	0.000106646	Down	hypothetical protein	RPLEDVPS(Phospho)ADFSEQVQR	64549.5	74846.4	65898.5	65262.7	112912	120580	118614	115325	0.682715	0.85714	0.789466	0.763672	1.16779	1.20452	1.26377	1.19464
TGGT1_236560	93	S	0.640743	0.000846306	Down	hypothetical protein	PSETPQEPS(Phospho)PVSSR	138649	145611	127908	116687	216637	212794	180776	195707	0.816239	0.85802	0.796326	0.66589	1.26537	1.35326	1.084	1.19242
TGGT1_232080	8269	S	0.640846	2.42983e-05	Down	hypothetical protein	LRPLWEDADLS(Phospho)EGR	44695.7	50572.7	49177.8	51168.8	77693.6	70551	70091.1	73744.3	0.721886	0.811044	0.778401	0.828271	1.30078	1.19232	1.16951	1.23655
TGGT1_221580	40	S	0.64115	0.0183282	Down	ribosomal RNA large subunit methyltransferase J protein	GLC(Carbamidomethyl)ES(Phospho)DGTVTER	40767	30716.2	31125.5	27282.6	60484.4	43443.4	55066.3	44936.3	0.987736	0.723133	0.776946	0.650246	1.55712	1.02865	1.30558	1.00308
TGGT1_259870	883	S	0.641456	0.00234641	Down	hypothetical protein	DQQMAS(Phospho)SETLASR	66834.2	46460.2	42135.6	55058	88900.2	91272.5	89810.5	94919.6	0.985698	0.687945	0.673361	0.742098	1.17706	1.15561	1.2124	1.27069
TGGT1_254370	1445	S	0.641545	0.00402811	Down	guanylyl cyclase	GFGPDYVPS(Phospho)PR	86813.5	75685	59124.6	76912.6	107260	132508	116291	103088	0.916187	0.792601	0.624678	0.798504	1.14837	1.42394	1.22802	1.08159
TGGT1_265820	961	S	0.641548	0.0310044	Down	Las1 family protein	GDEGEEEEDEGES(Phospho)EDDERGER	25142	25447.8	19973.6	33241	36445.1	37634.8	47005.3	41392.3	0.871965	0.78208	0.583918	0.926124	1.0293	1.03375	1.69536	1.17354
TGGT1_233130	356	S	0.642701	0.0418951	Down	nucleoside transporter protein	S(Phospho)QVGVRPWPAVLK	35331.8	22780	30467.9	28960.3	62853.6	32780.8	38446.6	50993.8	0.988842	0.589705	0.825313	0.722351	1.59671	0.902756	1.02527	1.33944
TGGT1_285180	233	S	0.642757	9.07357e-06	Down	hypothetical protein	NS(Phospho)ESNLSDLVDPHGESAK	58115.8	58286.6	59576.3	54055	92814.3	96794.2	93095.8	96022.6	0.785467	0.795885	0.810514	0.720739	1.16873	1.2755	1.20739	1.19097
TGGT1_300180	300	S	0.643223	0.0259681	Down	hypothetical protein	S(Phospho)GEAQPAQAGASGALAAAK	58245.6	38561.9	35888.2	35910.3	61237.1	78951.5	74278.2	56415.4	1.11143	0.696747	0.629821	0.69553	1.09655	1.35735	1.43243	0.985274
TGGT1_267720	966	S	0.643708	0.00301847	Down	transporter, cation channel family protein	TFQTVGQC(Carbamidomethyl)GS(Phospho)SAGR	29347.1	32174	28810.9	22612.8	46840.6	52338.8	47169.5	46490.7	0.828441	0.921514	0.738901	0.620067	1.21879	1.34006	1.15146	1.1194
TGGT1_209970	426	S	0.644061	0.0466158	Down	Spc97 / Spc98 family protein	LAS(Phospho)PSASGASLC(Carbamidomethyl)SATK	22131.4	16946.2	11411.5	14615.4	28518.4	34050.8	21217.9	19496.5	1.0145	0.815736	0.586882	0.698706	1.28957	1.62609	1.00972	0.912412
TGGT1_313020	880	T	0.64419	0.0193367	Down	STAS domain-containing protein	HT(Phospho)WEGEQLSVR	14873.4	11671.9	11964.7	8448.36	19648.1	24006.5	20186.1	17503.4	0.961007	0.793745	0.824051	0.525173	1.15448	1.41423	1.21118	1.03852
TGGT1_408800	94	S	0.644326	0.00411015	Down	NTPase	GRS(Phospho)IDPDSIQLIR	42655.2	62114.3	56473.7	54613.3	91150.6	88854.5	92013	88618.2	0.599669	0.830803	0.831067	0.86649	1.14731	1.40412	1.14079	1.16251
TGGT1_232080	4251	S	0.644349	0.0129979	Down	hypothetical protein	ESSAGGTC(Carbamidomethyl)QIGVESLERPS(Phospho)PR	29512.4	24352.2	41691.3	37380.5	46979.2	46117.7	58070	46169.7	0.703854	0.576689	0.97444	0.893485	1.16144	1.15089	1.43076	1.14318
TGGT1_253520	546	S	0.645079	0.0199083	Down	U3 small nucleolar RNA-associated protein 6 protein	VEDLLADS(Phospho)VDAEK	24857.9	28462.4	36584.5	20881.3	37151.1	46086.6	31394.8	45217.7	0.676337	0.805629	1.05574	0.621467	1.16296	1.40449	0.978951	1.35094
TGGT1_220900	245	S	0.645188	0.000255576	Down	hypothetical protein	QDEAANS(Phospho)QETPADVSAVK	192882	219671	209072	201005	412622	425098	418738	416559	0.711754	0.800804	0.785926	0.750033	1.16377	1.2019	1.1788	1.18054
TGGT1_238380	446	T	0.645832	0.000540266	Down	hypothetical protein	FSLC(Carbamidomethyl)PDSSGPPVPPDEIEAFT(Phospho)PPKPR	327356	284801	358508	307758	469922	482365	549379	550389	0.795432	0.725249	0.870683	0.737583	1.08497	1.15015	1.24251	1.3672
TGGT1_254370	1431	S	0.645836	0.00893963	Down	guanylyl cyclase	PAPLLGS(Phospho)DAAGR	32930.3	35550.2	37959.4	45382.6	60822	64253.2	62634.7	44036	0.686495	0.735413	0.792232	0.930708	1.28632	1.36392	1.30653	0.912654
TGGT1_291980	203	S	0.645907	0.0309217	Down	HECT-domain (ubiquitin-transferase) domain-containing protein	GDVEGGEGDRS(Phospho)EER	20387.2	14075.8	12191.7	15148.7	20244.7	31751.1	26715.7	22585.2	1.06425	0.687077	0.612505	0.765613	0.944425	1.53078	1.27748	1.09236
TGGT1_238250	95	S	0.645992	0.0065261	Down	ribosomal protein RPL36	EELQNVVS(Phospho)AQR	28054.4	33916.9	33336.4	25273.5	41857.5	48396.7	41314.7	37885.3	0.691332	0.921547	0.892779	0.67212	1.25703	1.37235	1.16466	1.12519
TGGT1_311905	359	S	0.64678	0.000685553	Down	hypothetical protein	ADS(Phospho)RPSVLAAR	93283.7	105489	76409.9	94058.6	135772	149102	144365	132552	0.808311	0.86617	0.662589	0.809923	1.16838	1.33892	1.22684	1.13149
TGGT1_240220	1189	S	0.64727	0.00200918	Down	hypothetical protein	TSLVAQHS(Phospho)AER	150686	136177	115531	113979	210265	203248	208951	159548	0.886757	0.838252	0.716767	0.705077	1.24054	1.27616	1.333	1.01203
TGGT1_216590	453	S	0.647768	0.00694064	Down	HEAT repeat-containing protein	QSGPEGAS(Phospho)EEEEEEDSR	19341.1	23893.9	21875	19798.2	31702.6	38420.6	25258.2	35100.8	0.689446	0.90979	0.826904	0.723242	1.17145	1.40677	0.954276	1.32941
TGGT1_242090	642	S	0.647869	0.0151708	Down	zinc finger (CCCH type) motif-containing protein	FS(Phospho)NSSITR	6183.93	6506.69	9438.49	5640	8391.31		9230.33	9937.34	0.755455	0.743537	1.09065	0.687511	1.22441		1.3372	1.23216
TGGT1_229630	3793	T	0.647927	0.0141526	Down	eIF2 kinase IF2K-A (incomplete catalytic triad)	HGT(Phospho)AEREELLAK	30178.4	17214.4	19752.4	23424.5	43167.7	33250.2	32794.6	38841.8	1.02533	0.599802	0.671903	0.825927	1.36158	1.06388	1.11351	1.28096
TGGT1_264752	2295	S	0.648071	0.0438761	Down	HEAT repeat-containing protein	GSSAAS(Phospho)VNEDGLPR	11499.4	19474.6	18023.4	13181.8	24594.9	19287.5	28769.2	18313.3	0.585808	0.958641	0.941786	0.684824	1.38482	1.09368	1.5218	0.892768
TGGT1_276120	596	T	0.648178	0.00223904	Down	putative histone lysine methyltransferase, SET	RDT(Phospho)SEDATGFSEGGPK	15550.8	15224.8	17112.4	16663.4	27310.5	24529.5	22192.5	32208.2	0.743927	0.71889	0.815889	0.84811	1.16671	1.10408	1.0684	1.48482
TGGT1_228120	2027	S	0.648811	0.0173183	Down	hypothetical protein	RDDDVES(Phospho)FQEEGK	15743.5	18915.9	19626.3	19490.5	23690.1	37957.9	22319.2	28076.3	0.680099	0.80483	0.848932	0.817635	1.03328	1.63861	0.967791	1.21766
TGGT1_271740	1338	S	0.648825	7.62931e-05	Down	hypothetical protein	AS(Phospho)PSSTPSASLAGSSPK	130282	150433	154485	153649	248591	211741	240110	235957	0.711327	0.783454	0.810074	0.831416	1.27527	1.10927	1.23806	1.21118
TGGT1_258010	567	S	0.648973	0.00256686	Down	putative calcium signaling protein kinase RAD53	HQS(Phospho)GDPADESC(Carbamidomethyl)C(Carbamidomethyl)ASSR	45827.4	41797.5	37012.1	49868.7	58272.6	65849.3	70707.8	67259.5	0.865666	0.730896	0.683532	0.877145	1.13763	1.28261	1.26429	1.18045
TGGT1_227450	222	S	0.649158	0.00127247	Down	hydrolase, NUDIX family protein	QHS(Phospho)SGFSVPSAK	32966.3	40956.5	40541.4	31958.9	48204	59267.7	54913.9	59719.3	0.749636	0.863602	0.861669	0.677637	1.06019	1.30726	1.19413	1.29478
TGGT1_280660	4884	S	0.649172	0.00045424	Down	HECT-domain (ubiquitin-transferase) domain-containing protein	S(Phospho)SPSTSSTSLSLHR	121630	101543	110224	117269	180556	166358	152876	173243	0.855797	0.709871	0.792522	0.804508	1.30703	1.22364	1.05523	1.28599
TGGT1_267810	6	S	0.649214	0.0496632	Down	Rab 5	GFES(Phospho)AEDR	8898.92	16981.7	18769.2	12952.5	17294.3	21714.7	23781.7	25955.4	0.49073	0.949061	0.99904	0.709197	0.931241	1.2112	1.28187	1.42467
TGGT1_293260	258	S	0.649728	0.0115298	Down	ATPase/histidine kinase/DNA gyrase B/HSP90 domain-containing protein	SS(Phospho)C(Carbamidomethyl)PDLLR	115676	91857		106482	101990	93837.3	109836	93473	0.82462	0.86025		0.822846	1.2498	1.03209	1.60516	1.25914
TGGT1_203820	1045	S	0.649874	0.000867278	Down	hypothetical protein	GS(Phospho)WDHSGLWGK	48462.7	46202.6	48750.1	42820.6	76294.2	62399	83731.5	66814.8	0.837929	0.812319	0.800014	0.698277	1.23158	1.07638	1.40049	1.13639
TGGT1_289330	445	S	0.650658	0.0177301	Down	ubiquitin carboxyl-terminal hydrolase family 2 protein	TPC(Carbamidomethyl)PPS(Phospho)PPC(Carbamidomethyl)VR	71300.5	50510.9	45909.1	40538	70466	74787.5	99123.3	79724	1.06462	0.753203	0.712039	0.615841	1.03891	1.12936	1.45979	1.20659
TGGT1_271360	104	S	0.651221	0.049262	Down	hypothetical protein	AAPLASLS(Phospho)PAASALSR	24526.2	21640.2	28412.9	22866.9	25031.8	49803.7	33696.2	33456.7	0.795138	0.721767	0.887776	0.774758	0.823026	1.75192	1.12666	1.18066
TGGT1_240220	1069	S	0.651234	0.0154247	Down	hypothetical protein	DS(Phospho)AASSPVSLC(Carbamidomethyl)ER	29766.9	33425.7	40000.8	27838.4		42389.5	54762.3	48449.3	0.719401	0.845003	1.01919	0.707236		1.09306	1.43475	1.26212
TGGT1_285230	551	S	0.651272	0.0219352	Down	PRP38 family protein	S(Phospho)APVSSSLNEPSSTTPK	19551.8	13035	17354.1	16285.1	29423.8	20808.6	31068.4	21230.1	0.946941	0.610532	0.79443	0.803218	1.43132	0.979433	1.42316	1.01064
TGGT1_231640	10	S	0.651365	0.00440614	Down	alveolin domain containing intermediate filament IMC1	DC(Carbamidomethyl)ADPC(Carbamidomethyl)S(Phospho)DC(Carbamidomethyl)C(Carbamidomethyl)QPAEQQR	25099.8	18109	27797.9	23090.9	40362.7	35158	36436.3	40565	0.830511	0.602884	0.93543	0.769162	1.28164	1.1136	1.15362	1.26869
TGGT1_258580	113	S	0.651727	0.00389555	Down	rhoptry protein ROP17	DGRLS(Phospho)PVLGVQER	134259	133529	122832	92969.7	174435	175658	159256	175659	0.871828	0.894876	0.818482	0.601405	1.27358	1.25795	1.11753	1.2404
TGGT1_249440	138	S	0.651752	0.00165859	Down	hypothetical protein	DQLS(Phospho)TGDEFPLDESENRPR	45308.7	41000.8	39331.7		57071.7		57019.2		0.871745	0.813108	0.798949		1.30298		1.23766
TGGT1_223840	648	S	0.651872	0.00548088	Down	putative ATP-citrate lyase	KATDTPAAGSASASPSAPGES(Phospho)GSEK	37382.2	45693.3	45711.3	60344	61179.2	72666.4	67087.8	63871.7	0.63602	0.771831	0.767606	1.01187	1.11977	1.36149	1.20216	1.20608
TGGT1_260580	1235	S	0.651986	0.00390845	Down	hypothetical protein	GS(Phospho)TGLMQVR	25695.8	34751.7	31843.9	38850	41880.4	49542.5	41807	45708.1	0.672689	0.864953	0.73959	0.921583	1.16176	1.42101	1.06466	1.25882
TGGT1_233810	2161	T	0.652058	0.00517601	Down	Sel1 repeat-containing protein	QRTC(Carbamidomethyl)EDT(Phospho)GVTAAGPGILPER	89306.4		93056.4	113029	151801	152365		155960	0.710399		0.750534	0.907397	1.23576	1.15268		1.24364
TGGT1_224160	67	S	0.652155	0.0112718	Down	hypothetical protein	VASSPATGSVTGGS(Phospho)GELEATPR	12449.5	18767.4	12386.5		24595.2	22137.6	19033.7	20544.5	0.653196	0.967934	0.685452		1.27447	1.22785	1.07921	1.13429
TGGT1_207710	33	S	0.652242	0.02182	Down	putative phosphatidylinositol synthase	SVQAAS(Phospho)DSDLSHEQK	52135	35078.8	70257.9	53284.9	86390.7	84306.7	70674.9	87851.9	0.778192	0.548666	0.961292	0.863556	1.33952	1.15405	0.982736	1.3558
TGGT1_211020	130	S	0.652353	0.0173931	Down	RNA recognition motif-containing protein	TLGGFPS(Phospho)ADSDEVDRR	124595	112352	69851	92355.1	172156	134908	152297	136794	0.98656	0.880686	0.563431	0.73489	1.41351	1.07247	1.23557	1.13099
TGGT1_238380	633	S	0.652395	0.00792219	Down	hypothetical protein	LSWGSSTSS(Phospho)DGTFR	38703.3	42337.5	27810	41222	57163	59917.5	70456.6	52403.2	0.803079	0.920658	0.576753	0.843641	1.12702	1.22	1.36074	1.1116
TGGT1_268010	906	S	0.652432	0.0260518	Down	hypothetical protein	EATLS(Phospho)PPR	50992.8	30840.3	48051.3	40974.4	46208.7	52858.1	49404.2	46211.7	1.00736	0.546514	0.947915	0.787368	1.07622	1.32396	1.45357	1.18763
TGGT1_269260	80	T	0.652615	0.0180773	Down	hypothetical protein	DT(Phospho)GSPVMSHHGGSLQLWR	11422.7	7100.16	13855.3	11283.7	20583.3	17479.3	18634	18435.1	0.772484	0.530199	1.0081	0.809217	1.32124	1.09818	1.22347	1.13788
TGGT1_239410	2133	S	0.652701	0.0383167	Down	hypothetical protein	NNS(Phospho)LATSAVPSAPQR	28313.6	23544.3	17689.5	17513.3		29289.6	36189.2	28995.7	1.0802	0.867621	0.658998	0.65366		1.11946	1.45681	1.17026
TGGT1_228200	95	S	0.652798	2.07931e-05	Down	vacuolar (h+)-atpase g subunit protein	SVSALLHGDS(Phospho)GPSEGFDDAHGK	68880.5	78142.9	84408.5	75129.7	95157.6	92256.1	91326.8	95670.4	0.768937	0.781072	0.86969	0.81824	1.16013	1.25192	1.26289	1.28516
TGGT1_226730	146	S	0.652988	0.00243817	Down	aconitate hydratase ACN/IRP	LHS(Phospho)ALTQSR	36821.3	29170.1	30480.2	32447	53292	41162	39936.7	47863.1	0.902488	0.726378	0.750579	0.807626	1.43216	1.11238	1.0546	1.28161
TGGT1_203300	35	T	0.653431	0.00305293	Down	hypothetical protein	AWTAAGGT(Phospho)GELAPAR	49378.4	53961.9	57815.4	41863.2	73083.3	88459.4	91068.6	85021.1	0.78093	0.840404	0.884293	0.631414	1.05466	1.29699	1.29973	1.14949
TGGT1_222240	445	S	0.653597	0.0477005	Down	hypothetical protein	GS(Phospho)GDLTEEMGK	13802.4	12813.1	22883.5	19087.6	27412	25449.4	23249	27112.5	0.636798	0.567416	1.06091	0.915303	1.27122	1.22232	1.03323	1.33927
TGGT1_288250	1057	S	0.654244	0.0498956	Down	hypothetical protein	RGEDEEQLPDS(Phospho)DSEAETENK	16699.4	23346.8		22690.4	29382.6	38497.8	26905.4	42438.4	0.584851	0.869844		0.826097	1.04181	1.27945	0.888426	1.43851
TGGT1_246940	70	S	0.654428	0.000636788	Down	hypothetical protein	AEDLGEAPLS(Phospho)R	75006.1	87203.2	72300.9	77758.9	106258	102320	99298.5	125447	0.766213	0.873913	0.754575	0.801812	1.17685	1.17476	1.10452	1.42831
TGGT1_228770	212	S	0.654835	0.00603554	Down	hypothetical protein	GS(Phospho)ASDTSTPTSPLAK	24890.7	25936.3	18942	25595.4	37445.6	35087.7	33126.5	43259	0.815331	0.896828	0.619665	0.831228	1.22321	1.15207	1.04201	1.41302
TGGT1_286190	72	S	0.654997	0.0393859	Down	hypothetical protein	FSLSLSHS(Phospho)GGEAPIR	40036	60994.8	32646.1	59332.9	69486.3	57906.4	75972.2	62960.4	0.678072	0.888696	0.578192	1.06919	1.17605	1.02904	1.58741	1.11463
TGGT1_254940	1072	S	0.65503	0.0449675	Down	MIF4G domain-containing protein	ASS(Phospho)SNFQEGK	6257.67	4408.42	4030.25	5009.79	8054.32	6521.38			1.06573	0.74957	0.704567	0.85247	1.41239	1.1618
TGGT1_206670	1431	S	0.655406	0.0173845	Down	hypothetical protein	AAASVGS(Phospho)GGFGR	10831.2	12792.8	12849.9	10048.6	13981.1	15057.8	18913.6	23508.9	0.744624	0.849111	0.891084	0.676632	0.957975	1.04242	1.25502	1.56824
TGGT1_225470	69	S	0.655592	0.000579848	Down	peptide methionine sulfoxide reductase	LS(Phospho)PPASC(Carbamidomethyl)ASTSAGDDR	517794	455588	479015	476656	745735	621066	634193	757313	0.804898	0.754455	0.803584	0.824694	1.29979	1.12693	1.1312	1.30429
TGGT1_249610	229	T	0.655626	0.000789401	Down	hypothetical protein	KAET(Phospho)AGEEIPEQSEGQK	38740.5	38797.4	47405.7	48540.8	72796.9	70109.1	68040.6	61965.5	0.727071	0.704693	0.84858	0.877094	1.28235	1.26396	1.19703	1.07257
TGGT1_268600	79	S	0.655947	0.0175834	Down	DNA polymerase epsilon subunit B protein	ISASES(Phospho)PAASSQTSGLDK	13694.5	14860	16087.5	18961.3	17360.2	27279.7	21089.1	25362.6	0.694167	0.745875	0.792032	0.960355	0.897999	1.43514	1.15763	1.37614
TGGT1_232080	6177	S	0.655985	0.0104336	Down	hypothetical protein	HHEDC(Carbamidomethyl)GVSGATVC(Carbamidomethyl)S(Phospho)NTR	17327	19359.9	14823.3	22387.8	31009.7	26184	28627.5	22105.7	0.750622	0.832773	0.629324	0.972016	1.39255	1.18692	1.28121	0.99422
TGGT1_299030	100	S	0.65604	0.00336885	Down	RNA recognition motif 2 protein	SFAVVGS(Phospho)R	94521.9	98873.8	94869.6	93397.9	127910	122599	124579	144381	0.738652	0.935472	0.820802	0.735709	1.14476	1.11263	1.16642	1.50065
TGGT1_252430	116	S	0.65611	0.0245725	Down	hypothetical protein	DGS(Phospho)QENAGENAGENAGEGSGAC(Carbamidomethyl)MSPSSR	24778.5	18548.1	15597	24825.5	28211.3	32599.6	29387.5	32562.3	0.956218	0.708957	0.594349	0.92259	1.11612	1.32188	1.15746	1.25452
TGGT1_311400	1165	S	0.656144	0.00501859	Down	WD domain, G-beta repeat-containing protein	GS(Phospho)VASVGSAVDNR	58864.4	48218.5	57714.6	43819	88989.9	66831.6	68796.8	85200.5	0.888298	0.734585	0.878536	0.674574	1.38075	1.05613	1.07353	1.32999
TGGT1_224260	2262	S	0.65618	4.58564e-05	Down	PHD-finger domain-containing protein	EQAES(Phospho)EAMDVDSPEAR	157445	166914	145438	166510	256074	236733	239891	243139	0.782866	0.840381	0.718912	0.826197	1.27532	1.15681	1.1984	1.19795
TGGT1_311410	530	S	0.656275	0.010592	Down	putative M phase phosphoprotein MPP10	STS(Phospho)LQSDIDKLER	38264.8	46609.1	59446	46042.4	60621.5	84713.6	63444.5	67497	0.659557	0.745685	1.00312	0.778476	1.09914	1.49409	1.07331	1.1894
TGGT1_216460	250	S	0.656383	0.00677037	Down	hypothetical protein	QPTTEQQTGIS(Phospho)AR	25542.1	32966.2	38877.3	35513	52915.5	54281.5	53430.6	61616.7	0.575782	0.802118	0.907422	0.859504	1.12034	1.18106	1.17808	1.31166
TGGT1_229750	1249	T	0.656411	0.000433505	Down	hypothetical protein	EDLEEET(Phospho)PKEER	155201	177082	150388	173237	249347	270917	263668	230710	0.759804	0.826651	0.716298	0.865242	1.20289	1.26621	1.29137	1.06576
TGGT1_273370	743	S	0.656601	0.000752162	Down	putative coatomer gamma 2-subunit protein	APLGSTASS(Phospho)NAVAVR	40515.3	44568.9	52466.7	46038.6	74082.7	63825.5	71558.7	65231	0.696435	0.775403	0.909836	0.795938	1.31325	1.11133	1.26208	1.15283
TGGT1_289050	2220	S	0.65678	0.00155228	Down	putative FIKK kinase	S(Phospho)GEPSEFSHPATDK	50882.8	40781.8		40205.8	73146.8	71915.8	76380.3	78866.9	0.878002	0.693828		0.713084	1.1055	1.12102	1.19407	1.21802
TGGT1_238880	999	S	0.656801	0.017305	Down	hypothetical protein	EEEDERESVGS(Phospho)PSSR	16437.6	22474.5		15550.1	30172.7	25651.1	27050.9	29868.2	0.684425	0.973142		0.652143	1.28762	1.0195	1.1212	1.26049
TGGT1_240890	112	S	0.656811	0.0178588	Down	6-phosphofructokinase	DLS(Phospho)SSSAFPVHQR	68509.3	90634.1	48264.7	56323	106494	120349	110275	116344	0.779757	1.09347	0.580033	0.679887	1.121	1.25921	1.13854	1.25148
TGGT1_217360	252	S	0.657435	0.0108336	Down	hypothetical protein	GTS(Phospho)QEDLHDFR	19923.3	18909.5	20923.3	11677.2	25548.5	29757.1	26091.3	24746.4	0.915249	0.800046	0.85567	0.607628	1.06666	1.47862	1.18723	1.10233
TGGT1_318730	8	S	0.657617	0.00470613	Down	glycosyl transferase	VMTPPS(Phospho)APHPR	176797	182783	202627	137004	298963	264562	288987	270480	0.797984	0.833582	0.928	0.600975	1.29546	1.12741	1.23777	1.14542
TGGT1_221280	2804	S	0.657879	0.00980036	Down	hypothetical protein	C(Carbamidomethyl)SLS(Phospho)PHASPLQR	30304.2	40864.9	37755.2	40605.3	42230	57919.8	44389.3	46623.4	0.668657	0.809482	0.862252	0.906486	1.2347	1.55627	1.04418	1.10022
TGGT1_249860	120	S	0.658046	0.00359955	Down	hypothetical protein	GVPSALS(Phospho)LPR	39133.7	38836.9	40204.4	36310.2	49634.3	51731.4	70884.1	54036.7	0.811803	0.78101	0.838952	0.757726	1.03585	1.11513	1.5315	1.16443
TGGT1_225020	958	T	0.658133	0.00533955	Down	hypothetical protein	NGIETGEIRT(Phospho)PPK	10340.7	11772.5	13880.6	12794.2	21673.9	18691.1	15494.2	20259.7	0.677467	0.758557	0.892804	0.838714	1.34781	1.20043	0.959513	1.30517
TGGT1_228690	6338	S	0.65821	0.00457635	Down	phosphatidylinositol 3- and 4-kinase	VLATPVTHPAS(Phospho)R	44015.1	56540	53692.5	37948.3	73744.4	77463.4	87354.4	64771.8	0.767293	0.866579	0.898975	0.628653	1.13511	1.12983	1.39996	1.13829
TGGT1_204310	2090	S	0.658589	0.0181263	Down	hypothetical protein	RHS(Phospho)DPYAAADEK	24445	15498	24185.7	19170.4	25714.9	29656	36785.1	35924.2	0.92028	0.59279	0.918839	0.737098	0.974692	1.12993	1.35818	1.34901
TGGT1_232780	661	S	0.658705	0.00531189	Down	hypothetical protein	DAQDS(Phospho)DRWGDDTK	24130	28525.2	23913.4	18335.5	35682.7	37081.6	45605.4	35756.8	0.814012	0.932096	0.79044	0.61491	1.08298	1.19438	1.36322	1.14374
TGGT1_209200	515	S	0.658767	0.0302719	Down	hypothetical protein	TWRPGS(Phospho)AGK	12425.1	12009.2	12018.5	13075	14071.2	13208.2	25002.3	18216.8	0.809187	0.787427	0.783326	0.821882	0.893204	1.09671	1.72003	1.15038
TGGT1_268560	886	S	0.658927	0.00857427	Down	XPG N-terminal domain-containing protein	EQQSGEAGS(Phospho)EAEVAAQTR	38866.8	39123.8	44410.6	37662.1	52529.2	62783.2	71225.9	63482.1	0.831676	0.743987	0.949799	0.665233	1.01069	1.14448	1.4646	1.22249
TGGT1_210700	5072	S	0.659023	0.00678707	Down	hypothetical protein	AES(Phospho)LPTDAMPSSEQR	30355.3	22571.6	21581.7	27607.5	35214.3	42813.6	43860	35329.2	0.953317	0.676718	0.693184	0.85233	1.05702	1.33217	1.33949	1.08989
TGGT1_216540	349	S	0.659127	0.00336106	Down	dolichyl-phosphate beta-glucosyltransferase	VLAS(Phospho)DGEAGTR	47976.2	51473.5	64194.8	53266.4	85607.3	94234.1	81547.3	88725.7	0.66853	0.725501	0.932157	0.842346	1.16367	1.33611	1.05661	1.25078
TGGT1_286920	122	T	0.659167	0.0114831	Down	SWIRM domain-containing protein	T(Phospho)SPMGEEDDAER	39368	33473.4	40383.4	36618.2		65270.4		50987.7	0.899597	0.763402	0.926582	0.82865		1.43735		1.15549
TGGT1_248510	7680	S	0.659289	0.0470884	Down	hypothetical protein	EGGAFGFDGEDS(Phospho)ER	6608.81	12309.6	11549.3	9100.82	11799.6	16776.8	13996.7	17514.2	0.551955	0.971543	0.897822	0.760939	0.860791	1.40194	1.18212	1.38196
TGGT1_273560	837	T	0.65948	9.19365e-05	Down	putative kinesin heavy chain	AEEKEDEAT(Phospho)DVEEELEEEDR	373748	364811	316821	339888	528233	512349	496043	570394	0.848248	0.829696	0.727088	0.775067	1.1908	1.19036	1.13694	1.30403
TGGT1_228730	1008	S	0.6597	0.0493893	Down	hypothetical protein	RDS(Phospho)DEGGIFQR	66981.9	85965.3	72531	86709	102481	107420	126479	134397	0.733358	0.897492	0.62685	0.991934	0.983113	0.982787	1.26788	1.69214
TGGT1_265280	842	S	0.660005	0.00191902	Down	hypothetical protein	QAS(Phospho)GALSYSEDAAPADPR			95315.4	85598.6	125173	129664	134750	112604			0.786013	0.735304	1.13508	1.15175	1.26166	1.06152
TGGT1_299810	741	S	0.660191	0.00274598	Down	cysteine-tRNA synthetase (CysRS)	VAASPVGSEVS(Phospho)PSEEEGK	66625.1	56789.8	45968.5	62035.6	95790	79265.3	87176.1	87328.6	0.917784	0.7726	0.639595	0.851166	1.30953	1.09336	1.20318	1.21246
TGGT1_225690	515	S	0.660357	0.000682981	Down	hypothetical protein	ATALPISKS(Phospho)DILSEPGVVDSEGK	441898	435219	422611	423352	669276	692218	745981	746455	0.789173	0.801088	0.777768	0.785493	1.09888	1.17165	1.2528	1.25215
TGGT1_265080	388	S	0.660701	0.0127405	Down	Tubulin-tyrosine ligase family protein	GLSPGNNHVSIPTS(Phospho)PTVK		8680.2	9068.73	9343.66		11159.3		10825.1		0.883347	0.817188	0.795661		1.36948		1.14925
TGGT1_308810B	327	S	0.660737	0.00119574	Down	rhoptry neck protein RON9	QAEEQANAS(Phospho)QSSETPAEENAEEPK	525386	531385	500338	455089	619525	711263	637146	770708	0.836085	0.859999	0.796372	0.728634	1.06633	1.26998	1.1327	1.40598
TGGT1_247460	307	S	0.660829	0.0264017	Down	proliferating cell nuclear antigen PCNA1	MDDDAIGGEEGGNGES(Phospho)R	21676.3	33908	22109.4	34872	36624.6	51591.3	44528.7	49908	0.61641	0.936286	0.626324	0.978309	0.960747	1.35723	1.16727	1.29258
TGGT1_222230	122	S	0.66104	0.000353077	Down	hypothetical protein	TS(Phospho)FGSSASAPR	61072.7	54271.6	61735.4	70086.8	90846.4	93888.5	88878.4	103305	0.78694	0.730104	0.774656	0.88948	1.12856	1.26457	1.11564	1.30362
TGGT1_247730	280	S	0.661397	0.00342132	Down	AP2 domain transcription factor AP2XII-5	TGTPPPDEEDLGSHS(Phospho)R		18591.3	18879.5	15928.7	30674.2	25596.9	25650.3	24694.8		0.801973	0.799052	0.702063	1.33211	1.10137	1.19774	1.01165
TGGT1_206580	1073	S	0.661424	0.000200919	Down	formin FRM2	GGS(Phospho)FVDVPTR	154712	190828	168016	179021	278400	272566	258226	271888	0.722824	0.887776	0.751021	0.814596	1.22102	1.24979	1.11691	1.21437
TGGT1_248390	138	S	0.661675	0.0233429	Down	ribosomal protein RPL26	DVAMS(Phospho)QVD		26919.5	17122.2	18024.3	26074.8	32349	31303	27580.7		1.02062	0.651368	0.679409	1.04563	1.30337	1.25475	1.13453
TGGT1_225910	812	S	0.66182	0.0230917	Down	hypothetical protein	KGGVAS(Phospho)PPLASSPNK	49345.6	27336.3	32634.7	37771.2	69708.4	58102.4	61797.1	62755.6	1.10604	0.580581	0.666424	0.803857	1.34372	1.13772	1.14691	1.14169
TGGT1_286190	89	T	0.661953	0.0429214	Down	hypothetical protein	ANRPPT(Phospho)PPVQSALAR	75199.1	132173	120069	140838	172512	145677	178617	149071	0.525075	0.793939	0.876707	1.04632	1.20373	1.06728	1.53865	1.08803
TGGT1_298610	831	T	0.661996	0.000141903	Down	GYF domain-containing protein	KGT(Phospho)DEGDWEMIR	751519	664497	742214	708593	1.04955e+06	1.12413e+06	1.10085e+06	945095	0.844369	0.737292	0.819126	0.794348	1.21353	1.27741	1.25786	1.07772
TGGT1_258080	276	S	0.662025	0.000546775	Down	hypothetical protein	GDS(Phospho)WTSLGHK	56326.8	68752.9	73434.7	69122.5	98592.1	115067	106704	98996.2	0.701296	0.774446	0.867883	0.831475	1.08154	1.27518	1.28078	1.15854
TGGT1_250870	348	S	0.662041	0.00181606	Down	DHHC zinc finger domain-containing protein	FGSAIS(Phospho)QDR	50201.1	56073.6	54041.2	50340.6	80089.7	71718.8	70563.5	83134.8	0.807838	0.829625	0.764812	0.813668	1.18565	1.04569	1.14388	1.48241
TGGT1_410370	131	T	0.662169	0.02032	Down	putative transmembrane protein	AQPPQEPEPPT(Phospho)RPR	60428.6	64382.5	60072.6	37061.4	98142.1	107536	94288.5	102642	0.86708	0.906688	0.849106	0.51048	1.14103	1.28478	1.10342	1.20272
TGGT1_215700	2002	S	0.662231	0.0176935	Down	phosphatidylinositol 3- and 4-kinase	AETHAS(Phospho)DKDEGEC(Carbamidomethyl)QPQK	6699.87	12758.6	9777.98	8466.51	12812.6	15590.4	13421.3	15742.2	0.591497	1.06196	0.799782	0.723902	1.05363	1.28221	1.13663	1.32516
TGGT1_313670	639	S	0.662275	0.0392131	Down	adaptin n terminal region domain-containing protein	SGSAEALS(Phospho)PAPASR	14132.9	17017.8	10423.9	11329.5	18992.8		23256.1	16774.6	0.896222	1.0249	0.661521	0.703516	1.2091		1.48318	1.02917
TGGT1_228230	651	S	0.662773	0.00213561	Down	hypothetical protein	SPS(Phospho)PGPATAGSAAPPSGR	57708.7	62857.4		60017.8	78837.8	77151	88030.6		0.782225	0.829719		0.832839	1.18557	1.13985	1.3633
TGGT1_291960	501	S	0.662876	0.0141416	Down	rhoptry kinase family protein ROP40 (incomplete catalytic triad)	AHGYPPQNAFQTLGS(Phospho)HEFK	43705.1		44520.1	40150.6	77676.2	52409.6	57449.7	54415.6	0.794875		0.808702	0.745128	1.51673	1.02732	1.12575	1.05447
TGGT1_281520	212	T	0.662926	0.0191339	Down	zinc finger, C3HC4 type (RING finger) domain-containing protein	QYT(Phospho)LDTHEVDIQHER	42144.7	52920.5	31302.2	50850.5	64979.2	57660.1	69737	65594.9	0.850608	0.976056	0.593326	0.796786	1.22116	0.960091	1.28662	1.38452
TGGT1_316650	211	S	0.662966	0.0169067	Down	hypothetical protein	PAHSAS(Phospho)AGDNALSSLK	11907.6	14225.5		12708.9	18942.4	20305.9	16172.1	26092.2	0.72186	0.814183		0.775633	1.10105	1.20011	0.916688	1.4313
TGGT1_229290	405	S	0.662988	0.00154225	Down	kelch repeat-containing protein	VQSASANQGDNENS(Phospho)EEDRDK	70348.4	52907.8	57072.6	65079.3	87397.3	77729.7	89468.6	96016.5	0.971665	0.695059	0.731757	0.811915	1.18907	1.17736	1.195	1.28088
TGGT1_248840	365	S	0.66331	0.00036397	Down	transporter, major facilitator family protein	SAS(Phospho)LSSSPAC(Carbamidomethyl)LPK	174717	189549	185336	209629	292603	322677	309330	288246	0.796233	0.74909	0.758526	0.873806	1.09652	1.32099	1.25446	1.11864
TGGT1_276170	575	S	0.663944	0.000794639	Down	phosphatidylinositol 3- and 4-kinase	LLDESVLAS(Phospho)LDGRPR	186779	159675	171938	167996	271179	249843	208647	234576	0.878492	0.741395	0.803175	0.792098	1.36365	1.24784	1.04677	1.18426
TGGT1_321550	263	S	0.664137	0.00636743	Down	hypothetical protein	C(Carbamidomethyl)GSVIGPPPEDS(Phospho)EKTPR	9927.99			7781.86	11709.4		12100.4	11504.9	0.863814			0.746674	1.16655		1.24723	1.22362
TGGT1_226510	329	S	0.664349	0.00811787	Down	Sec23/Sec24 trunk domain-containing protein	VSQEQPSGS(Phospho)VGSERPER		35801.8	39983.3	32084.7	50591.8			56033.8		0.816958	0.886076	0.781184	1.17262			1.32027
TGGT1_230690	1184	S	0.664729	6.04738e-05	Down	LNS2 (Lipin/Ned1/Smp2) protein	VWTYVSLDS(Phospho)DGDAR	140166	141316	146239	124492	205661	188760	213531	204380	0.781333	0.824391	0.849441	0.746712	1.20899	1.11934	1.29332	1.19517
TGGT1_245500	1585	S	0.664759	0.00640403	Down	dipeptidyl peptidase iv (dpp iv) n-terminal region domain-containing protein	GAS(Phospho)QALEIDSGNVAR	16000.7	17172.4	16391.1	20031.5	21635.7	31312.9	23557.4	26693	0.741817	0.778056	0.780545	0.900827	0.986719	1.5003	1.11798	1.21065
TGGT1_268950	72	T	0.665355	0.00360443	Down	hypothetical protein	EEMT(Phospho)PEQLK	35992.8	42069.4	32192.2	44067.3	47957	59680.1	57583.1	59039.1	0.752522	0.874332	0.670319	0.910059	1.02463	1.30745	1.22947	1.25879
TGGT1_220360	6	S	0.66538	0.0251623	Down	FAD binding domain-containing protein	TSNS(Phospho)DAMSDDAGLR	21689.9	27776.1	24451.1	16140.6	40622.6	29265.5	27775.4	28661.5	0.794332	0.96683	0.883916	0.570059	1.51907	1.10631	1.1206	1.08605
TGGT1_235150	48	S	0.665417	0.00496097	Down	transporter, major facilitator family protein	DSDALYDLPLRDPEEDQTTVALHPGS(Phospho)GEER	112423	112190	111841	96261.8	155347	152165	116347	176537	0.835874	0.866151	0.806937	0.713021	1.23882	1.20499	0.963372	1.43487
TGGT1_231000	568	S	0.665438	0.00787633	Down	START domain-containing protein	AGGS(Phospho)SAENSSAVGLPSQR		56212.5	49715.5		76946.8	78622.2	84635.3			0.806406	0.73108		1.06417	1.18806	1.2135
TGGT1_236970	2243	S	0.665444	0.0334206	Down	SWI2/SNF2-containing PHD finger protein	S(Phospho)PGTASQLVLHQQGGGLPVVEGAATGGR	27690.8	14891.8	17409.2	23794	29585	37440	29797.4	27585.6	1.06976	0.556398	0.679054	0.895999	1.1534	1.4317	1.13999	1.08555
TGGT1_209890	59	T	0.6655	5.50197e-06	Down	hypothetical protein	YATQET(Phospho)FEPR	813202	744840	844492	781446	1139870	1163480	1087000	1062410	0.817263	0.751728	0.84137	0.808787	1.22539	1.24432	1.19046	1.17701
TGGT1_219860	931	T	0.665607	0.0384204	Down	putative replication licensing factor	GSGSLPPGT(Phospho)IASSFGYR		44289.1	76683.4	55632.8	83473.4	98618.8	75424.6	101881		0.595118	0.999077	0.730202	1.0786	1.30096	0.977784	1.29885
TGGT1_273800	334	S	0.665903	0.000612252	Down	WD domain, G-beta repeat-containing protein	QPGDAALQAVPGGS(Phospho)APDSAR	127769	143276	142170	147330	196650	218506	187575	227625	0.716753	0.817662	0.812503	0.85779	1.12458	1.236	1.09539	1.3566
TGGT1_269710	1187	T	0.665913	0.0441993	Down	hypothetical protein	SALNGGEET(Phospho)RR	13229.2	8081.97	10875.8		20801.5	13732.6	18055.9	14308.8	0.945757	0.584215	0.777828		1.3951	0.962491	1.24201	1.02122
TGGT1_209000	7320	S	0.666091	0.0250353	Down	HECT-domain (ubiquitin-transferase) domain-containing protein	LGIGHSQLQELIQS(Phospho)R	7070.04		7902.84	8953.23	9112.24	12905.9	12432	13611.6	0.678533		0.785605	0.883196	0.885532	1.28557	1.20381	1.32381
TGGT1_266090	444	S	0.66616	0.000132774	Down	hypothetical protein	NEESDGAAGAS(Phospho)DEHLQNS	87469.6	99266.3	101841	96016.6	135255	150028	138358	149835	0.727345	0.851327	0.834769	0.788575	1.12075	1.24558	1.15844	1.28191
TGGT1_360830	242	T	0.666475	0.0209335	Down	nucleoside-triphosphatase	EMLASIDT(Phospho)LKDHR	28436.3	42939.7	26605.2	29119.7	47099.4	46166.9	68058.6	50707.5	0.70463	1.05162	0.677933	0.726267	1.06636	1.04786	1.50465	1.12317
TGGT1_299110	447	S	0.66656	0.00121568	Down	cleft lip and palate transmembrane protein 1 (clptm1) protein	SVSSPSAS(Phospho)EASVSETGNSR	38716.3	51293.5	48265.8	41583.5	69387.6	58766.8	70187.8	63904.6	0.682087	0.909884	0.86426	0.751251	1.26771	1.1189	1.24624	1.17915
TGGT1_229280	269	S	1.50047	0.013659	Up	hypothetical protein	NFLS(Phospho)PEDGPPR	50943.6	56477.4	52476.9	46630.7	35477.3	38457.9	41335.9	28349.8	1.24661	1.41737	1.22776	0.959316	0.74562	0.855192	0.975162	0.657048
TGGT1_214970	614	S	1.50125	0.0466063	Up	putative DNA replication licensing factor	EEGGS(Phospho)QGGTLGSSPHTIR	51931.2	60336.5	66721.4	36476.5	26706.7	39103.5	36986.5	40167.2	1.16015	1.32962	1.47855	0.827702	0.592721	0.879587	0.82874	0.893641
TGGT1_224210	405	S	1.50134	0.00402634	Up	hypothetical protein	S(Phospho)DGTPSRPLGAASVTEMLK	131409	105055	122841	104222		76975.8	79078.2	92842.9	1.33871	1.09377	1.25595	1.03586		0.740336	0.759904	0.8598
TGGT1_220100	220	S	1.50316	0.0450474	Up	phosphoribosylpyrophosphate synthetase	PTDDHEEPAHHDS(Phospho)PFWR	28676.1	30033.5	20607.9	23018.3	13244.8	23181.1	13498.8	13934.3	1.37443	1.40388	0.923356	1.07856	0.666012	1.14994	0.663322	0.700849
TGGT1_237230	22	S	1.50318	0.000754808	Up	hypothetical protein	LDSGVKHS(Phospho)QEDK	134107	123846	106549	119285	79048.9	102573	81486.4	88059.8	1.3323	1.21394	1.0936	1.20207	0.729098	0.914736	0.752198	0.825079
TGGT1_319320	513	S	1.50346	0.0225321	Up	hypothetical protein	EGHSLS(Phospho)PHASFPR	50302.1	40343	50670.7	44605.2	24321.5	32005.9	29009.1	31109.1	1.21237	0.99898	1.48697	1.13626	0.579368	0.826405	0.867566	0.942313
TGGT1_227060	287	S	1.50348	0.00119948	Up	hypothetical protein	S(Phospho)SSVSESFASSMAR	51252.4	49944.4	44385.6	42188.6	28864.2	30817.7	32111.9	35177.2	1.36253	1.27426	1.09886	1.08188	0.71448	0.80297	0.809705	0.877102
TGGT1_309250	1678	S	1.50359	0.00102134	Up	hypothetical protein	RAS(Phospho)LLSSASLSR	34956.2	44968.3	37861.5	42039.5	26441.1	23703.3	27470.7	27227.5	1.05095	1.34009	1.14859	1.26043	0.788178	0.708968	0.865306	0.829952
TGGT1_232380	744	S	1.50386	0.000960937	Up	WD domain, G-beta repeat-containing protein	LFVFHLSDSGS(Phospho)PQKK	26710.5	33445.2	29054.5	29332.2	17106.5	15782.6	18891.6	18732.5	1.04331	1.3555	1.18836	1.16752	0.761654	0.715003	0.860709	0.824299
TGGT1_203300	276	T	1.50397	0.000189716	Up	hypothetical protein	GT(Phospho)PTAGGFASAER	110973	115200	118682	109784	86204.2	84189.5	82069	75306.9	1.21276	1.23976	1.25436	1.14421	0.859619	0.852972	0.80937	0.703555
TGGT1_308860	355	S	1.50398	0.0231457	Up	hypothetical protein	TIETVS(Phospho)TFR	81339.1	72899.8	102051	65545.1	63801.1	40356.2	56054.5	45928.4	1.19993	1.1005	1.51054	0.972894	0.983025	0.640734	0.863049	0.694
TGGT1_225890	227	S	1.5042	0.000297514	Up	hypothetical protein	S(Phospho)PNSRPVDSNAAVPEK	163752	130756	137963	131705	97085.7	90432.7	94658.7	91699.7	1.37165	1.12634	1.1898	1.11632	0.853131	0.763199	0.810628	0.766838
TGGT1_270720	3996	S	1.50434	0.0249798	Up	hypothetical protein	ALS(Phospho)PAAR	19819.3	17589.4	15676.8	15029.8	12419.7	12938.8	12163.1	8807.56	1.38148	1.36159	1.12275	1.00228	0.868882	1.04735	0.711941	0.607871
TGGT1_214630	270	S	1.50453	0.0347932	Up	hypothetical protein	LGAPVWS(Phospho)PPR	31759.5	42560.8	38237.3	33323.9	31694	34267.5	30640.7	28237.7	1.14963	1.69349	1.24682	0.917047	0.852718	0.92922	0.86621	0.6798
TGGT1_224210	164	S	1.50462	0.0471982	Up	hypothetical protein	S(Phospho)QLGASALASPPDAHPPEASGTSLFR	13690.5	22318.2	14925.5	19987.6	11102.6		12979.1	14094.1	0.91076	1.51737	0.996509	1.29726	0.686903		0.81446	0.852333
TGGT1_313680	213	S	1.50487	0.000527746	Up	hypothetical protein	SC(Carbamidomethyl)ASVPS(Phospho)PVNR	431493	437284	430738	447518	378719	359244	373287	369535	1.25903	1.17096	1.30074	1.21184	0.887301	0.746647	0.77889	0.87154
TGGT1_291880	59	S	1.50522	0.00825645	Up	hypothetical protein	AWHVNS(Phospho)ATLR	47464.4		63098.1	47948	39923.3	35647.3	34113.1	41717.4	1.0757		1.49607	1.16072	0.847005	0.826131	0.743146	0.88998
TGGT1_265840	1032	S	1.50588	0.000184942	Up	hypothetical protein	TMETAS(Phospho)PR	149342	140525	142845	134340	101930	88670.3	98818.7	86436.7	1.30723	1.17898	1.18719	1.13561	0.879591	0.761571	0.819913	0.732418
TGGT1_277940	327	T	1.50589	0.0403063	Up	hypothetical protein	FFGVPT(Phospho)PR	19763	15580.4	18007.2	17132.5	17729.3	13176.4	10147.5	7297.71	1.34127	1.15778	1.08039	1.22134	1.10071	0.877156	0.702206	0.507927
TGGT1_290630	1522	T	1.50615	0.000411865	Up	AP2 domain transcription factor AP2IX-7	EAEDET(Phospho)PKQSSEEAPGVQQSPHK	69201.7	55482.7	59269.8	62033.6	41881.6	45698.6	41133.9	46271.5	1.34661	1.06544	1.17392	1.2597	0.817222	0.85793	0.746901	0.795208
TGGT1_313270	1208	S	1.50619	0.00168214	Up	hypothetical protein	GSRPGTS(Phospho)PTR	34239.3	25718.4	31673.2	32785	19281.8	22576	19146.4	18267.6	1.32067	1.00679	1.20159	1.25773	0.772668	0.905528	0.774656	0.725224
TGGT1_305920	689	S	1.5066	0.00204309	Up	endonuclease III family 1 protein	TPEIEVEVS(Phospho)PQKD	164845	132270	142009	147950	125442	87244.1	109566	95648.2	1.28872	1.12183	1.15905	1.26954	0.964142	0.716077	0.825288	0.706457
TGGT1_298610	1021	S	1.50663	2.88087e-06	Up	GYF domain-containing protein	KHPQPAVMSIAPS(Phospho)PGHR	971566	889701	926093	940555	610161	595498	613506	591716	1.26012	1.13956	1.17984	1.21715	0.814398	0.781154	0.809224	0.778917
TGGT1_218250	298	S	1.5067	0.025993	Up	TAP42 family protein	EPGPQS(Phospho)PAAR	70019.3	46799.3	64211	48536.2	31338.1	37592.2	40623.2	47126.9	1.49225	0.984327	1.35131	1.00216	0.65039	0.744676	0.815881	0.994764
TGGT1_321550	288	S	1.50733	0.00617495	Up	hypothetical protein	AAS(Phospho)PTSTPR	12662.3	12641.8	13332.9	16011.9	7484.24	10928.6	8653.54	7329.55	1.04969	1.0242	1.25369	1.46379	0.710402	0.875767	0.849823	0.742729
TGGT1_278040	287	T	1.50773	0.0182823	Up	G-patch domain-containing protein	EQT(Phospho)GDGEEEVGRDEGQDEPR	27861.1	22142	31965.8		19542.1	16306	14945	18573.7	1.25437	0.977845	1.43777		0.892914	0.761014	0.704943	0.886609
TGGT1_290960	1152	S	1.5087	0.00157018	Up	pyruvate phosphate dikinase, pep/pyruvate binding domain-containing protein	NRS(Phospho)FIALR	71730.4	77998.6	88692.8	68735	47608.2	44784.8	52631	59887.6	1.13124	1.2518	1.35168	1.07705	0.720327	0.753146	0.786314	0.929558
TGGT1_256760	24	S	1.50905	0.0025768	Up	pyruvate kinase PyK1	LVS(Phospho)ASSVMTQQLGK	5227552	5652991	4302170	4718525	2855778	3365054	3336032	3858212	1.26412	1.37428	1.05398	1.12615	0.681372	0.805804	0.800739	0.905178
TGGT1_312622	791	S	1.50944	8.65273e-05	Up	DUF803 domain-containing protein	VAGGVHGSLASPDAS(Phospho)PTATR	322520	304899	296419	314385	203975	221842	219176	226809	1.28454	1.16551	1.12441	1.27252	0.739878	0.806096	0.812014	0.853125
TGGT1_259200B	1399	S	1.51072	0.0127634	Up	Na+/H+ exchanger NHE1	RFS(Phospho)SVVR	38577.8	29835.4	36869.8	30306.4	21312.1	25563.4	15557	20981.5	1.37111	1.05738	1.27018	1.07784	0.815415	0.956441	0.586502	0.803377
TGGT1_307770	1082	S	1.51075	0.0433339	Up	fumble protein	SHETTC(Carbamidomethyl)MLEPERGS(Phospho)PGER	25118.2	24828.6	36220.9	31667.1	25799	17017.9	23968.4	14370.6	0.924277	0.997069	1.5026	1.41658	0.952649	0.794087	0.861501	0.595815
TGGT1_225870	460	S	1.51209	0.00383188	Up	hypothetical protein	DSHPYPVGSSPS(Phospho)HVAPGMC(Carbamidomethyl)HGASSGSR	97239.5	111893	101908	114953	65573.8	77394.2	92665.5	83616.1	1.09507	1.31944	1.17318	1.29637	0.641716	0.793034	0.937384	0.857858
TGGT1_269180	925	S	1.51224	0.0451443	Up	MIF4G domain-containing protein	GSDAS(Phospho)DNAPVR	15936.7	10296.2	14987.9	15079.3	13157.3	7163.9	8232.58	7552.89	1.36013	0.879673	1.269	1.29052	1.14965	0.61923	0.733898	0.67087
TGGT1_232080	1396	S	1.51235	2.08206e-06	Up	hypothetical protein	RSS(Phospho)GANASDYLPDAHQR	367368	356393	364883	379936	225533	241371	233592	228719	1.20681	1.1625	1.17469	1.25087	0.768004	0.829681	0.792748	0.780049
TGGT1_220900	525	S	1.51243	0.00747698	Up	hypothetical protein	IDFASSDEES(Phospho)EREDDC(Carbamidomethyl)LDK			563559	506425	437033		478761	492173			1.33351	1.18948	0.775887		0.848373	0.877996
TGGT1_275990	59	S	1.51316	0.00855735	Up	hypothetical protein	S(Phospho)EEREFGDER	201246	202718	196590	214959	127089	142685	109626	155881	1.2283	1.19528	1.16083	1.22762	0.729909	0.859442	0.672614	0.918151
TGGT1_287160	1122	S	1.51354	0.0468845	Up	internal kinesin motor domain protein	GEAS(Phospho)GDAPALVK	8928.82	7618.2	7549.31	8891.38	4989.89	6553.33	3119.92	5809.56	1.292	1.09942	1.04835	1.35981	0.807369	1.00515	0.469412	0.889155
TGGT1_232500	1004	S	1.51386	0.018848	Up	hypothetical protein	YQAPRPS(Phospho)MSHHLHER	87737.1	85181.2	60077.8	85807.4	40987.1	51872.6	61583.4	55198.3	1.38888	1.33508	0.902285	1.19718	0.633541	0.78259	0.956575	0.813467
TGGT1_236840	341	T	1.51529	0.0483958	Up	putative zinc finger (C-x8-C-x5-C-x3-H)-2	EAT(Phospho)TGDDSPGPR	69356.9	33666	46921.9	47184.9	35584.8	29019.2	27959.4	34981	1.67945	0.837747	1.15528	1.13689	0.92618	0.723311	0.681149	0.843259
TGGT1_239250	1526	S	1.51601	0.00258421	Up	putative diacylglycerol kinase	GQSLEDVSVSELS(Phospho)PR	139935	126241	131355	123067	101180	105784	107572	101267	1.35113	1.11661	1.39582	1.08797	0.730229	0.919258	0.859982	0.756677
TGGT1_315320	196	T	1.51875	0.016716	Up	SAG-related sequence SRS52A	QSMT(Phospho)LMITK	13678.9	12970	12135.2	9771.49	7303.45	9515.49	8212.43	5978.57	1.39576	1.29731	1.19477	0.925883	0.756815	0.954123	0.838016	0.620576
TGGT1_313630	6201	S	1.51899	0.0293888	Up	hypothetical protein	SHS(Phospho)LPPLPTGTGR	23167.9	26839.1	35581.1	27933.3	14885.5	17849	27662.2	19200.3	0.987448	1.15092	1.53415	1.17452	0.604388	0.745879	1.07426	0.766425
TGGT1_229000	615	T	1.51984	0.000857502	Up	kelch repeat-containing protein	ITDHIQISDT(Phospho)DEDSD	78802.2	90136.7	108549	84959.9	58502.5	60520.5	57256.3	50917.5	1.04922	1.19441	1.40573	1.14715	0.789107	0.842273	0.791607	0.732926
TGGT1_268780	837	T	1.52021	0.00351213	Up	hypothetical protein	FLAAVSASPSDAEET(Phospho)GEK	31671.8	29962.7	27127.4	24626.1	17848	18896.6		22507	1.33061	1.23553	1.07187	1.04952	0.692525	0.807245		0.812842
TGGT1_410370	238	T	1.52078	0.0138094	Up	putative transmembrane protein	IPLTAT(Phospho)ELSAESQEIQER	22158.9	32118.5	35081.1	27569.5	19598.6	21218.6	25134.9	26177.9	0.949879	1.35129	1.48136	1.13446	0.680722	0.757349	0.878746	0.916379
TGGT1_246690	115	S	1.52157	0.00116479	Up	alpha amylase, catalytic domain-containing protein	GLSLPLSPVEEES(Phospho)GGDSGSEFKR	122923	100373		111055	85887.6	72917	78981.1	82682.7	1.42243	1.10337		1.20812	0.823575	0.809899	0.816127	0.822381
TGGT1_215570	361	S	1.52201	0.0101902	Up	AP2 domain transcription factor AP2X-11	SATLFPEGVSS(Phospho)PR	107356	124413	149123	136838	85012	98494.3	103241	93041.7	1.30769	1.07861	1.28492	1.3033	0.721427	0.632337	1.03086	0.883778
TGGT1_313790	171	S	1.52214	0.000148514	Up	hypothetical protein	GRPPGDGVFAGTDGEES(Phospho)AEER	221428	208182	233873	212941	124672	146063	131657	120355	1.25381	1.12402	1.26037	1.14333	0.738805	0.858871	0.815488	0.728143
TGGT1_234250	1110	S	1.52264	3.06953e-05	Up	hypothetical protein	RAS(Phospho)EMTIHAPR	117445	115383	138343	120270	78784	85024.7	83699	88852.1	1.24681	1.09937	1.28302	1.22122	0.776199	0.773322	0.807381	0.828636
TGGT1_212990	34	S	1.52373	0.000934149	Up	hypothetical protein	SSLS(Phospho)PSGAGDR	187572	188413	195621	190736	145144	137591	124353	147328	1.16191	1.27619	1.27071	1.19449	0.830075	0.727893	0.710596	0.949397
TGGT1_234250	1661	S	1.52394	0.0184892	Up	hypothetical protein	GSADDDS(Phospho)LER	12814.7	11759.7	10262.5	8520.69		7673.94	7554.63	7382.2	1.49373	1.23026	1.04502	0.94997		0.766359	0.800147	0.755928
TGGT1_205650	819	T	1.52498	0.0288635	Up	AP2 domain transcription factor AP2VIIa-3	AAALFGTRPT(Phospho)SSWDESPPQR	65553.9	50792		40464.7	30642.6	27950.1	35687.4	35329.4	1.53491	1.20985		0.956175	0.761303	0.698118	0.8726	0.90382
TGGT1_205640	1768	S	1.52501	0.0287018	Up	hypothetical protein	GVEDEEGGGEEESAQPGEAFAGGS(Phospho)VK	31280.7	27934.3	32090.9	45135.1	28471.1	26223.2	18374.4	31058.3	1.23915	0.923017	1.20779	1.53872	0.90334	0.752083	0.60538	0.957987
TGGT1_213392	493	S	1.52577	0.00405201	Up	surface antigen repeat-containing protein	RAGS(Phospho)PEAAGILQTPAYAAALK	86391.5	96498.5	106317	101671	54624.5	66338.5	63852.2	46784.3	1.09536	1.18007	1.30389	1.20676	0.723396	0.902302	0.888674	0.622459
TGGT1_206540	1220	S	1.52606	6.40555e-05	Up	hypothetical protein	AEEHRES(Phospho)VGEEYC(Carbamidomethyl)AHEDDSIGPLPAR	71406.6	70263.3	62652.8	65484.1	48474.2	53845.6	43385.3	46781.5	1.294	1.21113	1.1994	1.17214	0.767438	0.861151	0.731626	0.835371
TGGT1_235340	205	S	1.52633	0.000410137	Up	hypothetical protein	GQPTYTSDKETFYFS(Phospho)PK	251836	223546	223469	218816	144609	139495	175015	156331	1.3354	1.17438	1.19143	1.14442	0.755432	0.715553	0.902528	0.801183
TGGT1_311400	775	S	1.52638	0.000800407	Up	WD domain, G-beta repeat-containing protein	AKS(Phospho)AEEVESEK	130873	118941	144385	109641	76753.9	75692.8	79918.7	89208.6	1.24045	1.1381	1.38045	1.06014	0.747993	0.751297	0.783278	0.874654
TGGT1_251620	408	T	1.52667	0.0260768	Up	putative flap structure-specific endonuclease 1	AKT(Phospho)PEEEPAQK	18697.3	13059.6	19288.6	16390.4	8357.02	12860.4	12774.3	12884.8	1.36784	0.95237	1.37122	1.181	0.547097	0.902503	0.867687	0.874248
TGGT1_290960	679	S	1.52727	0.007221	Up	pyruvate phosphate dikinase, pep/pyruvate binding domain-containing protein	SHS(Phospho)ASSLR	36001.9	37435.8	29178	41448.6	21040.9	24122.8	27972	21880.3	1.21607	1.28683	0.95241	1.39108	0.681862	0.868881	0.895081	0.727407
TGGT1_269460	818	S	1.52794	0.0115982	Up	Ser/Thr phosphatase family protein	APDASTPPGQSAADETPRS(Phospho)PNTASHK	68696.5	80139	72784.5	77899.4	59656.3	38023.8	56050.7		1.07932	1.25724	1.17943	1.19908	0.887238	0.590636	0.836563
TGGT1_251460	793	S	1.52973	0.0262451	Up	hypothetical protein	GVDAGPGAAS(Phospho)PER	17385	16578.1	22610.3	27982.7	13685.7	13182.7	15072.4	15054.5	1.04338	0.965447	1.30972	1.52156	0.761179	0.772091	0.7824	0.848356
TGGT1_254370	907	S	1.53002	0.00485182	Up	guanylyl cyclase	GKDAS(Phospho)PGAADSPASSLSVSR	110698	128737	143426	118222	75327.3	87535.9	65847	94818.5	1.07343	1.23875	1.39237	1.12776	0.741027	0.864316	0.638901	0.914081
TGGT1_277895	1508	S	1.53087	0.031375	Up	ubiquitin carboxyl-terminal hydrolase	RTSSGSPPQS(Phospho)PAVEGGSLVLSASPC(Carbamidomethyl)R	107004	141070	92572.1		65089	92943.9	64809.4	77529.9	1.21508	1.502	1.02508		0.756788	1.01306	0.64971	0.839733
TGGT1_202070	3325	S	1.53127	0.0358503	Up	hypothetical protein	FS(Phospho)PHPVSPQSR	12872.6	18376	13046.2	18471.2	7034.85	11315.1	11150	13193.7	1.05875	1.39936	1.02411	1.37614	0.519034	0.815718	0.813707	1.02432
TGGT1_246170	1913	T	1.53132	0.000315656	Up	ARID/BRIGHT DNA binding domain-containing protein	RAGT(Phospho)EDDDYETEAYR	96693.2	104998	93133.3	104496	60966.1	62949.5	75239.3	69390.9	1.18812	1.2659	1.12358	1.27804	0.73023	0.727482	0.89366	0.819502
TGGT1_230340	259	S	1.53229	0.000272343	Up	hypothetical protein	SYYYYAPAPLLS(Phospho)PSGSPPPAGGSR	167073	183281	163635	172873	124500	119530	115046	99226.2	1.18458	1.29172	1.1688	1.20791	0.875659	0.825643	0.779859	0.686005
TGGT1_279320	1154	S	1.5333	0.0070163	Up	hypothetical protein	AQVPAGALS(Phospho)PEGSGLEPNLGSR	79024.1	80192	54455.4	71139.9	39631.4	44624.2	49027.6	50844.3	1.32827	1.40135	0.925727	1.18237	0.690716	0.7681	0.848707	0.847585
TGGT1_227610	1175	T	1.53347	0.0292319	Up	hypothetical protein	TVGSHNSFFHPT(Phospho)PR	21734.6	36216.3	24074.1	29940.1	18431.4	18232.5	17522.5	15916.5	0.94143	1.55347	1.05007	1.27374	0.835261	0.81623	0.762305	0.728575
TGGT1_315940	310	S	1.53411	0.0280973	Up	putative rhoptry protein	SATMSQSAGGGGVS(Phospho)GAQLDPGHPK	177145	266188	276545	226691	165961	122766	200196	187400	0.949901	1.38556	1.51833	1.04249	0.805013	0.599087	0.897436	0.890082
TGGT1_239400	350	S	1.53441	0.00110969	Up	hypothetical protein	PARPQPGLATS(Phospho)SAYIR	66647.8	74582.3	62922.8	65521.7	44984.7	49827.3	37798.6	39252.4	1.18394	1.35263	1.11444	1.18162	0.82259	0.906457	0.686971	0.73348
TGGT1_201680	115	S	1.5349	0.00304838	Up	putative eukaryotic initiation factor-3 subunit 10	ESAAGASAS(Phospho)PK	76511.2	59968.4	78872	65635.2	40165.9	44332.8	37851.5	49959.1	1.30387	1.00982	1.36054	1.13961	0.72554	0.815316	0.696053	0.899354
TGGT1_286600	294	S	1.53514	9.40509e-06	Up	hypothetical protein	FQS(Phospho)GHC(Carbamidomethyl)ETSSLKPYPETQPR	303078	286354	295944	265946	182491	197253	191314	198984	1.25869	1.20287	1.25199	1.14435	0.741466	0.819405	0.808163	0.795422
TGGT1_240980	466	S	1.53517	0.00503248	Up	hypothetical protein	DSFEAQASDS(Phospho)PK	856075	736716	556904	709014	466654	468637	461058	508538	1.45474	1.25357	0.936237	1.21526	0.778186	0.774632	0.747238	0.865586
TGGT1_235420	2339	S	1.53561	0.0352784	Up	hypothetical protein	VSLSAGS(Phospho)AGTSGSSR	16524.7	15264.2	24536.9	15685	11614.9	9693.89	9636.47	15280	1.11577	1.02194	1.66171	1.04183	0.778143	0.661331	0.663125	1.05006
TGGT1_313910	826	S	1.53583	0.000655955	Up	RNA recognition motif 2 protein	LRSSS(Phospho)GDGGAPDMPGVSGSGSGR	173597	184207	204707	176078	95217.4	108868	119695	103157	1.13996	1.19072	1.32659	1.13074	0.677268	0.804213	0.883296	0.752758
TGGT1_261720	274	S	1.53689	1.46755e-05	Up	metal cation transporter, ZIP family protein	S(Phospho)MADLEAGSC(Carbamidomethyl)EHGQPNSGC(Carbamidomethyl)R	435076	466162	438522	462620	313456	284510	305676	327460	1.19748	1.17565	1.1846	1.31805	0.762539	0.769828	0.806605	0.83353
TGGT1_230340	834	S	1.53708	0.0234221	Up	hypothetical protein	LLEVDNAS(Phospho)PQGAAVSPSPTGILRPAGK	52582.7	40181.8	59580.5	52641.1	23615.2	42058.4	35980.5	35068	1.24943	0.949061	1.4262	1.23266	0.556634	0.973599	0.817379	0.812503
TGGT1_207710	11	S	1.53754	0.0243703	Up	putative phosphatidylinositol synthase	EDS(Phospho)QSPAVR	70241.5	65839	63233.4	89065.1	38329.3	52241.7	45405.1	59118.9	1.171	1.15014	0.9663	1.61213	0.663773	0.798702	0.70515	1.01901
TGGT1_240080	395	S	1.53773	0.0101115	Up	hypothetical protein	NPEDEQAALAASHS(Phospho)PSGSVGRGALEGER	65154.5	48470.4	45955.1	64713.6	36593.6	43255.2	38566.1	36739.3	1.44664	1.06025	1.01553	1.36435	0.741929	0.888541	0.718068	0.829375
TGGT1_224980	1068	S	1.53792	0.0363755	Up	hypothetical protein	TLHS(Phospho)PAVENR	36099.7	32557.3	47885.2	42192	19777.3	37795.8	24939.5	24792.3	1.10819	0.994223	1.49931	1.27641	0.56845	1.12868	0.734547	0.740222
TGGT1_213067	44	S	1.53813	0.0251005	Up	hypothetical protein	AKPGAGSVPGPSVLPSS(Phospho)LPHIIMQSPTK			14020.3	15083.8	8984.54	14101.9	10105	12361.3			1.28272	1.29849	0.654522	1.05252	0.730438	0.918816
TGGT1_203300	263	S	1.53851	0.0018403	Up	hypothetical protein	TPLTVHPLS(Phospho)PFR	43877.7	55840.8	48432.5	48397	31519.7	40200.9	30726.2	36201.7	1.11928	1.40272	1.19483	1.17738	0.733658	0.950707	0.707312	0.789454
TGGT1_295030	412	S	1.53882	0.0447683	Up	hypothetical protein	RC(Carbamidomethyl)DS(Phospho)PLILFR	47027.9	77969.6	69485.6	54055	53385.9	52597	56709.8	47087.8	0.926457	1.82705	1.08572	1.23293	0.97008	0.726101	0.859144	0.74081
TGGT1_225690	407	S	1.54047	0.00998909	Up	hypothetical protein	ENQHGS(Phospho)DKLAGEGVFVNK	24542.6	23968.2	21859.6	22610	14804.2	15513	12998	22680.7	1.26189	1.27016	1.15825	1.20779	0.699811	0.755963	0.628462	1.09536
TGGT1_220900	335	S	1.54071	2.22356e-07	Up	hypothetical protein	LSISS(Phospho)REEK	678413	695050	692421	680930	582583	561538	599894	595756	1.22826	1.24316	1.27707	1.24662	0.806173	0.778961	0.82857	0.828379
TGGT1_245580	1855	S	1.54118	0.0352974	Up	hypothetical protein	RDGALEPSGESMLDC(Carbamidomethyl)GGS(Phospho)FDESEAR	26709	46823.8	34228.9	41857.6	35145.4	22554.8	25164.2	24473.6	0.936345	1.53948	1.05248	1.38451	1.0769	0.659425	0.74446	0.706908
TGGT1_261430	796	T	1.54144	0.0253413	Up	hypothetical protein	NEPNT(Phospho)PDAR	81670.5	118938	86268.3	72742.3	58613.9	63564.5		56368.3	1.07918	1.59336	1.114	0.966585	0.749107	0.828687		0.734879
TGGT1_234970	1037	S	1.54162	6.91032e-05	Up	Tyrosine kinase-like (TKL) protein	FVGSDS(Phospho)RDAPER	528323	513752	576924	522760	380792	328560	384065	342172	1.22804	1.15732	1.29455	1.1906	0.791255	0.730869	0.873139	0.764084
TGGT1_285895	3308	S	1.54162	0.00206599	Up	AP2 domain transcription factor AP2V-2	VPLGAAPLHSPS(Phospho)K		19052.7		18212.8	12384		14316.6	11493.5		1.26985		1.2729	0.824183		0.872439	0.777481
TGGT1_410370	76	S	1.54171	7.32122e-05	Up	putative transmembrane protein	RHS(Phospho)SESLFPR	9703793	9721156	9983922	9190973	7393600	7717336	6826657	8082544	1.26729	1.24603	1.28442	1.15223	0.782379	0.839195	0.727127	0.861995
TGGT1_263860	115	S	1.54186	0.00366346	Up	hypothetical protein	LRSES(Phospho)PEDPHDR	176616	201806	163740	166140	130779	119762	104778	127957	1.24294	1.44475	1.11934	1.09008	0.895472	0.759641	0.659453	0.86154
TGGT1_289100	694	T	1.54384	0.000108322	Up	hypothetical protein	LHQQSNASMADSIATDSVT(Phospho)PR	376990	403163	402823	352185	266072	239301	240508	249151	1.20034	1.2838	1.27175	1.10284	0.867687	0.760879	0.749168	0.769437
TGGT1_203480	1164	S	1.54483	0.00162403	Up	hypothetical protein	AQGES(Phospho)PVSSPR	45449.6	55304.2	52070.6	53502.8	32497.8	38656.5	30308.6	37796.3	1.0798	1.30206	1.27661	1.22574	0.71936	0.87664	0.676425	0.889227
TGGT1_252310	175	S	1.54663	0.000605121	Up	hypothetical protein	LDAQS(Phospho)EDALSSEER	196585	214711	192703	198322	133257	140552	147529	142827	1.20899	1.33958	1.07089	1.30686	0.813177	0.718033	0.882009	0.771968
TGGT1_218300	228	S	1.54731	0.0440013	Up	zinc finger (CCCH type) motif-containing protein	GTEDRDPS(Phospho)DAVTALSSNASGSK	77586.3		72503.2			47400.7	52746.3	38132	1.35543		1.20501			0.858651	0.942775	0.680728
TGGT1_212780	293	S	1.54787	0.0440979	Up	hypothetical protein	MAPSDDEAVGYES(Phospho)DEEDEREAESSR	65276.2	67258.7	75826.3	56770	50950.2	43698.3	36881.8	28467.1	1.17868	1.3153	1.38808	1.00533	1.07605	0.913733	0.67296	0.494755
TGGT1_257030	72	T	1.54803	0.0390214	Up	hypothetical protein	GEST(Phospho)PTAGAHGGFHVLSSLR	139580	125850	89007.8	112503		81390.5		66627.5	1.25042	1.31143	0.899659	1.09022		0.814382		0.655784
TGGT1_306490	910	S	1.54845	0.0223503	Up	hypothetical protein	S(Phospho)PSLSSSSSGTTSVSAR	11428.1	7607.4		10542.9	6085.88	4671.6	7079.3	5769.77	1.43268	0.977974		1.3061	0.84992	0.669534	0.948502	0.732457
TGGT1_288530	754	S	1.54883	0.00812087	Up	NOL1/NOP2/sun family protein	KSESGVTDLSSSDSAGS(Phospho)PAPTEVK	52200.7	53143.7	71715.3	54655.5	30266.8	30381.7	33745.4	44661.4	1.05416	1.16015	1.45531	1.15215	0.700017	0.680765	0.725871	1.00651
TGGT1_237290	801	S	1.5492	0.000459937	Up	hypothetical protein	VAGGAS(Phospho)PSSSLASSTHLQHSQGVSAR	339600	283600	296732	289381	190787	195440	179414	177707	1.40684	1.09559	1.14864	1.19416	0.839402	0.808506	0.736774	0.742874
TGGT1_272600	599	S	1.5497	0.0153221	Up	adaptin c-terminal domain-containing protein	ATSSSSS(Phospho)PLQGPHDKR	81624.6	92816.3	102670	75584.4	50432.4	66647.4	41922.6	65094.1	1.0766	1.27215	1.46283	1.04739	0.712273	0.906156	0.589225	0.927776
TGGT1_253060	98	S	1.54981	0.042699	Up	WD domain, G-beta repeat-containing protein	LPSSIS(Phospho)PGTDSAVPR	31381	25376.1		24131.1	20488.3	16770.5	13870.4	21679.5	1.54122	1.27158		0.979462	0.889156	0.793366	0.612078	0.967965
TGGT1_232660	111	T	1.55055	0.00198789	Up	Hsp70 interacting protein HIP	ELT(Phospho)DDELDKLGK	64185.6	56829	45549.5	66365.8	39529.4	36651.5	36678.3	37250.8	1.33927	1.1844	0.966866	1.37005	0.831054	0.755259	0.768317	0.780125
TGGT1_267080	32	T	1.55108	3.73507e-05	Up	putative 26S protease regulatory subunit 4	LEAAPPT(Phospho)HIGK	87939.1	74524.1	80423.4	79041.4	51446.9	52884	56156	52990.4	1.32339	1.15722	1.21093	1.18897	0.752186	0.749683	0.84502	0.799625
TGGT1_238390	1136	S	1.55134	0.0118768	Up	hypothetical protein	GSLSS(Phospho)PTGASR	29459.9	45536.4	40548.7	46866	21313.6	26877.2	27290.6	23366	0.87737	1.33565	1.20022	1.42044	0.688359	0.855117	0.843813	0.728513
TGGT1_211040	43	S	1.55189	0.000401109	Up	Sec61beta family protein	S(Phospho)RGVPASSQGILR	130366	118426	161316	129801	83028.8	87626.7	93470.1	93453.2	1.11031	1.16154	1.44818	1.15879	0.758219	0.784647	0.805649	0.795271
TGGT1_250820	663	S	1.55287	0.000204987	Up	hypothetical protein	LSPPSGAVVASLTGNATTSAPSGVQS(Phospho)PK	900673	882355	969712	895040	580842	628111	542606	661103	1.20217	1.16253	1.31605	1.20259	0.750711	0.825241	0.699228	0.869541
TGGT1_299780	462	S	1.55295	0.000172544	Up	hypothetical protein	VS(Phospho)GLTHAAR	58247.7	60414.9	68430.2	64238.9	40925.3	42698.5	43943.6	48014	1.09923	1.17971	1.36536	1.26777	0.74954	0.766025	0.809558	0.837933
TGGT1_306660	4550	S	1.55315	0.0125946	Up	RNA pseudouridine synthase superfamily protein	SPETGGSS(Phospho)PVAAAR	111924	90492.5	92394.7	95240.4		67987.9	53607.4		1.3002	1.06047	1.06785	1.09405		0.814857	0.641082
TGGT1_234900	2321	S	1.55331	0.00636407	Up	PHD-finger domain-containing protein	RVENATGS(Phospho)GSPSLLGPVR	141683		162512	154578	102569	97598.9			1.05502		1.25125	1.16339	0.748481	0.740663
TGGT1_262400	447	S	1.55334	0.0163418	Up	lipase	KLS(Phospho)EPGSPDLASQSLVASDSR		50286.7	54563.2	52816.4	31693.8	41507		30334.3		1.13665	1.27957	1.23949	0.694622	0.961181		0.697649
TGGT1_203480	1214	S	1.55406	0.00101625	Up	hypothetical protein	GS(Phospho)EGLVSSLSQSR	59360.4	59953.3	48855.3	52613.4	39119.4	31868.7	42822.2	34759.7	1.31955	1.3207	1.12071	1.12781	0.810215	0.676206	0.894208	0.765165
TGGT1_248510	984	S	1.55505	0.0110762	Up	hypothetical protein	WHPPMQHVSATSHADLS(Phospho)PSQR	64497	53712.5	72138.6	68056.9	36507.7	36096.8	51245.6	43697.4	1.26026	0.991825	1.31203	1.33132	0.623098	0.705718	1.01259	0.80668
TGGT1_280540	698	S	1.55588	0.0497241	Up	HEAT repeat-containing protein	VAPAYPLSSSC(Carbamidomethyl)SSSFSSSSLGDS(Phospho)TRR		33608.4	26057.4	35101		18084.8	24741.3	15212.1		1.28114	1.00432	1.34933		0.747249	0.975878	0.613044
TGGT1_202890	341	S	1.55609	1.96751e-05	Up	hypothetical protein	GGAS(Phospho)PQLK	38435.4	38313.6	34878.2	36991.6	25093.8	24369.4	23114	25309.2	1.2907	1.23223	1.16673	1.19653	0.784366	0.809919	0.721358	0.824399
TGGT1_233080	131	S	1.55696	0.0339132	Up	G-patch domain-containing protein	EVLGDAYESS(Phospho)EEEEKADLDEEK	23797	31852.2	25348.2		18383.4		17508.6		1.0267	1.37803	1.08503		0.756065		0.738196
TGGT1_243960	405	S	1.55714	6.27556e-06	Up	nuclear transport factor 2 (ntf2) domain-containing protein	VGS(Phospho)DAC(Carbamidomethyl)ASPTVKPAAAEAPELEEK	1.18473e+06	1.1661e+06	1.2151e+06	1.12231e+06	691598	727911	720745	762411	1.20482	1.22709	1.2798	1.1421	0.743662	0.804871	0.767506	0.801094
TGGT1_281900	97	S	1.55717	0.0214332	Up	SET domain containing lysine methyltransferase KMTox	ETSISSNAS(Phospho)QSER	23103.6	21038.9	21429.2	16504.8	11183.9	9247.25	8728.48	14997.3	1.32691	1.24083	1.32271	0.898174	0.746956	0.694831	0.605207	1.02821
TGGT1_320160A	642	S	1.5607	0.03099	Up	hypothetical protein	ASLASSTPHALASSHS(Phospho)PSR	763162	817651	954503	717899	577811	335608	584745	607682	1.14892	1.32119	1.4244	1.00419	0.821817	0.493544	0.895772	0.927666
TGGT1_285980B	201	S	1.56188	0.0402384	Up	glucosephosphate-mutase GPM1	VAS(Phospho)HVDENLLK	23540.4	20132.1	11926.2	15405.5	11946.2	9764.67	11465	14719.2	1.57434	1.40785	0.849691	1.06619	0.767992	0.639739	0.747893	0.980398
TGGT1_280610	195	S	1.56266	0.0191692	Up	signal recognition particle receptor alpha subunit	KS(Phospho)PHGELPNGDDAVAR	93962.2	83841	73184.2	66662.8	45778.8	38027.6	59437	63574.5	1.43205	1.32753	1.11552	1.01696	0.676741	0.579492	0.902454	0.971906
TGGT1_213388	329	S	1.5628	0.0047107	Up	hypothetical protein	S(Phospho)PQVPTGALGSR		60958.5	57254.4	44541.3	30056.4	30211.9	35881.3	32709.6		1.36206	1.32128	1.02173	0.760647	0.759847	0.893693	0.746879
TGGT1_244720	416	S	1.56296	0.0146621	Up	hypothetical protein	GS(Phospho)AEVVVR	53061	32760.5	42063.6	35398	32310.2	25989.1	24496.7	29182.5	1.44644	0.900247	1.33345	1.29031	0.909564	0.775557	0.853118	0.641917
TGGT1_267100	85	S	1.56331	0.00905864	Up	protein phosphatase 2C domain-containing protein	RLGLEAETPAES(Phospho)PPR	30225	38125.4	47269.1	41034.8	23345.3	30473.2	24842.6	26292.6	0.938201	1.18892	1.49666	1.28567	0.691991	0.924333	0.734814	0.789274
TGGT1_242260	1470	S	1.56407	0.00465184	Up	hypothetical protein	FVS(Phospho)PSMEDSR	26987.3	33012.3	32013.4	37115.4	21177.5	16017.5	23300.9	19773.9	0.977391	1.3052	1.26174	1.32317	0.790441	0.639507	0.913305	0.768826
TGGT1_315280	871	S	1.56554	0.00855312	Up	hypothetical protein	FEFKS(Phospho)PR	154882	173941	177888	173330	154633	111448	147225	119492	1.17698	1.22566	1.30616	1.28849	0.880529	0.650373	0.928228	0.732927
TGGT1_280370	728	S	1.56578	0.0115762	Up	hypothetical protein	RFS(Phospho)GGQGGGGGGGSENLASR	27512.1	24704	33488.8	32126.5	19368.1	23006.6	13832.1	17925.8	1.15767	1.0089	1.4191	1.28905	0.817842	0.95688	0.58141	0.75714
TGGT1_231040	46	S	1.56616	0.00497108	Up	3' exoribonuclease family, domain 1 domain-containing protein	FSTC(Carbamidomethyl)VPSLLPS(Phospho)PSAR	30652.3	40591.5	30777.5	35139	18035.1	20293.7	23345	26482.2	1.08774	1.40559	1.10153	1.29371	0.656959	0.724227	0.764192	0.975993
TGGT1_278770	217	S	1.56637	0.0328425	Up	hypothetical protein	ITS(Phospho)EESLQNEGDLAR	16683.8	21522.5	18605.1	22355.4	16229.1	8087.78	15501.6	14395.9	1.0623	1.34543	1.11831	1.39335	0.962072	0.476668	0.895297	0.80661
TGGT1_229640	49	S	1.56841	0.0407058	Up	hypothetical protein	S(Phospho)QTVSEVSQTVK	24632.9	17961.6	32881.2	22750.7	20807.5	13436.4	13554.9	18436.1	1.27548	0.870265	1.61558	1.15986	0.98553	0.63559	0.632099	0.884462
TGGT1_304630	8070	T	1.56845	0.0141873	Up	ATG C terminal domain-containing protein	VQRFT(Phospho)EDEEEGPTPL	18142.8	20833.6	22855.6	17167.5	13519.1	14210.7	12494.9	9185.47	1.04195	1.28909	1.4712	1.09085	0.836382	0.935379	0.781767	0.566179
TGGT1_244720	1227	S	1.56889	0.0463324	Up	hypothetical protein	APLHGLADDKLS(Phospho)PAGR	103436	80094.3	120251	119094	67131.7	76188.3	70168.7	81366.8	1.08139	0.844106	1.46199	1.6649	0.724779	0.871958	0.937195	0.686417
TGGT1_218300	340	S	1.56939	0.0306818	Up	zinc finger (CCCH type) motif-containing protein	S(Phospho)ADETFKK	15440.9	10806.9	14612.1		6156.49	9041.73	7746.78	9797.37	1.47962	0.999467	1.33208		0.620693	0.898396	0.75949	0.959352
TGGT1_311770	1898	S	1.56975	0.0130827	Up	hypothetical protein	VVS(Phospho)GGDSFSETGSNLVGK	98715.7	87489.1	85520.5	92265.7	34592.1	62758	54850.8	49312.3	1.33551	1.15563	1.14418	1.18092	0.516645	0.945154	0.840928	0.765421
TGGT1_202410	1140	S	1.57104	0.00838327	Up	hypothetical protein	LC(Carbamidomethyl)GGTS(Phospho)PEAR	60513.8	46212.9	41039.9	42415.6	35307.2	25594.3	31812.1	28986.2	1.55095	1.17999	1.10081	1.0658	0.884841	0.629032	0.865539	0.737982
TGGT1_201130	141	S	1.57159	2.4681e-05	Up	rhoptry kinase family protein ROP33	AFS(Phospho)ESLDASVK	161345	153118	141327	140731	109968	100005	114136	102163	1.2463	1.29704	1.17968	1.23063	0.810108	0.730965	0.851374	0.759549
TGGT1_290290	273	S	1.57184	4.01188e-05	Up	ubiquitin-activating enzyme E1 family protein	FKS(Phospho)YEASC(Carbamidomethyl)R	148330	138877	129440	137300	93032.6	83705.4	82386.8	92939.4	1.321	1.21654	1.16018	1.19118	0.818164	0.745225	0.725539	0.821372
TGGT1_249260	1583	S	1.57257	0.0137568	Up	putative cell-cycle-associated protein kinase CDK	DPC(Carbamidomethyl)VEHRS(Phospho)PVNQEDPK	58045.2	35064.5	52699	48480.5	26147.1	35444.8	31914	27994.2	1.44603	0.875998	1.3151	1.24389	0.665035	0.90377	0.815165	0.719881
TGGT1_218300	925	S	1.57317	0.000309936	Up	zinc finger (CCCH type) motif-containing protein	PYS(Phospho)PPGGAFSAR	169096	210019	192688	189821	111208	125205	102613	108142	1.12757	1.35163	1.22238	1.14826	0.780209	0.865705	0.700059	0.736876
TGGT1_267855	3594	S	1.57378	0.00562712	Up	hypothetical protein	FLLHS(Phospho)EEEEEHR	165362	141605	134553	147973	141860	142794	133686	147902	1.24268	1.54148	1.29677	1.13992	0.975399	0.922399	0.666035	0.753568
TGGT1_251460	835	S	1.57482	0.0237964	Up	hypothetical protein	RGFS(Phospho)PLAETQEEEFEQK	161595	148550	108306	145758	100902	110828	69988.3	87521.4	1.47068	1.31187	0.951366	1.20187	0.851023	0.984323	0.550929	0.74791
TGGT1_246690	119	S	1.57502	0.0153295	Up	alpha amylase, catalytic domain-containing protein	GLSLPLSPVEEESGGDS(Phospho)GSEFKR	145982		122055	127822	94108.7		96017.5		1.34835		1.11444	1.1099	0.720293		0.791939
TGGT1_310220	435	S	1.57504	0.00110027	Up	hypothetical protein	PAVKLS(Phospho)PVR	19419.3	22304.8	20376.9	20705.5	13954.4	11412.8	13033.8	10323.2	1.11786	1.35635	1.1643	1.21774	0.893332	0.735323	0.80146	0.653139
TGGT1_314100	38	T	1.57512	0.0243391	Up	tetratricopeptide repeat-containing protein	VEDAAMSDSLSSVQT(Phospho)DDEK	35648.8	37759	38995.2	45302.2	20099.8	25875.4	37162.5	19683.6	1.08198	1.1905	1.20079	1.44145	0.610008	0.791806	1.12965	0.588755
TGGT1_206580	4239	T	1.57573	0.00768794	Up	formin FRM2	LPPGGNRT(Phospho)PPTVR	425839	319691	367551	268632	235220	247772	211746	210739	1.54284	1.15334	1.27405	0.947902	0.800011	0.881018	0.710234	0.729915
TGGT1_291590	730	S	1.57608	0.0370856	Up	hypothetical protein	LALS(Phospho)PHLQR	28550.4	37134.3	38774.6	49188.3	20325.9	27792.7	26622.4	18062.1	0.905033	1.18987	1.18582	1.61116	0.681822	0.96746	0.890931	0.563608
TGGT1_224280	2295	S	1.57712	0.0390462	Up	CPSF A subunit region protein	TPHS(Phospho)PQGPSAVLR	23031.9	22492.6	31948.8	29180.9	21291.2	10570.5	21107.3	17148.9	1.07042	1.00347	1.49122	1.3458	0.923135	0.484007	0.941499	0.765209
TGGT1_276900	822	T	1.57793	0.0167325	Up	hypothetical protein	EVT(Phospho)DEEGDDFLK	60075.4	71937.7	95802.4	78153.9	38768.2	45598.6	47225.2	55461.1	0.941144	1.15425	1.5521	1.24606	0.610006	0.74389	0.800473	0.946873
TGGT1_257580	302	S	1.57863	0.000456689	Up	hypothetical protein	SLEGSLDNNPSLS(Phospho)ER	763438	766548	826872	804073	488862	674089	636383	616852	1.23564	1.2412	1.34395	1.18174	0.667734	0.88307	0.841467	0.776631
TGGT1_306020	6953	S	1.57985	0.0143422	Up	hypothetical protein	PAGLLTTPS(Phospho)HQAR	9810.68	6834.17		7049.94	4276.36	5444	4894.6	4481.33	1.60585	1.06668		1.11841	0.714262	0.885718	0.81883	0.780608
TGGT1_238390	987	S	1.58013	0.000948537	Up	hypothetical protein	KNS(Phospho)QAFQNVAVSVSR	236867	209056	238747	217120	152475	124253	116505	144394	1.28038	1.11296	1.28264	1.19439	0.893799	0.717519	0.653827	0.81712
TGGT1_258540	846	S	1.58225	0.038797	Up	phosphoglycerate mutase family protein	AHLTAS(Phospho)LDAEEGNEDTC(Carbamidomethyl)LC(Carbamidomethyl)PR	35092.4	29207.9	33567.5	27570.3	21812.7	10623	17211.7		1.29772	1.07873	1.21664	0.980945	0.93735	0.48922	0.741557
TGGT1_227780	969	S	1.58228	0.00840345	Up	hypothetical protein	DAVRS(Phospho)EGDNQLPSR	22167.5		20671		14890.4	10715.1	12535.9	19411.9	1.36147		1.26592		0.864686	0.73083	0.763716	0.961795
TGGT1_230690	1019	S	1.58232	0.0209846	Up	LNS2 (Lipin/Ned1/Smp2) protein	GSS(Phospho)QGGLADSER	29864.8	22775.2	20811.2	27502.5	18438.5	10963.9	13626.8	19475	1.38974	1.10914	1.00913	1.3771	0.904855	0.542748	0.689002	0.950713
TGGT1_224070	973	S	1.58232	0.00017265	Up	hypothetical protein	GFFS(Phospho)PGGR	216034	225198	211381	214358	191537	162822	173235	153474	1.31093	1.31399	1.29117	1.12304	0.80242	0.740787	0.88788	0.753555
TGGT1_283760	677	S	1.58247	0.0204976	Up	hypothetical protein	ESSYGESDVEVAS(Phospho)EEGK	28648.9	29687.3	44037.8	42293.5	34555.7	29815.7	20758.5	33333.7	1.13262	0.98725	1.45217	1.46991	0.938548	0.850845	0.565643	0.831096
TGGT1_201130	143	S	1.58343	0.0375898	Up	rhoptry kinase family protein ROP33	AFSES(Phospho)LDASVK	39570	29229.6	35660.4	21745	20298.7	15515	29567.3	23401.9	1.45414	1.17794	1.41612	0.904627	0.711408	0.539511	1.04926	0.827727
TGGT1_242830	450	S	1.58359	0.0145116	Up	putative XRN 5'-3' exonuclease	RPAS(Phospho)EDALLAYR	39634.4	32318	35259.8	37473.4	25372.8	14581.7	26800.4	21855.9	1.3194	1.1057	1.19836	1.26168	0.8729	0.509796	0.945881	0.756269
TGGT1_320610	310	S	1.58428	0.00665164	Up	hypothetical protein	RPHS(Phospho)PNLSDIEVR	87050.7	111389	121075	92526.7	71623.9	82836	67676.7	60740.3	1.02856	1.36575	1.49378	1.0732	0.779344	0.930693	0.734958	0.686584
TGGT1_247700	1712	T	1.58482	0.00784738	Up	AP2 domain transcription factor AP2XII-4	LSEKGDQSET(Phospho)PAGVAPPSSSALEAR	179594	219712		204765	123674		131374		1.04959	1.24292		1.21294	0.714246		0.760352
TGGT1_213392	270	S	1.5853	4.77715e-05	Up	surface antigen repeat-containing protein	S(Phospho)PC(Carbamidomethyl)LSER	150066	136933	158256	149282	84718.8	88531.2	76846	90407.3	1.26667	1.11478	1.29209	1.17957	0.746899	0.801634	0.712003	0.800771
TGGT1_265460	136	S	1.58719	0.00116875	Up	hypothetical protein	TSVS(Phospho)VPNFFHAK	241080	223443	248244	240178	191967	136208	116714	161360	1.36512	1.13962	1.23569	1.16634	0.890138	0.672632	0.689653	0.839061
TGGT1_246940	243	S	1.58743	1.1901e-06	Up	hypothetical protein	S(Phospho)PSAASLQLPER	603156	595912	609575	615188	354022	348951	360820	325529	1.20476	1.16771	1.24395	1.24036	0.766667	0.783374	0.784761	0.72472
TGGT1_229290	539	S	1.58788	7.39426e-05	Up	kelch repeat-containing protein	RDDVPVS(Phospho)PSSSSSSSSSSSSSSALAAGVR	179271	199950	209212	195251	128563	110407	118300	107604	1.18202	1.25394	1.2805	1.16282	0.834981	0.798311	0.754282	0.685243
TGGT1_248890	404	S	1.58816	0.008111	Up	actin-like protein ALP3b	PRPDASAMVAATLSSAAS(Phospho)PQASR	56743.2	51549.3	44005.5	59548.5	39926	26500.8	40718.1	33353.5	1.30016	1.18509	1.04668	1.40787	0.884389	0.575085	0.897353	0.753568
TGGT1_232000	76	S	1.58915	0.0137283	Up	hypothetical protein	EEHDDSAS(Phospho)SELVEDDGTYSVAR		46739.1	67601.6	63147.8	35649.7	43502.5	44281	39215.6		0.983704	1.45017	1.40598	0.689296	0.847862	0.875796	0.808778
TGGT1_210700	4003	S	1.59132	0.0391169	Up	hypothetical protein	SSS(Phospho)VLHILER	57667.6			44217.7		28866.5	36148.6	32147.8	1.47474			1.11162		0.731396	0.898966	0.80757
TGGT1_227260	372	S	1.59187	1.20559e-05	Up	RIO1 family protein	SGAS(Phospho)DEEGELKHEGEC(Carbamidomethyl)R	151737	163719	146480	170251	92783.7	97699.9	97745.9	100507	1.21139	1.26982	1.13555	1.2853	0.733106	0.756077	0.810722	0.779541
TGGT1_208070	1171	S	1.59306	0.00253715	Up	inositol polyphosphate kinase	ASELPVPAAPAEDDEGPKPPGVS(Phospho)PLHAR	114489	110638	90528.3	90254.4	67462.3	81710.5	56841.3	59762	1.44138	1.23999	1.15623	1.09991	0.758667	0.950188	0.701546	0.688984
TGGT1_288540	87	S	1.59452	0.0276556	Up	nucleoside transporter protein	KTS(Phospho)SNVSVC(Carbamidomethyl)R	5154.02	7070.7			4026.38	4781.83	5817.91	3897.8	1.13533	1.47602			0.72105	0.859144	0.977354	0.717861
TGGT1_278600	1212	S	1.59474	0.00742696	Up	hypothetical protein	RSS(Phospho)LTHESAAELFAK	313166	269269	309429	295517	201817	128787	186449	183426	1.27988	1.19547	1.27647	1.15406	0.84429	0.534647	0.774027	0.923332
TGGT1_206640	399	S	1.59515	0.00543238	Up	hypothetical protein	GSS(Phospho)RGPTDQQLFER	92438	76366	75398.3	81103.1	38933.7	61948.8	44636.7	48280	1.37507	1.13293	1.1539	1.23214	0.613387	0.991581	0.676386	0.786724
TGGT1_224260	868	S	1.59689	0.0295213	Up	PHD-finger domain-containing protein	TPS(Phospho)GEREPTQR	55416.6	55198.7	48080.7	47392.7	31998.7	35436.8	43006.2	19344.5	1.32259	1.33395	1.14076	1.12871	0.764912	0.83116	1.03121	0.457477
TGGT1_226470	2979	S	1.59694	0.00126597	Up	hypothetical protein	SASASALHSTPAVVS(Phospho)DDQLEGVR	36043.8	39819	43014	36715.5	27364.1	24502.2	23840	21029.1	1.13543	1.26983	1.34764	1.17463	0.868642	0.766267	0.828448	0.622248
TGGT1_262780	1375	S	1.59732	0.00505298	Up	FHA domain-containing protein	GARES(Phospho)PLR	17570.8	16260.3		19566.6	13096.8	11157.6	8802.23	11729.5	1.26666	1.17955		1.3794	0.930586	0.784459	0.642062	0.836251
TGGT1_209250	903	S	1.59794	0.0316797	Up	hypothetical protein	VMHTGS(Phospho)GVSK	9484.13	8890.71		11687.5	7150.31	4258.51	7888.69	4364.57	1.22846	1.1385		1.45834	0.916332	0.584542	1.05012	0.640859
TGGT1_293240	516	S	1.59803	0.0458448	Up	triacylglycerol lipase	FLQAEQHENEC(Carbamidomethyl)LPS(Phospho)PAAGK		35003.8	27195	37158.4	16243.2	25270.9	31619.2	20364.1		1.39614	1.03296	1.35851	0.563699	0.845495	1.0798	0.671247
TGGT1_254370	1120	T	1.59837	8.22523e-06	Up	guanylyl cyclase	SLT(Phospho)PPSER	142654	154435	135192	153772	92765.7	88129.6	87320	93774.1	1.20321	1.29256	1.14156	1.2759	0.793763	0.756885	0.736942	0.786314
TGGT1_216190	234	S	1.59921	0.00464572	Up	hypothetical protein	MHGSS(Phospho)PANQEAVSLPNVR	80920.9	69293.9	72096.8	63861.3	42223.1	40018.7	44517.3	50636.7	1.28382	1.29718	1.40174	0.981423	0.630614	0.756057	0.846317	0.871142
TGGT1_239400	871	S	1.59948	0.029063	Up	hypothetical protein	ESEGDLS(Phospho)DR	12874.6	23667.3	14066.4	15073.5	9963.23	10104	8524.87	11565.9	0.954107	1.79065	1.03932	1.13403	0.760041	0.766817	0.646352	0.901613
TGGT1_254940	1519	S	1.60109	6.96982e-05	Up	MIF4G domain-containing protein	MSMAHSS(Phospho)PALRPR	549378	571847	552227	522218	318358	306152	366631	321259	1.2191	1.2669	1.25789	1.15783	0.727402	0.71066	0.86665	0.756783
TGGT1_258710	1142	S	1.6011	0.00107075	Up	T-complex protein 10 domain-containing protein	PSDLPELENS(Phospho)HRR	14621.8	16030.2	13700.7	14594.9	10908.3	8893.92	10403.9		1.18537	1.33937	1.10857	1.19221	0.835176	0.673262	0.751966
TGGT1_309890	2223	S	1.60116	0.0363313	Up	hypothetical protein	RMDS(Phospho)FDLEK	16288.1	21378.7	16379.1	22284.9	9431.82	12016	17265.8	11438.8	1.04082	1.26927	1.01502	1.67311	0.533612	0.78928	1.02732	0.771413
TGGT1_204530	132	T	1.60362	0.00110784	Up	microneme protein MIC11	T(Phospho)SEASIRPHGFLQER	162341	120762	135040	137516	86334.2	93679	77673	71735.6	1.38347	1.05243	1.20513	1.25623	0.784969	0.878684	0.715074	0.675155
TGGT1_289680	205	T	1.60403	0.000851645	Up	Ras-related protein Rab11	IHLDEERT(Phospho)DSQIR	218119	240115	219007	215980	141888	146533	153458	112891	1.1946	1.34705	1.22359	1.16369	0.785408	0.8089	0.857754	0.620788
TGGT1_320550	957	S	1.60636	0.00442707	Up	hypothetical protein	EVSHANLS(Phospho)PSLAEAHLR	32156.4	40944.9	40330.8	49995.9	31242.5	27633.8	23116.8	24254.8	0.992474	1.25382	1.21195	1.49349	0.890506	0.816403	0.701841	0.673816
TGGT1_275990	261	S	1.60665	0.02518	Up	hypothetical protein	GES(Phospho)ERVER	21392.2	25066.6	29067.7	23608.4	18399.8	13824.7	9366.19	19964.7	1.09757	1.24243	1.44284	1.13337	0.888328	0.699992	0.483074	0.988515
TGGT1_265110	1053	S	1.60731	0.0332845	Up	putative ribosome biogenesis protein	NVS(Phospho)EEHDMEG	26201.5	39166	33465.1	22414.4	21097.3	17983.2	17221.4	20155.7	1.07199	1.59067	1.38699	0.893471	0.859765	0.716855	0.715981	0.782806
TGGT1_309885	249	S	1.60744	0.0494439	Up	hypothetical protein	VTEASVGHS(Phospho)AFRPPASPR	83227.7	65458	80560.8	73485.1	40843.1	44447.2		44166.5	1.3235	0.839978	1.57448	1.07935	0.811575	0.622336		0.813748
TGGT1_224660	488	T	1.60986	5.27968e-05	Up	transcription factor s-ii (tfiis), central domain-containing protein	RAET(Phospho)EDEAGEGPPAGHSLR	242420	213905	200610	228095	135123	143657	135208	133444	1.32825	1.1803	1.15062	1.27546	0.744879	0.841902	0.753164	0.725306
TGGT1_261490	1636	S	1.61009	0.00524599	Up	hypothetical protein	AS(Phospho)LGRDEEAWTGSGR	125418	103052	135041	90196.5	77115.5	78229.8	66360.9	67142.7	1.36137	1.1674	1.48121	0.947102	0.808012	0.833507	0.673078	0.764167
TGGT1_204160	862	S	1.61052	0.0346555	Up	GYF domain-containing protein	DSSQASESAGVGS(Phospho)ERGEDR	32929.6	29025.4	47109.5	26287.7	25184	21025.1	20756	14421.3	1.17977	1.06423	1.7269	0.94625	0.94274	0.772494	0.787795	0.550122
TGGT1_267740	86	S	1.61104	0.0260381	Up	hypothetical protein	SAYAVSAPEGDSNESS(Phospho)DEESLKNSK	65607.5	48893.8	51373.7	36991.3	27356.4	43855.5	44136.6	29929.7	1.57527	1.19692	1.3187	0.91908	0.608512	0.916902	0.950515	0.633843
TGGT1_260510	123	S	1.61105	0.00345432	Up	ubiquitin thioesterase otubain-like family protein	VES(Phospho)LDC(Carbamidomethyl)LFR	17892.5	14658.3	12983.1	13636.7	8465.23	9654.28	11998.8	7960.74	1.4909	1.18954	1.15528	1.1134	0.692003	0.777708	0.941819	0.660462
TGGT1_305180	1400	T	1.61253	0.0029333	Up	Na+/H+ exchanger NHE3	GGDT(Phospho)DDEDAPR	23486.2	35265.3	30378.1	27612.2	22134.8	19433.9	16913	16717.7	0.980742	1.4565	1.29877	1.21747	0.865677	0.796103	0.725131	0.68496
TGGT1_253940	407	S	1.61255	0.0412736	Up	CAM Kinase family, incomplete catalytic triad	LQHPLSMATALHNVGNS(Phospho)PLR	23670.9		24623.1	29677.1			20985.6	16448.1	1.10978		1.15034	1.41104			0.861408	0.656334
TGGT1_309050	436	S	1.61303	0.0106193	Up	hypothetical protein	LFVSVDS(Phospho)PVK	26742.2	24904.5	20327.1	21097.1	12058.4	14918	19207.3	12287.5	1.49583	1.28994	1.03199	1.1376	0.647472	0.840656	0.964091	0.619859
TGGT1_294710	672	S	1.61539	0.00086214	Up	RNA recognition motif-containing protein	GGDLRS(Phospho)PR	261495	223399	255204	229264	151703	142942	150212	154688	1.31392	1.11262	1.34235	1.17396	0.768137	0.733532	0.771678	0.786515
TGGT1_311625	2563	T	1.61699	0.0282134	Up	WD domain, G-beta repeat-containing protein	LRPDEGWTSESAT(Phospho)EEEAEEER	14256.3	17949.5	17900.2	12596.5	12769.2	8695.75	6399	12804	1.14723	1.39814	1.37538	1.03617	0.941198	0.659054	0.491146	0.974124
TGGT1_319930	1116	S	1.61794	0.00372473	Up	hypothetical protein	SLS(Phospho)AAAENAAPTNR	65603.3	71612.1	67267.3	51932.3	42804.5	43318.3	32569.8	37292.2	1.21098	1.36323	1.32917	1.0412	0.843922	0.891565	0.608004	0.712598
TGGT1_290190	401	S	1.62044	0.0028875	Up	hypothetical protein	S(Phospho)PGPFGVR	672294	813076	735104	773552	501445	544787	589718	596455	1.05534	1.40902	1.24797	1.39336	0.772365	0.639574	0.906314	0.832544
TGGT1_291980	94	S	1.62062	0.000288072	Up	HECT-domain (ubiquitin-transferase) domain-containing protein	RLSAAS(Phospho)SVHSQSGAHAASPR	126221	121915	123825	105491	77321.1	85114.6	69157.4	79572	1.36272	1.23077	1.28659	1.10265	0.746006	0.848685	0.683936	0.795955
TGGT1_268330	2538	T	1.6218	0.0350137	Up	hypothetical protein	AC(Carbamidomethyl)ASGEGPSAGGAT(Phospho)GLSPK	25743.1	29173.7	22864.3	27740.5	18058.4	15455.6	8619.02	19679.5	1.2524	1.30926	1.07197	1.29154	0.833208	0.762141	0.421702	1.0198
TGGT1_261790	343	S	1.62224	0.00156811	Up	hypothetical protein	NVESVSSSDLS(Phospho)FSPR	59524.8	65382	69180.3	64816.8	39398.3	52083.8	37816.2	41050.1	1.20654	1.22056	1.34094	1.23057	0.704877	0.97752	0.655306	0.743608
TGGT1_242415	2614	S	1.62231	0.0021931	Up	histone lysine-specific demethylase	SRSFPPSLS(Phospho)R	63747.8		70126.4	55863.7	44385.6	37070.9	43950.6	40840.3	1.2781		1.42569	1.1272	0.875118	0.68163	0.785942	0.805898
TGGT1_228170	1562	S	1.62481	0.00471548	Up	inner membrane complex protein IMC2A	DMNEEEAVNQEGGAS(Phospho)EGEAANEEDGR	87035.9	99900.8	78220.2	78734.5	61001.2	62086.1	43199.7	66358.1	1.26161	1.45546	1.14651	1.14562	0.813967	0.82811	0.568769	0.872102
TGGT1_205500	799	T	1.62535	0.0035427	Up	hypothetical protein	KVSTAGT(Phospho)QVEETAQQLQK	45806.4	46874.4	56763.7	52262.1	30991.6	22777.3	32644.5	32435.7	1.17351	1.10525	1.38867	1.26635	0.801654	0.565232	0.829882	0.838744
TGGT1_309250	853	S	1.6256	0.000613805	Up	hypothetical protein	LAATS(Phospho)PSR	41991.5	37920.5	38280.1	42749.7	23563.7	28062.4	21880		1.24705	1.11625	1.14711	1.26607	0.693828	0.829099	0.680786
TGGT1_270930	2688	S	1.62682	2.52869e-05	Up	hypothetical protein	DHGSLGPWRS(Phospho)PPR	2378607	2201966	2382715	2354163	1433855	1268168	1446738	1518075	1.24136	1.18543	1.28339	1.2384	0.753067	0.68422	0.781297	0.823295
TGGT1_270750	166	S	1.6272	0.00257537	Up	hypothetical protein	SSSC(Carbamidomethyl)LSPLLAS(Phospho)PGAPK	25925.9	28577.2	32670.5	37722.8	20667.9	20332.1	22895.4		1.06592	1.15044	1.18878	1.44131	0.699992	0.713148	0.820666
TGGT1_251810	67	T	1.62808	0.0207005	Up	putative translation initiation factor eIF-5A	AHIVGLDIFT(Phospho)GK	5767.8	3854.25	3964.59	5811.96	2978.52			2764.1	1.36611	0.897022	0.936734	1.33847	0.724273			0.669499
TGGT1_230180	436	S	1.6282	0.000750502	Up	hypothetical protein	TRPPFNPWS(Phospho)TK	97794.6	85653.8	81280.4	91372.9	53434.4	60306.6		55387.5	1.34702	1.19839	1.07953	1.21146	0.696012	0.81294		0.718838
TGGT1_230180	357	T	1.62935	0.0441969	Up	hypothetical protein	LRPEPSLSSLT(Phospho)EK	44362.2	41221.4	36895.6		18576		30987.9	29876.9	1.36237	1.28588	1.09256		0.539475		0.891892	0.864526
TGGT1_236970	2039	S	1.63022	0.000239174	Up	SWI2/SNF2-containing PHD finger protein	S(Phospho)PSDRESGPGTASPGAALLPAGR	177942	210534	200837	163827	108964	111037	117408	118055	1.18417	1.35502	1.34944	1.0627	0.731769	0.731422	0.773756	0.80027
TGGT1_277740	730	S	1.6321	0.00301648	Up	zinc finger, C3HC4 type (RING finger) domain-containing protein	EAPLS(Phospho)QVQR	85472.7	106051	91671.3	91199.2	42574.6	57834.9	47693.4	44261.4	1.08069	1.43992	1.12902	1.22898	0.697442	0.9407	0.694081	0.65694
TGGT1_203480	1053	S	1.63585	0.00181438	Up	hypothetical protein	VFREEDTEDETDS(Phospho)PR	44614.9	48621.3	41604.6	36690.1	31060.9	23286.1	26054.3	29243.4	1.30278	1.40695	1.25368	1.03312	0.845056	0.649044	0.714681	0.84561
TGGT1_255700	568	S	1.64012	0.0234501	Up	hypothetical protein	SPLS(Phospho)PNSSSQRPSVASLSLK	62925.7	39519.8	62843.5	50947.7	34098.2	32704.9	32216.7	33554.7	1.52949	0.910887	1.39596	1.1458	0.738265	0.735393	0.75639	0.807608
TGGT1_209850	644	S	1.64086	6.59969e-07	Up	RNA recognition motif-containing protein	DIS(Phospho)VDRER	1047279	1033510	993418	991502	602370	643779	647849	633137	1.27483	1.22672	1.29526	1.18777	0.73231	0.771482	0.769921	0.764072
TGGT1_226380	62	S	1.64147	0.0109058	Up	hypothetical protein	PKPPS(Phospho)GDAK	32199.9	26554.8	24710.1	34521.3	17143.5	18891.2	24036.5	14625.3	1.35009	1.13053	1.034	1.48924	0.684967	0.775194	0.998279	0.589973
TGGT1_311230	3696	T	1.64265	0.0312517	Up	hypothetical protein	RPLQEDT(Phospho)QEAFEAAFR	19658.7	33062.4	19680	29860.6	14748.1	14598.6	18939.8	17479.1	0.964911	1.60919	0.962131	1.47047	0.681688	0.674553	0.885433	0.80626
TGGT1_215260	1118	T	1.64335	0.00231831	Up	carbamoylphosphate synthetase	LRT(Phospho)GEGDAPGK	30873.6	35766.2	28477.2	23141	15830.6	15704.2	17620.3	14907.2	1.2745	1.48773	1.17052	0.97096	0.739792	0.732379	0.822994	0.688807
TGGT1_259260	645	S	1.64494	0.0185478	Up	membrane protein FtsH1	AAFSDNTAIGDKEGSEDS(Phospho)EAEHEK	149578	157252	127544	95993.2	71803.7	88310.1	115193	74546.1	1.40491	1.50091	1.22242	0.896907	0.631601	0.766911	1.00034	0.656058
TGGT1_203820	402	S	1.64557	0.000305334	Up	hypothetical protein	TLQLSQSLAS(Phospho)AR	136464	126727	114467	128094	73129.8	84342.7	73775.3	78159.5	1.37627	1.29962	1.09569	1.2184	0.688577	0.848636	0.719761	0.775393
TGGT1_230570	931	S	1.6464	0.00012473	Up	transporter, major facilitator family protein	VLMIEEQEEGS(Phospho)ADDEREVHDSR	122498	148083	124248	124032	88710.2	76493.8	92996.5	88192	1.20573	1.36259	1.23356	1.23427	0.744088	0.672971	0.856671	0.785151
TGGT1_225160	400	T	1.64646	0.00653086	Up	hypothetical protein	KLDQLSEPEISHSDT(Phospho)Q	457537	519921	404878	549786	388693	265997	404657	268998	1.1978	1.30521	1.08182	1.46248	0.86973	0.627286	0.942405	0.626134
TGGT1_221940	928	S	1.64672	0.00795139	Up	adaptin n terminal region domain-containing protein	SVESAES(Phospho)EEEREHESR	106391	91260.5	93536.9	115940	56286.4	83721.6	48745	50929.3	1.28402	1.12819	1.15935	1.38678	0.681368	1.06277	0.638906	0.62799
TGGT1_320020	318	T	1.64676	0.000180703	Up	transporter, major facilitator family protein	RTSYT(Phospho)GPMLPAGADVASELK	281981	336616	327198	292202	194057	158920	175069	187139	1.14389	1.35285	1.29397	1.15673	0.810235	0.659905	0.751822	0.782387
TGGT1_229640	907	T	1.6469	0.0432816	Up	hypothetical protein	TQEAVKET(Phospho)PK	28141.1	23064.1	34821.6	30872.7	25145.4	21400.6	10727	17808.2	1.24826	0.957303	1.46566	1.34832	1.02027	0.867214	0.428522	0.731872
TGGT1_258470	79	S	1.64738	0.00591564	Up	hypothetical protein	RSS(Phospho)PLSR	115629		110242		68728.9	78987.1	68803.9		1.36021		1.25168		0.755461	0.873296	0.749463
TGGT1_253860	1218	S	1.64797	0.0199581	Up	Tyrosine kinase-like (TKL) protein	S(Phospho)ASADHVLVTHTLVR		16158.2	17794.3	15659.1		9621.47	12447.5			1.14016	1.32919	1.06414		0.647892	0.781544
TGGT1_225490	679	S	1.64882	0.0138495	Up	calcium-dependent protein kinase CDPK2	KVPS(Phospho)LALVTEHTVSMMR	17203.6	17081.4	12906.4	18009.2			8019.48	9199.33	1.16591	0.929277	1.07065	0.898414			0.693998	0.538473
TGGT1_315760	621	S	1.64917	0.0238217	Up	AP2 domain transcription factor AP2XI-4	ASS(Phospho)LEHAGAR	27746.3	31313.8	18865.7	22122	15023	12027.5	19949.8	11900	1.34761	1.56084	0.92562	1.13098	0.808468	0.602317	1.00121	0.598636
TGGT1_306060	2143	S	1.65086	0.0286875	Up	rhoptry neck protein RON8	INS(Phospho)PEGLTIPGVR	10907.9	9850.65	9851.74	6025.91	5135.05		5635.47	5013.55	1.3968	1.29134	1.28105	0.788808	0.700909		0.773823	0.686871
TGGT1_254940	1407	S	1.65395	0.0122792	Up	MIF4G domain-containing protein	PGS(Phospho)SPLVAPSK	18226.4	14787	12558.2	14513.8		8658.49	10396.8	6827.84	1.44413	1.16972	1.02138	1.14898		0.717636	0.877508	0.574297
TGGT1_260250	259	S	1.65435	0.015318	Up	cyclin domain protein, cyclin H family protein	ESLS(Phospho)DDGEKR	10347	13897.2	18368.9	15058.2	12251.3	9062.21	7575.4	8548.05	0.896774	1.22897	1.57107	1.32321	0.965026	0.717645	0.630164	0.721604
TGGT1_252510	26	S	1.65465	0.000750102	Up	hypothetical protein	TTVGS(Phospho)PR	37494.4	47183.9	35636.2	35484.5	24425.7	21831.5	25833.5	24599.3	1.20131	1.52955	1.12349	1.15035	0.76901	0.681808	0.798781	0.775027
TGGT1_274130	53	S	1.6548	0.03613	Up	TBC domain-containing protein	SS(Phospho)GEETGNSFGR	29987	17873.7		19770.1		15555.4	14444.6	12194.5	1.61609	0.98406		1.14241		0.815113	0.765484	0.68104
TGGT1_312560	1263	S	1.6556	0.00399619	Up	hypothetical protein	KAS(Phospho)AC(Carbamidomethyl)EVQSSQLDNER	24649.9	19652.9	20255.7		14204.9	17509.5	13547.6	13184.1	1.41214	1.20181	1.29397		0.672346	0.976246	0.750542	0.748091
TGGT1_262900	872	S	1.65643	0.00942351	Up	hypothetical protein	RASS(Phospho)EEEDIVTSDGTR	35179.3	41214.7	30117.5	45861.5	36490.5	31984.1	23087.3	23071.1	1.23693	1.53839	1.10225	1.26019	0.979832	0.877251	0.653452	0.591175
TGGT1_210700	1622	S	1.65757	0.0109485	Up	hypothetical protein	ILVPGVAGEASVES(Phospho)PSAALR	66687.3	67852.2	63388.4	53082.6	28217	36756.7	53152	35455.4	1.34242	1.30392	1.30501	1.05045	0.542893	0.733089	1.04048	0.701088
TGGT1_202900	1037	S	1.65782	0.0158116	Up	zinc finger (CCCH type) motif-containing protein	TPSC(Carbamidomethyl)ES(Phospho)PTAR	24591.2	21474.1	29884.6	26904.8	19101.4	12279.7	8663.45	15571.4	1.17342	1.07315	1.37742	1.27465	0.98392	0.657992	0.488348	0.824604
TGGT1_311470	1240	T	1.65929	0.000720823	Up	rhoptry neck protein RON5	RAT(Phospho)GESTTFTIR	87712.4	95280.9	99662.1	90730.6	55957.2	59069	53160.6	41410.1	1.15106	1.26838	1.32507	1.20245	0.794232	0.836249	0.754971	0.59592
TGGT1_279320	3870	S	1.66105	0.000506173	Up	hypothetical protein	AHQAGPHAFLS(Phospho)PK	83511.9	105181	87822.9	93226.5	56055.9	47736	58906.7	57880.9	1.11507	1.4601	1.18598	1.23086	0.776084	0.652711	0.810045	0.766485
TGGT1_271740	708	S	1.6611	0.000795984	Up	hypothetical protein	AQTGEGGGDS(Phospho)GEERETGESR	17321.3	24880.1	23713.8	20360.3	13999.3	12009.2	12895.8	14591.6	1.03202	1.41398	1.35694	1.20225	0.783687	0.686547	0.725609	0.817335
TGGT1_223940	153	S	1.66119	4.18056e-06	Up	GAP45 protein	QMQEALKQEEMS(Phospho)PR	2205867	2063299	2108541	2168991	1.02234e+06	1.10183e+06	1.06934e+06	1062848	1.25645	1.18084	1.21532	1.22936	0.674215	0.773418	0.740555	0.750656
TGGT1_309190	440	S	1.66132	0.0287059	Up	hypothetical protein	RQS(Phospho)LC(Carbamidomethyl)GGSSTSR	27133.1	20588.2	24286.8	15987.4	13323.9	9958.84	19207.4	12700.4	1.49886	1.23802	1.38903	0.900265	0.734973	0.531987	1.06625	0.6922
TGGT1_313860	1745	T	1.66224	0.0043777	Up	regulator of chromosome condensation (RCC1) repeat-containing protein	KYAGSQT(Phospho)PEANPQSHEHSDLSLGETSK	87100.7	104824	116723	81947.7	51425.4	62712.9	66560.4	53773.1	1.10492	1.34629	1.5242	1.02785	0.645992	0.798603	0.873948	0.691408
TGGT1_216830	309	S	1.66271	0.0284058	Up	DTW domain-containing protein	RSES(Phospho)LTQAC(Carbamidomethyl)PTQAGGTQK	19387.6	26642.6	25334.1	21684.7	17050.6	9927.07	22622.4	18471.1	1.07147	1.32947	1.4344	1.29009	0.818005	0.438962	1.01185	0.813753
TGGT1_211630	26	T	1.66342	0.0244769	Up	hypothetical protein	ETHPPSKLETSDST(Phospho)EAEIMAQR	50702.2	48754.8	54183.8		23984.5		31537.4		1.12807	1.11203	1.28909		0.606671		0.807755
TGGT1_255700	1964	S	1.66417	0.0221809	Up	hypothetical protein	ASS(Phospho)AGFFTEEEEAEC(Carbamidomethyl)R	26021	31846.9	30879.4	25847.2	21247.1	22936.4	10114.8	15346.7	1.19743	1.38971	1.29864	1.10054	0.87094	0.976427	0.449604	0.69931
TGGT1_223855	172	S	1.6649	0.000232237	Up	RNA recognition motif-containing protein	EDLGGHHGAQEDGDPDEKS(Phospho)DGETR	133609	136344	156131	127270	95115	91136.6	92065.5	86891.6	1.22897	1.20542	1.4764	1.15904	0.742701	0.818185	0.790775	0.693465
TGGT1_220930	21	S	1.66517	0.000153369	Up	hypothetical protein	APAS(Phospho)GNAVYVTSTFPTAPPTASYSSR	68815.5	72273.5	65377.8	57733.3	40659.7	39676.9	42608.9	38641.2	1.28243	1.41915	1.22875	1.08366	0.765062	0.716886	0.793446	0.735698
TGGT1_226810	2308	S	1.66524	0.0288717	Up	histone lysine methyltransferase SET1	EIGASGS(Phospho)ADGHSPPK	17634.5	19850.7	10980.2	11576.8	10040.2	9433.17	7584.43	7581.92	1.43922	1.61432	0.921066	0.990303	0.855307	0.82941	0.630253	0.666535
TGGT1_239540	54	S	1.66573	0.00232346	Up	LEM3 (ligand-effect modulator 3) family / CDC50 family protein	KTS(Phospho)AALAVSTR	34370.7	26613	29795	27588.7	16675.3	19198.3	19595.7	20871.5	1.46536	1.06103	1.37443	1.16562	0.618705	0.797041	0.78514	0.840686
TGGT1_224260	4440	T	1.66664	0.00581237	Up	PHD-finger domain-containing protein	QET(Phospho)DSGDNEPSPQSDASIQAFLDR	40863.2	47554.2	45563.2	35399.9	32922.8	26695.3	21521.4	21143	1.20577	1.42084	1.33655	1.04236	0.973022	0.774127	0.638017	0.618195
TGGT1_269710	568	S	1.66802	0.000264478	Up	hypothetical protein	SIREPS(Phospho)PPR	220352	224026	188436	246438	150890	138587	136392	123214	1.24892	1.28389	1.06846	1.42514	0.802313	0.770087	0.743823	0.697188
TGGT1_313910	383	S	1.66984	0.00917792	Up	RNA recognition motif 2 protein	TLLSVTEDS(Phospho)AEGFR	22252.7	18645.5	26822.2	25436.4	11190.1	13123.4	15688.7	9495.49	1.1939	0.984722	1.42015	1.3346	0.650302	0.792052	0.945919	0.566123
TGGT1_219860	19	S	1.67087	0.00044404	Up	putative replication licensing factor	VSGRVS(Phospho)GANAPGNEER	274875	239571	240107	271538	161292	171449	159976	130550	1.33556	1.1956	1.16184	1.32369	0.774054	0.840008	0.770244	0.61814
TGGT1_320030	617	S	1.67125	0.0253576	Up	hypothetical protein	SVS(Phospho)PVGDR	28896	40266.1	33343.5	39074.3	24824	24191.4	14280.4	29846.1	1.02355	1.48915	1.18451	1.37707	0.796455	0.800949	0.459493	0.979318
TGGT1_227800	1132	S	1.67159	0.000220183	Up	EF hand domain-containing protein	GHS(Phospho)PGSFGSEGGSHSGAFLSYEGSR	176506	209692	167955	181719	111728	102487	115061	93711.3	1.20651	1.39384	1.1326	1.24716	0.779055	0.720925	0.82201	0.657281
TGGT1_225910	27	S	1.67321	0.000887947	Up	hypothetical protein	SPSS(Phospho)GIPR	174024	138282	199947	165356	125784	106470	112981	111233	1.3739	1.03445	1.43816	1.23954	0.854022	0.734327	0.738563	0.712774
TGGT1_301400	1486	S	1.67384	0.00213637	Up	hypothetical protein	MFHETPS(Phospho)GSYR	37870.5	29848.4	38767.8	24834	25516.9	21730.5	25545	26843.8	1.3166	1.29615	1.52491	1.0387	0.748405	0.738851	0.69113	0.914126
TGGT1_272650	415	S	1.67393	0.0071858	Up	3'5'-cyclic nucleotide phosphodiesterase domain-containing protein	SELS(Phospho)GRDESLSWIAR	17829.9	11997.6	14052.9	14041.6	10952.5	11359.3	7256.06	11180.1	1.55596	1.07093	1.19793	1.28679	0.855043	0.798844	0.551651	0.848107
TGGT1_201120	1920	S	1.67538	0.0127311	Up	ELMO/CED-12 family protein	ATEGGS(Phospho)PSGPGPLGHTIENPR	53449.4	47282.3	42579.4	51621.8	24089.5	28540.7	32001.4	19354.8	1.50631	1.0631	1.00473	1.41713	0.644175	0.925092	0.827632	0.582277
TGGT1_254580	13	S	1.67608	0.00343334	Up	UDP-galactose transporter family protein	GVS(Phospho)PVAR	140955	137746	109645	101010	70050.6	71808.9	66214.2	77036.2	1.53256	1.37274	1.11843	0.992689	0.765542	0.813072	0.655349	0.758975
TGGT1_206630	82	S	1.6763	0.0269925	Up	hypothetical protein	LPAS(Phospho)PTAC(Carbamidomethyl)C(Carbamidomethyl)GDWR	56548.6	84730.6	69310.6	55583.2	40318.3	52425.8	24714.2	55333.7	1.06438	1.5742	1.25955	1.13895	0.720384	0.891444	0.453238	0.939826
TGGT1_261600	745	S	1.67706	0.0133285	Up	creatinase domain-containing protein	HGTGHGVGSYLNVHEGPIGIS(Phospho)PR	231848	257248	248432	238526	146800	174722	172283	88675.6	1.21547	1.31114	1.25043	1.23402	0.748399	0.912614	0.869675	0.457302
TGGT1_220110	310	S	1.67776	0.0164904	Up	hypothetical protein	KTEADS(Phospho)PSGISDAQAC(Carbamidomethyl)R	166573	135498	133935	106622	100280	77913.6	54724.8	83085.9	1.51181	1.24805	1.27362	0.969993	0.928011	0.783436	0.499409	0.77137
TGGT1_209450	94	S	1.67945	0.00143168	Up	TLD protein	IDS(Phospho)SSQLAASK	33576.5	38805	29373.6	33687.5	16409.3	18721.7	22884.2	17815.2	1.25854	1.40664	1.08396	1.22907	0.63534	0.725115	0.912632	0.691096
TGGT1_312840	266	S	1.68055	0.0185167	Up	hypothetical protein	SAPSVAS(Phospho)PR	144799	129720	112744	102860	101195	103020	91450.2	109602	1.74163	1.40634	1.26594	0.900148	0.794324	0.794894	0.64745	0.925419
TGGT1_230940	347	T	1.6807	0.00339334	Up	hypothetical protein	ETVPT(Phospho)PESK	143032	140270	129241	143231	63198.4	86434	67496.5	81890.6	1.27812	1.25103	1.1507	1.27199	0.626714	0.855085	0.665309	0.799182
TGGT1_321420	413	S	1.68316	0.0163078	Up	kelch repeat-containing protein	KS(Phospho)LEGIASTAR	9521.62	15261.2	13849.7	10047.8	7920.05		6538.87	6588.99	0.947402	1.47802	1.37181	1.00897	0.812795		0.64743	0.681369
TGGT1_313280	659	S	1.68366	0.0298227	Up	WD domain, G-beta repeat-containing protein	GGEGEEGTDLSES(Phospho)ESDKER	70229.9	49310.4	58083.1			39801.9		36150	1.47295	1.08607	1.10978			0.759166		0.693544
TGGT1_320080	122	S	1.68547	0.00165403	Up	hypothetical protein	DLENAGSMSTAGS(Phospho)FK	37660.3		31064	31496.6	18151.3	18274.7	21100.3	15960.8	1.46537		1.19184	1.24276	0.771957	0.781212	0.870211	0.661796
TGGT1_313440	130	S	1.68614	9.18256e-06	Up	hypothetical protein	QEEREDS(Phospho)GGISIIGR	146076	150857	138563	133169	99102.3	102082	93322.4	101286	1.30753	1.3566	1.28353	1.18112	0.737858	0.767021	0.726936	0.809919
TGGT1_289540	906	S	1.68617	0.000779501	Up	hypothetical protein	LGGFAGAS(Phospho)MGR	119507	118125	92818.1	104939	73746.3	63379.9	60273.3	66034.8	1.39474	1.4001	1.05208	1.194	0.841688	0.721139	0.674031	0.752704
TGGT1_305140	1160	S	1.68633	0.0314971	Up	phospholipase, patatin family protein	KETNTGGDTS(Phospho)PVSSR	10198.7	12939.5	9270.38	7927.47	5824.25	7045.68	4146.53	10327.4	1.25951	1.57734	1.18124	1.07499	0.660129	0.737245	0.470325	1.15252
TGGT1_222050	1188	S	1.68692	0.00303351	Up	hypothetical protein	GSSFYS(Phospho)PGLTALEEEHASR	64656.6	44914	58267.2	59987	31676	34040.3	29220.6		1.3511	0.944119	1.2433	1.25559	0.690586	0.749963	0.69089
TGGT1_230690	969	T	1.68745	0.00698647	Up	LNS2 (Lipin/Ned1/Smp2) protein	EPYLSTPVSERT(Phospho)PK	82378.3	122716	137298	108271	63369.4	60756	64258.4	73845	0.878963	1.37027	1.52651	1.24305	0.713042	0.689612	0.74497	0.826561
TGGT1_315580	299	S	1.68772	0.00101946	Up	hypothetical protein	QAS(Phospho)GDLSVSVSR	31358.8	36840.1	27698.1	40680.6	15266.5	22123.5	20358.7	17507.4	1.19215	1.30717	1.05782	1.40102	0.627932	0.843715	0.771405	0.694733
TGGT1_240220	1086	S	1.68816	0.0409105	Up	hypothetical protein	RENVLS(Phospho)SGDEVEGELQIER	28240	18953.6	17977.3	32427	22294.1	12290.7	11019.7	11578	1.39406	0.9787	0.935602	1.6827	1.10337	0.647353	0.589716	0.616063
TGGT1_235170	951	S	1.68909	0.0022151	Up	ATPase, AAA family protein	FSS(Phospho)PHTFSMTK	48928.8	44034.4	40834	41957.1	26957.6	20475.5	33201.9	27948.6	1.4223	1.25069	1.15539	1.22254	0.729389	0.574611	0.907816	0.7785
TGGT1_285425	1880	S	1.6892	0.00130061	Up	hypothetical protein	GNAPSNEVS(Phospho)KSPDGR	13368.9	12714.7	9132.13	18069.6	9947.61	6890.34	9120.96	7079.1	1.35901	1.16404	1.06768	1.42755	0.886155	0.683871	0.727958	0.672815
TGGT1_232080	7112	S	1.69092	0.0037321	Up	hypothetical protein	AS(Phospho)MEEGVSSYGHVK	26359.9	27250.9	21328.7	19280	13037.6	11926.6	14955	13423.1	1.40709	1.44439	1.11577	1.03145	0.721421	0.666163	0.824711	0.743893
TGGT1_311230	3962	S	1.69164	0.0393204	Up	hypothetical protein	ASLLKS(Phospho)PEDPFTR	23482.6	27254.6	15584.7	19190.2	10140.2		12824.2	17076.2	1.34971	1.55337	0.892214	1.10662	0.548856		0.702057	0.922379
TGGT1_299190	17	S	1.69222	0.00328996	Up	B-box zinc finger domain-containing protein	TSLVPPS(Phospho)PSFR	45726.5	69347.7	61916.2	46860.4	44655.7	30111.5	40490.7	36259.9	1.04534	1.48541	1.42056	1.14916	0.867136	0.616801	0.796	0.734135
TGGT1_314265	406	S	1.69265	4.27865e-06	Up	hypothetical protein	ESLAFSAS(Phospho)PR	211498	209720	187433	208633	119534	120767	116078	123549	1.26963	1.29488	1.24216	1.22681	0.710433	0.806178	0.753826	0.70329
TGGT1_257430	419	S	1.69342	0.030502	Up	hypothetical protein	ASIMSNS(Phospho)PEKTPLEIR	61226.3	50824.3	69857.9	36857.3	37523.7	21357.3	32319.6	31632.9	1.42318	1.15322	1.58979	0.832494	0.913637	0.525557	0.774262	0.738376
TGGT1_309880	418	S	1.69382	0.0233264	Up	hypothetical protein	RS(Phospho)PHGLIGPISR	195390	194944	165354	186350	123306	133660	131487	108174	1.2862	1.67088	0.974467	1.35714	0.7539	1.09125	0.722891	0.554305
TGGT1_202390	54	S	1.69578	0.00347523	Up	S15 sporozoite-expressed protein	LTS(Phospho)FSDGR	23452.5	29988.8	29823.9	34407.7	15566.4	18469.4	14457.4	19544.9	0.977059	1.28625	1.30946	1.4524	0.684948	0.822584	0.615554	0.84025
TGGT1_255310	271	S	1.69597	0.0241513	Up	zinc finger (CCCH type) motif-containing protein	EEAS(Phospho)PFSC(Carbamidomethyl)PR	40304.6	38651.1	51996.6	45903.6	12894	25159.1	29327.6	26722.5	1.16775	1.14394	1.45431	1.1925	0.410478	0.788259	0.92074	0.80422
TGGT1_214630	1027	S	1.69709	0.00814444	Up	hypothetical protein	LVASDSLAAAAAPAS(Phospho)PASDR	14904.9	16189.6		22255			13305	13684.7	1.13629	1.3567		1.28985			0.792163	0.693845
TGGT1_310190	2458	S	1.69754	0.00420385	Up	PIK3R4 kinase-related protein (incomplete catalytic triad)	SWAVSASAC(Carbamidomethyl)HS(Phospho)PEAR	19198.2	17077.8	22083.4	16246.5	9460.27	11137.6	9824.82	13730	1.29332	1.13626	1.51462	1.10388	0.616761	0.7603	0.652422	0.944274
TGGT1_273560	998	S	1.6985	0.0105943	Up	putative kinesin heavy chain	GGVPEADRDAS(Phospho)GK	29462.9	32741	39980.9	30186.4	27204.3	13912.8	18191.1	18551.6	1.11397	1.2405	1.52856	1.14675	1.02166	0.538495	0.694595	0.706559
TGGT1_278130	838	S	1.70013	0.0114343	Up	hypothetical protein	GISDS(Phospho)MLEFRPAK	27320.3		30671.4	30736.8	19156.7	20334.2	12803.6	19191.9	1.19594		1.34208	1.41244	0.823139	0.856766	0.54299	0.875277
TGGT1_294610	158	S	1.70179	0.0348182	Up	putative histone lysine methyltransferase, SET	GQS(Phospho)AFQC(Carbamidomethyl)AQSNSLGGLEHGHPAGAR	25582.3	53918.6	39130.5	41606.9	23125.2	14707.1	16961.3	22000.8	0.78507	1.66799	1.19907	1.25941	0.86547	0.553899	0.633463	0.833272
TGGT1_253750	170	T	1.70256	5.45104e-05	Up	PLU-1 family protein	AEDAEET(Phospho)PKASEEGQVEAVAR	128075	116609	131336	117835	74214.4	68577.2	77957.5	65631.9	1.31612	1.18765	1.34944	1.17998	0.763485	0.715138	0.806364	0.671259
TGGT1_299670	310	S	1.70294	0.0137533	Up	hypothetical protein	SSS(Phospho)PNSYGESR	37109.7	47921.7	41243.3	46700.8	16838	24477.5	24198.8	36527.8	1.06571	1.32337	1.29004	1.3667	0.519388	0.683175	0.67089	1.08956
TGGT1_263130	396	S	1.70692	0.00975836	Up	putative citrate synthase	LLNQHSS(Phospho)GPHPLEVK	29955.4	51745.9	32810.7	39724.5	19879.2	20285.9	21508.2	16151.9	0.940864	1.67518	1.05247	1.283	0.743001	0.762534	0.781721	0.613582
TGGT1_291120	303	S	1.70905	0.00440981	Up	trafficking protein mon1 subfamily protein	DRADVYLTS(Phospho)PGGR	72401.6	110818	102305	107199	60606.9	55742.2	65431.2	49078.5	0.922546	1.36043	1.37609	1.39745	0.835548	0.700069	0.794162	0.628895
TGGT1_224480	1136	S	1.70962	0.0279987	Up	putative cell-cycle-associated protein kinase CLK	KSDFS(Phospho)GGR	10490.8	20037.2	16641	21811.9	11589.8	11587.8	9160.18	8910.78	0.766494	1.40741	1.28448	1.60219	0.825404	0.832545	0.637427	0.66468
TGGT1_301270	3205	S	1.71012	0.00237129	Up	Tyrosine kinase-like (TKL) protein	TPTSFVS(Phospho)LRTPDK	34395.6	30508.7	30809.2	27127.7	21905	13937.3	18203.9	17843.6	1.43426	1.25426	1.26249	1.10073	0.882387	0.563219	0.745833	0.762586
TGGT1_270920	159	S	1.7107	0.00343124	Up	rhoptry kinase family protein ROP32	AVVHSIEEVTERS(Phospho)DHHDLR	105906	113036	101237	92626	77434.9	59282.4	63262.1	47268.3	1.25478	1.39669	1.25549	1.16782	0.961041	0.723823	0.728348	0.553267
TGGT1_220470	934	S	1.71135	0.0097447	Up	hypothetical protein	GASEDSFKLS(Phospho)PK	64515.4	58938.1	59572.2	73353.4	30751.1	31254.2	47102.5	47810.9	1.13022	1.15847	1.59103	1.26878	0.548894	0.670767	0.991151	0.797627
TGGT1_206540	367	S	1.71141	5.21759e-05	Up	hypothetical protein	EFRDS(Phospho)PSSR	150498	191896	147875	159973	99997.6	112686	106571	93582.5	1.18598	1.4384	1.23103	1.24521	0.688453	0.783703	0.781516	0.726694
TGGT1_263420	766	S	1.71243	0.0290311	Up	ubiquitin-specific protease USP4	SNS(Phospho)AC(Carbamidomethyl)LGAR		37980.3	34814.6	40783.6	27106.6	19588.2				1.21613	1.11651	1.3209	0.828751	0.593606
TGGT1_260540	330	T	1.71275	2.02604e-05	Up	alveolin domain containing intermediate filament IMC14	VFGDC(Carbamidomethyl)C(Carbamidomethyl)SSDVAEVRT(Phospho)PR	1152300	1140380	1042590	1128620	662170	734247	648423	676438	1.26559	1.32657	1.17463	1.3171	0.701784	0.818237	0.708144	0.7401
TGGT1_222030	801	S	1.71384	0.00721083	Up	hypothetical protein	TSSVS(Phospho)PLSSPLSAR	34068.8	43287.9	38735.4	44693.5	27929.8	26196.9	33425.3	21409.1	1.10073	1.73511	1.17837	1.247	0.987135	0.682323	0.694937	0.70544
TGGT1_262400	677	S	1.71408	1.55472e-05	Up	lipase	SES(Phospho)PTGILGR	773970	759937	690378	757335	449424	416370	496496	431871	1.3438	1.25262	1.18065	1.29608	0.718291	0.703126	0.813964	0.724314
TGGT1_270930	2428	S	1.7181	0.00201933	Up	hypothetical protein	SVS(Phospho)EGKGPAEGR	18411.5	22636.5	25566	18346.1	11429.1	13686.5	12744.3	11152.6	1.07469	1.36299	1.54018	1.07942	0.671367	0.825907	0.769773	0.676486
TGGT1_267370	1250	S	1.71883	0.0101309	Up	kinesin motor domain-containing protein	EVGGTS(Phospho)PMGHLPC(Carbamidomethyl)HR	71678.4	95031.3	66745	54465.4	46945.3	45554.3	56977	34738.6	1.26019	1.65124	1.19025	1.01471	0.777477	0.710579	0.930212	0.558403
TGGT1_258970	897	T	1.71981	0.0373	Up	hypothetical protein	EAT(Phospho)PSTSSWC(Carbamidomethyl)HAPHDQR	23023.2	20541.8		15722.5	7811.33	12556.8	9789.7	15047.8	1.5639	1.34029		1.04628	0.512115	0.848661	0.690561	1.01138
TGGT1_289190	703	T	1.72042	0.0133175	Up	tetratricopeptide repeat-containing protein	DT(Phospho)EEEKTEEETADAEAEAK	99919.8	114409		119298	47492.1	89870.5	67027.9	58893.3	1.2063	1.33491		1.41377	0.558225	1.01603	0.762369	0.72851
TGGT1_286600	211	S	1.72288	0.0123541	Up	hypothetical protein	GRS(Phospho)HLQWDR	23758.8	40368.8	30744.4	31367.6	22453.4	20257.8	18434	14078.7	0.941025	1.61725	1.24042	1.28724	0.870052	0.802566	0.742652	0.536729
TGGT1_202900	922	S	1.7239	0.000113712	Up	zinc finger (CCCH type) motif-containing protein	RPLSSMDSSEEMGSES(Phospho)PAGAGGGAAK	118531	91252.2	109179	111235	56510.5	55770.8	47921.6	62346.9	1.37313	1.10711	1.22169	1.2794	0.706688	0.725511	0.655804	0.801561
TGGT1_294630	12	S	1.7264	0.00196467	Up	hypothetical protein	SLS(Phospho)GDNER	73187.8	54342.3	53874.1	70869.1	43798.2	33551.6	31509.6	34273.1	1.42305	1.12298	1.08678	1.41539	0.900127	0.694655	0.634739	0.6946
TGGT1_265870A	490	T	1.7276	0.000232568	Up	pantoate-beta-alanine ligase	TESDIADETPLGRPGT(Phospho)GSPSSYK	237518	207573	216862	242882	125335	128848	119392	126196	1.35573	1.17477	1.14588	1.36614	0.694601	0.751369	0.703256	0.76958
TGGT1_205562	1876	S	1.72793	0.00245092	Up	hypothetical protein	GHAILPEEVAS(Phospho)PPLSSPHR	69369.6	64829	47907.3	62184.7	41480.9	33576.4	32016.3	33439.5	1.45318	1.36448	0.95215	1.30043	0.855137	0.687046	0.697381	0.694716
TGGT1_230940	433	T	1.72918	1.97805e-05	Up	hypothetical protein	EAESASAGAPTGQTAPAT(Phospho)PVLR	582963	626557	647928	676889	353458	342458	318665	309724	1.154	1.23791	1.27796	1.33165	0.776476	0.750514	0.69583	0.669596
TGGT1_243200	42	T	1.72951	0.0142341	Up	hypothetical protein	KVT(Phospho)ENSASASSFSTLHK	17567	23793.6	20794.6	24145.8	15218.1	10045.4	7549.45	12332.4	1.02833	1.39212	1.19313	1.39049	0.979564	0.635115	0.483293	0.795382
TGGT1_253370	1749	S	1.72956	0.00286946	Up	hypothetical protein	IIGEGGS(Phospho)MPVPASLR	22985	15368.9	19893.3	19563.9	13024.2	9639.04	10856.8	9576.98	1.49433	0.97651	1.28092	1.2907	0.87857	0.671901	0.721084	0.643897
TGGT1_304460	412	T	1.73017	0.0045123	Up	zinc finger, C3HC4 type (RING finger) domain-containing protein	T(Phospho)DRSVGFAEIPDGHPER	60555	46115.7	48826.1	45604.1	38070.6	23486	28156.4	28425.7	1.55953	1.17035	1.23074	1.1283	0.954622	0.586125	0.7304	0.670145
TGGT1_229350	81	S	1.73017	0.00849327	Up	HEAT repeat-containing protein	PSES(Phospho)PRSPVSPVASR	139460	135493	101147	142066	13961.2	16201.3	9119.42	7150.23	1.1448	1.15186	0.825723	1.10892	0.643712	0.765821	0.607556	0.428509
TGGT1_254940	2774	T	1.73079	2.74125e-05	Up	MIF4G domain-containing protein	ARGST(Phospho)AGLVGVSPSSQR	107448	91793.7	98089.8	88761.6	57469.4	52760.6	52587.8	50925.9	1.39445	1.18936	1.30672	1.15094	0.767946	0.716259	0.727001	0.701601
TGGT1_205470	334	S	1.73088	0.0231607	Up	putative translation elongation factor 2 family protein	HLPS(Phospho)PFAAQK		42862.3	40131.4	26091.4	18265.3	21317	16936.6	24825.8		1.55827	1.45405	0.942683	0.687512	0.804778	0.628959	0.925375
TGGT1_226950	1652	S	1.73214	0.0169997	Up	IgA-specific metalloendopeptidase	RLGAS(Phospho)LR	15195.4	13488.5	17449.1	13201.7	10534.8	11478.1	5851.57	7842.06	1.30302	1.17943	1.51696	1.11547	0.875584	0.95863	0.462755	0.65596
TGGT1_244880	816	S	1.73221	0.0265921	Up	DNA-directed RNA polymerase I RPA1	SDS(Phospho)GSEADEASAQR	14807.1	17775.6	10446.8	15927.5	11200.6	10776.3	6781.54	6233.06	1.25373	1.53857	0.890751	1.41017	0.937456	0.903617	0.576809	0.522413
TGGT1_253900	463	T	1.73265	0.0207599	Up	parasite porphobilinogen synthase PBGS	IVNDLT(Phospho)VHQLC(Carbamidomethyl)K	16350.6	13265.4	20806.6	23245.7	12175	11580.6	7331.15	10719.2	1.13515	0.891372	1.41861	1.62125	0.847166	0.810201	0.512405	0.754291
TGGT1_264790	1445	S	1.73384	0.00353751	Up	hypothetical protein	DSNVDVDSLPAS(Phospho)PSVANSPHPPAR	31756.9	33775.3	25255.9	36326.9	17075.2	16084.9	24158	15208.7	1.25301	1.33021	1.03004	1.44401	0.71978	0.658599	0.93797	0.600454
TGGT1_312570	881	S	1.73849	0.000341886	Up	CMGC kinase, MAPK family (ERK) MAPK-1	SELGVS(Phospho)PR	35871.1	37222	44878.9	37829.4	20477.9	21549.3	20046.8	23616.5	1.07708	1.30072	1.42319	1.25882	0.68554	0.747642	0.657985	0.819309
TGGT1_249010	360	S	1.73956	0.0143278	Up	hypothetical protein	AAS(Phospho)DSLNTASHDISNDTQESDR		75769		56147.4	45365.3	36466.3	41894.1	34789.4		1.57734		1.21068	0.932018	0.693051	0.859449	0.720909
TGGT1_224240	560	S	1.74105	5.45002e-05	Up	protein phosphatase 2C domain-containing protein	GC(Carbamidomethyl)S(Phospho)REHSDVSLVSSVPAAR	235276	272646	276238	242131	153022	144268	163209	167887	1.2128	1.39921	1.36611	1.15007	0.711564	0.692331	0.778079	0.763493
TGGT1_229630	1055	S	1.74275	0.0200892	Up	eIF2 kinase IF2K-A (incomplete catalytic triad)	RVS(Phospho)LVLGDAR	15402.7	11921.3	16458.5	19563.5	9418.39	6304.37	11207.5	11412	1.22803	0.974726	1.31377	1.61868	0.697116	0.473352	0.892982	0.883163
TGGT1_215220	8	S	1.74313	0.00106718	Up	hypothetical protein	EKAS(Phospho)VAFQGDDAR	24300.5	23670.5	27554.6	30585.4	17196.1	18950.5	15038.5	14281.5	1.16565	1.13285	1.36828	1.47297	0.774733	0.86788	0.669588	0.636371
TGGT1_225690	1768	T	1.74335	8.56473e-05	Up	hypothetical protein	EEET(Phospho)QRGPPTWAVVPTPTHR	472633	482536	450193	454320	272083	291149	338945	264474	1.27655	1.34328	1.25306	1.27488	0.675635	0.745309	0.860889	0.670967
TGGT1_216000	2	S	1.74356	0.00165212	Up	alveolin domain containing intermediate filament IMC3	MS(Phospho)DAGTPPAVQGELSQPQER	135780	128879	173682	165584	80383.3	97547.9	81108.5	102293	1.13259	1.09378	1.4488	1.44589	0.619762	0.830826	0.684658	0.801878
TGGT1_265110	747	S	1.74457	0.00579567	Up	putative ribosome biogenesis protein	RLC(Carbamidomethyl)S(Phospho)SNVFHGR	36887.2	38074.2	40380.8	33757.3	14577.4	25490.6	25178.2	21245.4	1.26648	1.29766	1.40447	1.12922	0.498528	0.852712	0.878446	0.692435
TGGT1_211350	1469	S	1.74774	0.00263452	Up	CBS domain-containing protein	LSGKS(Phospho)IFR	72615.1	68663.2	92906.6	83549.8	51358.1	46682.6	38901.3	34530.5	1.149	1.05973	1.44121	1.40146	0.871753	0.763359	0.669474	0.585657
TGGT1_205558	17	S	1.74989	0.0107148	Up	NAC domain-containing protein	KHLSASSVDS(Phospho)ESDEEC(Carbamidomethyl)PK	290097	287163	274184	489783	194654	195409	165849	219671	1.1004	1.09001	1.0666	1.84041	0.723789	0.751441	0.607695	0.830065
TGGT1_266280	687	S	1.75209	0.0130844	Up	HEAT repeat-containing protein	HES(Phospho)FRESDER	137829	148932	157575	143164	103448	68533.3	104568	76139.2	1.22666	1.2835	1.3305	1.29133	0.867856	0.572022	0.87519	0.614006
TGGT1_244690	287	S	1.75427	0.00655352	Up	hypothetical protein	HITLHVS(Phospho)PC(Carbamidomethyl)SALAR	19095.4	28977.6	25067.1	20056.2	10913.4	11610.7	16439.1	11843	1.02981	1.58026	1.36149	1.09722	0.61478	0.66313	0.945741	0.665742
TGGT1_208910	2925	S	1.75505	0.0424417	Up	hypothetical protein	RPQSPFS(Phospho)PLR	19461.6	12813.8	20990.3	17644.3	10947.1	11150.9	6903.02	8639.59	1.64042	0.871913	1.29527	1.40933	0.850755	1.08445	0.536285	0.50103
TGGT1_250700	1271	S	1.75541	0.00429689	Up	hypothetical protein	ASSGS(Phospho)DGRTPDWVEDAK	38864.7	39415.4	34549.5	32300.1	15998	16895.2	19535.9	28799	1.32771	1.37972	1.21497	1.15174	0.562421	0.62615	0.703747	0.998251
TGGT1_246170	828	S	1.75684	0.00372551	Up	ARID/BRIGHT DNA binding domain-containing protein	HRS(Phospho)QGSDAPC(Carbamidomethyl)LLLSNAK	43195.2	44106.1	44058.7	29218.7	19370.2	26089.3	26557	22168.6	1.39139	1.39402	1.39342	0.936826	0.608214	0.790395	0.826909	0.686336
TGGT1_239790	610	S	1.7576	0.000104232	Up	BRCA1 C Terminus (BRCT) domain-containing protein	GLDGYDGDDS(Phospho)PGDEEAGEKER	117708	114463	137496	130587	64568.1	73881.8	68102.6	67292.1	1.21559	1.13667	1.33843	1.38908	0.68358	0.812048	0.722515	0.672031
TGGT1_257350	611	S	1.75808	0.0045569	Up	putative eukaryotic translation initiation factor	LRS(Phospho)LPSGELDPEAIEEMQQLK	157459	205461	218095	217464	123420	85033.7	95975.9	132716	1.00357	1.32334	1.39348	1.3524	0.821336	0.555442	0.639199	0.869434
TGGT1_230850	71	S	1.75891	1.41309e-05	Up	hypothetical protein	SVVAS(Phospho)PSELR	262937	240316	253636	259278	161572		172756	159684	1.31044	1.18771	1.30897	1.24186	0.710625		0.748985	0.693283
TGGT1_291930	389	S	1.7591	0.0159465	Up	RNA recognition motif-containing protein	NEKDVMMEEES(Phospho)DEDSDDEEK	35847.4	47367.5	47257.2	61956.5	24938.5	17792.4	29956	28380.7	0.914927	1.25477	1.25866	1.62718	0.714354	0.495796	0.861627	0.802164
TGGT1_243200	528	S	1.75959	0.00018809	Up	hypothetical protein	SVS(Phospho)VPGTAGPAAQVSVTYR	172094	160468	159649	178180	92657.7	97696	72418.6	82504.2	1.30376	1.21507	1.1855	1.32795	0.771882	0.79939	0.599987	0.688654
TGGT1_462965	1651	S	1.76013	0.0218426	Up	formin domain-containing protein	APDS(Phospho)PHVK	14689.5	22227.2	22249.5	18233	10778.4	13778.3	7013		0.947845	1.37298	1.37077	1.10368	0.687415	0.869335	0.486537
TGGT1_223450A	604	S	1.76134	0.00812336	Up	ubiquitin carboxyl-terminal hydrolase	TRS(Phospho)PPLNAEIVR	16515.6	18943.9	19549.5	18034.6	9953.78	11910.2		15353	1.36257	1.22192	1.32685	1.45804	0.647707	1.01731		0.621331
TGGT1_238390	1159	S	1.76306	0.0295237	Up	hypothetical protein	SS(Phospho)VEMKPNLSIR	34047.7	40512	41587.3		22549.1	14226	24788.5		1.11804	1.3102	1.35726		0.802981	0.499048	0.845088
TGGT1_222900	1566	S	1.7667	0.00883715	Up	phosphoserine phosphatase	ESSC(Carbamidomethyl)ENGENLSENRES(Phospho)LTEK	32260.2	32482.9	24692.8	31366.3	22801.1	13378.2	16000.4	15143.2	1.37206	1.39364	0.998516	1.35948	1.00317	0.535663	0.7131	0.648223
TGGT1_228230	337	S	1.76845	0.00509501	Up	hypothetical protein	DSLS(Phospho)PAAAEAAASAQK	78373.2	74897.5	54708.9	80396.1	31248.5	32457.5	39423.9	42022.6	1.38728	1.29106	0.909975	1.45687	0.613656	0.62622	0.7973	0.81571
TGGT1_247050	431	S	1.76915	0.00339052	Up	hypothetical protein	FS(Phospho)PHSGAPPLDQSGFPR	79405.3	65138.8	88611.8	71884.4	39940.8	43391.6	35946.4	56905.1	1.34837	1.09346	1.4478	1.24373	0.654195	0.734427	0.5655	0.947472
TGGT1_247450	664	S	1.76997	0.0138892	Up	hypothetical protein	GAS(Phospho)PGRGEEAR	207581	201748	178043	190264	85042.1	121502	88189.5	136668	1.35904	1.31173	1.19761	1.23316	0.564471	0.813237	0.583934	0.920636
TGGT1_316680	1058	S	1.77041	0.000985221	Up	RNA pseudouridine synthase superfamily protein	S(Phospho)PSSLLGSRPDQAAPFLR	56876.7	54544.3	41762.2	53418.9	33813.2	29837.1	23076.5	34116.8	1.4051	1.28626	1.10953	1.32571	0.793122	0.705055	0.571745	0.825787
TGGT1_208400B	116	T	1.77114	0.00450383	Up	hypothetical protein	ART(Phospho)WGQGTSFASSVR	45309.2	58146.7	59222.4	70172.7	30613.4	37677.7	28077.9	38291.4	0.961135	1.27007	1.34072	1.56858	0.641008	0.835653	0.618497	0.807211
TGGT1_291120	87	S	1.77151	3.34639e-05	Up	trafficking protein mon1 subfamily protein	LDRPS(Phospho)PALHPR	216703	205175	200258	212382	115389	133738	117115	107072	1.31658	1.20096	1.28434	1.3201	0.758501	0.800852	0.677765	0.65419
TGGT1_201140	314	S	1.77205	0.0117294	Up	hypothetical protein	LS(Phospho)PVSAPAQGFALGQR	36993	30800.3	35432.6	43082.7	12956.3	26730.7	23449.6	19904.9	1.3027	1.08085	1.25596	1.47413	0.454949	0.937372	0.80112	0.692278
TGGT1_261440	27	S	1.77277	0.000593616	Up	ARM repeats containing protein	AQENEYGNRGS(Phospho)FR	72208.5	99632.2	83444.4	89172	45782.9	47802.5	38906.6	49631.7	1.07078	1.44971	1.24485	1.30471	0.705997	0.772986	0.601715	0.779249
TGGT1_264140	4767	S	1.7728	0.00135091	Up	hypothetical protein	AQSGDTELHLEEDKGSNS(Phospho)PESR	117540	90979.9	106551	85507.8	55635.6	48694.7	60557.9	57468.8	1.53322	1.14541	1.3367	1.10363	0.66674	0.614131	0.804722	0.801909
TGGT1_252430	168	S	1.77543	0.000727851	Up	hypothetical protein	GEDDVS(Phospho)VR	47756.8	39286.3	52601.4	44539.8	22368.9	22338.7	24712.7	30654	1.33889	1.09091	1.45621	1.2025	0.642923	0.658057	0.707115	0.857977
TGGT1_291120	791	S	1.77593	0.0198672	Up	trafficking protein mon1 subfamily protein	KLTVSLS(Phospho)SPSASPQK	14843.5	15812.1	26241.7	13301.7	10511.2	9547.9	9666.08	10149.1	1.07149	1.09968	1.99964	0.982352	0.820944	0.679323	0.66464	0.736761
TGGT1_313910	407	S	1.77697	0.00754361	Up	RNA recognition motif 2 protein	RLDEYPAFATVHS(Phospho)PHVTDATC(Carbamidomethyl)ESTQR	59260.8	62256.7	57716.6	50797.3	20755.5	40369	27913.4	25722.6	1.31547	1.36036	1.26435	1.10272	0.499048	1.00805	0.696319	0.634507
TGGT1_221280	3756	T	1.77737	0.00113392	Up	hypothetical protein	QT(Phospho)PPRLPAFPVEVDK	20440.6	19334.5	22331.2	22771.2	8725.37	10932.3	11962.1	8981.7	1.22457	1.03987	1.38472	1.38024	0.692651	0.797553	0.764005	0.575474
TGGT1_271360	199	S	1.77791	5.38549e-06	Up	hypothetical protein	SAEAAGVAERVS(Phospho)PK	602765	638082	580261	578084	342528	300449	344751	306543	1.26682	1.37964	1.17534	1.2697	0.730081	0.685135	0.74726	0.701273
TGGT1_245560	321	T	1.77865	0.0322357	Up	hypothetical protein	HEGEKT(Phospho)PPAR	85419.5	71969.3	126094	72702.5	72561	65108.5	47479.3	33490.3	1.30701	1.01557	1.80336	1.05041	0.951261	0.873743	0.623375	0.461885
TGGT1_246090	47	S	1.77889	0.0124034	Up	hypothetical protein	AEGDS(Phospho)EEESTR	10313.5	9369.54	6072.4	7237.7	3646.12	7049.08	4510.67	4523.89	1.61818	1.36246	1.01716	1.15019	0.550375	1.02525	0.648517	0.669786
TGGT1_251740	1690	S	1.78204	0.00053205	Up	AP2 domain transcription factor AP2XII-9	SSWTSASC(Carbamidomethyl)C(Carbamidomethyl)S(Phospho)PR	53790.4	49956.9	53483.2	47068.8	28020.3	26265.3	26060.7	22614	1.41166	1.19412	1.37429	1.09119	0.829198	0.720274	0.67636	0.619925
TGGT1_221610	550	S	1.78222	0.00315896	Up	ubiquitin carboxyl-terminal hydrolase	KVS(Phospho)HPVTLSER	79341.5	114382	90629	78131.7	45560.9	57473.2	55928.8	48695.2	1.13519	1.71439	1.19286	1.11505	0.609678	0.806312	0.779547	0.698329
TGGT1_297520	398	S	1.7825	0.00109892	Up	proteophosphoglycan PPG1	LAS(Phospho)PAHSGR	60441.3	42295.5	47621.3	40987.5	25590.9	27120.7	27297.7	26032.9	1.63287	1.13723	1.29147	1.06024	0.704557	0.744133	0.733728	0.690967
TGGT1_291050	1097	S	1.7836	0.00049789	Up	putative histone kinase SNF1	AQASAALSS(Phospho)VSPK	84206.9	82763.5	70391.4	69328.7	54919.6	42992.6	40754.8	38680.3	1.42308	1.1528	1.42487	1.18318	0.813747	0.68622	0.619594	0.78688
TGGT1_220270	439	S	1.7836	3.47914e-05	Up	alveolin domain containing intermediate filament IMC6	GSSFNS(Phospho)EGEVH	652343	626651	651026	580055	357548	424133	369628	394367	1.34415	1.29331	1.36136	1.19877	0.666475	0.804131	0.681823	0.761664
TGGT1_203990	48	S	1.785	0.00422041	Up	rhoptry protein ROP12	AQLFSTDEGPVSES(Phospho)ASKLDAELEEK	129698	108728	140280	112617	79058.1	56719.2	79585.1	55598.4	1.34771	1.11293	1.47647	1.18238	0.845225	0.584802	0.836605	0.601428
TGGT1_214090	1310	S	1.79056	0.0089134	Up	signal peptidase	AELASSSSSGS(Phospho)AEK	9053.95		9411.82	8013.75	4988.45	5969.05	3648.59	5885.24	1.36963		1.45285	1.20701	0.723894	0.8973	0.534796	0.844557
TGGT1_235340	251	T	1.7914	0.0293328	Up	hypothetical protein	YMEELNLADT(Phospho)AR	27274.3	23776.2	21168.2	17472.4	16914.9	16017.8	9401.08	8871.05	1.57371	1.35913	1.22804	0.994339	0.961496	0.894052	0.527521	0.494696
TGGT1_202460	161	S	1.79285	8.04983e-06	Up	diacylglycerol kinase accessory domain (presumed) domain-containing protein	PAGFNFPSRGS(Phospho)AQFAR	279242	309504	270145	307880	161873	151597	158214	152911	1.24297	1.34629	1.16976	1.34835	0.743016	0.686318	0.738269	0.68115
TGGT1_233220	1217	S	1.79451	0.00682552	Up	hypothetical protein	VSS(Phospho)TGNLSK		13630.8	14911.9	16119.8	10650.5	8313.19				1.17463	1.23325	1.33541	0.763717	0.626924
TGGT1_253700	563	S	1.79671	2.466e-05	Up	transporter, major facilitator family protein	EKIDTS(Phospho)PR	289674	272122	259212	257580	141016	144917	171702	141255	1.36563	1.30302	1.22753	1.24024	0.674015	0.706215	0.809842	0.668719
TGGT1_285520	577	S	1.79736	0.0104124	Up	RNA cap guanine-N2 methyltransferase	S(Phospho)PTAAAIHK	19580	23784	27972.8	25306	12020.3	13577	11047.6	19751.9	1.04025	1.26309	1.55523	1.34119	0.593816	0.691271	0.555848	1.05207
TGGT1_269730	1303	T	1.80078	7.87899e-05	Up	myosin-light-chain kinase	SST(Phospho)GAGGGGVADAETVGR	18266.5	21023.2	20947.5	19503.3	9719.87	9868.83	9468.68	11035.8	1.20856	1.24336	1.17789	1.47602	0.664666	0.780519	0.706856	0.683304
TGGT1_209210	1378	S	1.80426	3.73826e-05	Up	hypothetical protein	SRS(Phospho)PGGGPYFVGYGGYSTR	431670	380054	476199	444439	246881	252280	247048	227159	1.29076	1.13245	1.42944	1.30557	0.725149	0.746482	0.724522	0.662756
TGGT1_310000	647	S	1.80433	6.59464e-06	Up	putative membrane protein	LHSVGSLSEDGNLS(Phospho)DDDLHGDEEGYHTSSR	135862	132991	115892	117854	74196.3	66465.1	80384.8	74099.8	1.36241	1.3629	1.23081	1.22987	0.703887	0.678255	0.77404	0.718
TGGT1_250820	58	S	1.80968	0.0104973	Up	hypothetical protein	SASALMTPQSRNSPS(Phospho)VSAPSTPAR	21811.7	13443.4	25931.7	18453.5	11526.8	11473.7	9876.31	12410.7	1.41232	0.859241	1.70729	1.20281	0.722717	0.731296	0.617411	0.791886
TGGT1_260150	2861	S	1.81169	0.00211454	Up	tetratricopeptide repeat-containing protein	GDAS(Phospho)PYRHEADGPGQGHSDVVC(Carbamidomethyl)QR	34551.7	60138.3	57282.3	41780.9	23679.8	28190.6	28335.6	26661.2	1.02375	1.53719	1.43175	1.1496	0.616455	0.815687	0.75123	0.655018
TGGT1_277895	1314	T	1.81431	0.00608804	Up	ubiquitin carboxyl-terminal hydrolase	ALSLSPQIADESGLSAPIST(Phospho)SSPTASPAR	21364.9	35253.2	26452.9	23603	15037.1	13881.4	19907.2	11092.5	1.06687	1.6506	1.28813	1.14728	0.768845	0.665358	0.877606	0.528335
TGGT1_292320	70	S	1.81671	0.0077632	Up	hypothetical protein	PLHAAS(Phospho)GSEEELLEPK	18993.5	13081.7	16383.9	16704.3	10760.5	6242.76	10900.3	7934.41	1.49697	1.04459	1.30112	1.32057	0.867711	0.497246	0.869326	0.607807
TGGT1_235140	259	S	1.81743	0.00936143	Up	hypothetical protein	GGAS(Phospho)PPSAEVVSVGGMMSNR	37349.3	37028.9	27663.6	24251	21751.7	13846	14939.4	21653.2	1.5539	1.52895	1.10925	0.99453	0.84545	0.56002	0.597368	0.850994
TGGT1_226950	1414	S	1.81813	0.0028013	Up	IgA-specific metalloendopeptidase	SGAAS(Phospho)GDFLLDMHAEHR	23733.4	22436.3	20388.2		12872	15150.8	10386.2	12845.8	1.43657	1.38481	1.25115		0.755171	0.893191	0.57978	0.758466
TGGT1_211460	765	S	1.81953	0.000716631	Up	hypothetical protein	IAAETEEAFS(Phospho)GSK	116652	117533	109758	126387	53522.9	70482.6	80786.7	69115.8	1.2715	1.32957	1.19841	1.41104	0.548063	0.743862	0.83159	0.740147
TGGT1_231200	2419	S	1.8237	0.0184273	Up	hypothetical protein	IFSS(Phospho)DEEEHWTK		22470.1	25993.4	17557.9	10225.3	14588.5		14090.5		1.32475	1.57539	1.02424	0.59364	0.780045		0.778192
TGGT1_214090	1615	S	1.82518	0.0111582	Up	signal peptidase	RMS(Phospho)AAER	54013.1	83271.8	75473	78651	33991	41031.4	31252.8	59662.4	0.959049	1.4767	1.36746	1.39045	0.578959	0.723975	0.537683	1.00494
TGGT1_233870	502	S	1.8259	0.0236962	Up	hypothetical protein	AVS(Phospho)APPPEHHVPSVLAEK	39056.8	36524.4	29545	27246.1	25539.8	18887.2	17963	9877.46	1.5198	1.39022	1.2083	1.04727	0.99446	0.764429	0.68297	0.387204
TGGT1_291620	486	S	1.82857	0.00254356	Up	hypothetical protein	GC(Carbamidomethyl)S(Phospho)PSSIAR	24854.6	15951.2	21170	18267.8	11902.4	9306.75	9841.54	11956.3	1.63945	1.02417	1.32521	1.17458	0.744657	0.621332	0.635731	0.822019
TGGT1_239050	150	S	1.83057	0.00358298	Up	hypothetical protein	LKS(Phospho)PLGPC(Carbamidomethyl)LLR	13601.3	12433.4	9848.8	7711.09	6326.71	5938.77	7481.67	5401.76	1.32148	1.4929	1.43707	0.98365	0.793851	0.685566	0.825483	0.554914
TGGT1_238410	294	S	1.8315	0.000339974	Up	hypothetical protein	S(Phospho)VDEDAEKTEAVEVESGER	64036.2	76515.1	67613.5	58228.8	38304.6	30391.4	37378.2	30533.7	1.19522	1.46824	1.31214	1.15202	0.77779	0.643068	0.771723	0.6071
TGGT1_309890	852	S	1.83253	0.000465086	Up	hypothetical protein	TVS(Phospho)VAGLLHR	16096.3	14106.7	18896.7	12911.6	8539.73	7995.07	10470.8	8229.92	1.33779	1.08932	1.5231	1.26081	0.628394	0.683048	0.810318	0.721871
TGGT1_245730	850	S	1.83308	0.0279749	Up	phosphatidylinositol-4-phosphate 5-Kinase	DLSRPTAISPSGFFSSPTGVS(Phospho)PSGR	30688.5	21205.3	29255.2	46028.8	13037.4	13543.3	15028.1	23469.7	1.26886	0.854624	1.16398	1.83783	0.564077	0.57296	0.654287	1.00468
TGGT1_205470	5	S	1.83422	0.0199903	Up	putative translation elongation factor 2 family protein	VNFS(Phospho)VEQMR	7197.81	13273.9	8391.33	10950.1	3823.14	6371.86	4372.29	6376.14	0.919539	1.72862	1.08908	1.41716	0.515475	0.861687	0.581619	0.851345
TGGT1_259260	95	S	1.83506	0.00119225	Up	membrane protein FtsH1	SSTS(Phospho)PSLNR			98776	90924.6	56760	49328.7	59064.9	58758.8			1.51102	1.35596	0.796886	0.683742	0.818672	0.82537
TGGT1_227930	1398	S	1.83537	0.00387794	Up	hypothetical protein	QTEWQQTQTERPVAEC(Carbamidomethyl)QSS(Phospho)PASR	19252.3	23648.5	19667.8		13884	10832.8	15802.8	9931.96	1.23839	1.55149	1.28521		0.806092	0.630373	0.896888	0.627061
TGGT1_203820	413	T	1.84134	0.00636931	Up	hypothetical protein	GAFT(Phospho)SRPSLAETALR	30648.2	20514.8	20320.2	21741.7	9889.15	14399.8	14765.9	11894.8	1.74761	1.18951	1.09974	1.16925	0.526467	0.819189	0.8145	0.667193
TGGT1_226990	326	S	1.84318	0.0249998	Up	hypothetical protein	MLHNAIEEEESGS(Phospho)EKR	12119.8	11886.5		11973	11752	5541.26	6350.56	5215.94	1.35979	1.37484		1.34941	1.16872	0.56075	0.680043	0.544835
TGGT1_269460	761	S	1.84503	0.00493891	Up	Ser/Thr phosphatase family protein	RADLS(Phospho)PK	22744.7	27240.6	27389.7	21095.6	12306.1	18562.9	10799	13672	1.20348	1.43925	1.49474	1.09358	0.616379	0.971078	0.542806	0.704944
TGGT1_249440	441	S	1.8469	0.00687038	Up	hypothetical protein	KHQS(Phospho)LPR	49318.5	47244.5	28537.2	42866.2	15314.4	23488	18022.7	22288.1	1.47308	1.45451	0.899905	1.25081	0.542783	0.795712	0.607308	0.803834
TGGT1_253080	143	S	1.84759	0.00856622	Up	hypothetical protein	VSGHLADGS(Phospho)VDYAAGR	9784.36	9665.81	12436	11180.6	7318.99	8763.86	6131.53	4299.3	1.21052	1.15582	1.56834	1.39068	0.718106	1.05249	0.583566	0.528174
TGGT1_261940	76	S	1.84759	0.0294139	Up	hydrolase, alpha/beta fold family protein	KES(Phospho)C(Carbamidomethyl)NDVVR	8932.28		10013.9	9735.13	3857.51	6482.39	4382.78	6670.85	1.20334		1.40157	1.47815	0.514175	0.949535	0.515478	0.967386
TGGT1_265330	38	T	1.84979	0.0114522	Up	putative cell-cycle-associated protein kinase GSK	VHT(Phospho)GNPHPTLTYDIGR	27984	32345.1	36197.2	24051.7	24141.6	15743	12246.9	14351.8	1.19343	1.40613	1.59469	1.02411	1.03326	0.670002	0.519195	0.598589
TGGT1_240060	325	T	1.85358	0.0268438	Up	hypothetical protein	GFDRPGT(Phospho)TGTEGPR	42018	32036.5	57393.9	24273.7	22698.7	27347.2	21542.4	28159.3	1.44949	1.08686	1.96244	0.836633	0.663614	0.791525	0.606679	0.81663
TGGT1_269290	1097	S	1.85429	1.42787e-06	Up	hypothetical protein	YLTSPFAVRPPS(Phospho)PGPGR	293290	293122	269989	302862	145949	135607	145650	145139	1.31765	1.28346	1.18922	1.33999	0.715358	0.655188	0.705576	0.690599
TGGT1_262660	204	S	1.85461	0.0419071	Up	hypothetical protein	TSASC(Carbamidomethyl)EAS(Phospho)ETSEAWR	32554.1	36737.6	20507	30608.9	15395	26856.4	17407.4		1.34995	1.64986	0.779632	1.35941	0.571042	0.882049	0.625047
TGGT1_263200	993	S	1.85556	0.000366424	Up	hypothetical protein	GFDGQGETERFS(Phospho)HR	176037	168658		183161	109884	106455	115159	123005	1.40196	1.26036		1.48669	0.682725	0.680463	0.782743	0.835396
TGGT1_236560	1685	S	1.85793	0.00170405	Up	hypothetical protein	S(Phospho)PLAHAR	22608.5	21620.4	19261.2	14763.8	10717.3	11008.7	9476.84	9956.17	1.48774	1.42404	1.34039	0.941745	0.699724	0.782554	0.635195	0.67806
TGGT1_224210	1031	S	1.8595	0.00122373	Up	hypothetical protein	LRS(Phospho)AHALAEGEGTGR	116842	118267	102304	94593	66603.4	68770.5	46651.1	67992.6	1.42099	1.46995	1.24868	1.12236	0.753312	0.789602	0.535174	0.751695
TGGT1_227930	518	S	1.86047	0.000765821	Up	hypothetical protein	ILETAENS(Phospho)PK	51207.2	33807	33333.6	36581.2	23380.8	22760.7	23707.2	22157.4	1.72294	1.16016	1.13937	1.2583	0.710059	0.692799	0.7038	0.731743
TGGT1_208070	1210	S	1.86084	0.00945704	Up	inositol polyphosphate kinase	DAVSGHLVGS(Phospho)DHLAAVR	17277.3	22413.3	12449.3	11882.2	9104.29	8219.27	10819	7256.07	1.46953	1.69711	1.07422	0.978305	0.691712	0.645735	0.902129	0.565164
TGGT1_289540	897	S	1.86172	2.55967e-05	Up	hypothetical protein	GASVAGSLGGVGS(Phospho)R	191020	184358	219700	185749	110155	105790	96609.7	114289	1.29002	1.26444	1.441	1.22296	0.727501	0.696516	0.625165	0.753832
TGGT1_313600	192	S	1.86863	0.0181951	Up	DDHD domain-containing protein	FNTVDDPENVDGDSHPQS(Phospho)PQR	54662.8	35311.4	46137.4	35751.7	20582.2	16112.3	19569.6	25669.4	1.68956	0.94009	1.483	1.03459	0.669963	0.61327	0.693812	0.777513
TGGT1_315140	1124	T	1.86964	0.0071397	Up	WD domain, G-beta repeat-containing protein	T(Phospho)SFSPSHEVSIFTLSSR	20429.3	14238	14498.6	13460.8	6977.53	8143.73	10378	5973.68	1.70015	1.17135	1.20585	1.09503	0.608733	0.730372	0.914965	0.512448
TGGT1_254730	1492	S	1.87023	0.0492055	Up	POPLD (NUC188) domain-containing protein	ASNGVTAQS(Phospho)PR	20937.7	13694.8	12205	16483.9	8644.35	3971.98	12154.2	10497.4	1.7279	1.16436	1.03055	1.34536	0.633365	0.311337	1.00948	0.862674
TGGT1_284050	2354	S	1.87437	3.52432e-06	Up	DEAD/DEAH box helicase domain-containing protein	ASVGRS(Phospho)PESLR	579601	549587	525669	582128	326233	286818	278820	285154	1.37037	1.27209	1.23173	1.33084	0.758983	0.681522	0.674465	0.661974
TGGT1_247390	100	T	1.8758	0.00235005	Up	ATPase, AAA family protein	PRVT(Phospho)SLK	14998.5	15881.8	19061.4	14493.6	7586.66	9974.49	6273.51	8729.27	1.18053	1.28135	1.47469	1.25403	0.63411	0.836518	0.498082	0.798433
TGGT1_215220	167	T	1.87667	3.55894e-06	Up	hypothetical protein	VLT(Phospho)SDEGDAGLDAAPR	370813	328406	363368	367607	194346	213002	206732	206154	1.35613	1.19831	1.3757	1.34977	0.667564	0.743735	0.701787	0.700362
TGGT1_242780	955	S	1.8779	0.0234402	Up	hypothetical protein	GAS(Phospho)GLLTRPTAPGTER	36957	37790.7	37065.9	29682.2	12584.4	25553.1	14541.7	19295.3	1.39323	1.36779	1.32022	1.11509	0.470301	0.958393	0.534876	0.803524
TGGT1_278020	399	S	1.87932	0.0136107	Up	hypothetical protein	ATGSAFLAS(Phospho)PETLR	8939.14	12574.5	7448.92	10052.1		5785.18	4987.62	5139.49	1.547	1.27837	0.837452	1.32449		0.713471	0.584568	0.692303
TGGT1_260380	61	S	1.87953	0.0231688	Up	hypothetical protein	GTASS(Phospho)PSSAAGSLR		20717	32735.5		16828.1	11922.2	12166.3	13708.6		1.13065	1.72454		0.922011	0.7072	0.643866	0.765119
TGGT1_299190	38	S	1.88281	0.00803004	Up	B-box zinc finger domain-containing protein	PHRPAEDS(Phospho)PVPEQPPER	8642.13	9143.59	6571.08	9051.48	4941.04			5310.18	1.27394	1.26291	0.972149	1.43131	0.618684			0.693265
TGGT1_230940	619	S	1.88321	6.41824e-09	Up	hypothetical protein	AFSASQMPS(Phospho)PK	1658730	1655130	1685490	1662700	765106	809844	801520	821729	1.28495	1.2797	1.30096	1.28007	0.657746	0.694543	0.684904	0.695206
TGGT1_219710	14	S	1.88689	0.00264317	Up	hypothetical protein	GNEVASHQGASVS(Phospho)PSHAVR	68714.5	80539.8	86074.6	89805.6	58176.6	35610.9	36084.7	38263.3	1.13216	1.27581	1.37384	1.43097	0.967683	0.578935	0.57774	0.638268
TGGT1_270940	735	S	1.89196	0.00621776	Up	hypothetical protein	GSGEGRPS(Phospho)PLFSHVGETDSHR	35577.9	30206.3	36663.8	35327.4	14152.9	14770.5	16306.7	22501.7	1.68955	1.12376	1.25124	1.19176	0.596785	0.546853	0.652732	0.981865
TGGT1_236780	393	S	1.89226	0.0368037	Up	zinc finger, C3HC4 type (RING finger) domain-containing protein	TPGS(Phospho)AADEGHLHAGR		9353.24		5202.97	4129.36	4845.7	4048.44	2864.61		1.82805		1.08946	0.810522	0.903516	0.75274	0.616846
TGGT1_248420	6	T	1.89356	0.0125649	Up	hypothetical protein	TC(Carbamidomethyl)T(Phospho)TDLSTSGSK	20856.3	14632.1	19744.6	19172.6	11109.4		7156.83	12860.4	1.43363	1.00272	1.3163	1.31292	0.74367		0.458879	0.803827
TGGT1_297230	585	S	1.89432	0.00329605	Up	Vps53 family protein	VVAHAS(Phospho)FSPR	37102.7	39138.1	39767.8	31120.4		19816.4	19483.2		1.26066	1.24559	1.28033	0.972447		0.652462	0.603668
TGGT1_235470	748	S	1.89506	0.0275742	Up	myosin A	LPS(Phospho)EEYQLGK	87385.5	88826.2	67149.2	68228.3	42999.2	18352.9	53339.2	30242.7	1.43619	1.46246	1.11372	1.12263	0.804598	0.344189	0.99641	0.564479
TGGT1_214990	3047	S	1.8981	0.0246338	Up	hypothetical protein	ASHNEEPATLASS(Phospho)PHRPSR	70893.8	77651.5			37650.1		41670.8		1.2399	1.36902			0.637967		0.736525
TGGT1_254940	1994	S	1.90296	0.00510792	Up	MIF4G domain-containing protein	GIS(Phospho)PELGTGLPHSGVGSSIGPHSR	127963	104856	128157	90412.3	56658.2	57393.6	55122.5	58181.4	1.46762	1.20066	1.50879	1.03606	0.669089	0.688574	0.673451	0.708374
TGGT1_285250	143	S	1.90552	0.00282805	Up	hypothetical protein	RTDS(Phospho)TNSDQPLLLFSK	66473.5	49224.7	47161.5	56266.4	22563.7	21425.9	38179.5	28460.7	1.55409	1.16131	1.14214	1.33931	0.554473	0.562929	0.902121	0.707728
TGGT1_244300	598	S	1.90621	0.000838315	Up	hypothetical protein	HLANRS(Phospho)PLR	36563.5	50252.1	52972.5	40980.6	21359.7	27552	24812.8	21007.8	1.05278	1.46257	1.54605	1.18258	0.657528	0.765505	0.720271	0.607702
TGGT1_224210	977	S	1.90734	0.000953633	Up	hypothetical protein	SLKS(Phospho)FFR	34805.3	39885.1	36323.9	37847.5	17135.7	26828.9	17775.1	22066.7	1.24079	1.45316	1.29962	1.31636	0.568123	0.902965	0.597733	0.715121
TGGT1_208400B	906	S	1.90747	0.0149758	Up	hypothetical protein	LALS(Phospho)PDFSFRPR	18636	16998	10267	15569	8616.4	8907.07	9937.45	5186.25	1.54366	1.44978	0.907609	1.35895	0.704498	0.771398	0.854772	0.426915
TGGT1_311860	396	S	1.9114	0.000829364	Up	hypothetical protein	AEGS(Phospho)PLSR	23242.1	17557.1	19571.2	16044.8	11038	11541.6	9636.75	8647.22	1.66865	1.24294	1.26811	1.09624	0.753914	0.754815	0.624059	0.627455
TGGT1_264090	708	S	1.91433	0.0169294	Up	hypothetical protein	SNQPTS(Phospho)PASPQSSLHSSSPHSHSMGR		16019.2	15174.8	20540.3	11053.7		10162.3	7007.82		1.25656	1.19199	1.51765	0.82844		0.74179	0.501616
TGGT1_273860	260	S	1.91852	0.000146483	Up	hypothetical protein	RHS(Phospho)LGAPENMDPDSEEPSSK	307979	335088	294118	291666	170088	140558	182188	188451	1.31405	1.48141	1.28113	1.23725	0.700445	0.569706	0.721652	0.777945
TGGT1_284050	2179	S	1.91867	0.000240137	Up	DEAD/DEAH box helicase domain-containing protein	GLS(Phospho)GESR	67376.9	87653.6	82963.9	77752.5	36853.2	37531.2	47453.8	40071.3	1.1386	1.4501	1.38945	1.27049	0.612815	0.637403	0.820456	0.664881
TGGT1_249440	278	S	1.91943	0.0446106	Up	hypothetical protein	SVSSALS(Phospho)TSPDRK	61822.5			69348.9		29785		27928.4	1.20774			1.32351		0.659959		0.658793
TGGT1_217680	1310	S	1.91998	0.00898183	Up	hypothetical protein	LETSGFNS(Phospho)DNEETLASSR	53873.5	63635.7	41474.3	72401.4	40912.9	37802.1	33126.7	22738	1.26305	1.46907	0.958222	1.6568	0.845642	0.783898	0.67521	0.480247
TGGT1_293170	878	S	1.92294	3.2329e-05	Up	hypothetical protein	VDWGADRS(Phospho)PASASSFR	331093	386831	327178	322314	172728	158603	160468	174619	1.26436	1.47633	1.19417	1.28127	0.740145	0.634195	0.636319	0.701926
TGGT1_227320	757	S	1.92454	0.000288148	Up	hypothetical protein	PTSRPVGAQALPGSPS(Phospho)R	41629.1	34228	44071.2	41837.5	17706.6	23935.9	19256.6	23838.4	1.29707	1.18278	1.32142	1.47515	0.591217	0.725116	0.610497	0.814832
TGGT1_278630	395	S	1.92774	0.00222485	Up	tetratricopeptide repeat-containing protein	GASPSSHAVGSSLLVPSS(Phospho)PAAVK	50847.3	52171.2	47570.5	44926.7	25143.8	38512.2	21470.8	26874.7	1.43425	1.40935	1.2958	1.22	0.612741	0.975632	0.539364	0.6524
TGGT1_209850	1074	S	1.93136	3.06373e-05	Up	RNA recognition motif-containing protein	GRDVS(Phospho)IDR	135883	166566	136446	143967	78069.5	85221.7	69404.5	74494	1.22521	1.46445	1.31779	1.27749	0.703024	0.756478	0.610967	0.66591
TGGT1_263660	120	S	1.93138	0.00615611	Up	hypothetical protein	NRS(Phospho)DESLR	35000.2	35976.1	30739.5	40292.2	12195.1	17687.8	20832.3	24365.1	1.27059	1.29329	1.15845	1.57743	0.438039	0.660175	0.74461	0.901203
TGGT1_258150	231	S	1.9346	0.00679223	Up	putative proteasome subunit alpha type 7	VES(Phospho)LKNSEEESK	34244.6	39127.4	21595.2	26096.8	17232.4	12761.4	13113.6	19091.8	1.48134	1.67571	0.950914	1.15454	0.732846	0.570825	0.566245	0.850285
TGGT1_226690	938	S	1.93659	0.0336331	Up	hypothetical protein	RIS(Phospho)QSGLEK	18687	15164.8	12206.2	10708.3	5264.68	5321.72	10804.5		1.61418	1.32547	1.12882	0.945385	0.471565	0.486573	0.983618
TGGT1_247450	936	S	1.94154	0.0273077	Up	hypothetical protein	GGSS(Phospho)RDYMDGR		23639.3	22018.8	25496.6	14708.5	8144.34	16751.7	8564.03		1.36268	1.31313	1.4651	0.865562	0.483295	0.983395	0.511471
TGGT1_238390	1564	S	1.94715	0.0086125	Up	hypothetical protein	ASVDAHFAEAELHAAEHS(Phospho)DGVSVSPR	102656	108570	96075.9	83679.4	57116.3	28355.4	62501.2	41352	1.37641	1.43369	1.2803	1.14182	0.830485	0.406154	0.870032	0.580448
TGGT1_224260	390	S	1.95457	0.000659491	Up	PHD-finger domain-containing protein	LS(Phospho)C(Carbamidomethyl)GTEETESR	10126.5	10728.9	8879.77	8489.23	5408.99	4373.07	4953.69		1.34116	1.4388	1.16913	1.12195	0.717516	0.569185	0.659143
TGGT1_262050	346	S	1.95775	0.00195544	Up	rhoptry kinase family protein ROP39	HRS(Phospho)ALLGQSR	56504.9	65516.9	63903.1	55526.9	27792.4	34013.5	34710.1	24949.5	1.2436	1.42931	1.37902	1.23398	0.612678	0.767169	0.776938	0.543199
TGGT1_228750	2052	S	1.96793	0.000260832	Up	calcium dependent protein kinase CDPK7	MTSATPPVAAEAGSPGVSGALLS(Phospho)PAAGSK	34373.7	40450.7	31134.9	42734.5	15984.3	17679	20643.3	18175.9	1.21844	1.42188	1.10822	1.51977	0.583038	0.655644	0.737489	0.700914
TGGT1_275690	360	T	1.97307	0.0300901	Up	putative ClpB	NNPVLLGDPGVGKT(Phospho)AIVEGLAQR	12985.6	22741.2	25473.2	19530.1	8200.63	14710.1	5424.14	9344.67	0.84495	1.47465	1.64132	1.27791	0.574263	1.04308	0.382915	0.654907
TGGT1_226620	128	S	1.97731	0.00220741	Up	hypothetical protein	KVS(Phospho)PSGPR	18114	16613.5	16656	20901.6	7024.72	9863.59	8716.37	12502.5	1.30949	1.22939	1.26367	1.55444	0.49638	0.695743	0.607854	0.909257
TGGT1_256760	30	T	1.97735	0.000652959	Up	pyruvate kinase PyK1	LVSASSVMT(Phospho)QQLGK	125046	99609.8	110732		48447.3	59104	64753.4	58634.2	1.55654	1.24652	1.39642		0.595015	0.728538	0.800058	0.708104
TGGT1_312700	2682	S	1.98009	0.00177345	Up	hypothetical protein	SASLSSSGC(Carbamidomethyl)S(Phospho)PLSSPR	18733.6	18668.8	20718	17917.2	10899.8	7967.15	9453.94	13127.2	1.2867	1.27559	1.5621	1.28326	0.706881	0.498762	0.629374	0.89599
TGGT1_285425	546	S	1.98277	0.00847567	Up	hypothetical protein	RES(Phospho)VSESPVPEIAK	26365.7	30776.3	19850	22601.5	8658.89	15161.7	14462.4	14870.9	1.51468	1.59233	1.31155	1.0091	0.435921	0.850425	0.65232	0.798748
TGGT1_257430	1284	S	1.98307	0.00228357	Up	hypothetical protein	KS(Phospho)PAGGASSIDLSESAR	32325.1	30484	29601.8	31258.2	14319.7	17618.2	9782.4	17430.9	1.40396	1.29242	1.25874	1.31921	0.65147	0.810079	0.437885	0.760241
TGGT1_203830	539	S	1.98392	0.0235064	Up	FHA domain-containing protein	ETHDAGAGSSLAAEGS(Phospho)PRPETR	10251.1	7692.96	13930.1	10801.5	6302.22	5173.38	3980.17		1.12987	0.849372	1.61571	1.44795	0.749966	0.693326	0.46313
TGGT1_210430	351	T	1.98433	2.11191e-06	Up	DnaJ domain-containing protein	ERET(Phospho)VPR	100012	94429.8	92757.9	96330.8	46965.4	47356.1	51594.6	55104.6	1.42263	1.34796	1.27999	1.3039	0.626488	0.661488	0.683249	0.72716
TGGT1_280660	9101	T	1.98615	0.0247941	Up	HECT-domain (ubiquitin-transferase) domain-containing protein	EDRYELGVISDASQT(Phospho)GSR			33749.6	39546.9	13755.7		21688	18710.1			1.33719	1.49503	0.548713		0.824931	0.765328
TGGT1_258580	125	S	1.98658	0.0168377	Up	rhoptry protein ROP17	GRS(Phospho)VHSYHEEPVSFFDQR	47357.8	35153.8	62285.5	33225.9	30116.8	16496.1	19381	16495.2	1.37948	1.05681	1.86174	0.964139	0.986365	0.529926	0.610068	0.522499
TGGT1_299080	125	S	1.98775	0.000542216	Up	VTC domain-containing protein	AAERPPVS(Phospho)PSWR	113598	101800	106296	94253.4	66046.7	51112.7	41111.1	47158.4	1.44147	1.24914	1.41984	1.19467	0.845021	0.66305	0.541339	0.619499
TGGT1_231280	54	S	1.99251	0.00153963	Up	WD domain, G-beta repeat-containing protein	ASAALSTLS(Phospho)GEDGR	13696.1	13695.6	16403.3	11707.9	5920.44	8281.77	8671.06	7213.06	1.32863	1.35166	1.60749	1.12667	0.504237	0.726462	0.824949	0.661755
TGGT1_203150	333	S	1.99507	0.00844761	Up	hypothetical protein	SSHALC(Carbamidomethyl)GGGSS(Phospho)SPLSAPQHAC(Carbamidomethyl)APSSR	37582.2	40927	52199.1	52175.5	25758.5	28518.7	25938.8	14168.9	1.08716	1.19607	1.5505	1.52752	0.727392	0.812823	0.747387	0.399637
TGGT1_297520	1209	S	1.99759	0.00488508	Up	proteophosphoglycan PPG1	RPAAVAS(Phospho)GQGSMFAEEDAR	18689.8	21843.5	16055.7	22262	8549.52			10968.8	1.14485	1.33168	0.987271	1.3057	0.5337			0.660113
TGGT1_245560	954	S	1.99904	0.00534409	Up	hypothetical protein	RGS(Phospho)LC(Carbamidomethyl)GASGR	6786.69	5593.99	5234.97	7403.78	4343.11	3980.91	3121.78	2251.36	1.54177	1.17198	1.11158	1.58819	0.845348	0.793171	0.608535	0.460997
TGGT1_258710	621	S	1.99927	0.0125939	Up	T-complex protein 10 domain-containing protein	DLPLFAS(Phospho)LNEKPHR	15728.9	18904.5	14233.9	14520.7	9158.3	4631.6	9212.32	11327.5	1.32957	1.64696	1.20089	1.23679	0.731129	0.365578	0.694271	0.917112
TGGT1_294610	405	T	2.00003	0.00445852	Up	putative histone lysine methyltransferase, SET	NT(Phospho)SETQEAGLQASAETADR	65731.7	82039.1	71661	74854.1	26360.1	39916.9	34376.4	19394.2	1.15399	1.45189	1.25623	1.29621	0.56438	0.860039	0.734481	0.420222
TGGT1_312420	457	S	2.00216	0.00323154	Up	hypothetical protein	KLYS(Phospho)HLSTGLK	17013.4	17684.5		17023.4	9883.94	8084.78	11685.1		1.33867	1.45386		1.31084	0.678294	0.5598	0.811379
TGGT1_253750	6097	T	2.00843	0.029339	Up	PLU-1 family protein	EPT(Phospho)ENEKADGEAESVETPR	41155.1	36715.8	34620.2	30825.4	18499.5	16582.5	27611.3	7696.81	1.54405	1.36527	1.2987	1.12699	0.694832	0.631347	1.04272	0.287405
TGGT1_201680	918	S	2.00868	0.00213794	Up	putative eukaryotic initiation factor-3 subunit 10	AAPAS(Phospho)PQKVEGSISPASSVPPSAGDSWR			144823	163206	70113.6	69600.9		79722.1			1.34182	1.52203	0.680258	0.687517		0.770837
TGGT1_286160B	1569	S	2.01172	0.00658297	Up	non-specific serine/threonine protein kinase	EGQSLS(Phospho)PSLDPSAVR	28400.4	27009.8	29707.7	28254.2	16449.4	16450.1	14672.2	7515.28	1.34029	1.23094	1.41515	1.32921	0.788595	0.776088	0.706705	0.370923
TGGT1_255190	18	S	2.01172	0.016338	Up	myosin C	LAKDS(Phospho)PEVK	6535.75	10141.5	4413.46	9394.02	3969.38	4095.87	3203.28	3777.95	1.16355	1.73743	0.767252	1.6672	0.689347	0.723482	0.56578	0.67356
TGGT1_321410	239	S	2.01371	5.93916e-06	Up	hypothetical protein	GSSHSEEDVRVDS(Phospho)PVSR	333314	315812	313064	301955	153856	155553	141041	128828	1.40002	1.32093	1.26512	1.28905	0.669337	0.717886	0.645449	0.586926
TGGT1_308870	159	S	2.0179	0.0137657	Up	hypothetical protein	SEDISLS(Phospho)REEGR	25290.3		20979.3	33152.2	12290.9	15220.3		11737.6	1.28371		1.04454	1.67979	0.641851	0.776336		0.568055
TGGT1_320460	1741	S	2.01987	0.000683336	Up	ABC transporter transmembrane region domain-containing protein	AHLASHILYLSSS(Phospho)PR	51062.6	39898.3	43906.1	41458.9	26175.5	19560.6	17253.3	21664.5	1.59936	1.17628	1.32367	1.23251	0.822804	0.584458	0.557609	0.674816
TGGT1_289540	860	S	2.02134	7.72736e-06	Up	hypothetical protein	GS(Phospho)VASGFR	187864	210471	188945	201244	93061.4	92366.2	107592	104827	1.29149	1.46946	1.26153	1.34876	0.625644	0.619053	0.708732	0.703836
TGGT1_310900	1586	S	2.0233	0.0151625	Up	AP2 domain transcription factor AP2XI-2	DSEEGSSS(Phospho)DGDLPEAAK	24998.2		19184.7		12729.7	10806.3		9009.02	1.59229		1.25932		0.815354	0.690713		0.608016
TGGT1_208990	11	S	2.02795	2.23186e-06	Up	hypothetical protein	ISFS(Phospho)FGKK	623256	660953	622635	615591	337554	335689	350938	348804	1.52299	1.31281	1.27405	1.35423	0.69004	0.67825	0.664718	0.661383
TGGT1_259640	1043	S	2.02991	0.00150618	Up	nucleoporin autopeptidase	RGWTANVEVSPS(Phospho)AK	36991.7	52427.9	39558	49740.6	23776.5	22256.2	16323.8	26301.4	1.07868	1.55369	1.23026	1.49965	0.701753	0.664304	0.496774	0.778796
TGGT1_224280	320	T	2.03165	0.0319217	Up	CPSF A subunit region protein	LLET(Phospho)ERWSEPGGSK	53855.2	29446.5	56333.8	50781.5	43030.7	17183.6	16026.4	21473.8	1.53559	0.805976	1.61317	1.43684	1.14463	0.482718	0.438577	0.587862
TGGT1_232380	742	S	2.03443	0.000699198	Up	WD domain, G-beta repeat-containing protein	LFVFHLSDS(Phospho)GSPQK	16819.4	14590.8	12432	17253.6	8165.79	5249.5	6977.06	6404.53	1.41312	1.27198	1.09373	1.47718	0.782045	0.511546	0.683749	0.606196
TGGT1_230980	1213	S	2.03489	0.0311616	Up	myosin I	SLDAGSREEEGDPS(Phospho)QQEAR	36224.1	34589.7	61594.4	36867.7	13081.8	24886.4	8334.09	17378.5	1.09565	1.04272	1.87784	1.11793	0.531883	0.972764	0.323636	0.69477
TGGT1_297520	140	S	2.03547	3.22809e-05	Up	proteophosphoglycan PPG1	SLAS(Phospho)PQLAPETDTGVR	82996.7	76223.7	73905	95574.2	41137.7	37252.4	36415.2	44239.4	1.36713	1.24961	1.22205	1.50739	0.69056	0.623211	0.596792	0.715937
TGGT1_208450	166	S	2.03594	2.32983e-06	Up	protease inhibitor PI2	TLFSQQDDES(Phospho)ENDALEEEEQR	998236	812656	967880	922508	561739	528629	562207	579477	1.47724	1.29384	1.46028	1.32694	0.675698	0.641041	0.699883	0.713469
TGGT1_257510	443	S	2.04	0.00610253	Up	CDP-alcohol phosphatidyltransferase superfamily protein	GGTS(Phospho)PMQTR	41826.7	36567.2	35566	44100.2	17292	17844.9	16826.8	9250.13	1.43048	1.18576	1.10537	1.4593	0.709534	0.720974	0.736733	0.372418
TGGT1_298610	1034	S	2.0409	0.000364303	Up	GYF domain-containing protein	SPALTPQRS(Phospho)PR	12478.8	10694.3	12567.8	13714.4	4679.59	7174.94	5741.34	6041.02	1.35932	1.15042	1.34474	1.49056	0.524581	0.790473	0.636027	0.667883
TGGT1_219460	519	S	2.04107	6.25456e-06	Up	hypothetical protein	DTS(Phospho)PQRGDSEFGGGAC(Carbamidomethyl)LR	228872	228846	196490	224974	107176	106299	117922	109944	1.36745	1.39232	1.18577	1.44932	0.638504	0.65299	0.701783	0.649868
TGGT1_321410	231	S	2.04133	0.000409462	Up	hypothetical protein	GSSHS(Phospho)EEDVRVDSPVSR	91202.4	93037.7	84414.7	85459.4	37067.7	50335.3	32177.7	40235.3	1.37407	1.39582	1.2236	1.30861	0.578424	0.833242	0.528194	0.657505
TGGT1_213910	353	S	2.04261	0.0100624	Up	hypothetical protein	GVS(Phospho)TPASVLDC(Carbamidomethyl)LR	18296.9	13821.4	13948.3	20951.7	10520	7026.9	8319.25	4495.81	1.43494	1.08573	1.11502	1.65459	0.883332	0.604091	0.711158	0.391376
TGGT1_232370	518	S	2.04609	0.00177269	Up	CW-type Zinc Finger protein	EHPAS(Phospho)VEGAK	32304	23249.1	36481.1	33335.4	11807.9	16666.5	17643.6	15203.6	1.40123	0.984502	1.56374	1.42626	0.512413	0.719735	0.755253	0.639914
TGGT1_214130	493	S	2.04923	0.0259765	Up	hypothetical protein	SAS(Phospho)PSPSLR	23748.3	19292.5	15933.5	31132.1	17597.8	7936.74	8071.27	17264.7	1.24653	1.14267	1.03273	2.07736	0.87255	0.441335	0.462929	0.906772
TGGT1_209850	1047	S	2.05216	0.0136882	Up	RNA recognition motif-containing protein	DLS(Phospho)MDKGR	12664.1	8036.85	7517.27	12585.1	4347.07	7931.67	3709.13	4213.8	1.66598	1.03092	1.05924	1.6293	0.571131	1.02721	0.476378	0.549563
TGGT1_321300	346	S	2.05252	0.00765644	Up	putative autophagy-related 12 variant 1	AEGDEENDS(Phospho)EGRLQTPR	24524.2	28431.7	31484	26820.8	7741.04	13860.7	17375	15629.2	1.23482	1.41331	1.51724	1.23013	0.362848	0.704348	0.835246	0.72627
TGGT1_233120	1825	S	2.05776	0.00361095	Up	AP2 domain transcription factor AP2VIII-2	LSTGSAGS(Phospho)VGAEDGR	43815.1	36531.5	46176.2	40091.7	28890.3	15182.1	21323	15959	1.40803	1.18358	1.52535	1.27924	0.940012	0.485603	0.688792	0.507966
TGGT1_288240	818	T	2.05874	0.000334317	Up	hypothetical protein	GPLLGSGEEGSEGEGEGT(Phospho)REEK		104365	89631.7	85254.1	53305.2	52876.9	43825	52421.3		1.5435	1.55402	1.21948	0.722428	0.695124	0.622713	0.755628
TGGT1_218960	2232	S	2.06117	0.00964964	Up	AP2 domain transcription factor AP2XII-1	VSEES(Phospho)PDR	23526.6	24005.5	29506.7	27114.3	9453.37	8389.05	15278.7	13169.7	1.21654	1.20253	1.53011	1.36674	0.524055	0.456958	0.863495	0.734571
TGGT1_266080	586	S	2.06992	0.000671661	Up	hypothetical protein	LKS(Phospho)GIYAGILLGSER	50478.7	35578.1	47382.2	50200.6	21971.9	24911.2	16967.7	21230.4	1.48175	1.04166	1.38176	1.44815	0.668876	0.755406	0.518717	0.643246
TGGT1_295360	161	S	2.07457	0.00495135	Up	hypothetical protein	SRS(Phospho)FVFSEEK	173035	210558	217572	228434	121505	117470	62974.1	108688	1.10012	1.35991	1.48738	1.48831	0.766928	0.747762	0.392809	0.712668
TGGT1_313630	4164	S	2.07475	0.0180864	Up	hypothetical protein	TRS(Phospho)PDLDDAGDR	16433.2	14259.7	10503.9	10814.2	8720.33	7970.5	3578.83	6103.6	1.72562	1.50655	1.11582	1.12028	0.872329	0.820606	0.342421	0.600264
TGGT1_225690	478	T	2.07513	3.09432e-05	Up	hypothetical protein	SLMQPMLTTGIT(Phospho)PR	309093	269271	280001	274856	137925	134741	148293	176081	1.46019	1.31109	1.36314	1.34901	0.599044	0.603291	0.658787	0.78133
TGGT1_311770	1498	S	2.0883	0.0141277	Up	hypothetical protein	LVS(Phospho)NSGATYHANSQPLK	19658.1	23317.5	24942.5	25716.5	8145.39	6424.47	11601.6	12625.9	1.13565	1.3152	1.42497	1.40551	0.519482	0.413156	0.759515	0.836855
TGGT1_224980	1097	T	2.09078	5.17975e-05	Up	hypothetical protein	QGLNVESPSPQVFDLKT(Phospho)PPR	41851.8	45500	45999.7	51868.7	19846.7	25210.3	23462.4	23582.8	1.23249	1.33293	1.38167	1.50531	0.547235	0.722213	0.662924	0.675463
TGGT1_226620	142	S	2.0959	0.000693866	Up	hypothetical protein	GKEAES(Phospho)DSEGPEASVLPSSDEELQR	167967	184423	187947	164206	62399.2	92680	98267.4	98114.6	1.26936	1.42665	1.49064	1.2766	0.460933	0.683397	0.716384	0.745927
TGGT1_243200	128	T	2.09604	0.0317253	Up	hypothetical protein	SLHALNEEERENSAT(Phospho)IAALEHR	25225.6	14769.8		24854.8		12289.7	7451.92	8459.29	1.56446	0.915545		1.51644		0.823218	0.505419	0.57803
TGGT1_259200B	539	S	2.09996	2.962e-05	Up	Na+/H+ exchanger NHE1	THAAIDSGVGEGTRS(Phospho)PVLSR	328532	374186	370839	326729	156750	145112	139734	177539	1.2663	1.43817	1.38549	1.26017	0.650405	0.588799	0.571307	0.737226
TGGT1_256060	379	T	2.10018	4.12675e-05	Up	nucleosome assembly protein (nap) protein	SISQAQEAESEFRAT(Phospho)PEGK	180171	168540	146070	153451	84526.5	74134.6	86706.2	87509	1.56647	1.39764	1.21113	1.32366	0.671826	0.572235	0.695699	0.678538
TGGT1_243200	1044	T	2.10157	0.0366787	Up	hypothetical protein	SHAAET(Phospho)GDAAMTTSPGLMER	18505.2	33491.2		31619	18129.1	10526.1	12122.2	7399.44	0.945354	1.71007		1.58906	1.01839	0.58079	0.677241	0.41648
TGGT1_215990	1005	S	2.10369	0.00240633	Up	putative helicase	ADSAGIRGDS(Phospho)PER	26048	19537.8	15315	22622.9	8926.32	8261.38	13915.1	10843.6	1.64884	1.33114	1.00428	1.47492	0.592416	0.507087	0.82746	0.668092
TGGT1_294710	572	S	2.10527	9.13834e-05	Up	RNA recognition motif-containing protein	DGSRLS(Phospho)PR	120320	132889	114709	138951	50426	58382.3	70187.5	61088	1.26984	1.39014	1.2673	1.49446	0.536294	0.629281	0.757348	0.652395
TGGT1_289540	891	S	2.10724	9.38094e-05	Up	hypothetical protein	GASVAGS(Phospho)LGGVGSR	45182.8	40773.8	49572.4	52255.6	18384.9	23423.8	25773.3	23144.6	1.32312	1.21262	1.40987	1.49184	0.526498	0.668729	0.723186	0.661951
TGGT1_222240	35	S	2.11296	0.00605869	Up	hypothetical protein	GVTLHSSHALGGVEPTTISDSSS(Phospho)PGR	18991.7	22541.7	27471.5	25230.6	6919.42	13495.2	10263.9	12901.3	1.09235	1.24447	1.58777	1.50831	0.400036	0.808044	0.568662	0.794478
TGGT1_264790	724	T	2.11722	0.0133519	Up	hypothetical protein	FLLKEET(Phospho)EEEVETR	21121.8	23104.6	31094.9	28898.4	8983.32	15825.5	15939.4	8090.77	1.08702	1.1869	1.65414	1.49834	0.493929	0.845188	0.807223	0.41665
TGGT1_318150	49	S	2.12155	0.0110954	Up	transporter, major facilitator family protein	MHEPETRLS(Phospho)DK	36268.4	34230.1	50540.2	47661.6	19658.2	23589.3	25724.5	12618.6	1.16663	1.12451	1.72427	1.49829	0.641799	0.787251	0.813736	0.356113
TGGT1_206580	279	S	2.1216	0.000172332	Up	formin FRM2	ARPAQWPNS(Phospho)PSAVPPFHPYR	54445	61017.1	70325.3	61428.2	29861.6	25343.2	27729.5	37276.8	1.22791	1.37029	1.51744	1.34929	0.632217	0.560952	0.578975	0.803707
TGGT1_259040	155	S	2.12292	0.00612078	Up	hypothetical protein	QADLS(Phospho)EQR	7016.62	4925.32		5804.3	3833.95		3401.67	2683.38	1.72727	1.21226		1.29676	0.770284		0.662762	0.562455
TGGT1_230340	79	S	2.12628	0.0383486	Up	hypothetical protein	SLQASS(Phospho)PR	30147.6	22307.9	33457.1		12173.3	9127.13		19989.4	1.44326	1.06156	1.61357		0.578106	0.42568		0.933114
TGGT1_226810	830	S	2.12646	0.00402205	Up	histone lysine methyltransferase SET1	ELS(Phospho)PQHDEVTSDDVAPSPMTSLSR	47730.3	55654	37424.6	59414.5	27243.1	27247.3	16330.3	19942.7	1.26752	1.47266	1.02148	1.65373	0.755144	0.779523	0.44155	0.570455
TGGT1_225560	239	T	2.1269	0.0114856	Up	hypothetical protein	PST(Phospho)PQGHMVASPSPFR	51718.6	47006	56586.9	44212.2	14540.6	13822	27723.1	22630.1	1.40552	1.27375	1.46084	1.12783	0.463573	0.446943	0.86402	0.702281
TGGT1_243310	770	S	2.13121	0.0149887	Up	hypothetical protein	TMSWNALAEATS(Phospho)DEEIDNEDRR	35174.9	28376.4	38996.2	26270.6	12779.3	9577.13	20642.3		1.43091	1.07363	1.63309	0.962526	0.566645	0.425823	0.80234
TGGT1_257680	124	S	2.13234	2.3028e-06	Up	myosin light chain MLC1	QAFEEKS(Phospho)GDNLDYASFQK	366392	334644	388157	359978	133033	139772	144198	128294	1.32069	1.19309	1.42635	1.29979	0.597575	0.62451	0.649929	0.585347
TGGT1_290630	1838	S	2.13406	0.000217483	Up	AP2 domain transcription factor AP2IX-7	RQVS(Phospho)PHVTFETPPTHPR	93640.8	92760.9	83256.1	79546.3	45208.6	37056.4	41442.2	51663.1	1.46231	1.4295	1.32333	1.2963	0.707922	0.55829	0.603884	0.712517
TGGT1_315080	670	S	2.13631	0.0142174	Up	hypothetical protein	EAPPTAAHPS(Phospho)RLSR	19158.6	17764.1	17093.6	9903.38	9842.77	6576.4	6452.45		1.50072	1.43916	1.41673	0.814277	0.770035	0.515378	0.529945
TGGT1_256900	682	S	2.13639	0.00227846	Up	DEAD/DEAH box helicase domain-containing protein	AVVEGFLAGS(Phospho)R	12543.1	14102.6	13895.2	10341.1	6931.18	4003.88	6341.19	5593.62	1.32029	1.43859	1.56325	1.10818	0.72156	0.424432	0.774206	0.621623
TGGT1_262660	207	S	2.14062	4.46364e-05	Up	hypothetical protein	TSASC(Carbamidomethyl)EASETS(Phospho)EAWR	38210.4	48339.8	45128.9	42185	24178.6	24642.8	23174.5	22615	1.21455	1.66403	1.31511	1.43609	0.687449	0.620377	0.637837	0.684319
TGGT1_248130	326	S	2.15042	0.0286055	Up	hypothetical protein	HPLAASPSGKS(Phospho)PR	17018.4	19200.9	14716.1	12918	8405.04	8037.36	10570.1	3168.42	1.44757	1.66902	1.29728	1.10048	0.699485	0.698435	0.915317	0.251074
TGGT1_257470	976	S	2.15232	0.00706844	Up	myosin J	DHS(Phospho)GVGAEFLR	36845.2	32221.1	27619.3	26352.6	20502	8796.89	12485.1	17701.2	1.64277	1.42893	1.22765	1.1997	0.871884	0.37921	0.534302	0.769543
TGGT1_315590	288	S	2.15561	0.0116401	Up	macro domain-containing protein	ASS(Phospho)SAAALRPHNLR	29660.3	19995.4		30875.2		8859.52	9591.98	15867.1	1.48396	1.04451		1.5166		0.612441	0.496001	0.768091
TGGT1_301460	99	S	2.16924	0.000810774	Up	hypothetical protein	KTS(Phospho)LLSK	10689	15761.6	11310.1	16444.9	6963.72	7024.47	8788.53	8163.01	1.16918	1.61075	1.16136	1.75904	0.596458	0.598094	0.766998	0.666253
TGGT1_234280	820	S	2.18147	0.00133376	Up	AMP deaminase	PFS(Phospho)PAVHPAIC(Carbamidomethyl)PPSVSPR	39915.3	54904.5	62827	57353.1	18749.7	28804.7	23075.5	26320.4	1.00338	1.39455	1.57067	1.5027	0.482674	0.738653	0.599366	0.687391
TGGT1_304740	267	S	2.18315	0.019555	Up	rhoptry kinase family protein ROP35	GDDS(Phospho)FAR	11484.4	16259.3	12531.5	16821.1	5491			9201.45	1.01236	1.42514	1.13118	1.50963	0.434936			0.728133
TGGT1_267280	566	S	2.19038	0.00116314	Up	hypothetical protein	EKS(Phospho)GDASPAAHASSGVEWR	45252	38087.4	50353.6	58461.1	25382.5	21251.4	22177.6	26336	1.38321	1.11395	1.35833	1.76742	0.716103	0.529642	0.542991	0.778363
TGGT1_314100	30	S	2.19523	0.00296349	Up	tetratricopeptide repeat-containing protein	VEDAAMS(Phospho)DSLSSVQTDDEK		76928.4		80936.1	35369	42285.7	34529.9			1.46246		1.55279	0.647225	0.780215	0.632881
TGGT1_230840	144	S	2.1992	0.0361846	Up	hypothetical protein	GVSEHNLGDVVS(Phospho)PSR	16496.4	29106.2		13537.7	13730.2	7879.78	12292.3	8725.18	1.07297	2.30873		1.09167	0.882699	0.490473	0.75769	0.581249
TGGT1_243460	1903	T	2.19987	0.040825	Up	hypothetical protein	VAGVLEEEEEPEKALT(Phospho)AGDESR	39254.6	25586.7	24485.3		16481.1		12014.8		1.69263	1.11916	1.05751		0.679037		0.493544
TGGT1_294980	109	S	2.20295	0.00350067	Up	hypothetical protein	SSS(Phospho)PTPPASTASNR	54120.8	37493.8	52907.7	55764.9	31782	20951.6	22574	15545.8	1.46414	1.01374	1.49416	1.53329	0.889986	0.557085	0.605048	0.446948
TGGT1_293220	661	S	2.21188	0.0388547	Up	DHHC zinc finger domain-containing protein	S(Phospho)PSPTSSRR	17774	36932.1	21181.1	17598.9		11606.4	8911.36	12539.7	0.858646	2.18074	1.34919	1.03252		0.595953	0.463572	0.778653
TGGT1_247400	134	S	2.22044	0.000214331	Up	hypothetical protein	WAHS(Phospho)QEVDTPHLR	21808.1	30099.9	27658.8	20311.4	16945.9	16671	7184.12	9352.84	1.53442	1.21589	1.47921	1.48574	0.594022	0.765128	0.69741	0.517372
TGGT1_248700	258	S	2.22948	3.29651e-06	Up	alveolin domain containing intermediate filament IMC12	VFSRVS(Phospho)EAENDNASER	545472	575103	516300	531957	292808	265066	261711	271233	1.43294	1.55223	1.33964	1.3278	0.694438	0.597111	0.613332	0.630507
TGGT1_201140	169	S	2.23362	0.00206212	Up	hypothetical protein	S(Phospho)FSDDPGMDRR	121100		119109	131244	60290	43534.1	63409.4		1.36174		1.34816	1.43396	0.676006	0.487479	0.691735
TGGT1_219170	52	T	2.23483	0.00614674	Up	hypothetical protein	NSYGSQAEAPST(Phospho)AGEDNVKEDVSVNK	68583.7	73154.4		52361.2	31751.7	23079		31047.3	1.45075	1.556		1.11924	0.693664	0.482984		0.669577
TGGT1_300270	301	S	2.24567	0.0182755	Up	hypothetical protein	RS(Phospho)LPAYHYLEK	8669.3	16669.4	15293.7	9575.93	6927.7	6456.42	6164.71	5498.19	0.993109	1.96159	1.68823	1.02769	0.670079	0.662191	0.634309	0.558556
TGGT1_250010	266	S	2.2512	0.000856304	Up	Sad1 / UNC family protein	LHALC(Carbamidomethyl)PDDAGS(Phospho)GGTGATR	67012.1	59399.2	65543.8	40644.7	31598.9	23536.7	23648.7	30008.2	1.59946	1.51682	1.47637	1.00259	0.759867	0.566479	0.539354	0.619748
TGGT1_202950	133	S	2.25191	0.01545	Up	hypothetical protein	HSS(Phospho)AASTVFK	15122.7		15375.6		7791.35	5183.23	6722.99		1.45573		1.51758		0.792868	0.511916	0.675737
TGGT1_263210	397	S	2.26327	0.00732652	Up	ubiquitin interaction motif domain-containing protein	LFS(Phospho)PRDPSETGEGDSASFR	42476.1	39725.3	37942.3	34336.9	27444.3	25638.5	22013.9	11867.6	1.66825	1.5223	1.35679	1.31929	0.848279	0.787216	0.624321	0.332292
TGGT1_230940	439	S	2.27727	2.28083e-06	Up	hypothetical protein	VS(Phospho)PAPEDVAAPEK	258760	223222	239435	235568	88824.2	98093.9	89250.9	103836	1.47832	1.27284	1.36296	1.3375	0.563155	0.62044	0.562455	0.647877
TGGT1_287980	715	S	2.27991	0.0016385	Up	FHA domain-containing protein	S(Phospho)DGTTVGYFLR	21889.6	29322.5	24614.5	23915.8	15412.9	8465.7	11163.1		1.19077	1.52198	1.23691	1.3431	0.746513	0.458077	0.536516
TGGT1_215360	252	S	2.28569	0.000506209	Up	hypothetical protein	LSDGS(Phospho)GQSSVAGSLR	20576.5	25860.5		22487.3	8908.17		10796.6	10093.6	1.27199	1.49671		1.33554	0.523867		0.638782	0.632977
TGGT1_221200B	757	S	2.29241	0.00110594	Up	CW-type Zinc Finger protein	S(Phospho)RSPSEPGLPPPSPMSSPPSPGPR	87751.9	94747.2	95078	77966.3	36131.4	42556.7			1.17237	1.34884	1.37117	1.08613	0.497363	0.588505
TGGT1_223130	329	S	2.29496	0.0488671	Up	hypothetical protein	THADS(Phospho)DTEEEKR		10494	13484.9	8568.39	3497.39		5598.46			1.15837	1.62329	1.09444	0.405772		0.720202
TGGT1_209000	11162	S	2.30212	0.00617752	Up	HECT-domain (ubiquitin-transferase) domain-containing protein	LAS(Phospho)PSHATR	14228.4	14673.5	9820.13	17577.8	5880.96	7556.59	3634.96	7083.98	1.39636	1.40009	0.998227	1.7731	0.584411	0.769706	0.359921	0.704507
TGGT1_306400	889	S	2.3232	1.82444e-05	Up	hypothetical protein	TWRS(Phospho)PSR	83014.2	76004.7	99832.3	98946.4	40389.7	42130.8	37723.1	37339.9	1.31321	1.2115	1.53315	1.55828	0.622077	0.649664	0.571228	0.574447
TGGT1_264090	1626	S	2.32421	0.000139293	Up	hypothetical protein	QNLSLQQGEGADAGAHRHS(Phospho)PGGAR	43275.4	51419	55689.7	48258.2	26807.7	19171.7	20551.2	22395.2	1.20795	1.49529	1.62175	1.3219	0.744858	0.534294	0.556144	0.594298
TGGT1_314265	666	S	2.32582	0.00424806	Up	hypothetical protein	STFS(Phospho)PAALPVLAHAAPSPSADSAPPR	23544.6	18773.7	13531.7	13612.2	7912.61	7743.73	5999.96		1.76066	1.44395	1.11712	0.99709	0.585819	0.64394	0.48538
TGGT1_231790	759	S	2.32923	0.000880927	Up	hypothetical protein	SLSSQNS(Phospho)DELK	19312.9	15301	18773.5	18918.5	10291.5	10736.4	8683.55	14688.2	1.67822	1.22273	1.6604	1.4882	0.593021	0.61982	0.499167	0.885224
TGGT1_274130	318	S	2.33644	0.000179658	Up	TBC domain-containing protein	GASFLWEKS(Phospho)PPHAR	29997.8	19752	25459.9	25972.7	9727.61	12353	12582.3	9944.6	1.62381	1.09227	1.40649	1.50746	0.531916	0.650164	0.669737	0.55784
TGGT1_243200	126	S	2.33736	0.0300517	Up	hypothetical protein	SLHALNEEERENS(Phospho)ATIAALEHR	55918.2	89688.1	79302.3	83652.7	43756.8	10405.6	28395.3	36606.7	1.00594	1.61263	1.39832	1.48043	0.865568	0.202178	0.55863	0.725558
TGGT1_280590	142	S	2.34383	2.88622e-05	Up	hypothetical protein	GLS(Phospho)PVRDTATSGADPAAGR	233991	187456	208062	229415	96091.6	86294	103473	78904	1.52938	1.21192	1.38396	1.47755	0.60366	0.550987	0.691714	0.544093
TGGT1_289080	361	S	2.34763	0.00192736	Up	HEAT repeat-containing protein	GWSAVDQHLKLS(Phospho)PER	33228.4	42596.6	41891.8	45248.2	19848.9	12968.9	19210.2	14814	1.2016	1.43638	1.38856	1.54702	0.716152	0.448861	0.695964	0.513145
TGGT1_289680	207	S	2.34798	3.72384e-05	Up	Ras-related protein Rab11	IHLDEERTDS(Phospho)QIR	412430	427472	382426	378744	192997	140530	182148	163717	1.43424	1.52271	1.35665	1.29572	0.678331	0.492574	0.646456	0.571638
TGGT1_288500	137	S	2.35552	1.74286e-07	Up	FAD Malate-dehydrogenase (MDH-FAD)	RPS(Phospho)FAVVASC(Carbamidomethyl)PR	215239	197359	197110	210516	82177.9	84673.3	78706.5	76843.8	1.43978	1.33495	1.33943	1.41604	0.60959	0.614324	0.57	0.553847
TGGT1_251810	2	S	2.36573	0.00031733	Up	putative translation initiation factor eIF-5A	S(Phospho)DAEDVTFETADAGASHTYPMQAGAIK	131095	131369	120038	146264	72911.9	50315.3	48277.6	43183.5	1.40001	1.37856	1.27881	1.51877	0.799412	0.555971	0.530065	0.471612
TGGT1_316650	1031	S	2.36904	0.0105328	Up	hypothetical protein	SES(Phospho)ISEGFSSSSR	46200.2	46197.2	35202.5	57824.9	22771.2		17683.4		1.27912	1.20756	0.934745	1.61177	0.604504		0.457783
TGGT1_278975	366	S	2.36998	2.98272e-06	Up	ICE family protease (caspase) p20 domain-containing protein	LPS(Phospho)FATPHVR	141475	154249	147579	159695	73361.9	63949	63375.3	74448.1	1.35676	1.44797	1.39329	1.52043	0.665159	0.56105	0.552469	0.634195
TGGT1_270690	21	S	2.37025	0.00303057	Up	arginyl-tRNA synthetase	PAHASSDAMGLGPS(Phospho)PSR	12652.3	13224.6	16767.6		5633.12	7426.79		5457.78	1.27166	1.32346	1.68346		0.5349	0.730784		0.539433
TGGT1_262140	47	S	2.37486	2.39777e-05	Up	putative chain a, pp2a-specific methylesterase apo form (pme)	AVLEERDEEEGS(Phospho)ER	84384.3	83685.9	100515	82287.3	29833.6	37980.6	38886.9	34572.6	1.35791	1.32594	1.5617	1.33283	0.488796	0.611659	0.658958	0.589517
TGGT1_248390	24	S	2.37596	0.0491573	Up	ribosomal protein RPL26	KAHFSAPSS(Phospho)VR	174597	182874	74897.2	161019	31994.2	141579	30942.7	28855.2	1.61582	1.71918	0.706488	1.50495	0.318126	1.41442	0.307541	0.294312
TGGT1_263210	500	S	2.3806	0.000220359	Up	ubiquitin interaction motif domain-containing protein	GEATSDRDFMSSLS(Phospho)PPISPTEIR	25845.9	25213.8	26135.7	28711.6	10161.1	16740.3	16166.7	14346.1	1.50066	1.42839	1.38166	1.63085	0.464304	0.759871	0.67781	0.593835
TGGT1_278850	51	S	2.38551	0.00188961	Up	DHHC zinc finger domain-containing protein	GSGSAPPQAGMTSHS(Phospho)ALSPR	407938	449024	441321		188650	174393			1.1743	1.42952	1.30913		0.575604	0.517929
TGGT1_273560	791	S	2.40213	0.0191551	Up	putative kinesin heavy chain	SES(Phospho)PEGDEKAPPK	47694.5	34773.5	19590.3	39106.5	14554.7	7908.01	21934.9	14157.8	1.8982	1.38685	0.788396	1.5638	0.575369	0.322188	0.881625	0.567592
TGGT1_246940	193	S	2.40431	0.00407733	Up	hypothetical protein	EAS(Phospho)QEVQLVNRDPVPVSPPPK	50799.1	47055.1	52506	46872.6	20409.6	24421.4	14535.6	15176.4	1.42364	1.2937	1.50335	1.32597	0.620133	0.769217	0.443561	0.474048
TGGT1_292320	473	T	2.42527	0.00396576	Up	hypothetical protein	LERLET(Phospho)EDDER	34453.9	30819	35362.9	33642.3	13183.2	17197	17318.4	7504.96	1.44746	1.31178	1.49695	1.41768	0.566663	0.730141	0.736226	0.30645
TGGT1_226320	678	S	2.43047	0.0112335	Up	hypothetical protein	GVS(Phospho)PVRR	27179.6	14507.5	18565.3	20570.9	5128.48	14580.4	7899.26	6536.87	1.89283	1.00427	1.34021	1.46583	0.343501	0.99303	0.564137	0.445842
TGGT1_232800	1398	T	2.43515	0.00591849	Up	hypothetical protein	LLLGSGEGT(Phospho)QEEK	32694.5	43772.2	28925	48583.2	10540.3	13032.1	25362.9	15809.6	1.2135	1.64004	1.07293	1.76856	0.373761	0.482766	0.907691	0.574457
TGGT1_233220	1261	S	2.4434	2.86247e-06	Up	hypothetical protein	SDS(Phospho)GVHPGGATGMR	1503957	1405689	1353184	1402719	707968	558657	689400	676123	1.54499	1.48616	1.37301	1.42568	0.622837	0.516881	0.629521	0.616715
TGGT1_293300	517	S	2.44619	0.000810467	Up	Yip1 domain-containing protein	EATEGMEETES(Phospho)LSETR	31843.8	33461	25234.1		14172.7	12798.5	17474.8	10914.8	1.6125	1.69641	1.29694		0.671483	0.57188	0.759069	0.50806
TGGT1_226470	3036	S	2.4496	0.0182932	Up	hypothetical protein	APLLAVASLS(Phospho)PASYGTK	12874.4	7022.68		10398.5	3693.54	4597.07	5359.27	2584.6	1.92441	1.06267		1.57856	0.556342	0.682175	0.883698	0.36289
TGGT1_220950	282	S	2.45082	0.00499306	Up	hypothetical protein	NRS(Phospho)LESIGR	30888	31892.8	31192.1	24193.6	9085.7	9757.8	22368.7	11912.2	1.50208	1.61912	1.53802	1.15336	0.39746	0.42306	0.991729	0.559444
TGGT1_264090	1971	S	2.47637	0.00388002	Up	hypothetical protein	SLS(Phospho)TDASKR	21472.2	8870.8	13224	15529.6	6306.7	6756.69	6601.54	4948.15	2.05896	0.886195	1.32293	1.46134	0.601979	0.646874	0.613705	0.451084
TGGT1_231070	250	S	2.48462	0.0036468	Up	protein kinase	S(Phospho)EGKAEGWLLPK	14941.3	23774.9	23385.6	14533.7	8625.21	5530.92	10086.2	7247.65	1.11376	1.78348	1.78519	1.062	0.642105	0.397953	0.741163	0.530773
TGGT1_230940	382	S	2.4879	1.62771e-07	Up	hypothetical protein	EPSPIAAPAVKS(Phospho)PR	591337	578973	588146	532561	215375	213191	197023	206818	1.44612	1.41316	1.43311	1.29433	0.584506	0.577197	0.531483	0.55237
TGGT1_231630	32	S	2.48897	4.16121e-07	Up	alveolin domain containing intermediate filament IMC4	LVS(Phospho)GVVATQGEAR	379805	347952	394829	357325	146991	160081	148951	169216	1.46961	1.37839	1.53365	1.38591	0.550438	0.595919	0.550438	0.620453
TGGT1_244640	795	S	2.4969	4.51593e-05	Up	hypothetical protein	SASSSSLTLS(Phospho)PGHVC(Carbamidomethyl)VAGEAK	37083.2	32801.3	31716.9	28210.7		12370.6		12925	1.29468	1.22921	1.20865	1.14205		0.465314		0.510814
TGGT1_313180	94	S	2.49991	0.0448849	Up	putative cell-cycle-associated protein kinase PRP4	SVDRS(Phospho)PER	11595	10348	5795.34	4450.26	2952.08	2511.85	4497.06		1.9902	1.79521	0.951664	0.718379	0.482291	0.424159	0.730244
TGGT1_305790	969	S	2.52571	0.0468407	Up	hypothetical protein	GHVS(Phospho)EDGTEHDTPAAK	29066.9	43268.2	39034.8	30731.6	1747.55	50778.3	2156.62	4013.99	1.28928	1.69923	1.48174	1.30973	0.0657739	1.97996	0.0854024	0.157325
TGGT1_293240	410	S	2.52626	0.000161408	Up	triacylglycerol lipase	GGGC(Carbamidomethyl)S(Phospho)DVATPR	68939.2	75399.5	70038	71955.4	30344.6	24544.3	38325.5	38573.2	1.55768	1.58528	1.40233	1.38673	0.555109	0.432875	0.689926	0.67023
TGGT1_250870	56	S	2.5321	0.00011247	Up	DHHC zinc finger domain-containing protein	YAAPS(Phospho)NTSR	124473	146575	113179	123840	40682.2	57483.5	47122.9	48583.6	1.4729	1.59467	1.17783	1.4719	0.442865	0.61631	0.561718	0.637034
TGGT1_203300	314	S	2.53325	0.00487452	Up	hypothetical protein	HLS(Phospho)EDGRGGEDGR	19258.2	14236.8	17448.4	17726.8	9136.87	5287.91	9328.57	5630.62	1.67935	1.22254	1.4715	1.47422	0.727014	0.427492	0.734092	0.419747
TGGT1_277260	30	S	2.60758	0.0284146	Up	hypothetical protein	QSS(Phospho)ASVESHVSASK	10660.7	5865.65	5175.45	2957.64	3675.39	3214.67	1879.15	1823.96	2.41201	1.71698	1.08119	0.726358	0.789309	0.668313	0.442633	0.376396
TGGT1_206320	23	S	2.60875	1.76388e-05	Up	hypothetical protein	PAPQSQSSVRS(Phospho)PR	246893	206206	237768	198773	92308.5	83817.9	74441.9	95734.1	1.61776	1.35681	1.53458	1.29456	0.591139	0.53843	0.475696	0.619441
TGGT1_288350	456	S	2.6166	0.000176691	Up	hypothetical protein	LEFSRGS(Phospho)LER	61856.2	54350.7	66088.3	44677.1	22170.9	19099.5	17551.8	25993.8	1.56472	1.40285	1.628	1.16188	0.558602	0.477172	0.470739	0.693837
TGGT1_201680	957	S	2.62619	0.0430701	Up	putative eukaryotic initiation factor-3 subunit 10	VPAQS(Phospho)QGRGEQDEGFER		15466.6	22818.9		6565.27		4727.22	9335.96		1.25245	1.8929		0.570296		0.418032	0.8082
TGGT1_319910	203	S	2.6526	0.0134879	Up	WD domain, G-beta repeat-containing protein	S(Phospho)AVSLHRPSIVSK	12413.4	18346.6	22327.3	14911.5	6916.97	5737.34	9868.14	2671.94	1.05993	1.49971	1.93413	1.29727	0.604504	0.493808	0.85452	0.230324
TGGT1_200400	122	S	2.65987	0.0442022	Up	hypothetical protein	C(Carbamidomethyl)VS(Phospho)PSSGSSTDSEC(Carbamidomethyl)LSR	3527.99	5581.89	4430.86	9345.54	5276.83	3252.39	1817.3		0.884861	1.59008	1.24809	2.54056	0.889548	0.578779	0.297809
TGGT1_209420	2	S	2.66888	0.0498413	Up	hypothetical protein	S(Phospho)KLSAFFEK	12649	20410.2	22118.8		8960.81	5438.81			0.904141	1.46491	1.67404		0.631561	0.378373
TGGT1_219710	1134	S	2.67733	0.0174061	Up	hypothetical protein	SEALVRPAAVSAPPLASQAGASGVS(Phospho)TTPR	47889.7	44944.1	39859.1	47889.2	19514.2	22915.6		6912.92	1.48119	1.33646	1.19425	1.43242	0.609316	0.699334		0.216466
TGGT1_269700	207	S	2.68481	0.000862605	Up	NLI interacting factor family phosphatase	AVS(Phospho)GPSDPPGAGTHHLGNC(Carbamidomethyl)R	45567.1		42385.1	40761.1	15754.1	13844.1	17798		1.5344		1.47819	1.38752	0.552381	0.443694	0.642819
TGGT1_251810	8	T	2.68949	0.0276938	Up	putative translation initiation factor eIF-5A	SDAEDVT(Phospho)FETADAGASHTYPMQAGAIK	26007.9	21421.8	34740.2	17467.8			6266.49	11642.6	1.31752	1.06634	1.7556	0.860396			0.326372	0.603145
TGGT1_313370	511	S	2.73441	9.13929e-05	Up	hypothetical protein	SSS(Phospho)GGTEPRPGVSGAGAGAK	71977.6	75981.8	73921.8	91540	28454	25836.2	22412.5	35534.2	1.30422	1.4218	1.36776	1.73487	0.539198	0.495791	0.432256	0.664354
TGGT1_254440	147	S	2.76548	2.56379e-05	Up	ribosomal protein RPL12	EILGTC(Carbamidomethyl)NSVGC(Carbamidomethyl)TVDGKS(Phospho)PK	85614.9	116656	101332	110503	32972.6	35423.4	30103	37831.4	1.16363	1.59048	1.45317	1.5457	0.495234	0.538426	0.460325	0.586297
TGGT1_249580	4	S	2.78746	0.00396881	Up	hypothetical protein	AAS(Phospho)QGEPAPKPGGQSSSESSSSHDFLR	17358	13189.4	15005.1	18876.8			7090.57	5689.67	1.51979	1.03521	1.15434	1.53946			0.534413	0.407087
TGGT1_361650	13	S	2.78969	0.00214614	Up	proteasome/cyclosome repeat protein	SAGAVTAQPLPS(Phospho)PK	45809.3	52457	59391.4	54467.4	14780.1	12878.2	21758.9	22400.5	1.25778	1.4242	1.65305	1.4752	0.43321	0.372676	0.631885	0.64498
TGGT1_269210	1248	S	2.79375	0.0201429	Up	hypothetical protein	S(Phospho)PVYLSTLR	36514.8	38974.6	44018.6	35152.1	28382.9	18412.2	27981.2	28688.4	2.56355		0.928661	2.34139	0.627079	0.643217	0.810576	0.703242
TGGT1_242810	687	S	2.79414	0.00922304	Up	hypothetical protein	STQVAEEGVKEQEEAGNS(Phospho)EGDK	7536.46	19548.2	7888	11885.6	3679.02	5636.33	2045.88	4705.65	1.1004	2.09551	1.03125	1.53546	0.457987	0.764456	0.261919	0.578032
TGGT1_293440	139	S	2.79636	3.64907e-05	Up	hypothetical protein	DIEKAES(Phospho)MVK	80171	87741.6	92429.6	67001.6	29624.3	24553.8	27003.7	33008.9	1.44785	1.58904	1.62362	1.1983	0.534672	0.454679	0.490701	0.615105
TGGT1_221640	324	S	2.83353	0.0138917	Up	hypothetical protein	RLS(Phospho)VPEFDGR	56025	43256.1	45425.3	43220.7	18011	35961.2	6502.15	8769	1.82067	1.19798	1.41154	1.52339	0.45534	1.12374	0.242028	0.28001
TGGT1_209850	209	S	2.84762	0.00171819	Up	RNA recognition motif-containing protein	LAS(Phospho)PGRR	38940.6	37905.9	23477.8	41505	14497.4	17297.4	8437.29	10172.2	1.62568	1.54305	1.04985	1.70523	0.604456	0.710908	0.343889	0.421012
TGGT1_247790	799	S	2.89757	6.56229e-05	Up	VRR-NUC domain-containing protein	ASPFS(Phospho)RR	52394.8	69543.4	61591.1	67949.1	21962.3	14219.4	18240.4	19909.4	1.3212	1.79355	1.57182	1.1315	0.555174	0.503469	0.465597	0.483669
TGGT1_247250	217	S	2.95184	0.00262387	Up	RbAp46	NALC(Carbamidomethyl)DAHAQSSQPVC(Carbamidomethyl)TADAPRS(Phospho)PSGR	14305.7	16174.2	16423.9	20340.4	6330.14		3691.15	8229.99	1.25429	1.33043	1.38205	1.68941	0.474455		0.303545	0.659113
TGGT1_214090	1070	S	2.9549	0.00361936	Up	signal peptidase	LEEEARS(Phospho)R	9965.89	12489	11108.1	13391.9	4725.46	1950.55	3522.73	6385.71	1.27368	1.59414	1.44866	1.70411	0.579337	0.247724	0.436234	0.774198
TGGT1_203358	34	S	3.0362	0.00117664	Up	hypothetical protein	SQS(Phospho)SGSLASQLSFSSR	31550.6	27477	20564.8	32592.9	9247.33			9018.45	1.54413	1.26067	1.01541	1.33226	0.443953			0.404553
TGGT1_216580	160	S	3.04783	3.81586e-06	Up	hypothetical protein	VS(Phospho)PPRDIFVAQPALR	105334	92138.3	88134.8	78645.4	27924.9	32055.4	34575.6	25339	1.68436	1.5108	1.45145	1.37407	0.441994	0.55424	0.525005	0.454158
TGGT1_269260	179	S	3.04907	0.0357886	Up	hypothetical protein	VPLPAPSSDSNGS(Phospho)GEWR			229511	230159		92318.1		82466.1			1.56334	1.54527		0.542999		0.476527
TGGT1_276170	994	S	3.0722	6.0546e-05	Up	phosphatidylinositol 3- and 4-kinase	LNTSHS(Phospho)APVLHAAVTPHLR	21605.6	25792	21467.2	24764.4	8168.84	6085.79	7087.1		1.27658	1.50442	1.25975	1.46683	0.516034	0.381836	0.446661
TGGT1_203290	198	S	3.08142	0.000862332	Up	hypothetical protein	NS(Phospho)EKGATDDDVAVDK	4904.99	6124.85	5298.23	6431.62	1589.96	2721.34		2744.97	1.39944	1.45165	1.42406	1.81558	0.340242	0.558303		0.583905
TGGT1_255300	1474	S	3.11904	7.05643e-06	Up	hypothetical protein	LHLLQGEGPQGKS(Phospho)PR	111679	127661	114064	121181	42420.2	30656.6	37144.2	41072.1	1.46822	1.63057	1.4284	1.52265	0.54618	0.393026	0.472237	0.528205
TGGT1_311180	1858	S	3.12911	0.00164477	Up	hypothetical protein	SALS(Phospho)DEEKVTGEVESHR	36333.9	26662.7	20304.6	14916.8	6358.49	6781.9	11090	9843.55	2.02964	1.7494	1.37928	0.994097	0.356633	0.397219	0.637392	0.574939
TGGT1_251770	1258	S	3.16755	0.028898	Up	hypothetical protein	GVS(Phospho)REHMQGV	16191.3	27654.5	11568	13434.8		7220.52	2302.74	8314.32	1.35602	2.33793	1.02688	1.12647		0.57553	0.174985	0.633983
TGGT1_250750	1019	S	3.27735	0.00269785	Up	tRNA (uracil-5-)-methyltransferase	TAEPTAKDS(Phospho)PGQR	31448	18118.9	26087.2	27185.9	10862.9	7448	10199.5	4383.21	1.96431	1.03506	1.57417	1.65617	0.605269	0.440906	0.604443	0.250216
TGGT1_280800	638	S	3.31929	0.00053313	Up	SWI2/SNF2 SRCAP/Ino80	NSFVS(Phospho)DEEAKTER	20057.6	19914.7	16647.1	24768.1	8651.89	5414.79	6521.41	4046.21	1.53762	1.41081	1.27796	1.93697	0.635569	0.407675	0.511979	0.301607
TGGT1_216930	312	S	3.3276	1.44847e-05	Up	cholinephosphate cytidylyltransferase	SFIGLHHKS(Phospho)PR	68977	70182.3	67438.5	55468.3	16822.2	20972.3	21370.7	22036.9	1.58973	1.71862	1.61303	1.29236	0.374328	0.486358	0.506396	0.500252
TGGT1_316680	306	S	3.35284	0.00157569	Up	RNA pseudouridine synthase superfamily protein	RDS(Phospho)GEFAPFLGAK	28363.4	19540.7	22724.6	23475.9	5508.35	5552.85	12528.5	5347.44	1.86474	1.22632	1.60672	1.55047	0.343845	0.349196	0.826074	0.344455
TGGT1_230940	360	S	3.37886	4.09663e-06	Up	hypothetical protein	ASLLGAVKS(Phospho)PR	338564	308161	360689	308869	84125.7	104203	75662.9	88134.5	1.55002	1.40812	1.64534	1.40533	0.427416	0.528158	0.382106	0.440673
TGGT1_205640	1220	S	3.43563	0.00233235	Up	hypothetical protein	FSVEVRES(Phospho)PQMHR	70152.5	48381.4	47382.4	32449.3	11115.6	25216.7	15930.9	16679.4	2.50101	1.43872	1.60491	0.995579	0.317399	0.65087	0.472368	0.463007
TGGT1_299780	457	T	3.5808	0.000885874	Up	hypothetical protein	T(Phospho)AVRVSGLTHAAR	25717.5	27823.8	27748.7	22346.9	10195.9	5993.1	8567.19	6472.87	1.5363	1.71983	1.75259	1.39604	0.591106	0.340345	0.499606	0.357582
TGGT1_269180	1670	S	4.19385	2.57722e-06	Up	MIF4G domain-containing protein	AEMYHKLS(Phospho)PR	152036	137459	166624	136158	33037.8	28864.6	35674.1	39120.1	1.64483	1.48871	1.78833	1.47713	0.365932	0.316272	0.40313	0.440471
TGGT1_306250	141	S	4.66597	0.0188529	Up	hypothetical protein	GSAC(Carbamidomethyl)KS(Phospho)PVAASSPLASR	20416.6	21399.3	10114.3	18795.7	15562.1	4246.45	5432.89	4984.99	1.3015	4.20301	1.87254	3.94401	1.43382	0.580017	0.177393	0.235078
TGGT1_294710	444	S	4.71084	3.31703e-05	Up	RNA recognition motif-containing protein	SLS(Phospho)PGRR	27589.4	26943.2	25221	30216.6	5568.67	8006.84	5601.83	4101.6	1.63223	1.57997	1.56197	1.82179	0.331993	0.483786	0.33884	0.245548
TGGT1_315270	367	S	4.89182	0.0385548	Up	hypothetical protein	EVSAAFSS(Phospho)PGEKDDLQASSPETAK	411245	56209.7	452395	429059	68655.6	74987.8	64412.2	67856.4	2.01957	0.2833	2.23673	2.08701	0.337464	0.368422	0.312056	0.336688
TGGT1_282090	91	S	4.90209	0.00236039	Up	hypothetical protein	IVTSAEPEKS(Phospho)DSSSSSSR	25231.3		20684.4		3808.91	6370.75	3053.48	6827.41	2.40762		1.85567		0.319096	0.591875	0.273174	0.555234
TGGT1_275440	134	S	8.8143	0.0100585	Up	dense granule protein GRA6	RYSS(Phospho)VQEPQAK	996197	7776798	7330512	7820674	669780	665400	681051	755167	0.297515	2.3704	2.26335	2.33908	0.194199	0.194009	0.197709	0.238919
TGGT1_268710	394	S	11.684	0.000110563	Up	elongation factor Tu GTP binding domain-containing protein	SRPAAGAAQSGSTS(Phospho)PSSAPDNPR		121280	175475	152445	16996.1	10192.6	8696.15	14330.5		1.55392	2.45341	2.25181	0.237496	0.151079	0.11531	0.210385
TGGT1_212860	440	S	11.7423	0.026448	Up	hypothetical protein	SISHSHS(Phospho)PVGTLGGGLAGK	528120	548091	483747	33800.1	29034.8	37290.2	31526.7	32125.3	2.37618	3.02201	1.84189	0.153731	0.120468	0.17392	0.180433	0.154853
