# Supplementary material for: The PP2A-2 holoenzyme orchestrates daughter cell emergence during cytokinesis in Toxoplasma gondii
Source: PLoS Pathog. 2025 Sep 3;21(9):e1013475. doi: 10.1371/journal.ppat.1013475 (PMC12425318; doi:10.1371/journal.ppat.1013475)
Supplement: S6 Table — (XLSX) [file ppat.1013475.s013.xlsx]

## Sheet: Primer
Primers used in this study
Primer name	Sequence (5' to 3')	Notes
Sg3-PR48-F	CAGATTCTGCTCGCTTGCCTGTTTTAGAGCTAGAAATAGC	To construct the PR48 specific CRISPR plasmid for C-terminal tagging
PR48-3-HRF	CTCCTCAATGATATTGCGTCAGCGGAATCGACGGAGTCTGTCGCTAGCAAGGGCTCGGG	Amplification of PR48 of homology for C-terminal tagging
PR48-3-HRR	TCATGCGCATCGCTTGTGAGTAGCAGGCTGGCCCCTCCAAGGATACGACTCACTATAGG	Amplification of PR48 of homology for C-terminal tagging
Val-3-PR48-F	ATGAAGATTCCATGTTGTGCCCT	To validate tag insertion of PR48
Sg3-PP2A-C2-F	GCAGCCTAGTCATCTCTTACGTTTTAGAGCTAGAAATAGC	To construct the PP2A-C2 specific CRISPR plasmid for C-terminal tagging
PP2A-C2-3-HRF	TCGCTCAACCAGCAAGTGCGTTCCCTTCCCGACTATTTCCTGGCTAGCAAGGGCTCGGG	Amplification of PP2A-C2 of homology for C-terminal tagging
PP2A-C2-3-HRR	AGCAAGCGGTCGAGCGAAGAAGACTGCAGCCTAGTCATCTCTATACGACTCACTATAGG	Amplification of PP2A-C2 of homology for C-terminal tagging
Val-3-PP2A-C2-F	CACCGCAGGCTAGTATCAAAT	To validate tag insertion of PP2A-C2
Sg3-PP2A-A2-F	CTGTTCTTGAGGAGTGAagaGTTTTAGAGCTAGAAATAGC	To construct the PP2A-A2 specific CRISPR plasmid for C-terminal tagging
PP2A-A2-3-HRF	GACGACCCCGATCCAGACGTGGTAGAAGCTGTTCTTGAGGAGGCTAGCAAGGGCTCGGG	Amplification of PP2A-A2 of homology for C-terminal tagging
PP2A-A2-3-HRR	ctccttttctcgacagtgtcgacttctgcttcttcgccatctATACGACTCACTATAGG	Amplification of PP2A-A2 of homology for C-terminal tagging
Val-3-PP2A-A2-F	aagtcccggtggtatcagcag	To validate tag insertion of PP2A-A2
Sg3-DCS1-F	ACAGGGAGCACAGGGTGTTGGTTTTAGAGCTAGAAATAGC	To construct the DCS1 specific CRISPR plasmid for C-terminal tagging
DCS1-3-HRF	ATTGCACGGTCGAGAGAAGCGAGCACAGGGAGCACAGGGTGTGCTAGCAAGGGCTCGGG	Amplification of DCS1 of homology for C-terminal tagging
DCS1-3-HRR	aaagtgagaaagaggaaacacacccgaaaacagtgtccTCAAATACGACTCACTATAGG	Amplification of DCS1 of homology for C-terminal tagging
Val-3-DCS1-F	gtggaagagctcttgttttaa	To validate tag insertion of DCS1
Sg3-DCS2-F	ACAGGGAGCACAGGGTGTTGGTTTTAGAGCTAGAAATAGC	To construct the DCS1 specific CRISPR plasmid for C-terminal tagging
DCS2-3-HRF	ATTGCACGGTCGAGAGAAGCGAGCACAGGGAGCACAGGGTGTGCTAGCAAGGGCTCGGG	Amplification of DCS1 of homology for C-terminal tagging
DCS2-3-HRR	aaagtgagaaagaggaaacacacccgaaaacagtgtccTCAAATACGACTCACTATAGG	Amplification of DCS1 of homology for C-terminal tagging
Val-3-DCS2-F	ctttctcaagaaactgaaaac	To validate tag insertion of DCS1
Sg5-PP2A-C2-F	agctgtaccATGGAGGACGGGTTTTAGAGCTAGAAATAGC	To construct the PP2A-C2 specific CRISPR plasmid for N-terminal tagging
PP2A-C2-5HRF	GTGTATGTGCCCCAAAACTGCCACTTGATCGCGTGGTAAAAGCTTCGCCAGGCTGTAAA	Amplification of PP2A-C2 of homology for N-terminal tagging
PP2A-C2-5HRR	GTCAAAGAGGTTTGCGGTGCTTCGAGTCCGCCGTCCTCACTCCCACCGCCTCCTCCACT	Amplification of PP2A-C2 of homology for N-terminal tagging
KON-PP2A-C2-F	CTGTTTCTGTGGACCGTGTTC	To validate tag insertion of PP2A-C2 for N-terminal tagging
KON-PP2A-C2-R	TGGAGTTGTCTTCGTGTTGCT	To validate tag insertion of PP2A-C2 for N-terminal tagging
Sg3-TGME49_260580-F	CACTTTCAGTTCAGTCCTGCGTTTTAGAGCTAGAAATAGC	To construct the TGME49_260580 specific CRISPR plasmid for C-terminal tagging
TGME49_260580-3-HRF	CCCTCTCACCAAGGCCTCTTAGGGCCTCCAGCAGGACTGAACGCTAGCAAGGGCTCGGG	Amplification of TGME49_260580 of homology for C-terminal tagging
TGME49_260580-3-HRR	ATCCGGGCCTGCAGTCGGGCGAACACACTTTCAGTTCAGTCCATACGACTCACTATAGG	Amplification of TGME49_260580 of homology for C-terminal tagging
Val-3-TGME49_260580-F	GTCGCCGGTGCACATGCAACTC	To validate tag insertion of TGME49_260580
Sg3-TGME49_236560-F	GGAATTTTAAgtcacagacgGTTTTAGAGCTAGAAATAGC	To construct the TGME49_236560 specific CRISPR plasmid for C-terminal tagging
TGME49_236560-3-HRF	CTCTGGTCAATGGAGACTCGCCACCCGGGACAAGGGGAATTTGCTAGCAAGGGCTCGGG	Amplification of TGME49_236560 of homology for C-terminal tagging
TGME49_236560-3-HRR	caagtttcccacagtcacccacggcaagacatcagtcctcgtATACGACTCACTATAGG	Amplification of TGME49_236560 of homology for C-terminal tagging
Val-3-TGME49_236560-F	AAGCGTTCAGGCTGTGCAGCAT	To validate tag insertion of TGME49_236560
Pro-PR48-F	AGTGGAGGACGGGAATTCGGGCCCATGTACAACAAAAGAGGCACGACA	Amplification of promoter of PR48 for pPR48::PR48construction
Pro-PR48-R	CTTACAGGAATTCCTTTCACCCAT	Amplification of promoter of PR48 for pPR48::PR48 construction
PR48-CDS-F	ATGGGTGAAAGGAATTCCTGTAAG	Amplification of CDS of PR48 for pPR48::PR48 construction
PR48-CDS-R	GACCTCGCCCGAGCCCTTGCTAGCGACAGACTCCGTCGATTCCGCCGA	Amplification of CDS of PR48 for pPR48::PR48 construction
Pro-PP2A-A2-F	AGTGGAGGACGGGAATTCGGGCCCGACTCACCAGCTGCAAAGAAGAAA	Amplification of promoter of PP2A-A2 for pPP2A-A2::PP2A-A2construction
Pro-PP2A-A2-R	CGGCAGATGAGCTGCAGACGCCAT	Amplification of promoter of PP2A-A2 for pPP2A-A2::PP2A-A2 construction
PP2A-A2-CDS-F	ATGGCGTCTGCAGCTCATCTGCCG	Amplification of CDS of PP2A-A2 for pPP2A-A2::PP2A-A2 construction
PP2A-A2-CDS-R	GACCTCGCCCGAGCCCTTGCTAGCCTCCTCAAGAACAGCTTCTACCAC	Amplification of CDS ofPP2A-A2 for pPP2A-A2::PP2A-A2 construction
Pro-PP2A-C2-F	AGTGGAGGACGGGAATTCGGGCCCGCTTGCAGCGAGTAACTGAGAACA	Amplification of promoter of PP2A-C2 for pPP2A-C2::PP2A-C2construction
Pro-PP2A-C2-R	ATCGAGCGGGTCCTGGTTCGTGTGGACCTCCATGGTACAGCTACTCGCGTCAAGAAC	Amplification of promoter of PP2A-C2 for pPP2A-C2::PP2A-C2 construction
PP2A-C2-CDS-F	ATGGAGGTCCACACGAACCAGGACCCGCTCGATGAGGACGGCGGACTCGAAGCACCG	Amplification of CDS of PP2A-C2 for pPP2A-C2::PP2A-C2 construction
PP2A-C2-CDS-R	ACTTTTCTACATATGCCCGGGTTACAGGAAATAGTCGGGAAGGGAACG	Amplification of CDS ofPP2A-C2 for pPP2A-C2::PP2A-C2 construction
Pro-DCS1-F	AGTGGAGGACGGGAATTCGGGCCCGCAAACGGGGACTTGAGGATTGCT	Amplification of promoter of DCS1 for pDCS1::DCS1 construction
Pro-DCS1-R	AGAGGCGGCTCTTGCGTCACCCAT	Amplification of promoter of DCS1 for pDCS1::DCS1 construction
DCS1-CDS-F	ATGGGTGACGCAAGAGCCGCCTCT	Amplification of DCS1 of DCS1 for pDCS1::DCS1 construction
DCS1-CDS-R	GACCTCGCCCGAGCCCTTGCTAGCACACCCTGTGCTCCCTGTGCTCGC	Amplification of DCS1 of DCS1 for pDCS1::DCS1 construction
Pro-DCS2-F	AGTGGAGGACGGGAATTCGGGCCCGCTCCTGCTTCAAGGCCGCACTGT	Amplification of promoter of DCS2 for pDCS2::DCS2 construction
Pro-DCS2-R	TTCGCACGCCAATGAGATCTGCAT	Amplification of promoter of DCS2 for pDCS2::DCS2 construction
DCS2-CDS-F	ATGCAGATCTCATTGGCGTGCGAA	Amplification of DCS2 of DCS2 for pDCS2::DCS2 construction
DCS2-CDS-R	GACCTCGCCCGAGCCCTTGCTAGCCACACAGAACTCATGCCGGGTTTG	Amplification of DCS2 of DCS2 for pDCS2::DCS2construction
MU-PP2A-C2(GDIHG)-F	CAATTCTACGACCTGCTGGAGCTT	To construct the 2Ty-PP2A-C2 (GDIHG) mutuant plasmid
MU-PP2A-C2(GDIHG)-R	AGCGACTGTCACAGGAGTGGGAAC	To construct the 2Ty-PP2A-C2 (GDIHG) mutuant plasmid
MU-PP2A-C2(GDYVDRG)-F	TTCTACTCTGTTGAAGTCTTCTGT	To construct the 2Ty-PP2A-C2 (GDYVDRG) mutuant plasmid
MU-PP2A-C2(GDYVDRG)-R	GAGGAACAAGTACGACGTGTTTGG	To construct the 2Ty-PP2A-C2 (GDYVDRG) mutuant plasmid
MU-PP2A-C2(GNHE)-F	AGCAGAGGCATCACTCAAGTGTAC	To construct the 2Ty-PP2A-C2 (GNHE) mutuant plasmid
MU-PP2A-C2(GNHE)-R	TCGCAATAGAAATATCTTTCGCGG	To construct the 2Ty-PP2A-C2 (GNHE) mutuant plasmid
MU-PP2A-C2(HAG)-F	CTCAGCAAACACCTCATGACCATC	To construct the 2Ty-PP2A-C2 (HAG) mutuant plasmid
MU-PP2A-C2(HAG)-R	GTCACAGAAGCACTCGGACCCAAT	To construct the 2Ty-PP2A-C2 (HAG) mutuant plasmid
MU-PP2A-C2(RG)-F	GCCGGGATGCTCTGGGGTCCAACC	To construct the 2Ty-PP2A-C2 (RG) mutuant plasmid
MU-PP2A-C2(RG)-R	GCTACTTGGAGCCCAGCCATCTTC	To construct the 2Ty-PP2A-C2 (RG) mutuant plasmid
MU-PP2A-C2(H)-F	CAACTCGCACAGGACGGATACCAG	To construct the 2Ty-PP2A-C2 (H) mutuant plasmid
MU-PP2A-C2(H)-R	GGCGCGGCAAATGCAGCCAACTCC	To construct the 2Ty-PP2A-C2 (H) mutuant plasmid
Sg5-MORN1-F	GTACGCGTGGCAGCTCTCCAGTTTTAGAGCTAGAAATAGC	To construct the MORN1 specific CRISPR plasmid for N-terminal tagging
MORN1-Promoter-F	CGCCCTATAGTGAGTCGTATTACAGTTGCTTTGACCTCAAAACGACAT	To construct the pN-DHFR-pMORN1-2Ty plasmid
MORN1-Promoter-R	GCCGCCAGAGCCATCGAGCGGGTCCTGGTTCGTGTGGACCTCCATGGTGGACAACGGTA	To construct the pN-DHFR-pMORN1-2Ty plasmid
Sg3-Sfi1-F	GGATGCATCACGGACTTGACGTTTTAGAGCTAGAAATAGC	To construct the Sfi1 specific CRISPR plasmid for C-terminal tagging
Sfi1-3-HRF	GTCGCTCTCTACGACGGCGACGCGAGGGATGCATCACGGACTGCTAGCAAGGGCTCGGG	Amplification of Sfi1 of homology for C-terminal tagging
Sfi1-3-HRR	TGGCGCGTCGTATTCCGCATTCCACAGGCTTGAGAACCAGTCATACGACTCACTATAGG	Amplification of Sfi1 of homology for C-terminal tagging
Val-3-Sfi1-F	AGAAAGGACACAGAGTCGATTG	To validate tag insertion of Sfi1
Sg3-SAS6-F	cgaatggaagagtcCTAACGGTTTTAGAGCTAGAAATAGC	To construct the SAS6 specific CRISPR plasmid for C-terminal tagging
SAS6-3-HRF	GACCGACTGCGCGCAGCGAGCTCGGCGGCGCGACAGCCGCGTGCTAGCAAGGGCTCGGG	Amplification of SAS6 of homology for C-terminal tagging
SAS6-3-HRR	cgtaaactcccgaaaaatatttgcacgaatggaagagtcCTAATACGACTCACTATAGG	Amplification of SAS6 of homology for C-terminal tagging
Val-3-SAS6-F	tgctgtctctgcgcagGGCGCT	To validate tag insertion of SAS6
Sg3-RNG1-F	gaTCACGCCAGGTAGTAGACGTTTTAGAGCTAGAAATAGC	To construct the RNG1 specific CRISPR plasmid for C-terminal tagging
RNG1-3-HRF	TCTCAGATGATGCTTTGCCCTCCACCTGTCTACTACCTGGCGGCTAGCAAGGGCTCGGG	Amplification of RNG1 of homology for C-terminal tagging
RNG1-3-HRR	ttccatacgaaaatcacgccgacatgaTCACGCCAGGTAGTAATACGACTCACTATAGG	Amplification of RNG1 of homology for C-terminal tagging
Val-3-RNG1-F	catgacgctcacgtctctagg	To validate tag insertion of RNG1
Sg3-RNG2-F	GCATCAACAAACTAAaaaaaGTTTTAGAGCTAGAAATAGC	To construct the RNG2 specific CRISPR plasmid for C-terminal tagging
RNG2-3-HRF	GACGCGCCTATCCAGCGTGTTGTCTCGGACGCATCAACAAACGCTAGCAAGGGCTCGGG	Amplification of RNG2 of homology for C-terminal tagging
RNG2-3-HRR	atttctctttcggccggtcattttaagttccacgacccctttATACGACTCACTATAGG	Amplification of RNG2 of homology for C-terminal tagging
Val-3-RNG2-F	CGTCGGATGCGTTTGCAGCAT	To validate tag insertion of RNG2
Sg3-Chromo1-F	AGACGAACAACGAGCGACAGGTTTTAGAGCTAGAAATAGC	To construct the Chromo1 specific CRISPR plasmid for C-terminal tagging
Chromo1-3-HRF	GGGAGGTTCCAACGCTCTCCAGTGTTCTCTTGTGTCGCTGGCGCTAGCAAGGGCTCGGG	Amplification of Chromo1 of homology for C-terminal tagging
Chromo1-3-HRR	ACGCCTCTGGGATTCCGTTCGGCCTGACCGGTTCGTCCACTGATACGACTCACTATAGG	Amplification of Chromo1 of homology for C-terminal tagging
Val-3-Chromo1-F	GCGTCACGTCGAGAGGGGATCTG	To validate tag insertion of Chromo1
Sg3-CPE250-L1-F	cgagtgaccactgttgagacGTTTTAGAGCTAGAAATAGC	To construct the CPE250-L1 specific CRISPR plasmid for C-terminal tagging
CPE250-L1-3-HRF	AGGATCAGCACAGGAAGGGGAAAGTCGTCGCTTTCGGGGCGAGCTAGCAAGGGCTCGGG	Amplification of CPE250-L1 of homology for C-terminal tagging
CPE250-L1-3-HRR	cgtccataaacatcgctactgcagaggcttggcgatccagtcATACGACTCACTATAGG	Amplification of CPE250-L1 of homology for C-terminal tagging
Val-3-CPE250-L1-F	GCAGCGCTGGATCCTTCAATGC	To validate tag insertion of CPE250-L1
Sg3-Nuf2-F	GCCGAGTAGagcaccgatctGTTTTAGAGCTAGAAATAGC	To construct the Nuf2 specific CRISPR plasmid for C-terminal tagging
Nuf2-3-HRF	CCCAGAGAAGACGGCGACTTTCCAATGTATGGTCACGCCGAGGCTAGCAAGGGCTCGGG	Amplification of Nuf2 of homology for C-terminal tagging
Nuf2-3-HRR	tctccgagtgtccgtacaccggaaacttcctctctgccaagaATACGACTCACTATAGG	Amplification of Nuf2of homology for C-terminal tagging
Val-3-Nuf2-F	GGCAGAAAGAGACTCAGTTGTC	To validate tag insertion of Nuf2
Sg3-SAS6L-F	agactgcgcgcgtatgcacc	To construct the SAS6L specific CRISPR plasmid for C-terminal tagging
SAS6L-3-HRF	CGAGCTCCAGGAACCACGGAGGGCGCATCCACTCGGTTCCTC	Amplification of SAS6L of homology for C-terminal tagging
SAS6L-3-HRR	acacatacaccaccgtgcactcgtacataagtgtgtccaggt	Amplification of SAS6L of homology for C-terminal tagging
Val-3-SAS6L-F	ATCGTTTTTCCCGTCTCTC	To validate tag insertion of SAS6L
Sg3-MyoI-F	Attcagaatcacaaactgtc	To construct the MyoI specific CRISPR plasmid for C-terminal tagging
MyoI-3-HRF	AGCCTGCCAAAGTGCGCGGCCGCGCACATTCGTCCAGTGGGG	Amplification of MyoI of homology for C-terminal tagging
MyoI-3-HRR	acaaaaacgggccagtgcctccgtttctgcttggtgccagac	Amplification of MyoI of homology for C-terminal tagging
Val-3-MyoI-F	AAGGGGCGACGCAGACATGG	To validate tag insertion of MyoI
Sg3-MyoJ-F	GCAGCTGGAAATGTAGgaca	To construct the MyoJ specific CRISPR plasmid for C-terminal tagging
MyoJ-3-HRF	GTGCGAAAGAGGCATCCCGAAGCATGGTCGCAGCTGGAAATG	Amplification of MyoJ of homology for C-terminal tagging
MyoJ-3-HRR	tccaactgctgtctaccacagaggagacaccaaatgccatgt	Amplification of MyoJ of homology for C-terminal tagging
Val-3-MyoJ-F	CCCCTCCGACTCCTTGCGTTCT	To validate tag insertion of MyoJ
Sg3-MyoF-F	GTCGAGCTGTCTGAggctgc	To construct the MyoF specific CRISPR plasmid for C-terminal tagging
MyoF-3-HRF	GCCGCTGGCGGCGGCGCCGGGGGGGCGCGAGGTCGAGCTGTC	Amplification of MyoF of homology for C-terminal tagging
MyoF-3-HRR	agattgtcccggaagcttcaacagttttttacagcgccggca	Amplification of MyoF of homology for C-terminal tagging
Val-3-MyoF-F	ATTGCACAGCAGTTGAGGCGATAA	To validate tag insertion of MyoF
Sg3-CRK4-F	taggtggcctcTCACTGACAGTTTTAGAGCTAGAAATAGC	To validate tag insertion of CRK4
Sg3-CRK4-R	TGTCAGTGAgaggccacctaAACTTGACATCCCCATTTAC	To construct the CRK4 specific CRISPR plasmid for C-terminal tagging
CRK4-3-HRF	AGCCGTTGTGGCCTTGGCAAGTCGCGTGCTACGCCGTGTCAGGCTAGCAAGGGCTCGGG	Amplification of CRK4 of homology for C-terminal tagging
CRK4-3-HRR	gtccacctttgctgcattccgcttttaggtggcctcTCACTGATACGACTCACTATAGG	Amplification of CRK4 of homology for C-terminal tagging
Val-KO3-CRK4-F	cgcctccgagatctgcaaggg	To validate tag insertion of CRK4

## Sheet: Plasmid
Plasmids used in this study
Common Name	Description	Source
pSAG1:CAS9-GFP, U6:sgUPRT	Template for making GOI targeting Cas9 plasmids	(Shen et al., 2014)
pSAG1:CAS9-GFP, U6:sg3PP2A-C2	CRISPR plasmid targeting PP2A-C 3-UTR for C-terminal tagging	This study
pSAG1:CAS9-GFP, U6:sg5PP2A-C2	CRISPR plasmid targeting PP2A-C 5-UTR for N-terminal tagging	This study
pSAG1:CAS9-GFP, U6:sg3PR48	CRISPR plasmid targeting PR48 3-UTR for C-terminal tagging	This study
pSAG1:CAS9-GFP, U6:sg3PP2A-A2	CRISPR plasmid targeting PP2A-A2 3-UTR for C-terminal tagging	This study
pSAG1:CAS9-GFP, U6:sg3DCS1	CRISPR plasmid targeting DCS1 3-UTR for C-terminal tagging	This study
pSAG1:CAS9-GFP, U6:sg3DCS2	CRISPR plasmid targeting DCS2 3-UTR for C-terminal tagging	This study
pSAG1:CAS9-GFP, U6:sg3TGME49_260580	CRISPR plasmid targeting TGME49_260580 3-UTR for C-terminal tagging	This study
pSAG1:CAS9-GFP, U6:sg3TGME49_236560	CRISPR plasmid targeting TGME49_236560 3-UTR for C-terminal tagging	This study
pSAG1:CAS9-GFP, U6:sgHXGPRT	CRISPR plasmid targeting HXGPRT for mutant complementation	This study
pSAG1:CAS9-GFP, U6:sg3SAS6L	CRISPR plasmid targeting SAS6L 3-UTR for C-terminal tagging	This study
pSAG1:CAS9-GFP, U6:sg3MyoJ	CRISPR plasmid targeting MyoJ 3-UTR for C-terminal tagging	This study
pSAG1:CAS9-GFP, U6:sg3MyoI	CRISPR plasmid targeting MyoI 3-UTR for C-terminal tagging	This study
pSAG1:CAS9-GFP, U6:sg3MyoF	CRISPR plasmid targeting MyoF 3-UTR for C-terminal tagging	This study
pSAG1:CAS9-GFP, U6:sg3Sas6L	CRISPR plasmid targeting Sas6L 3-UTR for C-terminal tagging	This study
pSAG1:CAS9-GFP, U6:sg3Sfi1	CRISPR plasmid targeting Sfi1 3-UTR for C-terminal tagging	(Wang et al., 2024)
pSAG1:CAS9-GFP, U6:sg3CEP250-L1	CRISPR plasmid targeting CEP250-L1 3-UTR for C-terminal tagging	(Wang et al., 2024)
pSAG1:CAS9-GFP, U6:sg3Nuf2	CRISPR plasmid targeting Nuf2 3-UTR for C-terminal tagging	(Wang et al., 2024)
pSAG1:CAS9-GFP, U6:sg3Chromo1	CRISPR plasmid targeting Chromo1 3-UTR for C-terminal tagging	This study
pSAG1:CAS9-GFP, U6:sg3RNG1	CRISPR plasmid targeting RNG1 3-UTR for C-terminal tagging	This study
pSAG1:CAS9-GFP, U6:sg3RNG2	CRISPR plasmid targeting RNG2 3-UTR for C-terminal tagging	This study
pSAG1:CAS9-GFP, U6:sg5MORN1	CRISPR plasmid targeting MORN1 5-UTR for N-terminal tagging	This study
pUC19	Subcloning	New England Biolabs, Inc. Cat# N3041S
pUPRT::DHFR-D	Plasmid containing pDHFR:DHFR-TS* for drug selection with pyrimethamine.	(Shen et al., 2014)
pN-DHFR-pMORN1-2Ty	2Ty-MORN1-tagging vector with an DHFR drug selectable marker	This study
pN-DHFR-pPP2A-C2-2Ty	2Ty-PP2A-C2-tagging vector with an DHFR drug selectable marker	This study
pN-DHFR-pPP2A-C2-mAID-6HA	mAID-6HA-PP2A-C2-tagging vector with an DHFR drug selectable marker	This study
pLinker-6×HA-DHFR-LoxP	6HA-tagging vector with an DHFR drug selectable marker	(Wang et al., 2024)
pLinker-2Ty-HXGPRT-LoxP	2Ty-tagging vector with an HXGPRT drug selectable marker	(Wang et al., 2024)
pLinker-mAID-2Ty-DHFR-LoxP	mAID-2Ty-tagging vector with an DHFR drug selectable marker	(Wang et al., 2024)
pLinker-mAID-6HA-DHFR-LoxP	mAID-6HA-tagging vector with an DHFR drug selectable marker	(Wang et al., 2024)
pLinker-N-mAID-6HA-DHFR-LoxP	mAID-6HA-N-terminal tagging vector with an DHFR drug selectable marker	This study; Modified from (Long et al., 2017)
pPP2A-C2::2Ty-PP2A-C2::HX	PP2A-C2 driven by the native promoter with HXGPRT drug selectable marker	This study
pPR48::PR48-2Ty::HX	PR48 driven by the native promoter with HXGPRT drug selectable marker	This study
pPP2A-A2::PP2A-A2-2Ty::HX	PP2A-A2 driven by the native promoter with HXGPRT drug selectable marker	This study
pDCS1::DCS1-2Ty::HX	DCS1 driven by the native promoter with HXGPRT drug selectable marker	This study
pDCS2::DCS2-2Ty::HX	DCS2 driven by the native promoter with HXGPRT drug selectable marker	This study
pPP2A-C2::2Ty-PP2A-C2 (GDIHGA-MU)::HX	2Ty-PP2A-C2 (GDIHG-MU) fusion driven by the native promoter with HXGPRT drug selectable marker	This study
pPP2A-C2::2Ty-PP2A-C2 (GDYVDRG-MU)::HX	2Ty-PP2A-C2 (GDYVDRG-MU) fusion driven by the native promoter with HXGPRT drug selectable marker	This study
pPP2A-C2::2Ty-PP2A-C2 (GNHE-MU)::HX	2Ty-PP2A-C2 (GNHE-MU) fusion driven by the native promoter with HXGPRT drug selectable marker	This study
pPP2A-C2::2Ty-PP2A-C2 (HAG-MU)::HX	2Ty-PP2A-C2 (HAG-MU) fusion driven by the native promoter with HXGPRT drug selectable marker	This study
pPP2A-C2::2Ty-PP2A-C2 (RG-MU)::HX	2Ty-PP2A-C2 (RG-MU) fusion driven by the native promoter with HXGPRT drug selectable marker	This study
pPP2A-C2::2Ty-PP2A-C2 (H-MU)::HX	2Ty-PP2A-C2 (H-MU)-3Myc fusion driven by the native promoter with HXGPRT drug selectable marker	This study
pDCS1::DCS1-2Ty-MUE::HX	Hyperphosphorylation mutant of DCS1 driven by the native promoter with HXGPRT drug selectable marker	This study
pDCS1::DCS1-2Ty-MUA::HX	Phosphorylation-defective mutant of DCS1 driven by the native promoter with HXGPRT drug selectable marker	This study
pDCS2::DCS2-2Ty-MUE::HX	Hyperphosphorylation mutant of DCS2 driven by the native promoter with HXGPRT drug selectable marker	This study
pDCS2::DCS2-2Ty-MUA::HX	Phosphorylation-defective mutant of DCS2 driven by the native promoter with HXGPRT drug selectable marker	This study
PtubDD::PR48-2ty::HX	PR48 driven with a regulatable tub promoter with HXGPRT drug selectable marker	This study
Shen et al., Efficient gene disruption in diverse strains of Toxoplasma gondii using CRISPR/CAS9. mBio. 2014; 5: e01114–14.
Long et al., A conserved ankyrin repeat-containing protein regulates conoid stability, motility and cell invasion in Toxoplasma gondii. Nat Commun. 2017; 8:2236.
Wang et al.,The transcription factor AP2XI-2 is a key negative regulator of Toxoplasma gondii merogony. Nat Commun. 2024; 15:793.

## Sheet: Antibody
Antibody used in this study
Name	Source
Mouse anti-SAG1	Thermo Fisher Scientific, Cat#MA1-83499
Rabbit anti-HA	Cell Signaling Technology, Cat#3724
Mouse anti-HA	Thermo Fisher Scientific, Cat#32-6700
Mouse anti-Ty1	Thermo Fisher Scientific, Cat#MA5-23513
Mouse anti-GRA1	CUSABIO Technology LLC, Cat#CSB-PA319538YA01TOV
Goat anti-Mouse IgG (H+L) Highly Cross-Adsorbed Secondary Antibody, Alexa Fluor Plus 488	Thermo Fisher Scientific, Cat#A32723
Goat anti-Mouse IgG (H+L) Highly Cross-Adsorbed Secondary Antibody, Alexa Fluor Plus 594	Thermo Fisher Scientific, Cat#A32742
Goat anti-Rabbit IgG (H+L) Highly Cross-Adsorbed Secondary Antibody, Alexa Fluor Plus 488	Thermo Fisher Scientific, Cat#A32731
Goat anti-Rabbit IgG (H+L) Highly Cross-Adsorbed Secondary Antibody, Alexa Fluor Plus 594	Thermo Fisher Scientific, Cat#A32740
Goat anti-Rabbit IgG (H+L) Highly Cross-Adsorbed Secondary Antibody, Alexa Fluor Plus 647	Thermo Fisher Scientific, Cat#A32733
Goat anti-Rabbit IgG (H+L) Secondary Antibody, HRP	Thermo Fisher Scientific, Cat#31460
Goat anti-Mouse IgG (H+L) Secondary Antibody, HRP	Thermo Fisher Scientific, Cat#31430
Fluorescein labeled Dolichos Biflorus Agglutinin (DBL)	Vector Laboratories, Cat#FL-1031
Streptavidin, Alexa Fluor™ 594 Conjugate	Thermo Fisher Scientific, Cat#S32356
HRP-Streptavidin Conjugate	Thermo Fisher Scientific, Cat#43-4323
Rabbit anti-IMC1	Wang et al., 2022
Rabbit anti-ALD	Wang et al., 2022
Mouse anti-MIC1	Wang et al., 2022
Rabbit anti-MLC1	a gift from Prof ShaoJun Long
Rabbit anti-GAP45	Wang et al., 2024
Rabbit anti-MIC2	Wang et al., 2024
Rabbit anti-ISP1	Liang et al., 2023
Rabbit anti-HSP60	Wang et al., 2024
Rabbit anti-CPN60	Wang et al., 2024
Rabbit anti-GRA5	Wang et al., 2024
Rabbit anti-ARO	Wang et al., 2024
Wang et al., The transcription factor AP2XI-2 is a key negative regulator of Toxoplasma gondii merogony. Nat Commun. 2024; 15:793.
Wang et al., The protein phosphatase 2A holoenzyme is a key regulator of starch metabolism and bradyzoite differentiation in Toxoplasma gondii. Nat Commun. 2022; 13:7560.
Liang et al., The Toxoplasma protein phosphatase 6 catalytic subunit (TgPP6C) is essential for cell cycle progression and virulence. PLoS Pathog. 2023; 19:e1011831.
