# Supplementary material for: The PP2A-2 holoenzyme orchestrates daughter cell emergence during cytokinesis in Toxoplasma gondii
Source: PLoS Pathog. 2025 Sep 3;21(9):e1013475. doi: 10.1371/journal.ppat.1013475 (PMC12425318; doi:10.1371/journal.ppat.1013475)
Supplement: S7 Table — (XLSX) [file ppat.1013475.s014.xlsx]

## Sheet: Fig 1D
Replication	TIR1 -IAA	TIR1 +IAA	PR48-mAID -IAA	PR48-mAID +IAA	ComPR48 -IAA	ComPR48 +IAA
Rep 1	368	375	351	0	332	346
Rep 2	387	354	338	0	316	329
Rep 3	333	312	322	0	321	312
Rep 4	312	334	329	0	364	308
Rep 5	354	368	365	0	341	343
Rep 6	347	344	368	0	353	372

## Sheet: Fig 1E
		Number of parasites per vacuoles
Name	Replication	1	% of vacuoles	2	% of vacuoles	4	% of vacuoles	8	% of vacuoles	16	% of vacuoles	Number of counted parasites
TIR1 -IAA	Rep 1	2	1.24224	8	4.96894	58	36.0248	80	49.6894	13	8.07453	161
	Rep 2	3	1.97368	11	7.23684	62	40.7895	68	44.7368	8	5.26316	152
	Rep 3	1	0.588235	15	8.82353	63	37.0588	79	46.4706	12	7.05882	170
TIR1 +IAA	Rep 1	2	1.20482	7	4.21687	63	37.9518	76	45.7831	18	10.8434	166
	Rep 2	3	1.88679	11	6.91824	52	32.7044	81	50.9434	12	7.54717	159
	Rep 3	5	2.80899	21	11.7978	62	34.8315	79	44.382	11	6.17978	178
PR48-mAID -IAA	Rep 1	2	1.26582	15	9.49367	55	34.8101	76	48.1013	10	6.32911	158
	Rep 2	2	1.20482	25	15.0602	54	32.5301	71	42.7711	14	8.43373	166
	Rep 3	1	0.653595	9	5.88235	63	41.1765	66	43.1373	14	9.15033	153
PR48-mAID +IAA	Rep 1	6	3.50877	37	21.6374	76	44.4444	46	26.9006	6	3.50877	171
	Rep 2	7	4.51613	27	17.4194	80	51.6129	38	24.5161	3	1.93548	155
	Rep 3	6	3.5503	25	14.7929	80	47.3373	53	31.3609	5	2.95858	169

## Sheet: Fig 1F
		-IAA			+IAA
Name	Replication	Number of invaded parasites	Number of counted parasites	% of Invasion	Number of invaded parasites	Number of counted parasites	% of Invasion
TIR1	Rep 1	123	156	78.8462	114	150	76
	Rep 2	120	166	72.2892	144	168	85.7143
	Rep 3	146	168	86.9048	126	172	73.2558
PR48-mAID	Rep 1	108	153	70.5882	41	165	24.8485
	Rep 2	129	166	77.7108	26	172	15.1163
	Rep 3	140	177	79.096	33	157	21.0191

## Sheet: Fig 1H
	TIR1 -IAA			TIR1 +IAA			PR48-mAID -IAA			PR48-mAID +IAA
Replication	Number of egressed parasites	Number of counted parasites	% of Egress	Number of egressed parasites	Number of counted parasites	% of Egress	Number of egressed parasites	Number of counted parasites	% of Egress	Number of egressed parasites	Number of counted parasites	% of Egress
Rep 1	92	110	83.6364	85	101	84.1584	83	101	82.1782	59	102	57.8431
Rep 2	78	103	75.7282	75	102	73.5294	86	121	71.0744	67	103	65.0485
Rep 3	82	105	78.0952	88	112	78.5714	91	121	75.2066	58	114	50.8772

## Sheet: Fig 1G
		-IAA			+IAA
Name	Replication	Gliding parasite count	Number of counted parasites	% of gliding	Gliding parasite count	Number of counted parasites	% of gliding
TIR1	Rep 1	86	114	75.4386	79	102	77.451
	Rep 2	98	118	83.0508	93	109	85.3211
	Rep 3	92	102	90.1961	89	103	86.4078
PR48-mAID	Rep 1	94	114	82.4561	11	117	9.40171
	Rep 2	96	108	88.8889	6	105	5.71429
	Rep 3	82	112	73.2143	4	111	3.6036

## Sheet: Fig 2D
			-IAA			+IAA
	Name	Replication	Number of vacuoles with incomplete cytokinesis	Number of counted parasites	% of vacuoles with incomplete cytokinesis	Number of vacuoles with incomplete cytokinesis	Number of counted parasites	% of vacuoles with incomplete cytokinesis
	TIR1	Rep 1	6	152	3.94737	5	160	3.125
		Rep 2	8	159	5.03145	6	154	3.8961
		Rep 3	4	151	2.64901	9	151	5.96026
	PR48-mAID	Rep 1	9	154	5.84416	153	167	91.6168
		Rep 2	4	163	2.45399	171	182	93.956
		Rep 3	7	173	4.04624	150	156	96.1538

## Sheet: Fig 2F
	-IAA			+IAA
Replication	Number of vacuole with a mother SAS6L	Number of counted parasites	% of vacuole with a mother SAS6L	Number of vacuole with a mother SAS6L	Number of counted parasites	% of vacuole with a mother SAS6L
Rep 1	6	105	5.71429	55	108	50.9259
Rep 2	3	112	2.67857	53	116	45.6897
Rep 3	5	118	4.23729	64	105	60.9524

## Sheet: Fig 2G
	PR48-mAID -IAA			PR48-mAID +IAA
Replication	Number of vacuole with a mother MyoJ	Number of counted parasites	% of vacuole with a mother MyoJ	Number of vacuole with a mother MyoJ	Number of counted parasites	% of vacuole with a mother MyoJ
Rep 1	4	102	3.92157	45	111	40.5405
Rep 2	2	112	1.78571	67	123	54.4715
Rep 3	6	112	5.35714	64	108	59.2593

## Sheet: Fig 2H
	PR48-mAID -IAA			PR48-mAID +IAA
Replication	Number of vacuole with normal MyoI	Number of counted parasites	% of vacuole with normal MyoI	Number of vacuole with normal MyoI	Number of counted parasites	% of vacuole with normal MyoI
Rep 1	82	102	80.3922	5	111	4.5045
Rep 2	89	121	73.5537	6	108	5.55556
Rep 3	97	116	83.6207	3	103	2.91262

## Sheet: Fig 2I
	PR48-mAID -IAA			PR48-mAID +IAA
Replication	Number of vacuole with normal MyoF	Number of counted parasites	% of vacuole with normal MyoF	Number of vacuole with normal MyoF	Number of counted parasites	% of vacuole with normal MyoF
Rep 1	72	103	69.9029	6	101	5.94059
Rep 2	85	111	76.5766	4	112	3.57143
Rep 3	97	121	80.1653	2	104	1.92308

[truncated: 11 more sheets: Fig 2J, Fig 3F, Fig 4D, Fig 4F, Fig 5F, Fig 5H, Fig 6C, Fig 7C, Fig 7E, SFig 1E, sFig4F]
